# Supplementary material for: Insights into the pro-angiogenic effect of hydroxysafflor yellow A (HSYA): targeting HIF-1α and MMP9 in HMEC-1
Source: Front Chem. 2026 Jan 6;13:1713765. doi: 10.3389/fchem.2025.1713765 (PMC12816176; doi:10.3389/fchem.2025.1713765)
Supplement: Supplementary file 1 [file DataSheet3.zip]

Archive with 7 entries (5 files):
- Figure1-original/
- Figure1-original/Figure1A.xlsx
- Figure1-original/Figure1B/
- Figure1-original/Figure1B/0μM.tif
- Figure1-original/Figure1B/100μM.tif
- Figure1-original/Figure1B/200μM.tif
- Figure1-original/Figure1C.xlsx
