# Supplementary material for: Insights into the pro-angiogenic effect of hydroxysafflor yellow A (HSYA): targeting HIF-1α and MMP9 in HMEC-1
Source: Front Chem. 2026 Jan 6;13:1713765. doi: 10.3389/fchem.2025.1713765 (PMC12816176; doi:10.3389/fchem.2025.1713765)
Supplement: Supplementary file 1 [file DataSheet3.zip › Figure1-original/Figure1A.xlsx]

## Sheet: Result sheet
Method name: Method 1
Application: SparkControl				V2.3
Device: Spark				Serial number: 1911003100
Firmware:				LUM:V5.2.4|ABS:V4.3.2|ABS_MEX:V5.1.1|MTP:V14.2.11|FLUOR:V5.1.4|FLUOR_FP:V5.0.2|FLUOR_BOTTOM:V5.0.2|FLUOR_MEM:V5.1.1|FLUOR_MEX:V5.1.1
Date:				2024-12-22
Time:				17:25
System				XZ-6NPHEIN2CSB4
User				XZ-6NPHEIN2CSB4\Administrator
Plate				[GRE96ft_CellCulture] - Greiner 96 Flat Transparent Cat. No.: 655160/655162/655180/655182/655185/655970
Lid lifter				No lid
Humidity Cassette				No humidity cassette
Smooth mode				Not selected
List of actions in this measurement script:
Plate
	Absorbance					Label 1
	Shaking
Name				GRE96ft_CellCulture
Plate layout
Plate area				A4-E9
Mode	Absorbance
Name	Label 1
Measurement wavelength				450	nm
Number of flashes				10
Settle time				50	ms
Part of Plate				A4-E9
Start Time				2024-12-22 17:25:10
Temperature				18.4	°C
<>	1	2	3	4	5	6	7	8	9	10	11	12
A				0.0455	0.0445	0.0449	0.044	0.0474
B				0.508	0.4989	0.5247	0.1719	0.1089
C				0.5157	0.4994	0.4964	0.1739	0.0576				0.508	0.4989	0.5247	0.1719
D				0.5351	0.5215	0.5396	0.1721	0.0565				0.5157	0.4994	0.4964	0.1739
E				0.5065	0.5088	0.4928	0.0444	0.0566				0.5065	0.5088	0.4928	0.1721
F				200μM	100μM	control	调零					200μM	100μM	control	调零
G																0.172633	0.172633
H
										调零	1	0.335367	0.326267	0.352067
												0.343067	0.326767	0.323767
End Time				2024-12-22 17:25:19								0.333867	0.336167	0.320167
												200μM	100μM	control
Start Time				2024-12-22 17:25:24												0.332
Shaking (Linear) Duration				5	s					归一化	2	1.01014	0.982731	1.06044
Shaking (Linear) Position				Current								1.03333	0.984237	0.975201
Shaking (Linear) Amplitude				1	mm							1.00562	1.01255	0.964357
Shaking (Linear) Frequency				1440	rpm							200μM	100μM	control
End Time				2024-12-22 17:25:29
										数值	3	101.014	98.2731	106.044
												103.333	98.4237	97.5201
												100.562	101.255	96.4357
												200μM	100μM	control
																	Figure1A
															1	106.044
															1	97.5201
															1	96.4357
															2	98.2731
															2	98.4237
															2	101.255
															3	101.014
															3	103.333
															3	100.562
