# Supplementary material for: Insights into the pro-angiogenic effect of hydroxysafflor yellow A (HSYA): targeting HIF-1α and MMP9 in HMEC-1
Source: Front Chem. 2026 Jan 6;13:1713765. doi: 10.3389/fchem.2025.1713765 (PMC12816176; doi:10.3389/fchem.2025.1713765)
Supplement: Supplementary file 1 [file DataSheet3.zip › Figure1-original/Figure1C.xlsx]

## Sheet: Sheet1
24h	HSYA	0	100	200		1	37
		37	39	47		1	37
		37	36	43		1	31
		31	36	47		1	42
		42	36	44		1	34
		34		42		2	39
				39		2	36
				49		2	36
				49		2	36
				40		3	47
						3	43
						3	47
						3	44
	Figure1C		**p=0.018			3	42
						3	49
						3	49
						3	40
