# Supplementary material for: Insights into the pro-angiogenic effect of hydroxysafflor yellow A (HSYA): targeting HIF-1α and MMP9 in HMEC-1
Source: Front Chem. 2026 Jan 6;13:1713765. doi: 10.3389/fchem.2025.1713765 (PMC12816176; doi:10.3389/fchem.2025.1713765)
Supplement: Supplementary file 3 [file DataSheet9.zip]

Archive with 9 entries (8 files):
- 2MMP9/
- 2MMP9/2MMP9&beta(Chemiluminescence).tif
- 2MMP9/2MMP9&beta-(Colorimetric).tif
- 2MMP9/2MMP9&beta-(复合).tif
- 2MMP9/2MMP9(Chemiluminescence).tif
- 2MMP9/2MMP9-(Colorimetric).tif
- 2MMP9/2MMP9-(复合).tif
- 2MMP9/2MMP9-beta-(Colorimetric).tif
- 2MMP9/2MMP9-beta-(复合).tif
