# Supplementary material for: Insights into the pro-angiogenic effect of hydroxysafflor yellow A (HSYA): targeting HIF-1α and MMP9 in HMEC-1
Source: Front Chem. 2026 Jan 6;13:1713765. doi: 10.3389/fchem.2025.1713765 (PMC12816176; doi:10.3389/fchem.2025.1713765)
Supplement: Supplementary file 4 [file DataSheet4.zip]

Archive with 33 entries (24 files):
- Figure4-original data/
- Figure4-original data/A-A1/
- Figure4-original data/A-A1/AKT1大.png
- Figure4-original data/A-A1/AKT1小.png
- Figure4-original data/A-A1/HSYA_out.pdbqt
- Figure4-original data/B-B1/
- Figure4-original data/B-B1/ALB大.png
- Figure4-original data/B-B1/ALB小.png
- Figure4-original data/B-B1/HSYA_out.pdbqt
- Figure4-original data/C-C1/
- Figure4-original data/C-C1/HSYA_out.pdbqt
- Figure4-original data/C-C1/MMP9大.png
- Figure4-original data/C-C1/MMP9小.png
- Figure4-original data/D-D1/
- Figure4-original data/D-D1/HIF1A小.png
- Figure4-original data/D-D1/HIFA1大.png
- Figure4-original data/D-D1/HSYA_out.pdbqt
- Figure4-original data/E-E1/
- Figure4-original data/E-E1/HAA1大.png
- Figure4-original data/E-E1/HAA1小.png
- Figure4-original data/E-E1/HSYA_out.pdbqt
- Figure4-original data/F-F1/
- Figure4-original data/F-F1/HSYA_out.pdbqt
- Figure4-original data/F-F1/SRC大.png
- Figure4-original data/F-F1/SRC小.png
- Figure4-original data/G-G1/
- Figure4-original data/G-G1/EGFR大.png
- Figure4-original data/G-G1/EGFR小.png
- Figure4-original data/G-G1/HSYA_out.pdbqt
- Figure4-original data/H-H1/
- Figure4-original data/H-H1/ESR1大.png
- Figure4-original data/H-H1/ESR1小.png
- Figure4-original data/H-H1/HSYA_out.pdbqt
