# Supplementary material for: Insights into the pro-angiogenic effect of hydroxysafflor yellow A (HSYA): targeting HIF-1α and MMP9 in HMEC-1
Source: Front Chem. 2026 Jan 6;13:1713765. doi: 10.3389/fchem.2025.1713765 (PMC12816176; doi:10.3389/fchem.2025.1713765)
Supplement: Supplementary file 4 [file DataSheet4.zip › Figure4-original data/A-A1/HSYA_out.pdbqt]

MODEL 1
REMARK VINA RESULT:      -9.9      0.000      0.000
REMARK  18 active torsions:
REMARK  status: ('A' for Active; 'I' for Inactive)
REMARK    1  A    between atoms: O_3  and  C_18 
REMARK    2  A    between atoms: O_4  and  C_19 
REMARK    3  A    between atoms: O_5  and  C_20 
REMARK    4  A    between atoms: O_6  and  C_21 
REMARK    5  A    between atoms: O_7  and  C_24 
REMARK    6  A    between atoms: O_8  and  C_27 
REMARK    7  A    between atoms: O_9  and  C_28 
REMARK    8  A    between atoms: O_12  and  C_31 
REMARK    9  A    between atoms: O_13  and  C_33 
REMARK   10  A    between atoms: O_14  and  C_34 
REMARK   11  A    between atoms: O_15  and  C_35 
REMARK   12  A    between atoms: O_16  and  C_43 
REMARK   13  A    between atoms: C_17  and  C_18 
REMARK   14  A    between atoms: C_22  and  C_33 
REMARK   15  A    between atoms: C_23  and  C_25 
REMARK   16  A    between atoms: C_29  and  C_34 
REMARK   17  A    between atoms: C_35  and  C_36 
REMARK   18  A    between atoms: C_37  and  C_38 
ROOT
HETATM    1  O   UNL     1      23.324   8.108 -22.763  1.00  0.00    -0.288 OA
HETATM    2  O   UNL     1      19.087   8.510 -24.489  1.00  0.00    -0.288 OA
HETATM    3  C   UNL     1      21.054   7.664 -23.403  1.00  0.00     0.217 C 
HETATM    4  C   UNL     1      21.701   9.039 -21.304  1.00  0.00     0.057 C 
HETATM    5  C   UNL     1      22.129   8.270 -22.521  1.00  0.00     0.206 C 
HETATM    6  C   UNL     1      19.784   8.483 -23.477  1.00  0.00     0.210 C 
HETATM    7  C   UNL     1      20.420   9.455 -21.207  1.00  0.00     0.095 C 
HETATM    8  C   UNL     1      19.410   9.229 -22.235  1.00  0.00     0.080 C 
HETATM    9  C   UNL     1      18.133   9.636 -22.150  1.00  0.00     0.082 C 
ENDROOT
BRANCH   3  10
HETATM   10  O   UNL     1      21.569   7.581 -24.723  1.00  0.00    -0.372 OA
HETATM   11  H   UNL     1      20.944   8.018 -25.327  1.00  0.00     0.211 HD
ENDBRANCH   3  10
BRANCH   3  12
HETATM   12  C   UNL     1      20.717   6.260 -22.911  1.00  0.00     0.204 C 
HETATM   13  O   UNL     1      19.883   6.405 -21.758  1.00  0.00    -0.369 OA
HETATM   14  C   UNL     1      19.401   5.153 -21.265  1.00  0.00     0.177 C 
HETATM   15  C   UNL     1      20.575   4.279 -20.811  1.00  0.00     0.180 C 
HETATM   16  C   UNL     1      21.591   4.107 -21.941  1.00  0.00     0.180 C 
HETATM   17  C   UNL     1      21.972   5.454 -22.557  1.00  0.00     0.182 C 
BRANCH  14  18
HETATM   18  C   UNL     1      18.435   5.460 -20.125  1.00  0.00     0.198 C 
BRANCH  18  19
HETATM   19  O   UNL     1      19.104   5.235 -18.897  1.00  0.00    -0.398 OA
HETATM   20  H   UNL     1      18.645   5.763 -18.220  1.00  0.00     0.209 HD
ENDBRANCH  18  19
ENDBRANCH  14  18
BRANCH  15  21
HETATM   21  O   UNL     1      20.114   2.986 -20.431  1.00  0.00    -0.390 OA
HETATM   22  H   UNL     1      19.954   2.993 -19.472  1.00  0.00     0.210 HD
ENDBRANCH  15  21
BRANCH  16  23
HETATM   23  O   UNL     1      22.775   3.501 -21.419  1.00  0.00    -0.390 OA
HETATM   24  H   UNL     1      22.825   2.591 -21.759  1.00  0.00     0.210 HD
ENDBRANCH  16  23
BRANCH  17  25
HETATM   25  O   UNL     1      22.748   5.204 -23.726  1.00  0.00    -0.390 OA
HETATM   26  H   UNL     1      22.850   6.044 -24.204  1.00  0.00     0.210 HD
ENDBRANCH  17  25
ENDBRANCH   3  12
BRANCH   4  27
HETATM   27  C   UNL     1      22.784   9.265 -20.296  1.00  0.00     0.193 C 
HETATM   28  O   UNL     1      22.215   8.992 -19.012  1.00  0.00    -0.368 OA
HETATM   29  C   UNL     1      23.169   9.072 -17.951  1.00  0.00     0.177 C 
HETATM   30  C   UNL     1      23.705  10.502 -17.845  1.00  0.00     0.180 C 
HETATM   31  C   UNL     1      24.298  10.950 -19.180  1.00  0.00     0.181 C 
HETATM   32  C   UNL     1      23.335  10.697 -20.341  1.00  0.00     0.183 C 
BRANCH  29  33
HETATM   33  C   UNL     1      22.461   8.623 -16.676  1.00  0.00     0.198 C 
BRANCH  33  34
HETATM   34  O   UNL     1      23.425   8.081 -15.792  1.00  0.00    -0.398 OA
HETATM   35  H   UNL     1      23.611   7.175 -16.091  1.00  0.00     0.209 HD
ENDBRANCH  33  34
ENDBRANCH  29  33
BRANCH  30  36
HETATM   36  O   UNL     1      24.730  10.577 -16.858  1.00  0.00    -0.390 OA
HETATM   37  H   UNL     1      25.445   9.972 -17.119  1.00  0.00     0.210 HD
ENDBRANCH  30  36
BRANCH  31  38
HETATM   38  O   UNL     1      24.572  12.351 -19.123  1.00  0.00    -0.390 OA
HETATM   39  H   UNL     1      23.755  12.809 -18.860  1.00  0.00     0.210 HD
ENDBRANCH  31  38
BRANCH  32  40
HETATM   40  O   UNL     1      24.063  10.910 -21.550  1.00  0.00    -0.390 OA
HETATM   41  H   UNL     1      23.619  10.415 -22.260  1.00  0.00     0.210 HD
ENDBRANCH  32  40
ENDBRANCH   4  27
BRANCH   7  42
HETATM   42  O   UNL     1      19.950  10.183 -20.127  1.00  0.00    -0.359 OA
HETATM   43  H   UNL     1      19.008  10.374 -20.260  1.00  0.00     0.218 HD
ENDBRANCH   7  42
BRANCH   9  44
HETATM   44  O   UNL     1      17.664  10.324 -21.050  1.00  0.00    -0.360 OA
HETATM   45  H   UNL     1      17.841  11.272 -21.160  1.00  0.00     0.217 HD
ENDBRANCH   9  44
BRANCH   9  46
HETATM   46  C   UNL     1      17.168   9.384 -23.203  1.00  0.00     0.038 C 
HETATM   47  C   UNL     1      15.847   9.615 -23.113  1.00  0.00     0.014 C 
BRANCH  47  48
HETATM   48  C   UNL     1      14.874   9.348 -24.187  1.00  0.00    -0.036 A 
HETATM   49  C   UNL     1      13.835   8.440 -23.978  1.00  0.00     0.014 A 
HETATM   50  C   UNL     1      12.914   8.189 -24.994  1.00  0.00     0.037 A 
HETATM   51  C   UNL     1      13.032   8.843 -26.220  1.00  0.00     0.065 A 
HETATM   52  C   UNL     1      14.070   9.752 -26.429  1.00  0.00     0.037 A 
HETATM   53  C   UNL     1      14.992  10.004 -25.412  1.00  0.00     0.014 A 
BRANCH  51  54
HETATM   54  O   UNL     1      12.133   8.598 -27.213  1.00  0.00    -0.361 OA
HETATM   55  H   UNL     1      11.254   8.898 -26.924  1.00  0.00     0.217 HD
ENDBRANCH  51  54
ENDBRANCH  47  48
ENDBRANCH   9  46
TORSDOF 18
ENDMDL
MODEL 2
REMARK VINA RESULT:      -9.4      1.541      2.663
REMARK  18 active torsions:
REMARK  status: ('A' for Active; 'I' for Inactive)
REMARK    1  A    between atoms: O_3  and  C_18 
REMARK    2  A    between atoms: O_4  and  C_19 
REMARK    3  A    between atoms: O_5  and  C_20 
REMARK    4  A    between atoms: O_6  and  C_21 
REMARK    5  A    between atoms: O_7  and  C_24 
REMARK    6  A    between atoms: O_8  and  C_27 
REMARK    7  A    between atoms: O_9  and  C_28 
REMARK    8  A    between atoms: O_12  and  C_31 
REMARK    9  A    between atoms: O_13  and  C_33 
REMARK   10  A    between atoms: O_14  and  C_34 
REMARK   11  A    between atoms: O_15  and  C_35 
REMARK   12  A    between atoms: O_16  and  C_43 
REMARK   13  A    between atoms: C_17  and  C_18 
REMARK   14  A    between atoms: C_22  and  C_33 
REMARK   15  A    between atoms: C_23  and  C_25 
REMARK   16  A    between atoms: C_29  and  C_34 
REMARK   17  A    between atoms: C_35  and  C_36 
REMARK   18  A    between atoms: C_37  and  C_38 
ROOT
HETATM    1  O   UNL     1      23.382  10.374 -21.612  1.00  0.00    -0.288 OA
HETATM    2  O   UNL     1      19.228  10.229 -23.569  1.00  0.00    -0.288 OA
HETATM    3  C   UNL     1      21.406   9.630 -22.757  1.00  0.00     0.217 C 
HETATM    4  C   UNL     1      21.584   9.791 -20.176  1.00  0.00     0.057 C 
HETATM    5  C   UNL     1      22.219   9.981 -21.524  1.00  0.00     0.206 C 
HETATM    6  C   UNL     1      19.924   9.894 -22.612  1.00  0.00     0.210 C 
HETATM    7  C   UNL     1      20.245   9.647 -20.095  1.00  0.00     0.095 C 
HETATM    8  C   UNL     1      19.349   9.690 -21.246  1.00  0.00     0.080 C 
HETATM    9  C   UNL     1      18.016   9.546 -21.179  1.00  0.00     0.082 C 
ENDROOT
BRANCH   3  10
HETATM   10  O   UNL     1      21.868  10.439 -23.827  1.00  0.00    -0.372 OA
HETATM   11  H   UNL     1      22.351  11.197 -23.455  1.00  0.00     0.211 HD
ENDBRANCH   3  10
BRANCH   3  12
HETATM   12  C   UNL     1      21.622   8.162 -23.112  1.00  0.00     0.204 C 
HETATM   13  O   UNL     1      21.302   7.395 -21.949  1.00  0.00    -0.369 OA
HETATM   14  C   UNL     1      21.353   5.986 -22.187  1.00  0.00     0.177 C 
HETATM   15  C   UNL     1      22.777   5.569 -22.570  1.00  0.00     0.180 C 
HETATM   16  C   UNL     1      23.274   6.379 -23.767  1.00  0.00     0.180 C 
HETATM   17  C   UNL     1      23.063   7.878 -23.552  1.00  0.00     0.182 C 
BRANCH  14  18
HETATM   18  C   UNL     1      20.874   5.296 -20.913  1.00  0.00     0.198 C 
BRANCH  18  19
HETATM   19  O   UNL     1      22.006   4.931 -20.146  1.00  0.00    -0.398 OA
HETATM   20  H   UNL     1      21.734   4.199 -19.564  1.00  0.00     0.209 HD
ENDBRANCH  18  19
ENDBRANCH  14  18
BRANCH  15  21
HETATM   21  O   UNL     1      22.813   4.190 -22.925  1.00  0.00    -0.390 OA
HETATM   22  H   UNL     1      23.636   3.810 -22.574  1.00  0.00     0.210 HD
ENDBRANCH  15  21
BRANCH  16  23
HETATM   23  O   UNL     1      24.674   6.144 -23.944  1.00  0.00    -0.390 OA
HETATM   24  H   UNL     1      24.861   5.224 -23.689  1.00  0.00     0.210 HD
ENDBRANCH  16  23
BRANCH  17  25
HETATM   25  O   UNL     1      23.350   8.548 -24.777  1.00  0.00    -0.390 OA
HETATM   26  H   UNL     1      23.323   7.890 -25.492  1.00  0.00     0.210 HD
ENDBRANCH  17  25
ENDBRANCH   3  12
BRANCH   4  27
HETATM   27  C   UNL     1      22.547   9.781 -19.030  1.00  0.00     0.193 C 
HETATM   28  O   UNL     1      23.342  10.964 -19.150  1.00  0.00    -0.368 OA
HETATM   29  C   UNL     1      24.248  11.140 -18.059  1.00  0.00     0.177 C 
HETATM   30  C   UNL     1      25.260   9.991 -18.037  1.00  0.00     0.180 C 
HETATM   31  C   UNL     1      24.538   8.646 -17.967  1.00  0.00     0.181 C 
HETATM   32  C   UNL     1      23.444   8.535 -19.031  1.00  0.00     0.183 C 
BRANCH  29  33
HETATM   33  C   UNL     1      24.920  12.498 -18.247  1.00  0.00     0.198 C 
BRANCH  33  34
HETATM   34  O   UNL     1      26.295  12.288 -18.512  1.00  0.00    -0.398 OA
HETATM   35  H   UNL     1      26.790  12.947 -17.997  1.00  0.00     0.209 HD
ENDBRANCH  33  34
ENDBRANCH  29  33
BRANCH  30  36
HETATM   36  O   UNL     1      26.109  10.097 -16.897  1.00  0.00    -0.390 OA
HETATM   37  H   UNL     1      25.602  10.520 -16.182  1.00  0.00     0.210 HD
ENDBRANCH  30  36
BRANCH  31  38
HETATM   38  O   UNL     1      25.482   7.596 -18.184  1.00  0.00    -0.390 OA
HETATM   39  H   UNL     1      25.613   7.501 -19.144  1.00  0.00     0.210 HD
ENDBRANCH  31  38
BRANCH  32  40
HETATM   40  O   UNL     1      22.675   7.371 -18.728  1.00  0.00    -0.390 OA
HETATM   41  H   UNL     1      23.242   6.593 -18.860  1.00  0.00     0.210 HD
ENDBRANCH  32  40
ENDBRANCH   4  27
BRANCH   7  42
HETATM   42  O   UNL     1      19.582   9.483 -18.891  1.00  0.00    -0.359 OA
HETATM   43  H   UNL     1      18.977   8.728 -18.962  1.00  0.00     0.218 HD
ENDBRANCH   7  42
BRANCH   9  44
HETATM   44  O   UNL     1      17.369   9.342 -19.977  1.00  0.00    -0.360 OA
HETATM   45  H   UNL     1      17.931   9.654 -19.249  1.00  0.00     0.217 HD
ENDBRANCH   9  44
BRANCH   9  46
HETATM   46  C   UNL     1      17.172   9.598 -22.357  1.00  0.00     0.038 C 
HETATM   47  C   UNL     1      15.941   9.064 -22.451  1.00  0.00     0.014 C 
BRANCH  47  48
HETATM   48  C   UNL     1      15.094   9.117 -23.656  1.00  0.00    -0.036 A 
HETATM   49  C   UNL     1      15.445   9.949 -24.719  1.00  0.00     0.014 A 
HETATM   50  C   UNL     1      14.645   9.998 -25.860  1.00  0.00     0.037 A 
HETATM   51  C   UNL     1      13.492   9.216 -25.937  1.00  0.00     0.065 A 
HETATM   52  C   UNL     1      13.142   8.383 -24.874  1.00  0.00     0.037 A 
HETATM   53  C   UNL     1      13.943   8.334 -23.733  1.00  0.00     0.014 A 
BRANCH  51  54
HETATM   54  O   UNL     1      12.710   9.263 -27.051  1.00  0.00    -0.361 OA
HETATM   55  H   UNL     1      13.246   9.015 -27.823  1.00  0.00     0.217 HD
ENDBRANCH  51  54
ENDBRANCH  47  48
ENDBRANCH   9  46
TORSDOF 18
ENDMDL
MODEL 3
REMARK VINA RESULT:      -9.2      1.977      3.003
REMARK  18 active torsions:
REMARK  status: ('A' for Active; 'I' for Inactive)
REMARK    1  A    between atoms: O_3  and  C_18 
REMARK    2  A    between atoms: O_4  and  C_19 
REMARK    3  A    between atoms: O_5  and  C_20 
REMARK    4  A    between atoms: O_6  and  C_21 
REMARK    5  A    between atoms: O_7  and  C_24 
REMARK    6  A    between atoms: O_8  and  C_27 
REMARK    7  A    between atoms: O_9  and  C_28 
REMARK    8  A    between atoms: O_12  and  C_31 
REMARK    9  A    between atoms: O_13  and  C_33 
REMARK   10  A    between atoms: O_14  and  C_34 
REMARK   11  A    between atoms: O_15  and  C_35 
REMARK   12  A    between atoms: O_16  and  C_43 
REMARK   13  A    between atoms: C_17  and  C_18 
REMARK   14  A    between atoms: C_22  and  C_33 
REMARK   15  A    between atoms: C_23  and  C_25 
REMARK   16  A    between atoms: C_29  and  C_34 
REMARK   17  A    between atoms: C_35  and  C_36 
REMARK   18  A    between atoms: C_37  and  C_38 
ROOT
HETATM    1  O   UNL     1      22.774   9.976 -20.115  1.00  0.00    -0.288 OA
HETATM    2  O   UNL     1      18.870  10.203 -22.526  1.00  0.00    -0.288 OA
HETATM    3  C   UNL     1      20.876   9.409 -21.473  1.00  0.00     0.217 C 
HETATM    4  C   UNL     1      20.780   9.587 -18.889  1.00  0.00     0.057 C 
HETATM    5  C   UNL     1      21.576   9.698 -20.157  1.00  0.00     0.206 C 
HETATM    6  C   UNL     1      19.419   9.815 -21.496  1.00  0.00     0.210 C 
HETATM    7  C   UNL     1      19.432   9.572 -18.958  1.00  0.00     0.095 C 
HETATM    8  C   UNL     1      18.679   9.686 -20.202  1.00  0.00     0.080 C 
HETATM    9  C   UNL     1      17.339   9.670 -20.285  1.00  0.00     0.082 C 
ENDROOT
BRANCH   3  10
HETATM   10  O   UNL     1      21.530  10.156 -22.486  1.00  0.00    -0.372 OA
HETATM   11  H   UNL     1      22.023  10.882 -22.067  1.00  0.00     0.211 HD
ENDBRANCH   3  10
BRANCH   3  12
HETATM   12  C   UNL     1      20.988   7.923 -21.798  1.00  0.00     0.204 C 
HETATM   13  O   UNL     1      22.061   7.398 -21.012  1.00  0.00    -0.369 OA
HETATM   14  C   UNL     1      22.196   5.980 -21.140  1.00  0.00     0.177 C 
HETATM   15  C   UNL     1      22.535   5.613 -22.588  1.00  0.00     0.180 C 
HETATM   16  C   UNL     1      21.494   6.187 -23.550  1.00  0.00     0.180 C 
HETATM   17  C   UNL     1      21.253   7.674 -23.287  1.00  0.00     0.182 C 
BRANCH  14  18
HETATM   18  C   UNL     1      23.283   5.542 -20.164  1.00  0.00     0.198 C 
BRANCH  18  19
HETATM   19  O   UNL     1      24.452   6.299 -20.423  1.00  0.00    -0.398 OA
HETATM   20  H   UNL     1      25.136   5.991 -19.803  1.00  0.00     0.209 HD
ENDBRANCH  18  19
ENDBRANCH  14  18
BRANCH  15  21
HETATM   21  O   UNL     1      22.553   4.198 -22.752  1.00  0.00    -0.390 OA
HETATM   22  H   UNL     1      22.634   3.794 -21.871  1.00  0.00     0.210 HD
ENDBRANCH  15  21
BRANCH  16  23
HETATM   23  O   UNL     1      21.963   6.039 -24.893  1.00  0.00    -0.390 OA
HETATM   24  H   UNL     1      22.653   6.708 -25.048  1.00  0.00     0.210 HD
ENDBRANCH  16  23
BRANCH  17  25
HETATM   25  O   UNL     1      20.135   8.088 -24.067  1.00  0.00    -0.390 OA
HETATM   26  H   UNL     1      19.478   7.371 -24.055  1.00  0.00     0.210 HD
ENDBRANCH  17  25
ENDBRANCH   3  12
BRANCH   4  27
HETATM   27  C   UNL     1      21.604   9.500 -17.642  1.00  0.00     0.193 C 
HETATM   28  O   UNL     1      21.048   8.443 -16.854  1.00  0.00    -0.368 OA
HETATM   29  C   UNL     1      21.800   8.178 -15.668  1.00  0.00     0.177 C 
HETATM   30  C   UNL     1      21.769   9.404 -14.752  1.00  0.00     0.180 C 
HETATM   31  C   UNL     1      22.289  10.637 -15.492  1.00  0.00     0.181 C 
HETATM   32  C   UNL     1      21.601  10.814 -16.847  1.00  0.00     0.183 C 
BRANCH  29  33
HETATM   33  C   UNL     1      21.180   6.949 -15.008  1.00  0.00     0.198 C 
BRANCH  33  34
HETATM   34  O   UNL     1      22.156   6.338 -14.185  1.00  0.00    -0.398 OA
HETATM   35  H   UNL     1      22.997   6.362 -14.672  1.00  0.00     0.209 HD
ENDBRANCH  33  34
ENDBRANCH  29  33
BRANCH  30  36
HETATM   36  O   UNL     1      22.596   9.194 -13.610  1.00  0.00    -0.390 OA
HETATM   37  H   UNL     1      22.048   9.314 -12.816  1.00  0.00     0.210 HD
ENDBRANCH  30  36
BRANCH  31  38
HETATM   38  O   UNL     1      22.031  11.800 -14.703  1.00  0.00    -0.390 OA
HETATM   39  H   UNL     1      21.134  11.723 -14.335  1.00  0.00     0.210 HD
ENDBRANCH  31  38
BRANCH  32  40
HETATM   40  O   UNL     1      22.318  11.824 -17.558  1.00  0.00    -0.390 OA
HETATM   41  H   UNL     1      23.029  12.151 -16.980  1.00  0.00     0.210 HD
ENDBRANCH  32  40
ENDBRANCH   4  27
BRANCH   7  42
HETATM   42  O   UNL     1      18.626   9.489 -17.836  1.00  0.00    -0.359 OA
HETATM   43  H   UNL     1      17.805   9.029 -18.069  1.00  0.00     0.218 HD
ENDBRANCH   7  42
BRANCH   9  44
HETATM   44  O   UNL     1      16.546   9.545 -19.163  1.00  0.00    -0.360 OA
HETATM   45  H   UNL     1      16.817   8.760 -18.660  1.00  0.00     0.217 HD
ENDBRANCH   9  44
BRANCH   9  46
HETATM   46  C   UNL     1      16.640   9.787 -21.550  1.00  0.00     0.038 C 
HETATM   47  C   UNL     1      15.863   8.835 -22.096  1.00  0.00     0.014 C 
BRANCH  47  48
HETATM   48  C   UNL     1      15.163   8.961 -23.386  1.00  0.00    -0.036 A 
HETATM   49  C   UNL     1      13.951   8.300 -23.590  1.00  0.00     0.014 A 
HETATM   50  C   UNL     1      13.289   8.421 -24.811  1.00  0.00     0.037 A 
HETATM   51  C   UNL     1      13.838   9.201 -25.829  1.00  0.00     0.065 A 
HETATM   52  C   UNL     1      15.049   9.862 -25.625  1.00  0.00     0.037 A 
HETATM   53  C   UNL     1      15.712   9.742 -24.403  1.00  0.00     0.014 A 
BRANCH  51  54
HETATM   54  O   UNL     1      13.191   9.318 -27.021  1.00  0.00    -0.361 OA
HETATM   55  H   UNL     1      13.832   9.195 -27.741  1.00  0.00     0.217 HD
ENDBRANCH  51  54
ENDBRANCH  47  48
ENDBRANCH   9  46
TORSDOF 18
ENDMDL
MODEL 4
REMARK VINA RESULT:      -8.9      2.115      3.272
REMARK  18 active torsions:
REMARK  status: ('A' for Active; 'I' for Inactive)
REMARK    1  A    between atoms: O_3  and  C_18 
REMARK    2  A    between atoms: O_4  and  C_19 
REMARK    3  A    between atoms: O_5  and  C_20 
REMARK    4  A    between atoms: O_6  and  C_21 
REMARK    5  A    between atoms: O_7  and  C_24 
REMARK    6  A    between atoms: O_8  and  C_27 
REMARK    7  A    between atoms: O_9  and  C_28 
REMARK    8  A    between atoms: O_12  and  C_31 
REMARK    9  A    between atoms: O_13  and  C_33 
REMARK   10  A    between atoms: O_14  and  C_34 
REMARK   11  A    between atoms: O_15  and  C_35 
REMARK   12  A    between atoms: O_16  and  C_43 
REMARK   13  A    between atoms: C_17  and  C_18 
REMARK   14  A    between atoms: C_22  and  C_33 
REMARK   15  A    between atoms: C_23  and  C_25 
REMARK   16  A    between atoms: C_29  and  C_34 
REMARK   17  A    between atoms: C_35  and  C_36 
REMARK   18  A    between atoms: C_37  and  C_38 
ROOT
HETATM    1  O   UNL     1      21.987   9.867 -20.466  1.00  0.00    -0.288 OA
HETATM    2  O   UNL     1      18.877  10.058 -23.841  1.00  0.00    -0.288 OA
HETATM    3  C   UNL     1      20.615   9.320 -22.359  1.00  0.00     0.217 C 
HETATM    4  C   UNL     1      19.808   9.115 -19.904  1.00  0.00     0.057 C 
HETATM    5  C   UNL     1      20.892   9.483 -20.876  1.00  0.00     0.206 C 
HETATM    6  C   UNL     1      19.176   9.582 -22.748  1.00  0.00     0.210 C 
HETATM    7  C   UNL     1      18.542   8.980 -20.353  1.00  0.00     0.095 C 
HETATM    8  C   UNL     1      18.141   9.197 -21.739  1.00  0.00     0.080 C 
HETATM    9  C   UNL     1      16.886   9.065 -22.198  1.00  0.00     0.082 C 
ENDROOT
BRANCH   3  10
HETATM   10  O   UNL     1      21.411  10.264 -23.057  1.00  0.00    -0.372 OA
HETATM   11  H   UNL     1      22.070   9.782 -23.586  1.00  0.00     0.211 HD
ENDBRANCH   3  10
BRANCH   3  12
HETATM   12  C   UNL     1      21.005   7.913 -22.802  1.00  0.00     0.204 C 
HETATM   13  O   UNL     1      20.954   7.076 -21.644  1.00  0.00    -0.369 OA
HETATM   14  C   UNL     1      21.190   5.699 -21.948  1.00  0.00     0.177 C 
HETATM   15  C   UNL     1      22.601   5.520 -22.517  1.00  0.00     0.180 C 
HETATM   16  C   UNL     1      22.815   6.428 -23.728  1.00  0.00     0.180 C 
HETATM   17  C   UNL     1      22.406   7.870 -23.423  1.00  0.00     0.182 C 
BRANCH  14  18
HETATM   18  C   UNL     1      20.984   4.911 -20.657  1.00  0.00     0.198 C 
BRANCH  18  19
HETATM   19  O   UNL     1      19.989   5.560 -19.887  1.00  0.00    -0.398 OA
HETATM   20  H   UNL     1      20.435   5.959 -19.120  1.00  0.00     0.209 HD
ENDBRANCH  18  19
ENDBRANCH  14  18
BRANCH  15  21
HETATM   21  O   UNL     1      22.802   4.173 -22.934  1.00  0.00    -0.390 OA
HETATM   22  H   UNL     1      22.200   3.606 -22.422  1.00  0.00     0.210 HD
ENDBRANCH  15  21
BRANCH  16  23
HETATM   23  O   UNL     1      24.200   6.420 -24.082  1.00  0.00    -0.390 OA
HETATM   24  H   UNL     1      24.437   7.309 -24.399  1.00  0.00     0.210 HD
ENDBRANCH  16  23
BRANCH  17  25
HETATM   25  O   UNL     1      22.431   8.606 -24.643  1.00  0.00    -0.390 OA
HETATM   26  H   UNL     1      23.127   8.229 -25.207  1.00  0.00     0.210 HD
ENDBRANCH  17  25
ENDBRANCH   3  12
BRANCH   4  27
HETATM   27  C   UNL     1      20.271   8.931 -18.493  1.00  0.00     0.193 C 
HETATM   28  O   UNL     1      19.686   7.713 -18.023  1.00  0.00    -0.368 OA
HETATM   29  C   UNL     1      20.123   7.355 -16.710  1.00  0.00     0.177 C 
HETATM   30  C   UNL     1      19.670   8.418 -15.707  1.00  0.00     0.180 C 
HETATM   31  C   UNL     1      20.183   9.797 -16.122  1.00  0.00     0.181 C 
HETATM   32  C   UNL     1      19.865  10.101 -17.587  1.00  0.00     0.183 C 
BRANCH  29  33
HETATM   33  C   UNL     1      19.536   5.981 -16.401  1.00  0.00     0.198 C 
BRANCH  33  34
HETATM   34  O   UNL     1      18.392   6.152 -15.585  1.00  0.00    -0.398 OA
HETATM   35  H   UNL     1      17.661   5.675 -16.012  1.00  0.00     0.209 HD
ENDBRANCH  33  34
ENDBRANCH  29  33
BRANCH  30  36
HETATM   36  O   UNL     1      20.182   8.128 -14.409  1.00  0.00    -0.390 OA
HETATM   37  H   UNL     1      19.452   8.210 -13.772  1.00  0.00     0.210 HD
ENDBRANCH  30  36
BRANCH  31  38
HETATM   38  O   UNL     1      19.556  10.793 -15.311  1.00  0.00    -0.390 OA
HETATM   39  H   UNL     1      18.623  10.857 -15.578  1.00  0.00     0.210 HD
ENDBRANCH  31  38
BRANCH  32  40
HETATM   40  O   UNL     1      20.590  11.279 -17.942  1.00  0.00    -0.390 OA
HETATM   41  H   UNL     1      20.317  11.993 -17.342  1.00  0.00     0.210 HD
ENDBRANCH  32  40
ENDBRANCH   4  27
BRANCH   7  42
HETATM   42  O   UNL     1      17.483   8.660 -19.521  1.00  0.00    -0.359 OA
HETATM   43  H   UNL     1      17.226   7.737 -19.677  1.00  0.00     0.218 HD
ENDBRANCH   7  42
BRANCH   9  44
HETATM   44  O   UNL     1      15.845   8.704 -21.368  1.00  0.00    -0.360 OA
HETATM   45  H   UNL     1      15.007   9.019 -21.742  1.00  0.00     0.217 HD
ENDBRANCH   9  44
BRANCH   9  46
HETATM   46  C   UNL     1      16.542   9.293 -23.588  1.00  0.00     0.038 C 
HETATM   47  C   UNL     1      15.301   9.523 -24.051  1.00  0.00     0.014 C 
BRANCH  47  48
HETATM   48  C   UNL     1      14.962   9.747 -25.467  1.00  0.00    -0.036 A 
HETATM   49  C   UNL     1      15.873  10.385 -26.310  1.00  0.00     0.014 A 
HETATM   50  C   UNL     1      15.553  10.595 -27.651  1.00  0.00     0.037 A 
HETATM   51  C   UNL     1      14.321  10.170 -28.149  1.00  0.00     0.065 A 
HETATM   52  C   UNL     1      13.411   9.532 -27.306  1.00  0.00     0.037 A 
HETATM   53  C   UNL     1      13.731   9.320 -25.965  1.00  0.00     0.014 A 
BRANCH  51  54
HETATM   54  O   UNL     1      14.008  10.376 -29.458  1.00  0.00    -0.361 OA
HETATM   55  H   UNL     1      14.667  10.975 -29.849  1.00  0.00     0.217 HD
ENDBRANCH  51  54
ENDBRANCH  47  48
ENDBRANCH   9  46
TORSDOF 18
ENDMDL
MODEL 5
REMARK VINA RESULT:      -8.9      2.648      4.482
REMARK  18 active torsions:
REMARK  status: ('A' for Active; 'I' for Inactive)
REMARK    1  A    between atoms: O_3  and  C_18 
REMARK    2  A    between atoms: O_4  and  C_19 
REMARK    3  A    between atoms: O_5  and  C_20 
REMARK    4  A    between atoms: O_6  and  C_21 
REMARK    5  A    between atoms: O_7  and  C_24 
REMARK    6  A    between atoms: O_8  and  C_27 
REMARK    7  A    between atoms: O_9  and  C_28 
REMARK    8  A    between atoms: O_12  and  C_31 
REMARK    9  A    between atoms: O_13  and  C_33 
REMARK   10  A    between atoms: O_14  and  C_34 
REMARK   11  A    between atoms: O_15  and  C_35 
REMARK   12  A    between atoms: O_16  and  C_43 
REMARK   13  A    between atoms: C_17  and  C_18 
REMARK   14  A    between atoms: C_22  and  C_33 
REMARK   15  A    between atoms: C_23  and  C_25 
REMARK   16  A    between atoms: C_29  and  C_34 
REMARK   17  A    between atoms: C_35  and  C_36 
REMARK   18  A    between atoms: C_37  and  C_38 
ROOT
HETATM    1  O   UNL     1      20.182   9.997 -19.416  1.00  0.00    -0.288 OA
HETATM    2  O   UNL     1      17.122   9.690 -22.829  1.00  0.00    -0.288 OA
HETATM    3  C   UNL     1      19.053   9.367 -21.440  1.00  0.00     0.217 C 
HETATM    4  C   UNL     1      18.453   8.400 -19.111  1.00  0.00     0.057 C 
HETATM    5  C   UNL     1      19.295   9.325 -19.942  1.00  0.00     0.206 C 
HETATM    6  C   UNL     1      17.609   9.152 -21.836  1.00  0.00     0.210 C 
HETATM    7  C   UNL     1      17.315   7.899 -19.635  1.00  0.00     0.095 C 
HETATM    8  C   UNL     1      16.820   8.222 -20.969  1.00  0.00     0.080 C 
HETATM    9  C   UNL     1      15.690   7.729 -21.502  1.00  0.00     0.082 C 
ENDROOT
BRANCH   3  10
HETATM   10  O   UNL     1      19.422  10.656 -21.904  1.00  0.00    -0.372 OA
HETATM   11  H   UNL     1      19.637  10.594 -22.851  1.00  0.00     0.211 HD
ENDBRANCH   3  10
BRANCH   3  12
HETATM   12  C   UNL     1      19.923   8.321 -22.129  1.00  0.00     0.204 C 
HETATM   13  O   UNL     1      20.802   7.782 -21.138  1.00  0.00    -0.369 OA
HETATM   14  C   UNL     1      21.597   6.702 -21.634  1.00  0.00     0.177 C 
HETATM   15  C   UNL     1      22.510   7.196 -22.761  1.00  0.00     0.180 C 
HETATM   16  C   UNL     1      21.692   7.870 -23.863  1.00  0.00     0.180 C 
HETATM   17  C   UNL     1      20.734   8.914 -23.287  1.00  0.00     0.182 C 
BRANCH  14  18
HETATM   18  C   UNL     1      22.388   6.146 -20.454  1.00  0.00     0.198 C 
BRANCH  18  19
HETATM   19  O   UNL     1      21.521   6.046 -19.338  1.00  0.00    -0.398 OA
HETATM   20  H   UNL     1      21.851   5.318 -18.783  1.00  0.00     0.209 HD
ENDBRANCH  18  19
ENDBRANCH  14  18
BRANCH  15  21
HETATM   21  O   UNL     1      23.218   6.105 -23.342  1.00  0.00    -0.390 OA
HETATM   22  H   UNL     1      22.632   5.678 -23.991  1.00  0.00     0.210 HD
ENDBRANCH  15  21
BRANCH  16  23
HETATM   23  O   UNL     1      22.580   8.529 -24.770  1.00  0.00    -0.390 OA
HETATM   24  H   UNL     1      22.228   9.419 -24.945  1.00  0.00     0.210 HD
ENDBRANCH  16  23
BRANCH  17  25
HETATM   25  O   UNL     1      19.866   9.345 -24.332  1.00  0.00    -0.390 OA
HETATM   26  H   UNL     1      19.347  10.096 -24.000  1.00  0.00     0.210 HD
ENDBRANCH  17  25
ENDBRANCH   3  12
BRANCH   4  27
HETATM   27  C   UNL     1      18.994   8.125 -17.743  1.00  0.00     0.193 C 
HETATM   28  O   UNL     1      19.090   6.703 -17.616  1.00  0.00    -0.368 OA
HETATM   29  C   UNL     1      19.689   6.292 -16.385  1.00  0.00     0.177 C 
HETATM   30  C   UNL     1      18.810   6.731 -15.211  1.00  0.00     0.180 C 
HETATM   31  C   UNL     1      18.575   8.240 -15.255  1.00  0.00     0.181 C 
HETATM   32  C   UNL     1      18.101   8.699 -16.635  1.00  0.00     0.183 C 
BRANCH  29  33
HETATM   33  C   UNL     1      19.854   4.777 -16.449  1.00  0.00     0.198 C 
BRANCH  33  34
HETATM   34  O   UNL     1      19.610   4.352 -17.777  1.00  0.00    -0.398 OA
HETATM   35  H   UNL     1      20.471   4.135 -18.172  1.00  0.00     0.209 HD
ENDBRANCH  33  34
ENDBRANCH  29  33
BRANCH  30  36
HETATM   36  O   UNL     1      19.441   6.418 -13.972  1.00  0.00    -0.390 OA
HETATM   37  H   UNL     1      19.071   7.003 -13.289  1.00  0.00     0.210 HD
ENDBRANCH  30  36
BRANCH  31  38
HETATM   38  O   UNL     1      17.571   8.586 -14.298  1.00  0.00    -0.390 OA
HETATM   39  H   UNL     1      17.708   9.513 -14.037  1.00  0.00     0.210 HD
ENDBRANCH  31  38
BRANCH  32  40
HETATM   40  O   UNL     1      18.151  10.126 -16.648  1.00  0.00    -0.390 OA
HETATM   41  H   UNL     1      18.258  10.432 -15.731  1.00  0.00     0.210 HD
ENDBRANCH  32  40
ENDBRANCH   4  27
BRANCH   7  42
HETATM   42  O   UNL     1      16.475   7.053 -18.930  1.00  0.00    -0.359 OA
HETATM   43  H   UNL     1      15.636   6.969 -19.409  1.00  0.00     0.218 HD
ENDBRANCH   7  42
BRANCH   9  44
HETATM   44  O   UNL     1      14.883   6.854 -20.806  1.00  0.00    -0.360 OA
HETATM   45  H   UNL     1      15.409   6.093 -20.510  1.00  0.00     0.217 HD
ENDBRANCH   9  44
BRANCH   9  46
HETATM   46  C   UNL     1      15.245   8.085 -22.836  1.00  0.00     0.038 C 
HETATM   47  C   UNL     1      13.961   8.182 -23.222  1.00  0.00     0.014 C 
BRANCH  47  48
HETATM   48  C   UNL     1      13.520   8.537 -24.583  1.00  0.00    -0.036 A 
HETATM   49  C   UNL     1      14.284   9.409 -25.359  1.00  0.00     0.014 A 
HETATM   50  C   UNL     1      13.867   9.743 -26.647  1.00  0.00     0.037 A 
HETATM   51  C   UNL     1      12.685   9.209 -27.158  1.00  0.00     0.065 A 
HETATM   52  C   UNL     1      11.921   8.337 -26.382  1.00  0.00     0.037 A 
HETATM   53  C   UNL     1      12.338   8.001 -25.094  1.00  0.00     0.014 A 
BRANCH  51  54
HETATM   54  O   UNL     1      12.277   9.536 -28.415  1.00  0.00    -0.361 OA
HETATM   55  H   UNL     1      12.802  10.291 -28.731  1.00  0.00     0.217 HD
ENDBRANCH  51  54
ENDBRANCH  47  48
ENDBRANCH   9  46
TORSDOF 18
ENDMDL
MODEL 6
REMARK VINA RESULT:      -8.7      2.496      4.199
REMARK  18 active torsions:
REMARK  status: ('A' for Active; 'I' for Inactive)
REMARK    1  A    between atoms: O_3  and  C_18 
REMARK    2  A    between atoms: O_4  and  C_19 
REMARK    3  A    between atoms: O_5  and  C_20 
REMARK    4  A    between atoms: O_6  and  C_21 
REMARK    5  A    between atoms: O_7  and  C_24 
REMARK    6  A    between atoms: O_8  and  C_27 
REMARK    7  A    between atoms: O_9  and  C_28 
REMARK    8  A    between atoms: O_12  and  C_31 
REMARK    9  A    between atoms: O_13  and  C_33 
REMARK   10  A    between atoms: O_14  and  C_34 
REMARK   11  A    between atoms: O_15  and  C_35 
REMARK   12  A    between atoms: O_16  and  C_43 
REMARK   13  A    between atoms: C_17  and  C_18 
REMARK   14  A    between atoms: C_22  and  C_33 
REMARK   15  A    between atoms: C_23  and  C_25 
REMARK   16  A    between atoms: C_29  and  C_34 
REMARK   17  A    between atoms: C_35  and  C_36 
REMARK   18  A    between atoms: C_37  and  C_38 
ROOT
HETATM    1  O   UNL     1      20.292   8.980 -19.012  1.00  0.00    -0.288 OA
HETATM    2  O   UNL     1      17.376   9.697 -22.489  1.00  0.00    -0.288 OA
HETATM    3  C   UNL     1      19.173   8.862 -21.133  1.00  0.00     0.217 C 
HETATM    4  C   UNL     1      18.331   7.643 -19.006  1.00  0.00     0.057 C 
HETATM    5  C   UNL     1      19.338   8.546 -19.658  1.00  0.00     0.206 C 
HETATM    6  C   UNL     1      17.732   8.940 -21.588  1.00  0.00     0.210 C 
HETATM    7  C   UNL     1      17.155   7.415 -19.627  1.00  0.00     0.095 C 
HETATM    8  C   UNL     1      16.775   8.018 -20.900  1.00  0.00     0.080 C 
HETATM    9  C   UNL     1      15.609   7.798 -21.529  1.00  0.00     0.082 C 
ENDROOT
BRANCH   3  10
HETATM   10  O   UNL     1      19.752  10.135 -21.373  1.00  0.00    -0.372 OA
HETATM   11  H   UNL     1      19.038  10.768 -21.563  1.00  0.00     0.211 HD
ENDBRANCH   3  10
BRANCH   3  12
HETATM   12  C   UNL     1      19.906   7.816 -21.967  1.00  0.00     0.204 C 
HETATM   13  O   UNL     1      20.775   7.104 -21.083  1.00  0.00    -0.369 OA
HETATM   14  C   UNL     1      21.440   6.012 -21.723  1.00  0.00     0.177 C 
HETATM   15  C   UNL     1      22.341   6.532 -22.848  1.00  0.00     0.180 C 
HETATM   16  C   UNL     1      21.540   7.383 -23.833  1.00  0.00     0.180 C 
HETATM   17  C   UNL     1      20.713   8.446 -23.108  1.00  0.00     0.182 C 
BRANCH  14  18
HETATM   18  C   UNL     1      22.230   5.272 -20.648  1.00  0.00     0.198 C 
BRANCH  18  19
HETATM   19  O   UNL     1      23.606   5.548 -20.830  1.00  0.00    -0.398 OA
HETATM   20  H   UNL     1      23.685   6.498 -21.027  1.00  0.00     0.209 HD
ENDBRANCH  18  19
ENDBRANCH  14  18
BRANCH  15  21
HETATM   21  O   UNL     1      22.913   5.445 -23.569  1.00  0.00    -0.390 OA
HETATM   22  H   UNL     1      22.998   5.713 -24.500  1.00  0.00     0.210 HD
ENDBRANCH  15  21
BRANCH  16  23
HETATM   23  O   UNL     1      22.442   8.046 -24.723  1.00  0.00    -0.390 OA
HETATM   24  H   UNL     1      22.731   7.404 -25.394  1.00  0.00     0.210 HD
ENDBRANCH  16  23
BRANCH  17  25
HETATM   25  O   UNL     1      19.842   9.055 -24.056  1.00  0.00    -0.390 OA
HETATM   26  H   UNL     1      18.989   8.589 -24.023  1.00  0.00     0.210 HD
ENDBRANCH  17  25
ENDBRANCH   3  12
BRANCH   4  27
HETATM   27  C   UNL     1      18.763   7.075 -17.691  1.00  0.00     0.193 C 
HETATM   28  O   UNL     1      19.142   8.182 -16.868  1.00  0.00    -0.368 OA
HETATM   29  C   UNL     1      19.487   7.795 -15.536  1.00  0.00     0.177 C 
HETATM   30  C   UNL     1      20.721   6.890 -15.565  1.00  0.00     0.180 C 
HETATM   31  C   UNL     1      20.475   5.679 -16.464  1.00  0.00     0.181 C 
HETATM   32  C   UNL     1      19.935   6.093 -17.835  1.00  0.00     0.183 C 
BRANCH  29  33
HETATM   33  C   UNL     1      19.729   9.076 -14.744  1.00  0.00     0.198 C 
BRANCH  33  34
HETATM   34  O   UNL     1      21.123   9.315 -14.686  1.00  0.00    -0.398 OA
HETATM   35  H   UNL     1      21.408   9.129 -13.776  1.00  0.00     0.209 HD
ENDBRANCH  33  34
ENDBRANCH  29  33
BRANCH  30  36
HETATM   36  O   UNL     1      21.020   6.413 -14.255  1.00  0.00    -0.390 OA
HETATM   37  H   UNL     1      20.911   7.153 -13.634  1.00  0.00     0.210 HD
ENDBRANCH  30  36
BRANCH  31  38
HETATM   38  O   UNL     1      21.707   4.983 -16.660  1.00  0.00    -0.390 OA
HETATM   39  H   UNL     1      22.429   5.546 -16.330  1.00  0.00     0.210 HD
ENDBRANCH  31  38
BRANCH  32  40
HETATM   40  O   UNL     1      19.506   4.904 -18.499  1.00  0.00    -0.390 OA
HETATM   41  H   UNL     1      20.275   4.315 -18.587  1.00  0.00     0.210 HD
ENDBRANCH  32  40
ENDBRANCH   4  27
BRANCH   7  42
HETATM   42  O   UNL     1      16.168   6.609 -19.086  1.00  0.00    -0.359 OA
HETATM   43  H   UNL     1      15.618   6.257 -19.804  1.00  0.00     0.218 HD
ENDBRANCH   7  42
BRANCH   9  44
HETATM   44  O   UNL     1      14.649   6.959 -21.001  1.00  0.00    -0.360 OA
HETATM   45  H   UNL     1      14.368   7.293 -20.133  1.00  0.00     0.217 HD
ENDBRANCH   9  44
BRANCH   9  46
HETATM   46  C   UNL     1      15.282   8.424 -22.795  1.00  0.00     0.038 C 
HETATM   47  C   UNL     1      14.153   8.213 -23.494  1.00  0.00     0.014 C 
BRANCH  47  48
HETATM   48  C   UNL     1      13.834   8.850 -24.784  1.00  0.00    -0.036 A 
HETATM   49  C   UNL     1      12.668   8.499 -25.466  1.00  0.00     0.014 A 
HETATM   50  C   UNL     1      12.366   9.103 -26.686  1.00  0.00     0.037 A 
HETATM   51  C   UNL     1      13.229  10.056 -27.226  1.00  0.00     0.065 A 
HETATM   52  C   UNL     1      14.394  10.408 -26.543  1.00  0.00     0.037 A 
HETATM   53  C   UNL     1      14.697   9.804 -25.322  1.00  0.00     0.014 A 
BRANCH  51  54
HETATM   54  O   UNL     1      12.934  10.646 -28.417  1.00  0.00    -0.361 OA
HETATM   55  H   UNL     1      12.025  10.409 -28.670  1.00  0.00     0.217 HD
ENDBRANCH  51  54
ENDBRANCH  47  48
ENDBRANCH   9  46
TORSDOF 18
ENDMDL
MODEL 7
REMARK VINA RESULT:      -8.6      2.676      4.800
REMARK  18 active torsions:
REMARK  status: ('A' for Active; 'I' for Inactive)
REMARK    1  A    between atoms: O_3  and  C_18 
REMARK    2  A    between atoms: O_4  and  C_19 
REMARK    3  A    between atoms: O_5  and  C_20 
REMARK    4  A    between atoms: O_6  and  C_21 
REMARK    5  A    between atoms: O_7  and  C_24 
REMARK    6  A    between atoms: O_8  and  C_27 
REMARK    7  A    between atoms: O_9  and  C_28 
REMARK    8  A    between atoms: O_12  and  C_31 
REMARK    9  A    between atoms: O_13  and  C_33 
REMARK   10  A    between atoms: O_14  and  C_34 
REMARK   11  A    between atoms: O_15  and  C_35 
REMARK   12  A    between atoms: O_16  and  C_43 
REMARK   13  A    between atoms: C_17  and  C_18 
REMARK   14  A    between atoms: C_22  and  C_33 
REMARK   15  A    between atoms: C_23  and  C_25 
REMARK   16  A    between atoms: C_29  and  C_34 
REMARK   17  A    between atoms: C_35  and  C_36 
REMARK   18  A    between atoms: C_37  and  C_38 
ROOT
HETATM    1  O   UNL     1      20.018   6.550 -18.237  1.00  0.00    -0.288 OA
HETATM    2  O   UNL     1      17.419   7.250 -21.960  1.00  0.00    -0.288 OA
HETATM    3  C   UNL     1      18.377   7.411 -19.764  1.00  0.00     0.217 C 
HETATM    4  C   UNL     1      20.875   8.099 -19.818  1.00  0.00     0.057 C 
HETATM    5  C   UNL     1      19.780   7.278 -19.201  1.00  0.00     0.206 C 
HETATM    6  C   UNL     1      18.335   7.669 -21.255  1.00  0.00     0.210 C 
HETATM    7  C   UNL     1      20.675   8.656 -21.031  1.00  0.00     0.095 C 
HETATM    8  C   UNL     1      19.454   8.491 -21.812  1.00  0.00     0.080 C 
HETATM    9  C   UNL     1      19.242   9.041 -23.019  1.00  0.00     0.082 C 
ENDROOT
BRANCH   3  10
HETATM   10  O   UNL     1      17.700   6.185 -19.537  1.00  0.00    -0.372 OA
HETATM   11  H   UNL     1      17.886   5.586 -20.281  1.00  0.00     0.211 HD
ENDBRANCH   3  10
BRANCH   3  12
HETATM   12  C   UNL     1      17.637   8.531 -19.041  1.00  0.00     0.204 C 
HETATM   13  O   UNL     1      18.603   9.239 -18.259  1.00  0.00    -0.369 OA
HETATM   14  C   UNL     1      18.055  10.392 -17.616  1.00  0.00     0.177 C 
HETATM   15  C   UNL     1      16.960   9.973 -16.629  1.00  0.00     0.180 C 
HETATM   16  C   UNL     1      15.891   9.134 -17.330  1.00  0.00     0.180 C 
HETATM   17  C   UNL     1      16.517   7.998 -18.140  1.00  0.00     0.182 C 
BRANCH  14  18
HETATM   18  C   UNL     1      19.208  11.114 -16.926  1.00  0.00     0.198 C 
BRANCH  18  19
HETATM   19  O   UNL     1      20.332  11.093 -17.787  1.00  0.00    -0.398 OA
HETATM   20  H   UNL     1      20.792  10.248 -17.637  1.00  0.00     0.209 HD
ENDBRANCH  18  19
ENDBRANCH  14  18
BRANCH  15  21
HETATM   21  O   UNL     1      16.326  11.121 -16.073  1.00  0.00    -0.390 OA
HETATM   22  H   UNL     1      15.367  11.030 -16.208  1.00  0.00     0.210 HD
ENDBRANCH  15  21
BRANCH  16  23
HETATM   23  O   UNL     1      15.026   8.561 -16.347  1.00  0.00    -0.390 OA
HETATM   24  H   UNL     1      14.221   9.106 -16.298  1.00  0.00     0.210 HD
ENDBRANCH  16  23
BRANCH  17  25
HETATM   25  O   UNL     1      15.492   7.396 -18.926  1.00  0.00    -0.390 OA
HETATM   26  H   UNL     1      14.722   7.248 -18.352  1.00  0.00     0.210 HD
ENDBRANCH  17  25
ENDBRANCH   3  12
BRANCH   4  27
HETATM   27  C   UNL     1      22.114   8.213 -18.985  1.00  0.00     0.193 C 
HETATM   28  O   UNL     1      22.509   9.588 -19.021  1.00  0.00    -0.368 OA
HETATM   29  C   UNL     1      23.632   9.867 -18.181  1.00  0.00     0.177 C 
HETATM   30  C   UNL     1      24.856   9.096 -18.682  1.00  0.00     0.180 C 
HETATM   31  C   UNL     1      24.553   7.599 -18.749  1.00  0.00     0.181 C 
HETATM   32  C   UNL     1      23.250   7.319 -19.500  1.00  0.00     0.183 C 
BRANCH  29  33
HETATM   33  C   UNL     1      23.849  11.377 -18.210  1.00  0.00     0.198 C 
BRANCH  33  34
HETATM   34  O   UNL     1      24.920  11.663 -19.090  1.00  0.00    -0.398 OA
HETATM   35  H   UNL     1      24.531  11.987 -19.920  1.00  0.00     0.209 HD
ENDBRANCH  33  34
ENDBRANCH  29  33
BRANCH  30  36
HETATM   36  O   UNL     1      25.959   9.284 -17.799  1.00  0.00    -0.390 OA
HETATM   37  H   UNL     1      26.699   9.645 -18.315  1.00  0.00     0.210 HD
ENDBRANCH  30  36
BRANCH  31  38
HETATM   38  O   UNL     1      25.617   6.937 -19.435  1.00  0.00    -0.390 OA
HETATM   39  H   UNL     1      25.530   7.128 -20.385  1.00  0.00     0.210 HD
ENDBRANCH  31  38
BRANCH  32  40
HETATM   40  O   UNL     1      22.929   5.943 -19.295  1.00  0.00    -0.390 OA
HETATM   41  H   UNL     1      22.097   5.899 -18.794  1.00  0.00     0.210 HD
ENDBRANCH  32  40
ENDBRANCH   4  27
BRANCH   7  42
HETATM   42  O   UNL     1      21.639   9.413 -21.675  1.00  0.00    -0.359 OA
HETATM   43  H   UNL     1      22.200   8.826 -22.205  1.00  0.00     0.218 HD
ENDBRANCH   7  42
BRANCH   9  44
HETATM   44  O   UNL     1      20.194   9.828 -23.633  1.00  0.00    -0.360 OA
HETATM   45  H   UNL     1      21.015   9.321 -23.740  1.00  0.00     0.217 HD
ENDBRANCH   9  44
BRANCH   9  46
HETATM   46  C   UNL     1      18.007   8.843 -23.753  1.00  0.00     0.038 C 
HETATM   47  C   UNL     1      17.081   9.791 -23.978  1.00  0.00     0.014 C 
BRANCH  47  48
HETATM   48  C   UNL     1      15.825   9.577 -24.720  1.00  0.00    -0.036 A 
HETATM   49  C   UNL     1      15.658  10.140 -25.986  1.00  0.00     0.014 A 
HETATM   50  C   UNL     1      14.471   9.937 -26.688  1.00  0.00     0.037 A 
HETATM   51  C   UNL     1      13.450   9.172 -26.125  1.00  0.00     0.065 A 
HETATM   52  C   UNL     1      13.617   8.608 -24.859  1.00  0.00     0.037 A 
HETATM   53  C   UNL     1      14.805   8.811 -24.157  1.00  0.00     0.014 A 
BRANCH  51  54
HETATM   54  O   UNL     1      12.290   8.974 -26.810  1.00  0.00    -0.361 OA
HETATM   55  H   UNL     1      12.498   8.572 -27.671  1.00  0.00     0.217 HD
ENDBRANCH  51  54
ENDBRANCH  47  48
ENDBRANCH   9  46
TORSDOF 18
ENDMDL
MODEL 8
REMARK VINA RESULT:      -8.4      2.839      4.996
REMARK  18 active torsions:
REMARK  status: ('A' for Active; 'I' for Inactive)
REMARK    1  A    between atoms: O_3  and  C_18 
REMARK    2  A    between atoms: O_4  and  C_19 
REMARK    3  A    between atoms: O_5  and  C_20 
REMARK    4  A    between atoms: O_6  and  C_21 
REMARK    5  A    between atoms: O_7  and  C_24 
REMARK    6  A    between atoms: O_8  and  C_27 
REMARK    7  A    between atoms: O_9  and  C_28 
REMARK    8  A    between atoms: O_12  and  C_31 
REMARK    9  A    between atoms: O_13  and  C_33 
REMARK   10  A    between atoms: O_14  and  C_34 
REMARK   11  A    between atoms: O_15  and  C_35 
REMARK   12  A    between atoms: O_16  and  C_43 
REMARK   13  A    between atoms: C_17  and  C_18 
REMARK   14  A    between atoms: C_22  and  C_33 
REMARK   15  A    between atoms: C_23  and  C_25 
REMARK   16  A    between atoms: C_29  and  C_34 
REMARK   17  A    between atoms: C_35  and  C_36 
REMARK   18  A    between atoms: C_37  and  C_38 
ROOT
HETATM    1  O   UNL     1      20.128   6.848 -18.457  1.00  0.00    -0.288 OA
HETATM    2  O   UNL     1      18.070   8.175 -22.344  1.00  0.00    -0.288 OA
HETATM    3  C   UNL     1      18.767   8.019 -20.052  1.00  0.00     0.217 C 
HETATM    4  C   UNL     1      21.305   8.451 -19.753  1.00  0.00     0.057 C 
HETATM    5  C   UNL     1      20.074   7.688 -19.355  1.00  0.00     0.206 C 
HETATM    6  C   UNL     1      18.928   8.426 -21.500  1.00  0.00     0.210 C 
HETATM    7  C   UNL     1      21.303   9.143 -20.911  1.00  0.00     0.095 C 
HETATM    8  C   UNL     1      20.176   9.181 -21.836  1.00  0.00     0.080 C 
HETATM    9  C   UNL     1      20.161   9.867 -22.991  1.00  0.00     0.082 C 
ENDROOT
BRANCH   3  10
HETATM   10  O   UNL     1      17.959   6.852 -20.038  1.00  0.00    -0.372 OA
HETATM   11  H   UNL     1      17.711   6.659 -19.118  1.00  0.00     0.211 HD
ENDBRANCH   3  10
BRANCH   3  12
HETATM   12  C   UNL     1      18.049   9.132 -19.295  1.00  0.00     0.204 C 
HETATM   13  O   UNL     1      18.975   9.661 -18.344  1.00  0.00    -0.369 OA
HETATM   14  C   UNL     1      18.459  10.796 -17.644  1.00  0.00     0.177 C 
HETATM   15  C   UNL     1      17.225  10.394 -16.829  1.00  0.00     0.180 C 
HETATM   16  C   UNL     1      16.175   9.736 -17.725  1.00  0.00     0.180 C 
HETATM   17  C   UNL     1      16.789   8.627 -18.581  1.00  0.00     0.182 C 
BRANCH  14  18
HETATM   18  C   UNL     1      19.583  11.330 -16.761  1.00  0.00     0.198 C 
BRANCH  18  19
HETATM   19  O   UNL     1      20.753  11.452 -17.548  1.00  0.00    -0.398 OA
HETATM   20  H   UNL     1      21.498  11.584 -16.936  1.00  0.00     0.209 HD
ENDBRANCH  18  19
ENDBRANCH  14  18
BRANCH  15  21
HETATM   21  O   UNL     1      16.633  11.539 -16.224  1.00  0.00    -0.390 OA
HETATM   22  H   UNL     1      15.878  11.812 -16.773  1.00  0.00     0.210 HD
ENDBRANCH  15  21
BRANCH  16  23
HETATM   23  O   UNL     1      15.155   9.158 -16.908  1.00  0.00    -0.390 OA
HETATM   24  H   UNL     1      15.570   8.495 -16.329  1.00  0.00     0.210 HD
ENDBRANCH  16  23
BRANCH  17  25
HETATM   25  O   UNL     1      15.814   8.208 -19.532  1.00  0.00    -0.390 OA
HETATM   26  H   UNL     1      14.935   8.404 -19.166  1.00  0.00     0.210 HD
ENDBRANCH  17  25
ENDBRANCH   3  12
BRANCH   4  27
HETATM   27  C   UNL     1      22.439   8.354 -18.780  1.00  0.00     0.193 C 
HETATM   28  O   UNL     1      22.945   9.681 -18.606  1.00  0.00    -0.368 OA
HETATM   29  C   UNL     1      23.977   9.759 -17.620  1.00  0.00     0.177 C 
HETATM   30  C   UNL     1      25.186   8.936 -18.072  1.00  0.00     0.180 C 
HETATM   31  C   UNL     1      24.774   7.491 -18.353  1.00  0.00     0.181 C 
HETATM   32  C   UNL     1      23.553   7.420 -19.272  1.00  0.00     0.183 C 
BRANCH  29  33
HETATM   33  C   UNL     1      24.318  11.235 -17.441  1.00  0.00     0.198 C 
BRANCH  33  34
HETATM   34  O   UNL     1      23.650  11.977 -18.445  1.00  0.00    -0.398 OA
HETATM   35  H   UNL     1      24.170  11.888 -19.261  1.00  0.00     0.209 HD
ENDBRANCH  33  34
ENDBRANCH  29  33
BRANCH  30  36
HETATM   36  O   UNL     1      26.186   8.920 -17.057  1.00  0.00    -0.390 OA
HETATM   37  H   UNL     1      26.685   9.753 -17.112  1.00  0.00     0.210 HD
ENDBRANCH  30  36
BRANCH  31  38
HETATM   38  O   UNL     1      25.856   6.811 -18.992  1.00  0.00    -0.390 OA
HETATM   39  H   UNL     1      25.983   7.206 -19.873  1.00  0.00     0.210 HD
ENDBRANCH  31  38
BRANCH  32  40
HETATM   40  O   UNL     1      23.100   6.066 -19.271  1.00  0.00    -0.390 OA
HETATM   41  H   UNL     1      23.787   5.518 -19.688  1.00  0.00     0.210 HD
ENDBRANCH  32  40
ENDBRANCH   4  27
BRANCH   7  42
HETATM   42  O   UNL     1      22.402   9.857 -21.358  1.00  0.00    -0.359 OA
HETATM   43  H   UNL     1      22.430  10.713 -20.901  1.00  0.00     0.218 HD
ENDBRANCH   7  42
BRANCH   9  44
HETATM   44  O   UNL     1      21.246  10.610 -23.406  1.00  0.00    -0.360 OA
HETATM   45  H   UNL     1      21.859  10.732 -22.662  1.00  0.00     0.217 HD
ENDBRANCH   9  44
BRANCH   9  46
HETATM   46  C   UNL     1      19.011   9.870 -23.874  1.00  0.00     0.038 C 
HETATM   47  C   UNL     1      18.986  10.398 -25.111  1.00  0.00     0.014 C 
BRANCH  47  48
HETATM   48  C   UNL     1      17.810  10.402 -25.998  1.00  0.00    -0.036 A 
HETATM   49  C   UNL     1      17.953  10.733 -27.346  1.00  0.00     0.014 A 
HETATM   50  C   UNL     1      16.840  10.735 -28.185  1.00  0.00     0.037 A 
HETATM   51  C   UNL     1      15.583  10.408 -27.678  1.00  0.00     0.065 A 
HETATM   52  C   UNL     1      15.439  10.076 -26.330  1.00  0.00     0.037 A 
HETATM   53  C   UNL     1      16.553  10.073 -25.490  1.00  0.00     0.014 A 
BRANCH  51  54
HETATM   54  O   UNL     1      14.495  10.411 -28.497  1.00  0.00    -0.361 OA
HETATM   55  H   UNL     1      13.724  10.094 -27.998  1.00  0.00     0.217 HD
ENDBRANCH  51  54
ENDBRANCH  47  48
ENDBRANCH   9  46
TORSDOF 18
ENDMDL
MODEL 9
REMARK VINA RESULT:      -8.1      4.002      6.838
REMARK  18 active torsions:
REMARK  status: ('A' for Active; 'I' for Inactive)
REMARK    1  A    between atoms: O_3  and  C_18 
REMARK    2  A    between atoms: O_4  and  C_19 
REMARK    3  A    between atoms: O_5  and  C_20 
REMARK    4  A    between atoms: O_6  and  C_21 
REMARK    5  A    between atoms: O_7  and  C_24 
REMARK    6  A    between atoms: O_8  and  C_27 
REMARK    7  A    between atoms: O_9  and  C_28 
REMARK    8  A    between atoms: O_12  and  C_31 
REMARK    9  A    between atoms: O_13  and  C_33 
REMARK   10  A    between atoms: O_14  and  C_34 
REMARK   11  A    between atoms: O_15  and  C_35 
REMARK   12  A    between atoms: O_16  and  C_43 
REMARK   13  A    between atoms: C_17  and  C_18 
REMARK   14  A    between atoms: C_22  and  C_33 
REMARK   15  A    between atoms: C_23  and  C_25 
REMARK   16  A    between atoms: C_29  and  C_34 
REMARK   17  A    between atoms: C_35  and  C_36 
REMARK   18  A    between atoms: C_37  and  C_38 
ROOT
HETATM    1  O   UNL     1      17.440  10.096 -16.160  1.00  0.00    -0.288 OA
HETATM    2  O   UNL     1      17.124  10.146 -20.743  1.00  0.00    -0.288 OA
HETATM    3  C   UNL     1      17.914   9.826 -18.499  1.00  0.00     0.217 C 
HETATM    4  C   UNL     1      16.429   8.189 -17.145  1.00  0.00     0.057 C 
HETATM    5  C   UNL     1      17.264   9.437 -17.184  1.00  0.00     0.206 C 
HETATM    6  C   UNL     1      17.098   9.464 -19.720  1.00  0.00     0.210 C 
HETATM    7  C   UNL     1      16.006   7.645 -18.306  1.00  0.00     0.095 C 
HETATM    8  C   UNL     1      16.285   8.211 -19.621  1.00  0.00     0.080 C 
HETATM    9  C   UNL     1      15.872   7.679 -20.783  1.00  0.00     0.082 C 
ENDROOT
BRANCH   3  10
HETATM   10  O   UNL     1      18.068  11.236 -18.507  1.00  0.00    -0.372 OA
HETATM   11  H   UNL     1      18.714  11.473 -19.196  1.00  0.00     0.211 HD
ENDBRANCH   3  10
BRANCH   3  12
HETATM   12  C   UNL     1      19.289   9.173 -18.603  1.00  0.00     0.204 C 
HETATM   13  O   UNL     1      19.711   8.862 -17.273  1.00  0.00    -0.369 OA
HETATM   14  C   UNL     1      20.943   8.137 -17.241  1.00  0.00     0.177 C 
HETATM   15  C   UNL     1      22.070   8.989 -17.835  1.00  0.00     0.180 C 
HETATM   16  C   UNL     1      21.707   9.458 -19.245  1.00  0.00     0.180 C 
HETATM   17  C   UNL     1      20.315  10.089 -19.281  1.00  0.00     0.182 C 
BRANCH  14  18
HETATM   18  C   UNL     1      21.209   7.765 -15.785  1.00  0.00     0.198 C 
BRANCH  18  19
HETATM   19  O   UNL     1      22.133   6.692 -15.756  1.00  0.00    -0.398 OA
HETATM   20  H   UNL     1      22.951   7.007 -16.179  1.00  0.00     0.209 HD
ENDBRANCH  18  19
ENDBRANCH  14  18
BRANCH  15  21
HETATM   21  O   UNL     1      23.274   8.234 -17.918  1.00  0.00    -0.390 OA
HETATM   22  H   UNL     1      23.922   8.755 -18.423  1.00  0.00     0.210 HD
ENDBRANCH  15  21
BRANCH  16  23
HETATM   23  O   UNL     1      22.656  10.439 -19.672  1.00  0.00    -0.390 OA
HETATM   24  H   UNL     1      23.214  10.672 -18.910  1.00  0.00     0.210 HD
ENDBRANCH  16  23
BRANCH  17  25
HETATM   25  O   UNL     1      19.961  10.307 -20.644  1.00  0.00    -0.390 OA
HETATM   26  H   UNL     1      20.769  10.233 -21.180  1.00  0.00     0.210 HD
ENDBRANCH  17  25
ENDBRANCH   3  12
BRANCH   4  27
HETATM   27  C   UNL     1      16.152   7.668 -15.770  1.00  0.00     0.193 C 
HETATM   28  O   UNL     1      17.000   6.531 -15.581  1.00  0.00    -0.368 OA
HETATM   29  C   UNL     1      16.914   5.983 -14.264  1.00  0.00     0.177 C 
HETATM   30  C   UNL     1      15.498   5.459 -14.014  1.00  0.00     0.180 C 
HETATM   31  C   UNL     1      14.471   6.568 -14.238  1.00  0.00     0.181 C 
HETATM   32  C   UNL     1      14.681   7.271 -15.581  1.00  0.00     0.183 C 
BRANCH  29  33
HETATM   33  C   UNL     1      17.965   4.881 -14.166  1.00  0.00     0.198 C 
BRANCH  33  34
HETATM   34  O   UNL     1      17.361   3.650 -14.520  1.00  0.00    -0.398 OA
HETATM   35  H   UNL     1      17.913   2.942 -14.147  1.00  0.00     0.209 HD
ENDBRANCH  33  34
ENDBRANCH  29  33
BRANCH  30  36
HETATM   36  O   UNL     1      15.367   5.000 -12.671  1.00  0.00    -0.390 OA
HETATM   37  H   UNL     1      14.682   4.310 -12.654  1.00  0.00     0.210 HD
ENDBRANCH  30  36
BRANCH  31  38
HETATM   38  O   UNL     1      13.159   6.000 -14.231  1.00  0.00    -0.390 OA
HETATM   39  H   UNL     1      13.247   5.036 -14.336  1.00  0.00     0.210 HD
ENDBRANCH  31  38
BRANCH  32  40
HETATM   40  O   UNL     1      13.850   8.432 -15.587  1.00  0.00    -0.390 OA
HETATM   41  H   UNL     1      13.287   8.403 -14.794  1.00  0.00     0.210 HD
ENDBRANCH  32  40
ENDBRANCH   4  27
BRANCH   7  42
HETATM   42  O   UNL     1      15.221   6.506 -18.356  1.00  0.00    -0.359 OA
HETATM   43  H   UNL     1      14.292   6.766 -18.464  1.00  0.00     0.218 HD
ENDBRANCH   7  42
BRANCH   9  44
HETATM   44  O   UNL     1      15.125   6.521 -20.823  1.00  0.00    -0.360 OA
HETATM   45  H   UNL     1      15.332   5.974 -20.047  1.00  0.00     0.217 HD
ENDBRANCH   9  44
BRANCH   9  46
HETATM   46  C   UNL     1      16.179   8.285 -22.064  1.00  0.00     0.038 C 
HETATM   47  C   UNL     1      15.268   8.716 -22.954  1.00  0.00     0.014 C 
BRANCH  47  48
HETATM   48  C   UNL     1      15.591   9.324 -24.257  1.00  0.00    -0.036 A 
HETATM   49  C   UNL     1      16.920   9.571 -24.601  1.00  0.00     0.014 A 
HETATM   50  C   UNL     1      17.225  10.145 -25.834  1.00  0.00     0.037 A 
HETATM   51  C   UNL     1      16.202  10.475 -26.723  1.00  0.00     0.065 A 
HETATM   52  C   UNL     1      14.873  10.227 -26.379  1.00  0.00     0.037 A 
HETATM   53  C   UNL     1      14.567   9.652 -25.145  1.00  0.00     0.014 A 
BRANCH  51  54
HETATM   54  O   UNL     1      16.500  11.036 -27.927  1.00  0.00    -0.361 OA
HETATM   55  H   UNL     1      16.381  11.999 -27.865  1.00  0.00     0.217 HD
ENDBRANCH  51  54
ENDBRANCH  47  48
ENDBRANCH   9  46
TORSDOF 18
ENDMDL
