# Supplementary material for: Insights into the pro-angiogenic effect of hydroxysafflor yellow A (HSYA): targeting HIF-1α and MMP9 in HMEC-1
Source: Front Chem. 2026 Jan 6;13:1713765. doi: 10.3389/fchem.2025.1713765 (PMC12816176; doi:10.3389/fchem.2025.1713765)
Supplement: Supplementary file 4 [file DataSheet4.zip › Figure4-original data/B-B1/HSYA_out.pdbqt]

MODEL 1
REMARK VINA RESULT:      -7.6      0.000      0.000
REMARK  18 active torsions:
REMARK  status: ('A' for Active; 'I' for Inactive)
REMARK    1  A    between atoms: O_3  and  C_18 
REMARK    2  A    between atoms: O_4  and  C_19 
REMARK    3  A    between atoms: O_5  and  C_20 
REMARK    4  A    between atoms: O_6  and  C_21 
REMARK    5  A    between atoms: O_7  and  C_24 
REMARK    6  A    between atoms: O_8  and  C_27 
REMARK    7  A    between atoms: O_9  and  C_28 
REMARK    8  A    between atoms: O_12  and  C_31 
REMARK    9  A    between atoms: O_13  and  C_33 
REMARK   10  A    between atoms: O_14  and  C_34 
REMARK   11  A    between atoms: O_15  and  C_35 
REMARK   12  A    between atoms: O_16  and  C_43 
REMARK   13  A    between atoms: C_17  and  C_18 
REMARK   14  A    between atoms: C_22  and  C_33 
REMARK   15  A    between atoms: C_23  and  C_25 
REMARK   16  A    between atoms: C_29  and  C_34 
REMARK   17  A    between atoms: C_35  and  C_36 
REMARK   18  A    between atoms: C_37  and  C_38 
ROOT
HETATM    1  O   UNL     1      12.790   5.073  18.028  1.00  0.00    -0.288 OA
HETATM    2  O   UNL     1      12.617   7.936  14.440  1.00  0.00    -0.288 OA
HETATM    3  C   UNL     1      13.194   6.905  16.530  1.00  0.00     0.217 C 
HETATM    4  C   UNL     1      14.243   4.555  16.224  1.00  0.00     0.057 C 
HETATM    5  C   UNL     1      13.347   5.473  17.006  1.00  0.00     0.206 C 
HETATM    6  C   UNL     1      13.255   7.064  15.027  1.00  0.00     0.210 C 
HETATM    7  C   UNL     1      14.608   4.903  14.972  1.00  0.00     0.095 C 
HETATM    8  C   UNL     1      14.162   6.120  14.302  1.00  0.00     0.080 C 
HETATM    9  C   UNL     1      14.519   6.479  13.058  1.00  0.00     0.082 C 
ENDROOT
BRANCH   3  10
HETATM   10  O   UNL     1      11.917   7.367  16.943  1.00  0.00    -0.372 OA
HETATM   11  H   UNL     1      11.281   7.197  16.227  1.00  0.00     0.211 HD
ENDBRANCH   3  10
BRANCH   3  12
HETATM   12  C   UNL     1      14.270   7.777  17.171  1.00  0.00     0.204 C 
HETATM   13  O   UNL     1      14.878   7.003  18.208  1.00  0.00    -0.369 OA
HETATM   14  C   UNL     1      15.988   7.669  18.814  1.00  0.00     0.177 C 
HETATM   15  C   UNL     1      15.519   8.961  19.493  1.00  0.00     0.180 C 
HETATM   16  C   UNL     1      14.776   9.855  18.500  1.00  0.00     0.180 C 
HETATM   17  C   UNL     1      13.695   9.075  17.749  1.00  0.00     0.182 C 
BRANCH  14  18
HETATM   18  C   UNL     1      16.614   6.692  19.805  1.00  0.00     0.198 C 
BRANCH  18  19
HETATM   19  O   UNL     1      17.965   7.061  20.008  1.00  0.00    -0.398 OA
HETATM   20  H   UNL     1      18.007   7.546  20.851  1.00  0.00     0.209 HD
ENDBRANCH  18  19
ENDBRANCH  14  18
BRANCH  15  21
HETATM   21  O   UNL     1      16.633   9.692  19.996  1.00  0.00    -0.390 OA
HETATM   22  H   UNL     1      16.300  10.349  20.630  1.00  0.00     0.210 HD
ENDBRANCH  15  21
BRANCH  16  23
HETATM   23  O   UNL     1      14.146  10.924  19.210  1.00  0.00    -0.390 OA
HETATM   24  H   UNL     1      13.736  10.554  20.011  1.00  0.00     0.210 HD
ENDBRANCH  16  23
BRANCH  17  25
HETATM   25  O   UNL     1      13.193   9.905  16.705  1.00  0.00    -0.390 OA
HETATM   26  H   UNL     1      12.253   9.691  16.577  1.00  0.00     0.210 HD
ENDBRANCH  17  25
ENDBRANCH   3  12
BRANCH   4  27
HETATM   27  C   UNL     1      14.647   3.310  16.951  1.00  0.00     0.193 C 
HETATM   28  O   UNL     1      16.008   3.051  16.597  1.00  0.00    -0.368 OA
HETATM   29  C   UNL     1      16.564   1.936  17.298  1.00  0.00     0.177 C 
HETATM   30  C   UNL     1      15.812   0.659  16.918  1.00  0.00     0.180 C 
HETATM   31  C   UNL     1      14.317   0.818  17.193  1.00  0.00     0.181 C 
HETATM   32  C   UNL     1      13.764   2.109  16.586  1.00  0.00     0.183 C 
BRANCH  29  33
HETATM   33  C   UNL     1      18.044   1.867  16.931  1.00  0.00     0.198 C 
BRANCH  33  34
HETATM   34  O   UNL     1      18.266   0.691  16.174  1.00  0.00    -0.398 OA
HETATM   35  H   UNL     1      19.055   0.258  16.541  1.00  0.00     0.209 HD
ENDBRANCH  33  34
ENDBRANCH  29  33
BRANCH  30  36
HETATM   36  O   UNL     1      16.287  -0.446  17.683  1.00  0.00    -0.390 OA
HETATM   37  H   UNL     1      16.201  -1.247  17.140  1.00  0.00     0.210 HD
ENDBRANCH  30  36
BRANCH  31  38
HETATM   38  O   UNL     1      13.615  -0.285  16.617  1.00  0.00    -0.390 OA
HETATM   39  H   UNL     1      12.867   0.067  16.103  1.00  0.00     0.210 HD
ENDBRANCH  31  38
BRANCH  32  40
HETATM   40  O   UNL     1      12.445   2.289  17.102  1.00  0.00    -0.390 OA
HETATM   41  H   UNL     1      11.868   1.622  16.692  1.00  0.00     0.210 HD
ENDBRANCH  32  40
ENDBRANCH   4  27
BRANCH   7  42
HETATM   42  O   UNL     1      15.416   4.107  14.180  1.00  0.00    -0.359 OA
HETATM   43  H   UNL     1      15.342   4.399  13.258  1.00  0.00     0.218 HD
ENDBRANCH   7  42
BRANCH   9  44
HETATM   44  O   UNL     1      15.360   5.698  12.293  1.00  0.00    -0.360 OA
HETATM   45  H   UNL     1      16.281   5.958  12.455  1.00  0.00     0.217 HD
ENDBRANCH   9  44
BRANCH   9  46
HETATM   46  C   UNL     1      14.046   7.702  12.440  1.00  0.00     0.038 C 
HETATM   47  C   UNL     1      13.785   7.856  11.130  1.00  0.00     0.014 C 
BRANCH  47  48
HETATM   48  C   UNL     1      13.311   9.106  10.510  1.00  0.00    -0.036 A 
HETATM   49  C   UNL     1      12.107   9.122   9.803  1.00  0.00     0.014 A 
HETATM   50  C   UNL     1      11.659  10.305   9.218  1.00  0.00     0.037 A 
HETATM   51  C   UNL     1      12.412  11.472   9.338  1.00  0.00     0.065 A 
HETATM   52  C   UNL     1      13.615  11.456  10.045  1.00  0.00     0.037 A 
HETATM   53  C   UNL     1      14.064  10.273  10.631  1.00  0.00     0.014 A 
BRANCH  51  54
HETATM   54  O   UNL     1      11.974  12.628   8.766  1.00  0.00    -0.361 OA
HETATM   55  H   UNL     1      12.427  12.749   7.914  1.00  0.00     0.217 HD
ENDBRANCH  51  54
ENDBRANCH  47  48
ENDBRANCH   9  46
TORSDOF 18
ENDMDL
MODEL 2
REMARK VINA RESULT:      -7.6      2.308      3.128
REMARK  18 active torsions:
REMARK  status: ('A' for Active; 'I' for Inactive)
REMARK    1  A    between atoms: O_3  and  C_18 
REMARK    2  A    between atoms: O_4  and  C_19 
REMARK    3  A    between atoms: O_5  and  C_20 
REMARK    4  A    between atoms: O_6  and  C_21 
REMARK    5  A    between atoms: O_7  and  C_24 
REMARK    6  A    between atoms: O_8  and  C_27 
REMARK    7  A    between atoms: O_9  and  C_28 
REMARK    8  A    between atoms: O_12  and  C_31 
REMARK    9  A    between atoms: O_13  and  C_33 
REMARK   10  A    between atoms: O_14  and  C_34 
REMARK   11  A    between atoms: O_15  and  C_35 
REMARK   12  A    between atoms: O_16  and  C_43 
REMARK   13  A    between atoms: C_17  and  C_18 
REMARK   14  A    between atoms: C_22  and  C_33 
REMARK   15  A    between atoms: C_23  and  C_25 
REMARK   16  A    between atoms: C_29  and  C_34 
REMARK   17  A    between atoms: C_35  and  C_36 
REMARK   18  A    between atoms: C_37  and  C_38 
ROOT
HETATM    1  O   UNL     1      11.274   6.625  19.197  1.00  0.00    -0.288 OA
HETATM    2  O   UNL     1      12.911   8.425  15.300  1.00  0.00    -0.288 OA
HETATM    3  C   UNL     1      12.731   7.559  17.532  1.00  0.00     0.217 C 
HETATM    4  C   UNL     1      12.029   5.064  17.577  1.00  0.00     0.057 C 
HETATM    5  C   UNL     1      11.941   6.437  18.180  1.00  0.00     0.206 C 
HETATM    6  C   UNL     1      12.854   7.436  16.029  1.00  0.00     0.210 C 
HETATM    7  C   UNL     1      12.511   4.927  16.323  1.00  0.00     0.095 C 
HETATM    8  C   UNL     1      12.935   6.044  15.486  1.00  0.00     0.080 C 
HETATM    9  C   UNL     1      13.417   5.921  14.239  1.00  0.00     0.082 C 
ENDROOT
BRANCH   3  10
HETATM   10  O   UNL     1      12.052   8.777  17.793  1.00  0.00    -0.372 OA
HETATM   11  H   UNL     1      11.896   8.845  18.751  1.00  0.00     0.211 HD
ENDBRANCH   3  10
BRANCH   3  12
HETATM   12  C   UNL     1      14.126   7.625  18.145  1.00  0.00     0.204 C 
HETATM   13  O   UNL     1      14.094   6.856  19.350  1.00  0.00    -0.369 OA
HETATM   14  C   UNL     1      15.380   6.742  19.966  1.00  0.00     0.177 C 
HETATM   15  C   UNL     1      15.889   8.126  20.380  1.00  0.00     0.180 C 
HETATM   16  C   UNL     1      15.899   9.080  19.184  1.00  0.00     0.180 C 
HETATM   17  C   UNL     1      14.558   9.064  18.448  1.00  0.00     0.182 C 
BRANCH  14  18
HETATM   18  C   UNL     1      15.227   5.804  21.158  1.00  0.00     0.198 C 
BRANCH  18  19
HETATM   19  O   UNL     1      14.829   6.566  22.283  1.00  0.00    -0.398 OA
HETATM   20  H   UNL     1      15.290   6.198  23.057  1.00  0.00     0.209 HD
ENDBRANCH  18  19
ENDBRANCH  14  18
BRANCH  15  21
HETATM   21  O   UNL     1      17.218   8.038  20.884  1.00  0.00    -0.390 OA
HETATM   22  H   UNL     1      17.177   8.105  21.853  1.00  0.00     0.210 HD
ENDBRANCH  15  21
BRANCH  16  23
HETATM   23  O   UNL     1      16.141  10.411  19.647  1.00  0.00    -0.390 OA
HETATM   24  H   UNL     1      17.087  10.604  19.530  1.00  0.00     0.210 HD
ENDBRANCH  16  23
BRANCH  17  25
HETATM   25  O   UNL     1      14.707   9.803  17.239  1.00  0.00    -0.390 OA
HETATM   26  H   UNL     1      14.275  10.666  17.360  1.00  0.00     0.210 HD
ENDBRANCH  17  25
ENDBRANCH   3  12
BRANCH   4  27
HETATM   27  C   UNL     1      11.556   3.960  18.469  1.00  0.00     0.193 C 
HETATM   28  O   UNL     1      12.399   2.833  18.212  1.00  0.00    -0.368 OA
HETATM   29  C   UNL     1      12.125   1.724  19.071  1.00  0.00     0.177 C 
HETATM   30  C   UNL     1      10.704   1.214  18.819  1.00  0.00     0.180 C 
HETATM   31  C   UNL     1       9.691   2.343  19.005  1.00  0.00     0.181 C 
HETATM   32  C   UNL     1      10.087   3.593  18.218  1.00  0.00     0.183 C 
BRANCH  29  33
HETATM   33  C   UNL     1      13.181   0.661  18.783  1.00  0.00     0.198 C 
BRANCH  33  34
HETATM   34  O   UNL     1      13.022  -0.396  19.712  1.00  0.00    -0.398 OA
HETATM   35  H   UNL     1      12.130  -0.758  19.585  1.00  0.00     0.209 HD
ENDBRANCH  33  34
ENDBRANCH  29  33
BRANCH  30  36
HETATM   36  O   UNL     1      10.379   0.173  19.736  1.00  0.00    -0.390 OA
HETATM   37  H   UNL     1       9.846  -0.489  19.263  1.00  0.00     0.210 HD
ENDBRANCH  30  36
BRANCH  31  38
HETATM   38  O   UNL     1       8.413   1.906  18.538  1.00  0.00    -0.390 OA
HETATM   39  H   UNL     1       8.400   1.988  17.568  1.00  0.00     0.210 HD
ENDBRANCH  31  38
BRANCH  32  40
HETATM   40  O   UNL     1       9.231   4.653  18.647  1.00  0.00    -0.390 OA
HETATM   41  H   UNL     1       9.521   4.935  19.531  1.00  0.00     0.210 HD
ENDBRANCH  32  40
ENDBRANCH   4  27
BRANCH   7  42
HETATM   42  O   UNL     1      12.609   3.700  15.690  1.00  0.00    -0.359 OA
HETATM   43  H   UNL     1      12.084   3.048  16.180  1.00  0.00     0.218 HD
ENDBRANCH   7  42
BRANCH   9  44
HETATM   44  O   UNL     1      13.551   4.689  13.633  1.00  0.00    -0.360 OA
HETATM   45  H   UNL     1      14.434   4.617  13.236  1.00  0.00     0.217 HD
ENDBRANCH   9  44
BRANCH   9  46
HETATM   46  C   UNL     1      13.825   7.068  13.450  1.00  0.00     0.038 C 
HETATM   47  C   UNL     1      13.546   7.249  12.148  1.00  0.00     0.014 C 
BRANCH  47  48
HETATM   48  C   UNL     1      13.972   8.415  11.354  1.00  0.00    -0.036 A 
HETATM   49  C   UNL     1      13.335   8.707  10.147  1.00  0.00     0.014 A 
HETATM   50  C   UNL     1      13.737   9.811   9.396  1.00  0.00     0.037 A 
HETATM   51  C   UNL     1      14.776  10.623   9.850  1.00  0.00     0.065 A 
HETATM   52  C   UNL     1      15.412  10.332  11.057  1.00  0.00     0.037 A 
HETATM   53  C   UNL     1      15.010   9.227  11.809  1.00  0.00     0.014 A 
BRANCH  51  54
HETATM   54  O   UNL     1      15.169  11.701   9.117  1.00  0.00    -0.361 OA
HETATM   55  H   UNL     1      14.476  11.911   8.469  1.00  0.00     0.217 HD
ENDBRANCH  51  54
ENDBRANCH  47  48
ENDBRANCH   9  46
TORSDOF 18
ENDMDL
MODEL 3
REMARK VINA RESULT:      -7.5      2.095      4.230
REMARK  18 active torsions:
REMARK  status: ('A' for Active; 'I' for Inactive)
REMARK    1  A    between atoms: O_3  and  C_18 
REMARK    2  A    between atoms: O_4  and  C_19 
REMARK    3  A    between atoms: O_5  and  C_20 
REMARK    4  A    between atoms: O_6  and  C_21 
REMARK    5  A    between atoms: O_7  and  C_24 
REMARK    6  A    between atoms: O_8  and  C_27 
REMARK    7  A    between atoms: O_9  and  C_28 
REMARK    8  A    between atoms: O_12  and  C_31 
REMARK    9  A    between atoms: O_13  and  C_33 
REMARK   10  A    between atoms: O_14  and  C_34 
REMARK   11  A    between atoms: O_15  and  C_35 
REMARK   12  A    between atoms: O_16  and  C_43 
REMARK   13  A    between atoms: C_17  and  C_18 
REMARK   14  A    between atoms: C_22  and  C_33 
REMARK   15  A    between atoms: C_23  and  C_25 
REMARK   16  A    between atoms: C_29  and  C_34 
REMARK   17  A    between atoms: C_35  and  C_36 
REMARK   18  A    between atoms: C_37  and  C_38 
ROOT
HETATM    1  O   UNL     1      15.029   2.664  16.112  1.00  0.00    -0.288 OA
HETATM    2  O   UNL     1      13.576   5.804  13.091  1.00  0.00    -0.288 OA
HETATM    3  C   UNL     1      13.864   4.492  15.080  1.00  0.00     0.217 C 
HETATM    4  C   UNL     1      16.249   4.699  16.072  1.00  0.00     0.057 C 
HETATM    5  C   UNL     1      15.051   3.846  15.769  1.00  0.00     0.206 C 
HETATM    6  C   UNL     1      14.239   5.584  14.102  1.00  0.00     0.210 C 
HETATM    7  C   UNL     1      16.385   5.887  15.446  1.00  0.00     0.095 C 
HETATM    8  C   UNL     1      15.443   6.399  14.456  1.00  0.00     0.080 C 
HETATM    9  C   UNL     1      15.565   7.580  13.828  1.00  0.00     0.082 C 
ENDROOT
BRANCH   3  10
HETATM   10  O   UNL     1      13.190   3.487  14.340  1.00  0.00    -0.372 OA
HETATM   11  H   UNL     1      12.280   3.785  14.170  1.00  0.00     0.211 HD
ENDBRANCH   3  10
BRANCH   3  12
HETATM   12  C   UNL     1      12.912   5.063  16.127  1.00  0.00     0.204 C 
HETATM   13  O   UNL     1      13.345   6.396  16.409  1.00  0.00    -0.369 OA
HETATM   14  C   UNL     1      12.462   7.086  17.297  1.00  0.00     0.177 C 
HETATM   15  C   UNL     1      12.420   6.376  18.654  1.00  0.00     0.180 C 
HETATM   16  C   UNL     1      12.041   4.905  18.484  1.00  0.00     0.180 C 
HETATM   17  C   UNL     1      12.898   4.229  17.413  1.00  0.00     0.182 C 
BRANCH  14  18
HETATM   18  C   UNL     1      12.969   8.520  17.412  1.00  0.00     0.198 C 
BRANCH  18  19
HETATM   19  O   UNL     1      11.896   9.345  17.830  1.00  0.00    -0.398 OA
HETATM   20  H   UNL     1      11.510   8.933  18.623  1.00  0.00     0.209 HD
ENDBRANCH  18  19
ENDBRANCH  14  18
BRANCH  15  21
HETATM   21  O   UNL     1      11.454   6.985  19.505  1.00  0.00    -0.390 OA
HETATM   22  H   UNL     1      11.448   7.940  19.319  1.00  0.00     0.210 HD
ENDBRANCH  15  21
BRANCH  16  23
HETATM   23  O   UNL     1      12.248   4.220  19.722  1.00  0.00    -0.390 OA
HETATM   24  H   UNL     1      12.926   3.537  19.581  1.00  0.00     0.210 HD
ENDBRANCH  16  23
BRANCH  17  25
HETATM   25  O   UNL     1      12.356   2.935  17.161  1.00  0.00    -0.390 OA
HETATM   26  H   UNL     1      13.008   2.275  17.450  1.00  0.00     0.210 HD
ENDBRANCH  17  25
ENDBRANCH   3  12
BRANCH   4  27
HETATM   27  C   UNL     1      17.195   4.113  17.073  1.00  0.00     0.193 C 
HETATM   28  O   UNL     1      17.530   5.162  17.986  1.00  0.00    -0.368 OA
HETATM   29  C   UNL     1      18.356   4.720  19.065  1.00  0.00     0.177 C 
HETATM   30  C   UNL     1      19.701   4.233  18.520  1.00  0.00     0.180 C 
HETATM   31  C   UNL     1      19.489   3.135  17.478  1.00  0.00     0.181 C 
HETATM   32  C   UNL     1      18.465   3.550  16.420  1.00  0.00     0.183 C 
BRANCH  29  33
HETATM   33  C   UNL     1      18.514   5.897  20.023  1.00  0.00     0.198 C 
BRANCH  33  34
HETATM   34  O   UNL     1      19.609   6.685  19.594  1.00  0.00    -0.398 OA
HETATM   35  H   UNL     1      19.901   6.328  18.739  1.00  0.00     0.209 HD
ENDBRANCH  33  34
ENDBRANCH  29  33
BRANCH  30  36
HETATM   36  O   UNL     1      20.500   3.695  19.571  1.00  0.00    -0.390 OA
HETATM   37  H   UNL     1      20.281   4.172  20.389  1.00  0.00     0.210 HD
ENDBRANCH  30  36
BRANCH  31  38
HETATM   38  O   UNL     1      20.729   2.867  16.820  1.00  0.00    -0.390 OA
HETATM   39  H   UNL     1      21.166   3.718  16.641  1.00  0.00     0.210 HD
ENDBRANCH  31  38
BRANCH  32  40
HETATM   40  O   UNL     1      18.153   2.388  15.651  1.00  0.00    -0.390 OA
HETATM   41  H   UNL     1      17.676   1.766  16.227  1.00  0.00     0.210 HD
ENDBRANCH  32  40
ENDBRANCH   4  27
BRANCH   7  42
HETATM   42  O   UNL     1      17.467   6.724  15.657  1.00  0.00    -0.359 OA
HETATM   43  H   UNL     1      17.305   7.570  15.209  1.00  0.00     0.218 HD
ENDBRANCH   7  42
BRANCH   9  44
HETATM   44  O   UNL     1      16.626   8.425  14.077  1.00  0.00    -0.360 OA
HETATM   45  H   UNL     1      16.741   9.031  13.327  1.00  0.00     0.217 HD
ENDBRANCH   9  44
BRANCH   9  46
HETATM   46  C   UNL     1      14.598   8.040  12.851  1.00  0.00     0.038 C 
HETATM   47  C   UNL     1      14.878   8.823  11.794  1.00  0.00     0.014 C 
BRANCH  47  48
HETATM   48  C   UNL     1      13.885   9.291  10.811  1.00  0.00    -0.036 A 
HETATM   49  C   UNL     1      13.975  10.582  10.290  1.00  0.00     0.014 A 
HETATM   50  C   UNL     1      13.037  11.024   9.359  1.00  0.00     0.037 A 
HETATM   51  C   UNL     1      12.007  10.177   8.949  1.00  0.00     0.065 A 
HETATM   52  C   UNL     1      11.918   8.886   9.469  1.00  0.00     0.037 A 
HETATM   53  C   UNL     1      12.857   8.443  10.401  1.00  0.00     0.014 A 
BRANCH  51  54
HETATM   54  O   UNL     1      11.091  10.609   8.039  1.00  0.00    -0.361 OA
HETATM   55  H   UNL     1      11.495  10.600   7.155  1.00  0.00     0.217 HD
ENDBRANCH  51  54
ENDBRANCH  47  48
ENDBRANCH   9  46
TORSDOF 18
ENDMDL
MODEL 4
REMARK VINA RESULT:      -6.8      4.650      9.383
REMARK  18 active torsions:
REMARK  status: ('A' for Active; 'I' for Inactive)
REMARK    1  A    between atoms: O_3  and  C_18 
REMARK    2  A    between atoms: O_4  and  C_19 
REMARK    3  A    between atoms: O_5  and  C_20 
REMARK    4  A    between atoms: O_6  and  C_21 
REMARK    5  A    between atoms: O_7  and  C_24 
REMARK    6  A    between atoms: O_8  and  C_27 
REMARK    7  A    between atoms: O_9  and  C_28 
REMARK    8  A    between atoms: O_12  and  C_31 
REMARK    9  A    between atoms: O_13  and  C_33 
REMARK   10  A    between atoms: O_14  and  C_34 
REMARK   11  A    between atoms: O_15  and  C_35 
REMARK   12  A    between atoms: O_16  and  C_43 
REMARK   13  A    between atoms: C_17  and  C_18 
REMARK   14  A    between atoms: C_22  and  C_33 
REMARK   15  A    between atoms: C_23  and  C_25 
REMARK   16  A    between atoms: C_29  and  C_34 
REMARK   17  A    between atoms: C_35  and  C_36 
REMARK   18  A    between atoms: C_37  and  C_38 
ROOT
HETATM    1  O   UNL     1      13.868   3.670  17.102  1.00  0.00    -0.288 OA
HETATM    2  O   UNL     1      16.328   3.960  20.971  1.00  0.00    -0.288 OA
HETATM    3  C   UNL     1      14.869   4.468  19.134  1.00  0.00     0.217 C 
HETATM    4  C   UNL     1      12.772   2.946  19.078  1.00  0.00     0.057 C 
HETATM    5  C   UNL     1      13.848   3.681  18.333  1.00  0.00     0.206 C 
HETATM    6  C   UNL     1      15.209   3.850  20.472  1.00  0.00     0.210 C 
HETATM    7  C   UNL     1      12.924   2.723  20.400  1.00  0.00     0.095 C 
HETATM    8  C   UNL     1      14.097   3.129  21.166  1.00  0.00     0.080 C 
HETATM    9  C   UNL     1      14.259   2.915  22.482  1.00  0.00     0.082 C 
ENDROOT
BRANCH   3  10
HETATM   10  O   UNL     1      16.071   4.515  18.382  1.00  0.00    -0.372 OA
HETATM   11  H   UNL     1      15.901   5.003  17.557  1.00  0.00     0.211 HD
ENDBRANCH   3  10
BRANCH   3  12
HETATM   12  C   UNL     1      14.362   5.891  19.353  1.00  0.00     0.204 C 
HETATM   13  O   UNL     1      13.248   6.081  18.477  1.00  0.00    -0.369 OA
HETATM   14  C   UNL     1      12.606   7.345  18.668  1.00  0.00     0.177 C 
HETATM   15  C   UNL     1      13.579   8.483  18.342  1.00  0.00     0.180 C 
HETATM   16  C   UNL     1      14.861   8.351  19.165  1.00  0.00     0.180 C 
HETATM   17  C   UNL     1      15.443   6.940  19.069  1.00  0.00     0.182 C 
BRANCH  14  18
HETATM   18  C   UNL     1      11.374   7.365  17.769  1.00  0.00     0.198 C 
BRANCH  18  19
HETATM   19  O   UNL     1      10.443   8.289  18.302  1.00  0.00    -0.398 OA
HETATM   20  H   UNL     1      10.955   8.994  18.736  1.00  0.00     0.209 HD
ENDBRANCH  18  19
ENDBRANCH  14  18
BRANCH  15  21
HETATM   21  O   UNL     1      12.989   9.744  18.644  1.00  0.00    -0.390 OA
HETATM   22  H   UNL     1      13.336  10.397  18.014  1.00  0.00     0.210 HD
ENDBRANCH  15  21
BRANCH  16  23
HETATM   23  O   UNL     1      15.835   9.273  18.668  1.00  0.00    -0.390 OA
HETATM   24  H   UNL     1      15.616  10.157  19.009  1.00  0.00     0.210 HD
ENDBRANCH  16  23
BRANCH  17  25
HETATM   25  O   UNL     1      16.503   6.831  20.015  1.00  0.00    -0.390 OA
HETATM   26  H   UNL     1      16.588   7.685  20.470  1.00  0.00     0.210 HD
ENDBRANCH  17  25
ENDBRANCH   3  12
BRANCH   4  27
HETATM   27  C   UNL     1      11.605   2.530  18.238  1.00  0.00     0.193 C 
HETATM   28  O   UNL     1      10.426   2.889  18.963  1.00  0.00    -0.368 OA
HETATM   29  C   UNL     1       9.223   2.638  18.233  1.00  0.00     0.177 C 
HETATM   30  C   UNL     1       9.080   1.136  17.974  1.00  0.00     0.180 C 
HETATM   31  C   UNL     1      10.312   0.600  17.245  1.00  0.00     0.181 C 
HETATM   32  C   UNL     1      11.608   1.024  17.938  1.00  0.00     0.183 C 
BRANCH  29  33
HETATM   33  C   UNL     1       8.069   3.194  19.062  1.00  0.00     0.198 C 
BRANCH  33  34
HETATM   34  O   UNL     1       6.942   3.349  18.220  1.00  0.00    -0.398 OA
HETATM   35  H   UNL     1       6.448   4.122  18.541  1.00  0.00     0.209 HD
ENDBRANCH  33  34
ENDBRANCH  29  33
BRANCH  30  36
HETATM   36  O   UNL     1       7.938   0.878  17.160  1.00  0.00    -0.390 OA
HETATM   37  H   UNL     1       7.301   0.369  17.690  1.00  0.00     0.210 HD
ENDBRANCH  30  36
BRANCH  31  38
HETATM   38  O   UNL     1      10.260  -0.828  17.227  1.00  0.00    -0.390 OA
HETATM   39  H   UNL     1       9.898  -1.129  18.078  1.00  0.00     0.210 HD
ENDBRANCH  31  38
BRANCH  32  40
HETATM   40  O   UNL     1      12.685   0.695  17.061  1.00  0.00    -0.390 OA
HETATM   41  H   UNL     1      12.831  -0.265  17.109  1.00  0.00     0.210 HD
ENDBRANCH  32  40
ENDBRANCH   4  27
BRANCH   7  42
HETATM   42  O   UNL     1      11.986   2.039  21.156  1.00  0.00    -0.359 OA
HETATM   43  H   UNL     1      11.429   2.681  21.625  1.00  0.00     0.218 HD
ENDBRANCH   7  42
BRANCH   9  44
HETATM   44  O   UNL     1      13.299   2.270  23.234  1.00  0.00    -0.360 OA
HETATM   45  H   UNL     1      13.509   2.364  24.177  1.00  0.00     0.217 HD
ENDBRANCH   9  44
BRANCH   9  46
HETATM   46  C   UNL     1      15.448   3.341  23.195  1.00  0.00     0.038 C 
HETATM   47  C   UNL     1      15.520   4.409  24.009  1.00  0.00     0.014 C 
BRANCH  47  48
HETATM   48  C   UNL     1      16.736   4.838  24.723  1.00  0.00    -0.036 A 
HETATM   49  C   UNL     1      16.629   5.603  25.884  1.00  0.00     0.014 A 
HETATM   50  C   UNL     1      17.779   6.008  26.561  1.00  0.00     0.037 A 
HETATM   51  C   UNL     1      19.037   5.649  26.075  1.00  0.00     0.065 A 
HETATM   52  C   UNL     1      19.143   4.882  24.914  1.00  0.00     0.037 A 
HETATM   53  C   UNL     1      17.993   4.477  24.238  1.00  0.00     0.014 A 
BRANCH  51  54
HETATM   54  O   UNL     1      20.160   6.044  26.735  1.00  0.00    -0.361 OA
HETATM   55  H   UNL     1      20.465   6.888  26.361  1.00  0.00     0.217 HD
ENDBRANCH  51  54
ENDBRANCH  47  48
ENDBRANCH   9  46
TORSDOF 18
ENDMDL
MODEL 5
REMARK VINA RESULT:      -6.8      3.681      8.716
REMARK  18 active torsions:
REMARK  status: ('A' for Active; 'I' for Inactive)
REMARK    1  A    between atoms: O_3  and  C_18 
REMARK    2  A    between atoms: O_4  and  C_19 
REMARK    3  A    between atoms: O_5  and  C_20 
REMARK    4  A    between atoms: O_6  and  C_21 
REMARK    5  A    between atoms: O_7  and  C_24 
REMARK    6  A    between atoms: O_8  and  C_27 
REMARK    7  A    between atoms: O_9  and  C_28 
REMARK    8  A    between atoms: O_12  and  C_31 
REMARK    9  A    between atoms: O_13  and  C_33 
REMARK   10  A    between atoms: O_14  and  C_34 
REMARK   11  A    between atoms: O_15  and  C_35 
REMARK   12  A    between atoms: O_16  and  C_43 
REMARK   13  A    between atoms: C_17  and  C_18 
REMARK   14  A    between atoms: C_22  and  C_33 
REMARK   15  A    between atoms: C_23  and  C_25 
REMARK   16  A    between atoms: C_29  and  C_34 
REMARK   17  A    between atoms: C_35  and  C_36 
REMARK   18  A    between atoms: C_37  and  C_38 
ROOT
HETATM    1  O   UNL     1      13.462   2.682  15.064  1.00  0.00    -0.288 OA
HETATM    2  O   UNL     1      17.647   2.526  16.952  1.00  0.00    -0.288 OA
HETATM    3  C   UNL     1      15.552   3.300  16.072  1.00  0.00     0.217 C 
HETATM    4  C   UNL     1      13.521   2.421  17.422  1.00  0.00     0.057 C 
HETATM    5  C   UNL     1      14.127   2.777  16.095  1.00  0.00     0.206 C 
HETATM    6  C   UNL     1      16.444   2.700  17.137  1.00  0.00     0.210 C 
HETATM    7  C   UNL     1      14.330   2.250  18.489  1.00  0.00     0.095 C 
HETATM    8  C   UNL     1      15.783   2.363  18.436  1.00  0.00     0.080 C 
HETATM    9  C   UNL     1      16.599   2.198  19.490  1.00  0.00     0.082 C 
ENDROOT
BRANCH   3  10
HETATM   10  O   UNL     1      16.120   2.961  14.817  1.00  0.00    -0.372 OA
HETATM   11  H   UNL     1      16.789   3.630  14.590  1.00  0.00     0.211 HD
ENDBRANCH   3  10
BRANCH   3  12
HETATM   12  C   UNL     1      15.544   4.818  16.223  1.00  0.00     0.204 C 
HETATM   13  O   UNL     1      14.179   5.241  16.161  1.00  0.00    -0.369 OA
HETATM   14  C   UNL     1      14.024   6.641  16.406  1.00  0.00     0.177 C 
HETATM   15  C   UNL     1      14.749   7.447  15.323  1.00  0.00     0.180 C 
HETATM   16  C   UNL     1      16.218   7.032  15.230  1.00  0.00     0.180 C 
HETATM   17  C   UNL     1      16.361   5.513  15.128  1.00  0.00     0.182 C 
BRANCH  14  18
HETATM   18  C   UNL     1      12.527   6.931  16.435  1.00  0.00     0.198 C 
BRANCH  18  19
HETATM   19  O   UNL     1      11.869   5.837  17.047  1.00  0.00    -0.398 OA
HETATM   20  H   UNL     1      10.986   5.770  16.642  1.00  0.00     0.209 HD
ENDBRANCH  18  19
ENDBRANCH  14  18
BRANCH  15  21
HETATM   21  O   UNL     1      14.703   8.839  15.623  1.00  0.00    -0.390 OA
HETATM   22  H   UNL     1      13.872   9.017  16.096  1.00  0.00     0.210 HD
ENDBRANCH  15  21
BRANCH  16  23
HETATM   23  O   UNL     1      16.799   7.617  14.063  1.00  0.00    -0.390 OA
HETATM   24  H   UNL     1      16.182   7.491  13.322  1.00  0.00     0.210 HD
ENDBRANCH  16  23
BRANCH  17  25
HETATM   25  O   UNL     1      17.743   5.187  15.257  1.00  0.00    -0.390 OA
HETATM   26  H   UNL     1      17.807   4.265  15.558  1.00  0.00     0.210 HD
ENDBRANCH  17  25
ENDBRANCH   3  12
BRANCH   4  27
HETATM   27  C   UNL     1      12.030   2.292  17.411  1.00  0.00     0.193 C 
HETATM   28  O   UNL     1      11.537   3.125  18.465  1.00  0.00    -0.368 OA
HETATM   29  C   UNL     1      10.110   3.178  18.513  1.00  0.00     0.177 C 
HETATM   30  C   UNL     1       9.550   1.787  18.820  1.00  0.00     0.180 C 
HETATM   31  C   UNL     1      10.049   0.772  17.792  1.00  0.00     0.181 C 
HETATM   32  C   UNL     1      11.567   0.843  17.617  1.00  0.00     0.183 C 
BRANCH  29  33
HETATM   33  C   UNL     1       9.733   4.201  19.580  1.00  0.00     0.198 C 
BRANCH  33  34
HETATM   34  O   UNL     1      10.800   5.122  19.719  1.00  0.00    -0.398 OA
HETATM   35  H   UNL     1      11.353   5.041  18.925  1.00  0.00     0.209 HD
ENDBRANCH  33  34
ENDBRANCH  29  33
BRANCH  30  36
HETATM   36  O   UNL     1       8.126   1.801  18.772  1.00  0.00    -0.390 OA
HETATM   37  H   UNL     1       7.836   1.059  18.214  1.00  0.00     0.210 HD
ENDBRANCH  30  36
BRANCH  31  38
HETATM   38  O   UNL     1       9.710  -0.545  18.232  1.00  0.00    -0.390 OA
HETATM   39  H   UNL     1       9.164  -0.465  19.033  1.00  0.00     0.210 HD
ENDBRANCH  31  38
BRANCH  32  40
HETATM   40  O   UNL     1      11.900   0.050  16.477  1.00  0.00    -0.390 OA
HETATM   41  H   UNL     1      12.492  -0.664  16.770  1.00  0.00     0.210 HD
ENDBRANCH  32  40
ENDBRANCH   4  27
BRANCH   7  42
HETATM   42  O   UNL     1      13.852   1.905  19.742  1.00  0.00    -0.359 OA
HETATM   43  H   UNL     1      14.555   2.041  20.397  1.00  0.00     0.218 HD
ENDBRANCH   7  42
BRANCH   9  44
HETATM   44  O   UNL     1      16.109   1.895  20.744  1.00  0.00    -0.360 OA
HETATM   45  H   UNL     1      15.246   1.458  20.658  1.00  0.00     0.217 HD
ENDBRANCH   9  44
BRANCH   9  46
HETATM   46  C   UNL     1      18.039   2.322  19.382  1.00  0.00     0.038 C 
HETATM   47  C   UNL     1      18.932   1.478  19.928  1.00  0.00     0.014 C 
BRANCH  47  48
HETATM   48  C   UNL     1      20.395   1.618  19.817  1.00  0.00    -0.036 A 
HETATM   49  C   UNL     1      21.216   1.217  20.872  1.00  0.00     0.014 A 
HETATM   50  C   UNL     1      22.600   1.348  20.767  1.00  0.00     0.037 A 
HETATM   51  C   UNL     1      23.164   1.881  19.608  1.00  0.00     0.065 A 
HETATM   52  C   UNL     1      22.343   2.281  18.553  1.00  0.00     0.037 A 
HETATM   53  C   UNL     1      20.958   2.149  18.658  1.00  0.00     0.014 A 
BRANCH  51  54
HETATM   54  O   UNL     1      24.515   2.009  19.504  1.00  0.00    -0.361 OA
HETATM   55  H   UNL     1      24.879   1.201  19.105  1.00  0.00     0.217 HD
ENDBRANCH  51  54
ENDBRANCH  47  48
ENDBRANCH   9  46
TORSDOF 18
ENDMDL
MODEL 6
REMARK VINA RESULT:      -6.8      9.980     13.742
REMARK  18 active torsions:
REMARK  status: ('A' for Active; 'I' for Inactive)
REMARK    1  A    between atoms: O_3  and  C_18 
REMARK    2  A    between atoms: O_4  and  C_19 
REMARK    3  A    between atoms: O_5  and  C_20 
REMARK    4  A    between atoms: O_6  and  C_21 
REMARK    5  A    between atoms: O_7  and  C_24 
REMARK    6  A    between atoms: O_8  and  C_27 
REMARK    7  A    between atoms: O_9  and  C_28 
REMARK    8  A    between atoms: O_12  and  C_31 
REMARK    9  A    between atoms: O_13  and  C_33 
REMARK   10  A    between atoms: O_14  and  C_34 
REMARK   11  A    between atoms: O_15  and  C_35 
REMARK   12  A    between atoms: O_16  and  C_43 
REMARK   13  A    between atoms: C_17  and  C_18 
REMARK   14  A    between atoms: C_22  and  C_33 
REMARK   15  A    between atoms: C_23  and  C_25 
REMARK   16  A    between atoms: C_29  and  C_34 
REMARK   17  A    between atoms: C_35  and  C_36 
REMARK   18  A    between atoms: C_37  and  C_38 
ROOT
HETATM    1  O   UNL     1      22.572   6.670   5.491  1.00  0.00    -0.288 OA
HETATM    2  O   UNL     1      18.715   8.942   6.520  1.00  0.00    -0.288 OA
HETATM    3  C   UNL     1      20.775   8.262   5.492  1.00  0.00     0.217 C 
HETATM    4  C   UNL     1      20.609   5.923   4.386  1.00  0.00     0.057 C 
HETATM    5  C   UNL     1      21.413   6.924   5.166  1.00  0.00     0.206 C 
HETATM    6  C   UNL     1      19.283   8.189   5.731  1.00  0.00     0.210 C 
HETATM    7  C   UNL     1      19.272   6.085   4.291  1.00  0.00     0.095 C 
HETATM    8  C   UNL     1      18.536   7.171   4.928  1.00  0.00     0.080 C 
HETATM    9  C   UNL     1      17.207   7.345   4.839  1.00  0.00     0.082 C 
ENDROOT
BRANCH   3  10
HETATM   10  O   UNL     1      21.363   8.744   6.689  1.00  0.00    -0.372 OA
HETATM   11  H   UNL     1      20.658   9.090   7.263  1.00  0.00     0.211 HD
ENDBRANCH   3  10
BRANCH   3  12
HETATM   12  C   UNL     1      21.054   9.251   4.365  1.00  0.00     0.204 C 
HETATM   13  O   UNL     1      20.573   8.661   3.155  1.00  0.00    -0.369 OA
HETATM   14  C   UNL     1      20.672   9.542   2.034  1.00  0.00     0.177 C 
HETATM   15  C   UNL     1      22.140   9.885   1.763  1.00  0.00     0.180 C 
HETATM   16  C   UNL     1      22.802  10.461   3.015  1.00  0.00     0.180 C 
HETATM   17  C   UNL     1      22.547   9.577   4.237  1.00  0.00     0.182 C 
BRANCH  14  18
HETATM   18  C   UNL     1      20.016   8.839   0.849  1.00  0.00     0.198 C 
BRANCH  18  19
HETATM   19  O   UNL     1      21.015   8.137   0.133  1.00  0.00    -0.398 OA
HETATM   20  H   UNL     1      21.553   8.800  -0.335  1.00  0.00     0.209 HD
ENDBRANCH  18  19
ENDBRANCH  14  18
BRANCH  15  21
HETATM   21  O   UNL     1      22.241  10.856   0.725  1.00  0.00    -0.390 OA
HETATM   22  H   UNL     1      22.955  10.581   0.124  1.00  0.00     0.210 HD
ENDBRANCH  15  21
BRANCH  16  23
HETATM   23  O   UNL     1      24.214  10.541   2.806  1.00  0.00    -0.390 OA
HETATM   24  H   UNL     1      24.459  11.481   2.754  1.00  0.00     0.210 HD
ENDBRANCH  16  23
BRANCH  17  25
HETATM   25  O   UNL     1      23.005  10.273   5.392  1.00  0.00    -0.390 OA
HETATM   26  H   UNL     1      23.911   9.976   5.582  1.00  0.00     0.210 HD
ENDBRANCH  17  25
ENDBRANCH   3  12
BRANCH   4  27
HETATM   27  C   UNL     1      21.412   4.817   3.778  1.00  0.00     0.193 C 
HETATM   28  O   UNL     1      21.897   4.016   4.860  1.00  0.00    -0.368 OA
HETATM   29  C   UNL     1      22.606   2.855   4.421  1.00  0.00     0.177 C 
HETATM   30  C   UNL     1      23.862   3.276   3.654  1.00  0.00     0.180 C 
HETATM   31  C   UNL     1      23.493   4.193   2.488  1.00  0.00     0.181 C 
HETATM   32  C   UNL     1      22.585   5.340   2.936  1.00  0.00     0.183 C 
BRANCH  29  33
HETATM   33  C   UNL     1      22.936   2.034   5.664  1.00  0.00     0.198 C 
BRANCH  33  34
HETATM   34  O   UNL     1      23.110   0.683   5.279  1.00  0.00    -0.398 OA
HETATM   35  H   UNL     1      23.460   0.207   6.051  1.00  0.00     0.209 HD
ENDBRANCH  33  34
ENDBRANCH  29  33
BRANCH  30  36
HETATM   36  O   UNL     1      24.528   2.133   3.123  1.00  0.00    -0.390 OA
HETATM   37  H   UNL     1      23.969   1.758   2.422  1.00  0.00     0.210 HD
ENDBRANCH  30  36
BRANCH  31  38
HETATM   38  O   UNL     1      24.687   4.755   1.940  1.00  0.00    -0.390 OA
HETATM   39  H   UNL     1      24.928   5.533   2.473  1.00  0.00     0.210 HD
ENDBRANCH  31  38
BRANCH  32  40
HETATM   40  O   UNL     1      22.100   5.982   1.757  1.00  0.00    -0.390 OA
HETATM   41  H   UNL     1      21.132   6.044   1.824  1.00  0.00     0.210 HD
ENDBRANCH  32  40
ENDBRANCH   4  27
BRANCH   7  42
HETATM   42  O   UNL     1      18.459   5.200   3.605  1.00  0.00    -0.359 OA
HETATM   43  H   UNL     1      17.617   5.637   3.400  1.00  0.00     0.218 HD
ENDBRANCH   7  42
BRANCH   9  44
HETATM   44  O   UNL     1      16.411   6.480   4.118  1.00  0.00    -0.360 OA
HETATM   45  H   UNL     1      16.907   6.141   3.356  1.00  0.00     0.217 HD
ENDBRANCH   9  44
BRANCH   9  46
HETATM   46  C   UNL     1      16.525   8.445   5.494  1.00  0.00     0.038 C 
HETATM   47  C   UNL     1      15.309   8.372   6.063  1.00  0.00     0.014 C 
BRANCH  47  48
HETATM   48  C   UNL     1      14.622   9.498   6.719  1.00  0.00    -0.036 A 
HETATM   49  C   UNL     1      15.201  10.767   6.715  1.00  0.00     0.014 A 
HETATM   50  C   UNL     1      14.550  11.833   7.335  1.00  0.00     0.037 A 
HETATM   51  C   UNL     1      13.320  11.630   7.961  1.00  0.00     0.065 A 
HETATM   52  C   UNL     1      12.740  10.361   7.965  1.00  0.00     0.037 A 
HETATM   53  C   UNL     1      13.391   9.294   7.344  1.00  0.00     0.014 A 
BRANCH  51  54
HETATM   54  O   UNL     1      12.684  12.670   8.567  1.00  0.00    -0.361 OA
HETATM   55  H   UNL     1      11.725  12.572   8.438  1.00  0.00     0.217 HD
ENDBRANCH  51  54
ENDBRANCH  47  48
ENDBRANCH   9  46
TORSDOF 18
ENDMDL
MODEL 7
REMARK VINA RESULT:      -6.8      3.859      8.019
REMARK  18 active torsions:
REMARK  status: ('A' for Active; 'I' for Inactive)
REMARK    1  A    between atoms: O_3  and  C_18 
REMARK    2  A    between atoms: O_4  and  C_19 
REMARK    3  A    between atoms: O_5  and  C_20 
REMARK    4  A    between atoms: O_6  and  C_21 
REMARK    5  A    between atoms: O_7  and  C_24 
REMARK    6  A    between atoms: O_8  and  C_27 
REMARK    7  A    between atoms: O_9  and  C_28 
REMARK    8  A    between atoms: O_12  and  C_31 
REMARK    9  A    between atoms: O_13  and  C_33 
REMARK   10  A    between atoms: O_14  and  C_34 
REMARK   11  A    between atoms: O_15  and  C_35 
REMARK   12  A    between atoms: O_16  and  C_43 
REMARK   13  A    between atoms: C_17  and  C_18 
REMARK   14  A    between atoms: C_22  and  C_33 
REMARK   15  A    between atoms: C_23  and  C_25 
REMARK   16  A    between atoms: C_29  and  C_34 
REMARK   17  A    between atoms: C_35  and  C_36 
REMARK   18  A    between atoms: C_37  and  C_38 
ROOT
HETATM    1  O   UNL     1      13.921   3.884  15.120  1.00  0.00    -0.288 OA
HETATM    2  O   UNL     1      18.408   3.173  15.801  1.00  0.00    -0.288 OA
HETATM    3  C   UNL     1      16.210   4.139  15.800  1.00  0.00     0.217 C 
HETATM    4  C   UNL     1      14.489   2.695  17.094  1.00  0.00     0.057 C 
HETATM    5  C   UNL     1      14.802   3.585  15.926  1.00  0.00     0.206 C 
HETATM    6  C   UNL     1      17.286   3.202  16.303  1.00  0.00     0.210 C 
HETATM    7  C   UNL     1      15.505   2.146  17.792  1.00  0.00     0.095 C 
HETATM    8  C   UNL     1      16.915   2.338  17.467  1.00  0.00     0.080 C 
HETATM    9  C   UNL     1      17.935   1.799  18.155  1.00  0.00     0.082 C 
ENDROOT
BRANCH   3  10
HETATM   10  O   UNL     1      16.468   4.363  14.423  1.00  0.00    -0.372 OA
HETATM   11  H   UNL     1      15.872   5.064  14.107  1.00  0.00     0.211 HD
ENDBRANCH   3  10
BRANCH   3  12
HETATM   12  C   UNL     1      16.309   5.464  16.548  1.00  0.00     0.204 C 
HETATM   13  O   UNL     1      15.232   5.500  17.488  1.00  0.00    -0.369 OA
HETATM   14  C   UNL     1      15.280   6.649  18.338  1.00  0.00     0.177 C 
HETATM   15  C   UNL     1      15.135   7.926  17.504  1.00  0.00     0.180 C 
HETATM   16  C   UNL     1      16.191   7.975  16.400  1.00  0.00     0.180 C 
HETATM   17  C   UNL     1      16.226   6.669  15.604  1.00  0.00     0.182 C 
BRANCH  14  18
HETATM   18  C   UNL     1      14.159   6.498  19.362  1.00  0.00     0.198 C 
BRANCH  18  19
HETATM   19  O   UNL     1      13.981   5.120  19.635  1.00  0.00    -0.398 OA
HETATM   20  H   UNL     1      13.099   4.874  19.304  1.00  0.00     0.209 HD
ENDBRANCH  18  19
ENDBRANCH  14  18
BRANCH  15  21
HETATM   21  O   UNL     1      15.301   9.078  18.325  1.00  0.00    -0.390 OA
HETATM   22  H   UNL     1      16.069   8.927  18.902  1.00  0.00     0.210 HD
ENDBRANCH  15  21
BRANCH  16  23
HETATM   23  O   UNL     1      15.881   9.041  15.500  1.00  0.00    -0.390 OA
HETATM   24  H   UNL     1      15.351   9.699  15.982  1.00  0.00     0.210 HD
ENDBRANCH  16  23
BRANCH  17  25
HETATM   25  O   UNL     1      17.361   6.705  14.743  1.00  0.00    -0.390 OA
HETATM   26  H   UNL     1      17.372   7.568  14.295  1.00  0.00     0.210 HD
ENDBRANCH  17  25
ENDBRANCH   3  12
BRANCH   4  27
HETATM   27  C   UNL     1      13.029   2.512  17.364  1.00  0.00     0.193 C 
HETATM   28  O   UNL     1      12.868   2.530  18.785  1.00  0.00    -0.368 OA
HETATM   29  C   UNL     1      11.499   2.464  19.192  1.00  0.00     0.177 C 
HETATM   30  C   UNL     1      10.892   1.131  18.748  1.00  0.00     0.180 C 
HETATM   31  C   UNL     1      11.047   0.951  17.238  1.00  0.00     0.181 C 
HETATM   32  C   UNL     1      12.487   1.199  16.784  1.00  0.00     0.183 C 
BRANCH  29  33
HETATM   33  C   UNL     1      11.472   2.633  20.709  1.00  0.00     0.198 C 
BRANCH  33  34
HETATM   34  O   UNL     1      12.712   3.175  21.124  1.00  0.00    -0.398 OA
HETATM   35  H   UNL     1      12.601   3.476  22.041  1.00  0.00     0.209 HD
ENDBRANCH  33  34
ENDBRANCH  29  33
BRANCH  30  36
HETATM   36  O   UNL     1       9.501   1.088  19.057  1.00  0.00    -0.390 OA
HETATM   37  H   UNL     1       9.157   1.997  19.020  1.00  0.00     0.210 HD
ENDBRANCH  30  36
BRANCH  31  38
HETATM   38  O   UNL     1      10.691  -0.388  16.887  1.00  0.00    -0.390 OA
HETATM   39  H   UNL     1       9.908  -0.352  16.311  1.00  0.00     0.210 HD
ENDBRANCH  31  38
BRANCH  32  40
HETATM   40  O   UNL     1      12.478   1.254  15.357  1.00  0.00    -0.390 OA
HETATM   41  H   UNL     1      12.237   0.373  15.023  1.00  0.00     0.210 HD
ENDBRANCH  32  40
ENDBRANCH   4  27
BRANCH   7  42
HETATM   42  O   UNL     1      15.302   1.302  18.870  1.00  0.00    -0.359 OA
HETATM   43  H   UNL     1      16.134   0.849  19.079  1.00  0.00     0.218 HD
ENDBRANCH   7  42
BRANCH   9  44
HETATM   44  O   UNL     1      17.721   0.993  19.254  1.00  0.00    -0.360 OA
HETATM   45  H   UNL     1      17.012   1.370  19.800  1.00  0.00     0.217 HD
ENDBRANCH   9  44
BRANCH   9  46
HETATM   46  C   UNL     1      19.320   2.024  17.788  1.00  0.00     0.038 C 
HETATM   47  C   UNL     1      20.367   1.927  18.625  1.00  0.00     0.014 C 
BRANCH  47  48
HETATM   48  C   UNL     1      21.771   2.165  18.243  1.00  0.00    -0.036 A 
HETATM   49  C   UNL     1      22.707   1.135  18.350  1.00  0.00     0.014 A 
HETATM   50  C   UNL     1      24.034   1.360  17.987  1.00  0.00     0.037 A 
HETATM   51  C   UNL     1      24.427   2.614  17.519  1.00  0.00     0.065 A 
HETATM   52  C   UNL     1      23.491   3.643  17.411  1.00  0.00     0.037 A 
HETATM   53  C   UNL     1      22.162   3.418  17.774  1.00  0.00     0.014 A 
BRANCH  51  54
HETATM   54  O   UNL     1      25.723   2.833  17.165  1.00  0.00    -0.361 OA
HETATM   55  H   UNL     1      25.817   2.692  16.208  1.00  0.00     0.217 HD
ENDBRANCH  51  54
ENDBRANCH  47  48
ENDBRANCH   9  46
TORSDOF 18
ENDMDL
MODEL 8
REMARK VINA RESULT:      -6.7      2.317      3.382
REMARK  18 active torsions:
REMARK  status: ('A' for Active; 'I' for Inactive)
REMARK    1  A    between atoms: O_3  and  C_18 
REMARK    2  A    between atoms: O_4  and  C_19 
REMARK    3  A    between atoms: O_5  and  C_20 
REMARK    4  A    between atoms: O_6  and  C_21 
REMARK    5  A    between atoms: O_7  and  C_24 
REMARK    6  A    between atoms: O_8  and  C_27 
REMARK    7  A    between atoms: O_9  and  C_28 
REMARK    8  A    between atoms: O_12  and  C_31 
REMARK    9  A    between atoms: O_13  and  C_33 
REMARK   10  A    between atoms: O_14  and  C_34 
REMARK   11  A    between atoms: O_15  and  C_35 
REMARK   12  A    between atoms: O_16  and  C_43 
REMARK   13  A    between atoms: C_17  and  C_18 
REMARK   14  A    between atoms: C_22  and  C_33 
REMARK   15  A    between atoms: C_23  and  C_25 
REMARK   16  A    between atoms: C_29  and  C_34 
REMARK   17  A    between atoms: C_35  and  C_36 
REMARK   18  A    between atoms: C_37  and  C_38 
ROOT
HETATM    1  O   UNL     1      11.718   6.311  19.086  1.00  0.00    -0.288 OA
HETATM    2  O   UNL     1      12.647   8.496  15.153  1.00  0.00    -0.288 OA
HETATM    3  C   UNL     1      12.775   7.650  17.396  1.00  0.00     0.217 C 
HETATM    4  C   UNL     1      12.939   5.065  17.477  1.00  0.00     0.057 C 
HETATM    5  C   UNL     1      12.405   6.339  18.064  1.00  0.00     0.206 C 
HETATM    6  C   UNL     1      12.924   7.554  15.894  1.00  0.00     0.210 C 
HETATM    7  C   UNL     1      13.433   5.077  16.221  1.00  0.00     0.095 C 
HETATM    8  C   UNL     1      13.459   6.260  15.367  1.00  0.00     0.080 C 
HETATM    9  C   UNL     1      13.949   6.286  14.117  1.00  0.00     0.082 C 
ENDROOT
BRANCH   3  10
HETATM   10  O   UNL     1      11.732   8.578  17.650  1.00  0.00    -0.372 OA
HETATM   11  H   UNL     1      11.509   9.028  16.817  1.00  0.00     0.211 HD
ENDBRANCH   3  10
BRANCH   3  12
HETATM   12  C   UNL     1      14.073   8.183  17.995  1.00  0.00     0.204 C 
HETATM   13  O   UNL     1      14.220   7.583  19.285  1.00  0.00    -0.369 OA
HETATM   14  C   UNL     1      15.463   7.914  19.909  1.00  0.00     0.177 C 
HETATM   15  C   UNL     1      15.544   9.425  20.151  1.00  0.00     0.180 C 
HETATM   16  C   UNL     1      15.324  10.195  18.848  1.00  0.00     0.180 C 
HETATM   17  C   UNL     1      14.069   9.711  18.121  1.00  0.00     0.182 C 
BRANCH  14  18
HETATM   18  C   UNL     1      15.542   7.117  21.207  1.00  0.00     0.198 C 
BRANCH  18  19
HETATM   19  O   UNL     1      16.535   6.118  21.062  1.00  0.00    -0.398 OA
HETATM   20  H   UNL     1      16.209   5.321  21.516  1.00  0.00     0.209 HD
ENDBRANCH  18  19
ENDBRANCH  14  18
BRANCH  15  21
HETATM   21  O   UNL     1      16.826   9.779  20.661  1.00  0.00    -0.390 OA
HETATM   22  H   UNL     1      16.948   9.322  21.511  1.00  0.00     0.210 HD
ENDBRANCH  15  21
BRANCH  16  23
HETATM   23  O   UNL     1      15.163  11.584  19.145  1.00  0.00    -0.390 OA
HETATM   24  H   UNL     1      15.666  11.781  19.955  1.00  0.00     0.210 HD
ENDBRANCH  16  23
BRANCH  17  25
HETATM   25  O   UNL     1      14.042  10.315  16.831  1.00  0.00    -0.390 OA
HETATM   26  H   UNL     1      14.796   9.972  16.322  1.00  0.00     0.210 HD
ENDBRANCH  17  25
ENDBRANCH   3  12
BRANCH   4  27
HETATM   27  C   UNL     1      12.863   3.879  18.387  1.00  0.00     0.193 C 
HETATM   28  O   UNL     1      11.474   3.606  18.592  1.00  0.00    -0.368 OA
HETATM   29  C   UNL     1      11.245   2.429  19.369  1.00  0.00     0.177 C 
HETATM   30  C   UNL     1      11.817   2.619  20.776  1.00  0.00     0.180 C 
HETATM   31  C   UNL     1      13.302   2.977  20.705  1.00  0.00     0.181 C 
HETATM   32  C   UNL     1      13.560   4.128  19.731  1.00  0.00     0.183 C 
BRANCH  29  33
HETATM   33  C   UNL     1       9.739   2.186  19.386  1.00  0.00     0.198 C 
BRANCH  33  34
HETATM   34  O   UNL     1       9.228   2.605  20.638  1.00  0.00    -0.398 OA
HETATM   35  H   UNL     1       9.114   3.569  20.594  1.00  0.00     0.209 HD
ENDBRANCH  33  34
ENDBRANCH  29  33
BRANCH  30  36
HETATM   36  O   UNL     1      11.688   1.419  21.534  1.00  0.00    -0.390 OA
HETATM   37  H   UNL     1      11.059   1.585  22.256  1.00  0.00     0.210 HD
ENDBRANCH  30  36
BRANCH  31  38
HETATM   38  O   UNL     1      13.750   3.377  22.002  1.00  0.00    -0.390 OA
HETATM   39  H   UNL     1      13.522   2.671  22.632  1.00  0.00     0.210 HD
ENDBRANCH  31  38
BRANCH  32  40
HETATM   40  O   UNL     1      14.974   4.218  19.547  1.00  0.00    -0.390 OA
HETATM   41  H   UNL     1      15.232   5.149  19.656  1.00  0.00     0.210 HD
ENDBRANCH  32  40
ENDBRANCH   4  27
BRANCH   7  42
HETATM   42  O   UNL     1      13.929   3.943  15.601  1.00  0.00    -0.359 OA
HETATM   43  H   UNL     1      13.811   3.182  16.191  1.00  0.00     0.218 HD
ENDBRANCH   7  42
BRANCH   9  44
HETATM   44  O   UNL     1      14.479   5.159  13.524  1.00  0.00    -0.360 OA
HETATM   45  H   UNL     1      14.532   4.443  14.177  1.00  0.00     0.217 HD
ENDBRANCH   9  44
BRANCH   9  46
HETATM   46  C   UNL     1      13.950   7.491  13.311  1.00  0.00     0.038 C 
HETATM   47  C   UNL     1      13.927   7.523  11.967  1.00  0.00     0.014 C 
BRANCH  47  48
HETATM   48  C   UNL     1      13.936   8.755  11.157  1.00  0.00    -0.036 A 
HETATM   49  C   UNL     1      14.939   9.706  11.345  1.00  0.00     0.014 A 
HETATM   50  C   UNL     1      14.948  10.870  10.578  1.00  0.00     0.037 A 
HETATM   51  C   UNL     1      13.953  11.085   9.624  1.00  0.00     0.065 A 
HETATM   52  C   UNL     1      12.951  10.133   9.436  1.00  0.00     0.037 A 
HETATM   53  C   UNL     1      12.942   8.968  10.203  1.00  0.00     0.014 A 
BRANCH  51  54
HETATM   54  O   UNL     1      13.961  12.222   8.876  1.00  0.00    -0.361 OA
HETATM   55  H   UNL     1      13.175  12.229   8.304  1.00  0.00     0.217 HD
ENDBRANCH  51  54
ENDBRANCH  47  48
ENDBRANCH   9  46
TORSDOF 18
ENDMDL
MODEL 9
REMARK VINA RESULT:      -6.7     22.668     27.977
REMARK  18 active torsions:
REMARK  status: ('A' for Active; 'I' for Inactive)
REMARK    1  A    between atoms: O_3  and  C_18 
REMARK    2  A    between atoms: O_4  and  C_19 
REMARK    3  A    between atoms: O_5  and  C_20 
REMARK    4  A    between atoms: O_6  and  C_21 
REMARK    5  A    between atoms: O_7  and  C_24 
REMARK    6  A    between atoms: O_8  and  C_27 
REMARK    7  A    between atoms: O_9  and  C_28 
REMARK    8  A    between atoms: O_12  and  C_31 
REMARK    9  A    between atoms: O_13  and  C_33 
REMARK   10  A    between atoms: O_14  and  C_34 
REMARK   11  A    between atoms: O_15  and  C_35 
REMARK   12  A    between atoms: O_16  and  C_43 
REMARK   13  A    between atoms: C_17  and  C_18 
REMARK   14  A    between atoms: C_22  and  C_33 
REMARK   15  A    between atoms: C_23  and  C_25 
REMARK   16  A    between atoms: C_29  and  C_34 
REMARK   17  A    between atoms: C_35  and  C_36 
REMARK   18  A    between atoms: C_37  and  C_38 
ROOT
HETATM    1  O   UNL     1      -1.454 -18.615  13.975  1.00  0.00    -0.288 OA
HETATM    2  O   UNL     1       2.290 -16.132  14.935  1.00  0.00    -0.288 OA
HETATM    3  C   UNL     1       0.034 -16.789  14.442  1.00  0.00     0.217 C 
HETATM    4  C   UNL     1      -0.983 -18.307  16.281  1.00  0.00     0.057 C 
HETATM    5  C   UNL     1      -0.840 -17.969  14.825  1.00  0.00     0.206 C 
HETATM    6  C   UNL     1       1.227 -16.588  15.351  1.00  0.00     0.210 C 
HETATM    7  C   UNL     1      -0.099 -17.797  17.163  1.00  0.00     0.095 C 
HETATM    8  C   UNL     1       1.025 -16.945  16.790  1.00  0.00     0.080 C 
HETATM    9  C   UNL     1       1.911 -16.429  17.658  1.00  0.00     0.082 C 
ENDROOT
BRANCH   3  10
HETATM   10  O   UNL     1       0.542 -17.028  13.140  1.00  0.00    -0.372 OA
HETATM   11  H   UNL     1       1.293 -16.429  12.986  1.00  0.00     0.211 HD
ENDBRANCH   3  10
BRANCH   3  12
HETATM   12  C   UNL     1      -0.804 -15.514  14.425  1.00  0.00     0.204 C 
HETATM   13  O   UNL     1      -2.175 -15.909  14.514  1.00  0.00    -0.369 OA
HETATM   14  C   UNL     1      -3.064 -14.794  14.623  1.00  0.00     0.177 C 
HETATM   15  C   UNL     1      -2.972 -13.924  13.365  1.00  0.00     0.180 C 
HETATM   16  C   UNL     1      -1.527 -13.493  13.110  1.00  0.00     0.180 C 
HETATM   17  C   UNL     1      -0.573 -14.688  13.155  1.00  0.00     0.182 C 
BRANCH  14  18
HETATM   18  C   UNL     1      -4.466 -15.355  14.834  1.00  0.00     0.198 C 
BRANCH  18  19
HETATM   19  O   UNL     1      -5.229 -14.403  15.553  1.00  0.00    -0.398 OA
HETATM   20  H   UNL     1      -6.047 -14.846  15.837  1.00  0.00     0.209 HD
ENDBRANCH  18  19
ENDBRANCH  14  18
BRANCH  15  21
HETATM   21  O   UNL     1      -3.762 -12.748  13.515  1.00  0.00    -0.390 OA
HETATM   22  H   UNL     1      -4.298 -12.847  14.320  1.00  0.00     0.210 HD
ENDBRANCH  15  21
BRANCH  16  23
HETATM   23  O   UNL     1      -1.437 -12.896  11.814  1.00  0.00    -0.390 OA
HETATM   24  H   UNL     1      -2.067 -13.350  11.227  1.00  0.00     0.210 HD
ENDBRANCH  16  23
BRANCH  17  25
HETATM   25  O   UNL     1       0.762 -14.192  13.120  1.00  0.00    -0.390 OA
HETATM   26  H   UNL     1       1.358 -14.915  13.380  1.00  0.00     0.210 HD
ENDBRANCH  17  25
ENDBRANCH   3  12
BRANCH   4  27
HETATM   27  C   UNL     1      -2.136 -19.206  16.602  1.00  0.00     0.193 C 
HETATM   28  O   UNL     1      -2.772 -18.661  17.762  1.00  0.00    -0.368 OA
HETATM   29  C   UNL     1      -3.959 -19.367  18.131  1.00  0.00     0.177 C 
HETATM   30  C   UNL     1      -3.607 -20.805  18.517  1.00  0.00     0.180 C 
HETATM   31  C   UNL     1      -2.863 -21.498  17.376  1.00  0.00     0.181 C 
HETATM   32  C   UNL     1      -1.695 -20.652  16.866  1.00  0.00     0.183 C 
BRANCH  29  33
HETATM   33  C   UNL     1      -4.599 -18.599  19.284  1.00  0.00     0.198 C 
BRANCH  33  34
HETATM   34  O   UNL     1      -5.995 -18.833  19.262  1.00  0.00    -0.398 OA
HETATM   35  H   UNL     1      -6.411 -18.047  18.870  1.00  0.00     0.209 HD
ENDBRANCH  33  34
ENDBRANCH  29  33
BRANCH  30  36
HETATM   36  O   UNL     1      -4.790 -21.552  18.791  1.00  0.00    -0.390 OA
HETATM   37  H   UNL     1      -5.545 -21.067  18.416  1.00  0.00     0.210 HD
ENDBRANCH  30  36
BRANCH  31  38
HETATM   38  O   UNL     1      -2.343 -22.744  17.844  1.00  0.00    -0.390 OA
HETATM   39  H   UNL     1      -1.447 -22.588  18.188  1.00  0.00     0.210 HD
ENDBRANCH  31  38
BRANCH  32  40
HETATM   40  O   UNL     1      -1.228 -21.256  15.659  1.00  0.00    -0.390 OA
HETATM   41  H   UNL     1      -1.041 -20.547  15.020  1.00  0.00     0.210 HD
ENDBRANCH  32  40
ENDBRANCH   4  27
BRANCH   7  42
HETATM   42  O   UNL     1      -0.151 -18.072  18.519  1.00  0.00    -0.359 OA
HETATM   43  H   UNL     1      -1.049 -17.899  18.843  1.00  0.00     0.218 HD
ENDBRANCH   7  42
BRANCH   9  44
HETATM   44  O   UNL     1       1.825 -16.676  19.013  1.00  0.00    -0.360 OA
HETATM   45  H   UNL     1       1.912 -15.841  19.501  1.00  0.00     0.217 HD
ENDBRANCH   9  44
BRANCH   9  46
HETATM   46  C   UNL     1       3.011 -15.586  17.233  1.00  0.00     0.038 C 
HETATM   47  C   UNL     1       4.166 -15.426  17.901  1.00  0.00     0.014 C 
BRANCH  47  48
HETATM   48  C   UNL     1       5.276 -14.561  17.462  1.00  0.00    -0.036 A 
HETATM   49  C   UNL     1       6.310 -14.251  18.346  1.00  0.00     0.014 A 
HETATM   50  C   UNL     1       7.360 -13.433  17.931  1.00  0.00     0.037 A 
HETATM   51  C   UNL     1       7.377 -12.924  16.633  1.00  0.00     0.065 A 
HETATM   52  C   UNL     1       6.343 -13.234  15.749  1.00  0.00     0.037 A 
HETATM   53  C   UNL     1       5.292 -14.053  16.164  1.00  0.00     0.014 A 
BRANCH  51  54
HETATM   54  O   UNL     1       8.402 -12.125  16.227  1.00  0.00    -0.361 OA
HETATM   55  H   UNL     1       9.139 -12.685  15.928  1.00  0.00     0.217 HD
ENDBRANCH  51  54
ENDBRANCH  47  48
ENDBRANCH   9  46
TORSDOF 18
ENDMDL
