# Supplementary material for: Insights into the pro-angiogenic effect of hydroxysafflor yellow A (HSYA): targeting HIF-1α and MMP9 in HMEC-1
Source: Front Chem. 2026 Jan 6;13:1713765. doi: 10.3389/fchem.2025.1713765 (PMC12816176; doi:10.3389/fchem.2025.1713765)
Supplement: Supplementary file 4 [file DataSheet4.zip › Figure4-original data/C-C1/HSYA_out.pdbqt]

MODEL 1
REMARK VINA RESULT:      -7.6      0.000      0.000
REMARK  18 active torsions:
REMARK  status: ('A' for Active; 'I' for Inactive)
REMARK    1  A    between atoms: O_3  and  C_18 
REMARK    2  A    between atoms: O_4  and  C_19 
REMARK    3  A    between atoms: O_5  and  C_20 
REMARK    4  A    between atoms: O_6  and  C_21 
REMARK    5  A    between atoms: O_7  and  C_24 
REMARK    6  A    between atoms: O_8  and  C_27 
REMARK    7  A    between atoms: O_9  and  C_28 
REMARK    8  A    between atoms: O_12  and  C_31 
REMARK    9  A    between atoms: O_13  and  C_33 
REMARK   10  A    between atoms: O_14  and  C_34 
REMARK   11  A    between atoms: O_15  and  C_35 
REMARK   12  A    between atoms: O_16  and  C_43 
REMARK   13  A    between atoms: C_17  and  C_18 
REMARK   14  A    between atoms: C_22  and  C_33 
REMARK   15  A    between atoms: C_23  and  C_25 
REMARK   16  A    between atoms: C_29  and  C_34 
REMARK   17  A    between atoms: C_35  and  C_36 
REMARK   18  A    between atoms: C_37  and  C_38 
ROOT
HETATM    1  O   UNL     1     -15.476 -34.361 -24.005  1.00  0.00    -0.288 OA
HETATM    2  O   UNL     1     -12.380 -35.602 -27.163  1.00  0.00    -0.288 OA
HETATM    3  C   UNL     1     -13.411 -34.795 -25.151  1.00  0.00     0.217 C 
HETATM    4  C   UNL     1     -14.778 -36.627 -23.930  1.00  0.00     0.057 C 
HETATM    5  C   UNL     1     -14.635 -35.192 -24.347  1.00  0.00     0.206 C 
HETATM    6  C   UNL     1     -12.916 -35.873 -26.090  1.00  0.00     0.210 C 
HETATM    7  C   UNL     1     -14.027 -37.567 -24.542  1.00  0.00     0.095 C 
HETATM    8  C   UNL     1     -13.087 -37.284 -25.621  1.00  0.00     0.080 C 
HETATM    9  C   UNL     1     -12.333 -38.209 -26.237  1.00  0.00     0.082 C 
ENDROOT
BRANCH   3  10
HETATM   10  O   UNL     1     -13.761 -33.677 -25.952  1.00  0.00    -0.372 OA
HETATM   11  H   UNL     1     -13.028 -33.038 -25.927  1.00  0.00     0.211 HD
ENDBRANCH   3  10
BRANCH   3  12
HETATM   12  C   UNL     1     -12.283 -34.397 -24.205  1.00  0.00     0.204 C 
HETATM   13  O   UNL     1     -12.610 -34.920 -22.915  1.00  0.00    -0.369 OA
HETATM   14  C   UNL     1     -11.569 -34.713 -21.956  1.00  0.00     0.177 C 
HETATM   15  C   UNL     1     -11.343 -33.213 -21.742  1.00  0.00     0.180 C 
HETATM   16  C   UNL     1     -11.057 -32.513 -23.071  1.00  0.00     0.180 C 
HETATM   17  C   UNL     1     -12.100 -32.877 -24.128  1.00  0.00     0.182 C 
BRANCH  14  18
HETATM   18  C   UNL     1     -11.992 -35.421 -20.673  1.00  0.00     0.198 C 
BRANCH  18  19
HETATM   19  O   UNL     1     -12.371 -36.747 -20.994  1.00  0.00    -0.398 OA
HETATM   20  H   UNL     1     -11.556 -37.279 -21.023  1.00  0.00     0.209 HD
ENDBRANCH  18  19
ENDBRANCH  14  18
BRANCH  15  21
HETATM   21  O   UNL     1     -10.229 -32.995 -20.881  1.00  0.00    -0.390 OA
HETATM   22  H   UNL     1      -9.432 -32.922 -21.433  1.00  0.00     0.210 HD
ENDBRANCH  15  21
BRANCH  16  23
HETATM   23  O   UNL     1     -11.093 -31.097 -22.874  1.00  0.00    -0.390 OA
HETATM   24  H   UNL     1     -11.351 -30.927 -21.952  1.00  0.00     0.210 HD
ENDBRANCH  16  23
BRANCH  17  25
HETATM   25  O   UNL     1     -11.659 -32.366 -25.383  1.00  0.00    -0.390 OA
HETATM   26  H   UNL     1     -11.832 -33.041 -26.061  1.00  0.00     0.210 HD
ENDBRANCH  17  25
ENDBRANCH   3  12
BRANCH   4  27
HETATM   27  C   UNL     1     -15.774 -36.863 -22.838  1.00  0.00     0.193 C 
HETATM   28  O   UNL     1     -15.107 -37.629 -21.831  1.00  0.00    -0.368 OA
HETATM   29  C   UNL     1     -15.915 -37.848 -20.671  1.00  0.00     0.177 C 
HETATM   30  C   UNL     1     -17.142 -38.682 -21.047  1.00  0.00     0.180 C 
HETATM   31  C   UNL     1     -17.928 -38.001 -22.167  1.00  0.00     0.181 C 
HETATM   32  C   UNL     1     -17.021 -37.608 -23.335  1.00  0.00     0.183 C 
BRANCH  29  33
HETATM   33  C   UNL     1     -15.036 -38.547 -19.638  1.00  0.00     0.198 C 
BRANCH  33  34
HETATM   34  O   UNL     1     -13.952 -39.163 -20.308  1.00  0.00    -0.398 OA
HETATM   35  H   UNL     1     -13.644 -39.893 -19.746  1.00  0.00     0.209 HD
ENDBRANCH  33  34
ENDBRANCH  29  33
BRANCH  30  36
HETATM   36  O   UNL     1     -18.009 -38.825 -19.924  1.00  0.00    -0.390 OA
HETATM   37  H   UNL     1     -17.940 -38.019 -19.386  1.00  0.00     0.210 HD
ENDBRANCH  30  36
BRANCH  31  38
HETATM   38  O   UNL     1     -18.923 -38.903 -22.656  1.00  0.00    -0.390 OA
HETATM   39  H   UNL     1     -18.727 -39.091 -23.591  1.00  0.00     0.210 HD
ENDBRANCH  31  38
BRANCH  32  40
HETATM   40  O   UNL     1     -17.786 -36.771 -24.203  1.00  0.00    -0.390 OA
HETATM   41  H   UNL     1     -18.492 -36.358 -23.677  1.00  0.00     0.210 HD
ENDBRANCH  32  40
ENDBRANCH   4  27
BRANCH   7  42
HETATM   42  O   UNL     1     -14.110 -38.913 -24.228  1.00  0.00    -0.359 OA
HETATM   43  H   UNL     1     -14.928 -39.275 -24.602  1.00  0.00     0.218 HD
ENDBRANCH   7  42
BRANCH   9  44
HETATM   44  O   UNL     1     -12.393 -39.541 -25.887  1.00  0.00    -0.360 OA
HETATM   45  H   UNL     1     -12.731 -40.059 -26.636  1.00  0.00     0.217 HD
ENDBRANCH   9  44
BRANCH   9  46
HETATM   46  C   UNL     1     -11.414 -37.871 -27.307  1.00  0.00     0.038 C 
HETATM   47  C   UNL     1     -10.323 -38.582 -27.643  1.00  0.00     0.014 C 
BRANCH  47  48
HETATM   48  C   UNL     1      -9.391 -38.225 -28.727  1.00  0.00    -0.036 A 
HETATM   49  C   UNL     1      -8.537 -39.192 -29.259  1.00  0.00     0.014 A 
HETATM   50  C   UNL     1      -7.657 -38.855 -30.286  1.00  0.00     0.037 A 
HETATM   51  C   UNL     1      -7.627 -37.551 -30.780  1.00  0.00     0.065 A 
HETATM   52  C   UNL     1      -8.481 -36.585 -30.248  1.00  0.00     0.037 A 
HETATM   53  C   UNL     1      -9.363 -36.922 -29.221  1.00  0.00     0.014 A 
BRANCH  51  54
HETATM   54  O   UNL     1      -6.767 -37.222 -31.782  1.00  0.00    -0.361 OA
HETATM   55  H   UNL     1      -7.108 -37.578 -32.621  1.00  0.00     0.217 HD
ENDBRANCH  51  54
ENDBRANCH  47  48
ENDBRANCH   9  46
TORSDOF 18
ENDMDL
MODEL 2
REMARK VINA RESULT:      -6.4      5.341     10.680
REMARK  18 active torsions:
REMARK  status: ('A' for Active; 'I' for Inactive)
REMARK    1  A    between atoms: O_3  and  C_18 
REMARK    2  A    between atoms: O_4  and  C_19 
REMARK    3  A    between atoms: O_5  and  C_20 
REMARK    4  A    between atoms: O_6  and  C_21 
REMARK    5  A    between atoms: O_7  and  C_24 
REMARK    6  A    between atoms: O_8  and  C_27 
REMARK    7  A    between atoms: O_9  and  C_28 
REMARK    8  A    between atoms: O_12  and  C_31 
REMARK    9  A    between atoms: O_13  and  C_33 
REMARK   10  A    between atoms: O_14  and  C_34 
REMARK   11  A    between atoms: O_15  and  C_35 
REMARK   12  A    between atoms: O_16  and  C_43 
REMARK   13  A    between atoms: C_17  and  C_18 
REMARK   14  A    between atoms: C_22  and  C_33 
REMARK   15  A    between atoms: C_23  and  C_25 
REMARK   16  A    between atoms: C_29  and  C_34 
REMARK   17  A    between atoms: C_35  and  C_36 
REMARK   18  A    between atoms: C_37  and  C_38 
ROOT
HETATM    1  O   UNL     1     -10.198 -35.660 -19.140  1.00  0.00    -0.288 OA
HETATM    2  O   UNL     1     -10.952 -32.463 -15.928  1.00  0.00    -0.288 OA
HETATM    3  C   UNL     1     -10.343 -33.567 -17.971  1.00  0.00     0.217 C 
HETATM    4  C   UNL     1     -12.366 -34.695 -19.134  1.00  0.00     0.057 C 
HETATM    5  C   UNL     1     -10.911 -34.729 -18.766  1.00  0.00     0.206 C 
HETATM    6  C   UNL     1     -11.321 -32.955 -16.993  1.00  0.00     0.210 C 
HETATM    7  C   UNL     1     -13.188 -33.842 -18.486  1.00  0.00     0.095 C 
HETATM    8  C   UNL     1     -12.758 -32.952 -17.414  1.00  0.00     0.080 C 
HETATM    9  C   UNL     1     -13.564 -32.098 -16.763  1.00  0.00     0.082 C 
ENDROOT
BRANCH   3  10
HETATM   10  O   UNL     1      -9.249 -34.054 -17.211  1.00  0.00    -0.372 OA
HETATM   11  H   UNL     1      -9.459 -34.954 -16.907  1.00  0.00     0.211 HD
ENDBRANCH   3  10
BRANCH   3  12
HETATM   12  C   UNL     1      -9.845 -32.487 -18.926  1.00  0.00     0.204 C 
HETATM   13  O   UNL     1     -10.030 -32.981 -20.255  1.00  0.00    -0.369 OA
HETATM   14  C   UNL     1      -9.706 -32.010 -21.254  1.00  0.00     0.177 C 
HETATM   15  C   UNL     1      -8.223 -31.635 -21.162  1.00  0.00     0.180 C 
HETATM   16  C   UNL     1      -7.873 -31.158 -19.752  1.00  0.00     0.180 C 
HETATM   17  C   UNL     1      -8.371 -32.141 -18.691  1.00  0.00     0.182 C 
BRANCH  14  18
HETATM   18  C   UNL     1     -10.063 -32.619 -22.606  1.00  0.00     0.198 C 
BRANCH  18  19
HETATM   19  O   UNL     1     -10.713 -33.857 -22.385  1.00  0.00    -0.398 OA
HETATM   20  H   UNL     1     -10.949 -33.893 -21.442  1.00  0.00     0.209 HD
ENDBRANCH  18  19
ENDBRANCH  14  18
BRANCH  15  21
HETATM   21  O   UNL     1      -7.919 -30.582 -22.072  1.00  0.00    -0.390 OA
HETATM   22  H   UNL     1      -8.441 -30.722 -22.880  1.00  0.00     0.210 HD
ENDBRANCH  15  21
BRANCH  16  23
HETATM   23  O   UNL     1      -6.452 -31.051 -19.632  1.00  0.00    -0.390 OA
HETATM   24  H   UNL     1      -6.183 -31.495 -18.809  1.00  0.00     0.210 HD
ENDBRANCH  16  23
BRANCH  17  25
HETATM   25  O   UNL     1      -8.199 -31.538 -17.411  1.00  0.00    -0.390 OA
HETATM   26  H   UNL     1      -7.537 -32.055 -16.922  1.00  0.00     0.210 HD
ENDBRANCH  17  25
ENDBRANCH   3  12
BRANCH   4  27
HETATM   27  C   UNL     1     -12.757 -35.647 -20.220  1.00  0.00     0.193 C 
HETATM   28  O   UNL     1     -13.443 -34.880 -21.214  1.00  0.00    -0.368 OA
HETATM   29  C   UNL     1     -13.792 -35.646 -22.368  1.00  0.00     0.177 C 
HETATM   30  C   UNL     1     -14.779 -36.749 -21.977  1.00  0.00     0.180 C 
HETATM   31  C   UNL     1     -14.191 -37.623 -20.869  1.00  0.00     0.181 C 
HETATM   32  C   UNL     1     -13.656 -36.781 -19.709  1.00  0.00     0.183 C 
BRANCH  29  33
HETATM   33  C   UNL     1     -14.382 -34.678 -23.389  1.00  0.00     0.198 C 
BRANCH  33  34
HETATM   34  O   UNL     1     -13.525 -33.557 -23.496  1.00  0.00    -0.398 OA
HETATM   35  H   UNL     1     -13.811 -33.050 -24.274  1.00  0.00     0.209 HD
ENDBRANCH  33  34
ENDBRANCH  29  33
BRANCH  30  36
HETATM   36  O   UNL     1     -15.060 -37.586 -23.097  1.00  0.00    -0.390 OA
HETATM   37  H   UNL     1     -14.634 -38.446 -22.944  1.00  0.00     0.210 HD
ENDBRANCH  30  36
BRANCH  31  38
HETATM   38  O   UNL     1     -15.212 -38.486 -20.364  1.00  0.00    -0.390 OA
HETATM   39  H   UNL     1     -15.037 -38.640 -19.419  1.00  0.00     0.210 HD
ENDBRANCH  31  38
BRANCH  32  40
HETATM   40  O   UNL     1     -12.916 -37.655 -18.857  1.00  0.00    -0.390 OA
HETATM   41  H   UNL     1     -12.951 -37.297 -17.954  1.00  0.00     0.210 HD
ENDBRANCH  32  40
ENDBRANCH   4  27
BRANCH   7  42
HETATM   42  O   UNL     1     -14.544 -33.761 -18.754  1.00  0.00    -0.359 OA
HETATM   43  H   UNL     1     -15.006 -33.459 -17.956  1.00  0.00     0.218 HD
ENDBRANCH   7  42
BRANCH   9  44
HETATM   44  O   UNL     1     -14.906 -31.995 -17.067  1.00  0.00    -0.360 OA
HETATM   45  H   UNL     1     -15.229 -32.848 -17.402  1.00  0.00     0.217 HD
ENDBRANCH   9  44
BRANCH   9  46
HETATM   46  C   UNL     1     -13.082 -31.234 -15.703  1.00  0.00     0.038 C 
HETATM   47  C   UNL     1     -13.717 -31.010 -14.539  1.00  0.00     0.014 C 
BRANCH  47  48
HETATM   48  C   UNL     1     -13.222 -30.124 -13.470  1.00  0.00    -0.036 A 
HETATM   49  C   UNL     1     -12.213 -29.199 -13.743  1.00  0.00     0.014 A 
HETATM   50  C   UNL     1     -11.746 -28.360 -12.732  1.00  0.00     0.037 A 
HETATM   51  C   UNL     1     -12.284 -28.447 -11.448  1.00  0.00     0.065 A 
HETATM   52  C   UNL     1     -13.293 -29.371 -11.176  1.00  0.00     0.037 A 
HETATM   53  C   UNL     1     -13.762 -30.211 -12.188  1.00  0.00     0.014 A 
BRANCH  51  54
HETATM   54  O   UNL     1     -11.828 -27.628 -10.461  1.00  0.00    -0.361 OA
HETATM   55  H   UNL     1     -12.532 -27.002 -10.219  1.00  0.00     0.217 HD
ENDBRANCH  51  54
ENDBRANCH  47  48
ENDBRANCH   9  46
TORSDOF 18
ENDMDL
MODEL 3
REMARK VINA RESULT:      -6.2      2.973      5.221
REMARK  18 active torsions:
REMARK  status: ('A' for Active; 'I' for Inactive)
REMARK    1  A    between atoms: O_3  and  C_18 
REMARK    2  A    between atoms: O_4  and  C_19 
REMARK    3  A    between atoms: O_5  and  C_20 
REMARK    4  A    between atoms: O_6  and  C_21 
REMARK    5  A    between atoms: O_7  and  C_24 
REMARK    6  A    between atoms: O_8  and  C_27 
REMARK    7  A    between atoms: O_9  and  C_28 
REMARK    8  A    between atoms: O_12  and  C_31 
REMARK    9  A    between atoms: O_13  and  C_33 
REMARK   10  A    between atoms: O_14  and  C_34 
REMARK   11  A    between atoms: O_15  and  C_35 
REMARK   12  A    between atoms: O_16  and  C_43 
REMARK   13  A    between atoms: C_17  and  C_18 
REMARK   14  A    between atoms: C_22  and  C_33 
REMARK   15  A    between atoms: C_23  and  C_25 
REMARK   16  A    between atoms: C_29  and  C_34 
REMARK   17  A    between atoms: C_35  and  C_36 
REMARK   18  A    between atoms: C_37  and  C_38 
ROOT
HETATM    1  O   UNL     1     -17.334 -36.872 -23.286  1.00  0.00    -0.288 OA
HETATM    2  O   UNL     1     -15.284 -38.751 -26.942  1.00  0.00    -0.288 OA
HETATM    3  C   UNL     1     -16.345 -37.199 -25.449  1.00  0.00     0.217 C 
HETATM    4  C   UNL     1     -14.963 -36.787 -23.296  1.00  0.00     0.057 C 
HETATM    5  C   UNL     1     -16.303 -36.962 -23.951  1.00  0.00     0.206 C 
HETATM    6  C   UNL     1     -15.172 -37.995 -25.979  1.00  0.00     0.210 C 
HETATM    7  C   UNL     1     -13.852 -37.171 -23.960  1.00  0.00     0.095 C 
HETATM    8  C   UNL     1     -13.864 -37.781 -25.285  1.00  0.00     0.080 C 
HETATM    9  C   UNL     1     -12.767 -38.165 -25.957  1.00  0.00     0.082 C 
ENDROOT
BRANCH   3  10
HETATM   10  O   UNL     1     -17.516 -37.946 -25.739  1.00  0.00    -0.372 OA
HETATM   11  H   UNL     1     -17.252 -38.842 -26.010  1.00  0.00     0.211 HD
ENDBRANCH   3  10
BRANCH   3  12
HETATM   12  C   UNL     1     -16.414 -35.861 -26.179  1.00  0.00     0.204 C 
HETATM   13  O   UNL     1     -16.198 -34.837 -25.204  1.00  0.00    -0.369 OA
HETATM   14  C   UNL     1     -16.124 -33.532 -25.783  1.00  0.00     0.177 C 
HETATM   15  C   UNL     1     -17.454 -33.179 -26.456  1.00  0.00     0.180 C 
HETATM   16  C   UNL     1     -17.844 -34.247 -27.479  1.00  0.00     0.180 C 
HETATM   17  C   UNL     1     -17.763 -35.651 -26.877  1.00  0.00     0.182 C 
BRANCH  14  18
HETATM   18  C   UNL     1     -15.771 -32.561 -24.661  1.00  0.00     0.198 C 
BRANCH  18  19
HETATM   19  O   UNL     1     -14.493 -32.011 -24.927  1.00  0.00    -0.398 OA
HETATM   20  H   UNL     1     -13.859 -32.749 -24.932  1.00  0.00     0.209 HD
ENDBRANCH  18  19
ENDBRANCH  14  18
BRANCH  15  21
HETATM   21  O   UNL     1     -17.352 -31.933 -27.139  1.00  0.00    -0.390 OA
HETATM   22  H   UNL     1     -17.787 -31.255 -26.594  1.00  0.00     0.210 HD
ENDBRANCH  15  21
BRANCH  16  23
HETATM   23  O   UNL     1     -19.189 -34.020 -27.907  1.00  0.00    -0.390 OA
HETATM   24  H   UNL     1     -19.784 -34.268 -27.178  1.00  0.00     0.210 HD
ENDBRANCH  16  23
BRANCH  17  25
HETATM   25  O   UNL     1     -17.930 -36.596 -27.929  1.00  0.00    -0.390 OA
HETATM   26  H   UNL     1     -18.732 -36.356 -28.424  1.00  0.00     0.210 HD
ENDBRANCH  17  25
ENDBRANCH   3  12
BRANCH   4  27
HETATM   27  C   UNL     1     -15.012 -36.182 -21.928  1.00  0.00     0.193 C 
HETATM   28  O   UNL     1     -14.433 -34.879 -22.033  1.00  0.00    -0.368 OA
HETATM   29  C   UNL     1     -14.502 -34.137 -20.813  1.00  0.00     0.177 C 
HETATM   30  C   UNL     1     -13.679 -34.844 -19.732  1.00  0.00     0.180 C 
HETATM   31  C   UNL     1     -14.158 -36.284 -19.552  1.00  0.00     0.181 C 
HETATM   32  C   UNL     1     -14.252 -37.020 -20.890  1.00  0.00     0.183 C 
BRANCH  29  33
HETATM   33  C   UNL     1     -13.982 -32.734 -21.109  1.00  0.00     0.198 C 
BRANCH  33  34
HETATM   34  O   UNL     1     -12.649 -32.638 -20.642  1.00  0.00    -0.398 OA
HETATM   35  H   UNL     1     -12.349 -31.730 -20.816  1.00  0.00     0.209 HD
ENDBRANCH  33  34
ENDBRANCH  29  33
BRANCH  30  36
HETATM   36  O   UNL     1     -13.818 -34.173 -18.482  1.00  0.00    -0.390 OA
HETATM   37  H   UNL     1     -14.383 -33.394 -18.620  1.00  0.00     0.210 HD
ENDBRANCH  30  36
BRANCH  31  38
HETATM   38  O   UNL     1     -13.233 -36.985 -18.719  1.00  0.00    -0.390 OA
HETATM   39  H   UNL     1     -13.268 -37.928 -18.954  1.00  0.00     0.210 HD
ENDBRANCH  31  38
BRANCH  32  40
HETATM   40  O   UNL     1     -14.935 -38.251 -20.650  1.00  0.00    -0.390 OA
HETATM   41  H   UNL     1     -14.489 -38.947 -21.161  1.00  0.00     0.210 HD
ENDBRANCH  32  40
ENDBRANCH   4  27
BRANCH   7  42
HETATM   42  O   UNL     1     -12.582 -37.059 -23.420  1.00  0.00    -0.359 OA
HETATM   43  H   UNL     1     -12.498 -36.197 -22.984  1.00  0.00     0.218 HD
ENDBRANCH   7  42
BRANCH   9  44
HETATM   44  O   UNL     1     -11.503 -38.011 -25.427  1.00  0.00    -0.360 OA
HETATM   45  H   UNL     1     -10.846 -38.031 -26.142  1.00  0.00     0.217 HD
ENDBRANCH   9  44
BRANCH   9  46
HETATM   46  C   UNL     1     -12.837 -38.767 -27.274  1.00  0.00     0.038 C 
HETATM   47  C   UNL     1     -11.849 -39.468 -27.858  1.00  0.00     0.014 C 
BRANCH  47  48
HETATM   48  C   UNL     1     -11.928 -40.070 -29.201  1.00  0.00    -0.036 A 
HETATM   49  C   UNL     1     -10.760 -40.413 -29.882  1.00  0.00     0.014 A 
HETATM   50  C   UNL     1     -10.835 -40.984 -31.151  1.00  0.00     0.037 A 
HETATM   51  C   UNL     1     -12.078 -41.210 -31.742  1.00  0.00     0.065 A 
HETATM   52  C   UNL     1     -13.246 -40.867 -31.061  1.00  0.00     0.037 A 
HETATM   53  C   UNL     1     -13.172 -40.297 -29.790  1.00  0.00     0.014 A 
BRANCH  51  54
HETATM   54  O   UNL     1     -12.152 -41.766 -32.983  1.00  0.00    -0.361 OA
HETATM   55  H   UNL     1     -12.205 -41.056 -33.645  1.00  0.00     0.217 HD
ENDBRANCH  51  54
ENDBRANCH  47  48
ENDBRANCH   9  46
TORSDOF 18
ENDMDL
MODEL 4
REMARK VINA RESULT:      -6.2      5.424     10.514
REMARK  18 active torsions:
REMARK  status: ('A' for Active; 'I' for Inactive)
REMARK    1  A    between atoms: O_3  and  C_18 
REMARK    2  A    between atoms: O_4  and  C_19 
REMARK    3  A    between atoms: O_5  and  C_20 
REMARK    4  A    between atoms: O_6  and  C_21 
REMARK    5  A    between atoms: O_7  and  C_24 
REMARK    6  A    between atoms: O_8  and  C_27 
REMARK    7  A    between atoms: O_9  and  C_28 
REMARK    8  A    between atoms: O_12  and  C_31 
REMARK    9  A    between atoms: O_13  and  C_33 
REMARK   10  A    between atoms: O_14  and  C_34 
REMARK   11  A    between atoms: O_15  and  C_35 
REMARK   12  A    between atoms: O_16  and  C_43 
REMARK   13  A    between atoms: C_17  and  C_18 
REMARK   14  A    between atoms: C_22  and  C_33 
REMARK   15  A    between atoms: C_23  and  C_25 
REMARK   16  A    between atoms: C_29  and  C_34 
REMARK   17  A    between atoms: C_35  and  C_36 
REMARK   18  A    between atoms: C_37  and  C_38 
ROOT
HETATM    1  O   UNL     1     -10.871 -35.372 -19.252  1.00  0.00    -0.288 OA
HETATM    2  O   UNL     1      -9.422 -32.035 -16.447  1.00  0.00    -0.288 OA
HETATM    3  C   UNL     1     -10.035 -33.288 -18.401  1.00  0.00     0.217 C 
HETATM    4  C   UNL     1     -12.552 -33.909 -18.435  1.00  0.00     0.057 C 
HETATM    5  C   UNL     1     -11.128 -34.289 -18.726  1.00  0.00     0.206 C 
HETATM    6  C   UNL     1     -10.321 -32.439 -17.181  1.00  0.00     0.210 C 
HETATM    7  C   UNL     1     -12.798 -32.871 -17.608  1.00  0.00     0.095 C 
HETATM    8  C   UNL     1     -11.758 -32.094 -16.942  1.00  0.00     0.080 C 
HETATM    9  C   UNL     1     -11.989 -31.059 -16.119  1.00  0.00     0.082 C 
ENDROOT
BRANCH   3  10
HETATM   10  O   UNL     1      -8.847 -34.014 -18.130  1.00  0.00    -0.372 OA
HETATM   11  H   UNL     1      -8.227 -33.428 -17.662  1.00  0.00     0.211 HD
ENDBRANCH   3  10
BRANCH   3  12
HETATM   12  C   UNL     1      -9.801 -32.377 -19.602  1.00  0.00     0.204 C 
HETATM   13  O   UNL     1     -10.277 -33.071 -20.758  1.00  0.00    -0.369 OA
HETATM   14  C   UNL     1     -10.220 -32.273 -21.943  1.00  0.00     0.177 C 
HETATM   15  C   UNL     1      -8.766 -31.906 -22.259  1.00  0.00     0.180 C 
HETATM   16  C   UNL     1      -8.108 -31.219 -21.062  1.00  0.00     0.180 C 
HETATM   17  C   UNL     1      -8.321 -32.017 -19.775  1.00  0.00     0.182 C 
BRANCH  14  18
HETATM   18  C   UNL     1     -10.867 -33.082 -23.062  1.00  0.00     0.198 C 
BRANCH  18  19
HETATM   19  O   UNL     1     -11.160 -34.377 -22.571  1.00  0.00    -0.398 OA
HETATM   20  H   UNL     1     -10.997 -35.003 -23.297  1.00  0.00     0.209 HD
ENDBRANCH  18  19
ENDBRANCH  14  18
BRANCH  15  21
HETATM   21  O   UNL     1      -8.708 -31.013 -23.367  1.00  0.00    -0.390 OA
HETATM   22  H   UNL     1      -8.097 -31.389 -24.024  1.00  0.00     0.210 HD
ENDBRANCH  15  21
BRANCH  16  23
HETATM   23  O   UNL     1      -6.702 -31.112 -21.297  1.00  0.00    -0.390 OA
HETATM   24  H   UNL     1      -6.541 -30.301 -21.810  1.00  0.00     0.210 HD
ENDBRANCH  16  23
BRANCH  17  25
HETATM   25  O   UNL     1      -7.871 -31.223 -18.681  1.00  0.00    -0.390 OA
HETATM   26  H   UNL     1      -7.356 -30.481 -19.040  1.00  0.00     0.210 HD
ENDBRANCH  17  25
ENDBRANCH   3  12
BRANCH   4  27
HETATM   27  C   UNL     1     -13.576 -34.755 -19.123  1.00  0.00     0.193 C 
HETATM   28  O   UNL     1     -13.023 -36.071 -19.223  1.00  0.00    -0.368 OA
HETATM   29  C   UNL     1     -13.938 -37.019 -19.776  1.00  0.00     0.177 C 
HETATM   30  C   UNL     1     -14.280 -36.629 -21.216  1.00  0.00     0.180 C 
HETATM   31  C   UNL     1     -14.835 -35.206 -21.266  1.00  0.00     0.181 C 
HETATM   32  C   UNL     1     -13.936 -34.221 -20.516  1.00  0.00     0.183 C 
BRANCH  29  33
HETATM   33  C   UNL     1     -13.271 -38.389 -19.692  1.00  0.00     0.198 C 
BRANCH  33  34
HETATM   34  O   UNL     1     -11.871 -38.218 -19.815  1.00  0.00    -0.398 OA
HETATM   35  H   UNL     1     -11.449 -38.910 -19.278  1.00  0.00     0.209 HD
ENDBRANCH  33  34
ENDBRANCH  29  33
BRANCH  30  36
HETATM   36  O   UNL     1     -15.268 -37.507 -21.750  1.00  0.00    -0.390 OA
HETATM   37  H   UNL     1     -14.907 -37.910 -22.558  1.00  0.00     0.210 HD
ENDBRANCH  30  36
BRANCH  31  38
HETATM   38  O   UNL     1     -14.923 -34.784 -22.628  1.00  0.00    -0.390 OA
HETATM   39  H   UNL     1     -14.028 -34.550 -22.931  1.00  0.00     0.210 HD
ENDBRANCH  31  38
BRANCH  32  40
HETATM   40  O   UNL     1     -14.653 -32.991 -20.406  1.00  0.00    -0.390 OA
HETATM   41  H   UNL     1     -15.597 -33.180 -20.537  1.00  0.00     0.210 HD
ENDBRANCH  32  40
ENDBRANCH   4  27
BRANCH   7  42
HETATM   42  O   UNL     1     -14.080 -32.467 -17.275  1.00  0.00    -0.359 OA
HETATM   43  H   UNL     1     -14.255 -32.698 -16.350  1.00  0.00     0.218 HD
ENDBRANCH   7  42
BRANCH   9  44
HETATM   44  O   UNL     1     -13.270 -30.638 -15.828  1.00  0.00    -0.360 OA
HETATM   45  H   UNL     1     -13.239 -29.748 -15.439  1.00  0.00     0.217 HD
ENDBRANCH   9  44
BRANCH   9  46
HETATM   46  C   UNL     1     -10.915 -30.321 -15.482  1.00  0.00     0.038 C 
HETATM   47  C   UNL     1     -11.018 -29.655 -14.319  1.00  0.00     0.014 C 
BRANCH  47  48
HETATM   48  C   UNL     1      -9.921 -28.902 -13.684  1.00  0.00    -0.036 A 
HETATM   49  C   UNL     1     -10.209 -27.834 -12.834  1.00  0.00     0.014 A 
HETATM   50  C   UNL     1      -9.172 -27.122 -12.233  1.00  0.00     0.037 A 
HETATM   51  C   UNL     1      -7.846 -27.476 -12.483  1.00  0.00     0.065 A 
HETATM   52  C   UNL     1      -7.558 -28.545 -13.332  1.00  0.00     0.037 A 
HETATM   53  C   UNL     1      -8.596 -29.258 -13.934  1.00  0.00     0.014 A 
BRANCH  51  54
HETATM   54  O   UNL     1      -6.833 -26.781 -11.896  1.00  0.00    -0.361 OA
HETATM   55  H   UNL     1      -6.102 -27.393 -11.703  1.00  0.00     0.217 HD
ENDBRANCH  51  54
ENDBRANCH  47  48
ENDBRANCH   9  46
TORSDOF 18
ENDMDL
MODEL 5
REMARK VINA RESULT:      -6.1      2.578      5.842
REMARK  18 active torsions:
REMARK  status: ('A' for Active; 'I' for Inactive)
REMARK    1  A    between atoms: O_3  and  C_18 
REMARK    2  A    between atoms: O_4  and  C_19 
REMARK    3  A    between atoms: O_5  and  C_20 
REMARK    4  A    between atoms: O_6  and  C_21 
REMARK    5  A    between atoms: O_7  and  C_24 
REMARK    6  A    between atoms: O_8  and  C_27 
REMARK    7  A    between atoms: O_9  and  C_28 
REMARK    8  A    between atoms: O_12  and  C_31 
REMARK    9  A    between atoms: O_13  and  C_33 
REMARK   10  A    between atoms: O_14  and  C_34 
REMARK   11  A    between atoms: O_15  and  C_35 
REMARK   12  A    between atoms: O_16  and  C_43 
REMARK   13  A    between atoms: C_17  and  C_18 
REMARK   14  A    between atoms: C_22  and  C_33 
REMARK   15  A    between atoms: C_23  and  C_25 
REMARK   16  A    between atoms: C_29  and  C_34 
REMARK   17  A    between atoms: C_35  and  C_36 
REMARK   18  A    between atoms: C_37  and  C_38 
ROOT
HETATM    1  O   UNL     1     -15.887 -37.710 -22.106  1.00  0.00    -0.288 OA
HETATM    2  O   UNL     1     -13.810 -39.273 -25.893  1.00  0.00    -0.288 OA
HETATM    3  C   UNL     1     -15.368 -38.234 -24.391  1.00  0.00     0.217 C 
HETATM    4  C   UNL     1     -14.333 -36.229 -23.116  1.00  0.00     0.057 C 
HETATM    5  C   UNL     1     -15.239 -37.426 -23.113  1.00  0.00     0.206 C 
HETATM    6  C   UNL     1     -14.099 -38.291 -25.212  1.00  0.00     0.210 C 
HETATM    7  C   UNL     1     -13.423 -36.097 -24.103  1.00  0.00     0.095 C 
HETATM    8  C   UNL     1     -13.235 -37.069 -25.174  1.00  0.00     0.080 C 
HETATM    9  C   UNL     1     -12.334 -36.949 -26.163  1.00  0.00     0.082 C 
ENDROOT
BRANCH   3  10
HETATM   10  O   UNL     1     -15.687 -39.569 -24.031  1.00  0.00    -0.372 OA
HETATM   11  H   UNL     1     -15.075 -39.856 -23.332  1.00  0.00     0.211 HD
ENDBRANCH   3  10
BRANCH   3  12
HETATM   12  C   UNL     1     -16.494 -37.665 -25.247  1.00  0.00     0.204 C 
HETATM   13  O   UNL     1     -15.945 -36.582 -26.002  1.00  0.00    -0.369 OA
HETATM   14  C   UNL     1     -16.877 -36.032 -26.936  1.00  0.00     0.177 C 
HETATM   15  C   UNL     1     -18.080 -35.441 -26.193  1.00  0.00     0.180 C 
HETATM   16  C   UNL     1     -18.720 -36.487 -25.280  1.00  0.00     0.180 C 
HETATM   17  C   UNL     1     -17.674 -37.173 -24.400  1.00  0.00     0.182 C 
BRANCH  14  18
HETATM   18  C   UNL     1     -16.131 -34.981 -27.752  1.00  0.00     0.198 C 
BRANCH  18  19
HETATM   19  O   UNL     1     -16.811 -34.799 -28.981  1.00  0.00    -0.398 OA
HETATM   20  H   UNL     1     -17.096 -33.869 -29.015  1.00  0.00     0.209 HD
ENDBRANCH  18  19
ENDBRANCH  14  18
BRANCH  15  21
HETATM   21  O   UNL     1     -19.069 -34.999 -27.118  1.00  0.00    -0.390 OA
HETATM   22  H   UNL     1     -19.713 -34.455 -26.633  1.00  0.00     0.210 HD
ENDBRANCH  15  21
BRANCH  16  23
HETATM   23  O   UNL     1     -19.673 -35.847 -24.428  1.00  0.00    -0.390 OA
HETATM   24  H   UNL     1     -19.337 -35.884 -23.516  1.00  0.00     0.210 HD
ENDBRANCH  16  23
BRANCH  17  25
HETATM   25  O   UNL     1     -18.300 -38.268 -23.737  1.00  0.00    -0.390 OA
HETATM   26  H   UNL     1     -18.882 -37.908 -23.046  1.00  0.00     0.210 HD
ENDBRANCH  17  25
ENDBRANCH   3  12
BRANCH   4  27
HETATM   27  C   UNL     1     -14.552 -35.278 -21.980  1.00  0.00     0.193 C 
HETATM   28  O   UNL     1     -14.400 -33.959 -22.512  1.00  0.00    -0.368 OA
HETATM   29  C   UNL     1     -14.680 -32.936 -21.554  1.00  0.00     0.177 C 
HETATM   30  C   UNL     1     -13.670 -33.012 -20.406  1.00  0.00     0.180 C 
HETATM   31  C   UNL     1     -13.685 -34.404 -19.774  1.00  0.00     0.181 C 
HETATM   32  C   UNL     1     -13.562 -35.505 -20.829  1.00  0.00     0.183 C 
BRANCH  29  33
HETATM   33  C   UNL     1     -14.618 -31.601 -22.291  1.00  0.00     0.198 C 
BRANCH  33  34
HETATM   34  O   UNL     1     -15.889 -31.337 -22.856  1.00  0.00    -0.398 OA
HETATM   35  H   UNL     1     -15.751 -30.730 -23.601  1.00  0.00     0.209 HD
ENDBRANCH  33  34
ENDBRANCH  29  33
BRANCH  30  36
HETATM   36  O   UNL     1     -13.995 -32.064 -19.393  1.00  0.00    -0.390 OA
HETATM   37  H   UNL     1     -13.631 -32.387 -18.551  1.00  0.00     0.210 HD
ENDBRANCH  30  36
BRANCH  31  38
HETATM   38  O   UNL     1     -12.581 -34.521 -18.874  1.00  0.00    -0.390 OA
HETATM   39  H   UNL     1     -12.691 -35.343 -18.366  1.00  0.00     0.210 HD
ENDBRANCH  31  38
BRANCH  32  40
HETATM   40  O   UNL     1     -13.833 -36.747 -20.179  1.00  0.00    -0.390 OA
HETATM   41  H   UNL     1     -14.748 -37.003 -20.389  1.00  0.00     0.210 HD
ENDBRANCH  32  40
ENDBRANCH   4  27
BRANCH   7  42
HETATM   42  O   UNL     1     -12.540 -35.032 -24.170  1.00  0.00    -0.359 OA
HETATM   43  H   UNL     1     -12.975 -34.287 -24.613  1.00  0.00     0.218 HD
ENDBRANCH   7  42
BRANCH   9  44
HETATM   44  O   UNL     1     -11.488 -35.862 -26.243  1.00  0.00    -0.360 OA
HETATM   45  H   UNL     1     -11.589 -35.436 -27.110  1.00  0.00     0.217 HD
ENDBRANCH   9  44
BRANCH   9  46
HETATM   46  C   UNL     1     -12.190 -37.948 -27.204  1.00  0.00     0.038 C 
HETATM   47  C   UNL     1     -11.024 -38.330 -27.753  1.00  0.00     0.014 C 
BRANCH  47  48
HETATM   48  C   UNL     1     -10.890 -39.342 -28.817  1.00  0.00    -0.036 A 
HETATM   49  C   UNL     1      -9.707 -40.071 -28.940  1.00  0.00     0.014 A 
HETATM   50  C   UNL     1      -9.580 -41.029 -29.945  1.00  0.00     0.037 A 
HETATM   51  C   UNL     1     -10.635 -41.257 -30.829  1.00  0.00     0.065 A 
HETATM   52  C   UNL     1     -11.818 -40.528 -30.705  1.00  0.00     0.037 A 
HETATM   53  C   UNL     1     -11.945 -39.570 -29.699  1.00  0.00     0.014 A 
BRANCH  51  54
HETATM   54  O   UNL     1     -10.512 -42.192 -31.811  1.00  0.00    -0.361 OA
HETATM   55  H   UNL     1     -11.371 -42.302 -32.251  1.00  0.00     0.217 HD
ENDBRANCH  51  54
ENDBRANCH  47  48
ENDBRANCH   9  46
TORSDOF 18
ENDMDL
MODEL 6
REMARK VINA RESULT:      -6.1     23.560     26.223
REMARK  18 active torsions:
REMARK  status: ('A' for Active; 'I' for Inactive)
REMARK    1  A    between atoms: O_3  and  C_18 
REMARK    2  A    between atoms: O_4  and  C_19 
REMARK    3  A    between atoms: O_5  and  C_20 
REMARK    4  A    between atoms: O_6  and  C_21 
REMARK    5  A    between atoms: O_7  and  C_24 
REMARK    6  A    between atoms: O_8  and  C_27 
REMARK    7  A    between atoms: O_9  and  C_28 
REMARK    8  A    between atoms: O_12  and  C_31 
REMARK    9  A    between atoms: O_13  and  C_33 
REMARK   10  A    between atoms: O_14  and  C_34 
REMARK   11  A    between atoms: O_15  and  C_35 
REMARK   12  A    between atoms: O_16  and  C_43 
REMARK   13  A    between atoms: C_17  and  C_18 
REMARK   14  A    between atoms: C_22  and  C_33 
REMARK   15  A    between atoms: C_23  and  C_25 
REMARK   16  A    between atoms: C_29  and  C_34 
REMARK   17  A    between atoms: C_35  and  C_36 
REMARK   18  A    between atoms: C_37  and  C_38 
ROOT
HETATM    1  O   UNL     1     -14.304 -55.071  -3.082  1.00  0.00    -0.288 OA
HETATM    2  O   UNL     1     -11.460 -51.538  -3.812  1.00  0.00    -0.288 OA
HETATM    3  C   UNL     1     -12.788 -53.516  -4.106  1.00  0.00     0.217 C 
HETATM    4  C   UNL     1     -15.325 -53.062  -3.827  1.00  0.00     0.057 C 
HETATM    5  C   UNL     1     -14.149 -53.971  -3.611  1.00  0.00     0.206 C 
HETATM    6  C   UNL     1     -12.571 -52.021  -4.022  1.00  0.00     0.210 C 
HETATM    7  C   UNL     1     -15.106 -51.766  -4.133  1.00  0.00     0.095 C 
HETATM    8  C   UNL     1     -13.780 -51.167  -4.244  1.00  0.00     0.080 C 
HETATM    9  C   UNL     1     -13.549 -49.880  -4.549  1.00  0.00     0.082 C 
ENDROOT
BRANCH   3  10
HETATM   10  O   UNL     1     -11.802 -54.124  -3.287  1.00  0.00    -0.372 OA
HETATM   11  H   UNL     1     -10.926 -53.937  -3.667  1.00  0.00     0.211 HD
ENDBRANCH   3  10
BRANCH   3  12
HETATM   12  C   UNL     1     -12.588 -53.971  -5.548  1.00  0.00     0.204 C 
HETATM   13  O   UNL     1     -13.746 -54.725  -5.918  1.00  0.00    -0.369 OA
HETATM   14  C   UNL     1     -13.735 -55.115  -7.293  1.00  0.00     0.177 C 
HETATM   15  C   UNL     1     -12.544 -56.039  -7.568  1.00  0.00     0.180 C 
HETATM   16  C   UNL     1     -11.234 -55.375  -7.141  1.00  0.00     0.180 C 
HETATM   17  C   UNL     1     -11.327 -54.826  -5.717  1.00  0.00     0.182 C 
BRANCH  14  18
HETATM   18  C   UNL     1     -15.070 -55.795  -7.580  1.00  0.00     0.198 C 
BRANCH  18  19
HETATM   19  O   UNL     1     -16.087 -55.105  -6.876  1.00  0.00    -0.398 OA
HETATM   20  H   UNL     1     -16.933 -55.328  -7.302  1.00  0.00     0.209 HD
ENDBRANCH  18  19
ENDBRANCH  14  18
BRANCH  15  21
HETATM   21  O   UNL     1     -12.455 -56.335  -8.958  1.00  0.00    -0.390 OA
HETATM   22  H   UNL     1     -12.516 -55.498  -9.449  1.00  0.00     0.210 HD
ENDBRANCH  15  21
BRANCH  16  23
HETATM   23  O   UNL     1     -10.183 -56.343  -7.181  1.00  0.00    -0.390 OA
HETATM   24  H   UNL     1      -9.739 -56.344  -6.315  1.00  0.00     0.210 HD
ENDBRANCH  16  23
BRANCH  17  25
HETATM   25  O   UNL     1     -10.161 -54.046  -5.465  1.00  0.00    -0.390 OA
HETATM   26  H   UNL     1     -10.326 -53.507  -4.672  1.00  0.00     0.210 HD
ENDBRANCH  17  25
ENDBRANCH   3  12
BRANCH   4  27
HETATM   27  C   UNL     1     -16.659 -53.723  -3.675  1.00  0.00     0.193 C 
HETATM   28  O   UNL     1     -17.454 -53.307  -4.789  1.00  0.00    -0.368 OA
HETATM   29  C   UNL     1     -18.734 -53.942  -4.830  1.00  0.00     0.177 C 
HETATM   30  C   UNL     1     -19.549 -53.542  -3.598  1.00  0.00     0.180 C 
HETATM   31  C   UNL     1     -18.784 -53.881  -2.318  1.00  0.00     0.181 C 
HETATM   32  C   UNL     1     -17.351 -53.347  -2.358  1.00  0.00     0.183 C 
BRANCH  29  33
HETATM   33  C   UNL     1     -19.407 -53.516  -6.131  1.00  0.00     0.198 C 
BRANCH  33  34
HETATM   34  O   UNL     1     -19.834 -52.173  -5.999  1.00  0.00    -0.398 OA
HETATM   35  H   UNL     1     -20.263 -52.093  -5.131  1.00  0.00     0.209 HD
ENDBRANCH  33  34
ENDBRANCH  29  33
BRANCH  30  36
HETATM   36  O   UNL     1     -20.788 -54.244  -3.570  1.00  0.00    -0.390 OA
HETATM   37  H   UNL     1     -20.815 -54.838  -4.340  1.00  0.00     0.210 HD
ENDBRANCH  30  36
BRANCH  31  38
HETATM   38  O   UNL     1     -19.452 -53.289  -1.203  1.00  0.00    -0.390 OA
HETATM   39  H   UNL     1     -18.826 -52.692  -0.757  1.00  0.00     0.210 HD
ENDBRANCH  31  38
BRANCH  32  40
HETATM   40  O   UNL     1     -16.654 -53.920  -1.251  1.00  0.00    -0.390 OA
HETATM   41  H   UNL     1     -17.183 -53.766  -0.450  1.00  0.00     0.210 HD
ENDBRANCH  32  40
ENDBRANCH   4  27
BRANCH   7  42
HETATM   42  O   UNL     1     -16.134 -50.860  -4.332  1.00  0.00    -0.359 OA
HETATM   43  H   UNL     1     -16.211 -50.293  -3.549  1.00  0.00     0.218 HD
ENDBRANCH   7  42
BRANCH   9  44
HETATM   44  O   UNL     1     -14.580 -48.996  -4.786  1.00  0.00    -0.360 OA
HETATM   45  H   UNL     1     -15.394 -49.328  -4.372  1.00  0.00     0.217 HD
ENDBRANCH   9  44
BRANCH   9  46
HETATM   46  C   UNL     1     -12.208 -49.337  -4.646  1.00  0.00     0.038 C 
HETATM   47  C   UNL     1     -11.717 -48.347  -3.880  1.00  0.00     0.014 C 
BRANCH  47  48
HETATM   48  C   UNL     1     -10.354 -47.797  -3.992  1.00  0.00    -0.036 A 
HETATM   49  C   UNL     1      -9.396 -48.458  -4.762  1.00  0.00     0.014 A 
HETATM   50  C   UNL     1      -8.108 -47.937  -4.869  1.00  0.00     0.037 A 
HETATM   51  C   UNL     1      -7.775 -46.756  -4.205  1.00  0.00     0.065 A 
HETATM   52  C   UNL     1      -8.733 -46.094  -3.437  1.00  0.00     0.037 A 
HETATM   53  C   UNL     1     -10.023 -46.615  -3.330  1.00  0.00     0.014 A 
BRANCH  51  54
HETATM   54  O   UNL     1      -6.517 -46.247  -4.309  1.00  0.00    -0.361 OA
HETATM   55  H   UNL     1      -6.056 -46.371  -3.462  1.00  0.00     0.217 HD
ENDBRANCH  51  54
ENDBRANCH  47  48
ENDBRANCH   9  46
TORSDOF 18
ENDMDL
MODEL 7
REMARK VINA RESULT:      -6.1     23.284     27.270
REMARK  18 active torsions:
REMARK  status: ('A' for Active; 'I' for Inactive)
REMARK    1  A    between atoms: O_3  and  C_18 
REMARK    2  A    between atoms: O_4  and  C_19 
REMARK    3  A    between atoms: O_5  and  C_20 
REMARK    4  A    between atoms: O_6  and  C_21 
REMARK    5  A    between atoms: O_7  and  C_24 
REMARK    6  A    between atoms: O_8  and  C_27 
REMARK    7  A    between atoms: O_9  and  C_28 
REMARK    8  A    between atoms: O_12  and  C_31 
REMARK    9  A    between atoms: O_13  and  C_33 
REMARK   10  A    between atoms: O_14  and  C_34 
REMARK   11  A    between atoms: O_15  and  C_35 
REMARK   12  A    between atoms: O_16  and  C_43 
REMARK   13  A    between atoms: C_17  and  C_18 
REMARK   14  A    between atoms: C_22  and  C_33 
REMARK   15  A    between atoms: C_23  and  C_25 
REMARK   16  A    between atoms: C_29  and  C_34 
REMARK   17  A    between atoms: C_35  and  C_36 
REMARK   18  A    between atoms: C_37  and  C_38 
ROOT
HETATM    1  O   UNL     1     -12.658 -54.762  -3.875  1.00  0.00    -0.288 OA
HETATM    2  O   UNL     1     -16.942 -53.445  -2.869  1.00  0.00    -0.288 OA
HETATM    3  C   UNL     1     -14.634 -53.443  -3.530  1.00  0.00     0.217 C 
HETATM    4  C   UNL     1     -14.210 -54.846  -5.667  1.00  0.00     0.057 C 
HETATM    5  C   UNL     1     -13.748 -54.395  -4.312  1.00  0.00     0.206 C 
HETATM    6  C   UNL     1     -16.115 -53.658  -3.753  1.00  0.00     0.210 C 
HETATM    7  C   UNL     1     -15.506 -54.682  -6.008  1.00  0.00     0.095 C 
HETATM    8  C   UNL     1     -16.515 -54.110  -5.123  1.00  0.00     0.080 C 
HETATM    9  C   UNL     1     -17.806 -53.939  -5.450  1.00  0.00     0.082 C 
ENDROOT
BRANCH   3  10
HETATM   10  O   UNL     1     -14.389 -53.657  -2.148  1.00  0.00    -0.372 OA
HETATM   11  H   UNL     1     -14.933 -54.406  -1.850  1.00  0.00     0.211 HD
ENDBRANCH   3  10
BRANCH   3  12
HETATM   12  C   UNL     1     -14.277 -52.003  -3.883  1.00  0.00     0.204 C 
HETATM   13  O   UNL     1     -13.073 -52.043  -4.652  1.00  0.00    -0.369 OA
HETATM   14  C   UNL     1     -12.691 -50.757  -5.146  1.00  0.00     0.177 C 
HETATM   15  C   UNL     1     -12.395 -49.811  -3.978  1.00  0.00     0.180 C 
HETATM   16  C   UNL     1     -13.589 -49.738  -3.025  1.00  0.00     0.180 C 
HETATM   17  C   UNL     1     -14.078 -51.133  -2.636  1.00  0.00     0.182 C 
BRANCH  14  18
HETATM   18  C   UNL     1     -11.474 -50.961  -6.044  1.00  0.00     0.198 C 
BRANCH  18  19
HETATM   19  O   UNL     1     -11.207 -52.349  -6.129  1.00  0.00    -0.398 OA
HETATM   20  H   UNL     1     -11.451 -52.742  -5.273  1.00  0.00     0.209 HD
ENDBRANCH  18  19
ENDBRANCH  14  18
BRANCH  15  21
HETATM   21  O   UNL     1     -12.131 -48.496  -4.456  1.00  0.00    -0.390 OA
HETATM   22  H   UNL     1     -12.823 -48.265  -5.098  1.00  0.00     0.210 HD
ENDBRANCH  15  21
BRANCH  16  23
HETATM   23  O   UNL     1     -13.198 -49.050  -1.834  1.00  0.00    -0.390 OA
HETATM   24  H   UNL     1     -12.789 -48.206  -2.092  1.00  0.00     0.210 HD
ENDBRANCH  16  23
BRANCH  17  25
HETATM   25  O   UNL     1     -15.306 -50.992  -1.927  1.00  0.00    -0.390 OA
HETATM   26  H   UNL     1     -15.929 -50.511  -2.498  1.00  0.00     0.210 HD
ENDBRANCH  17  25
ENDBRANCH   3  12
BRANCH   4  27
HETATM   27  C   UNL     1     -13.140 -55.450  -6.522  1.00  0.00     0.193 C 
HETATM   28  O   UNL     1     -12.897 -54.528  -7.589  1.00  0.00    -0.368 OA
HETATM   29  C   UNL     1     -11.819 -54.930  -8.438  1.00  0.00     0.177 C 
HETATM   30  C   UNL     1     -12.173 -56.247  -9.133  1.00  0.00     0.180 C 
HETATM   31  C   UNL     1     -12.516 -57.321  -8.100  1.00  0.00     0.181 C 
HETATM   32  C   UNL     1     -13.544 -56.820  -7.084  1.00  0.00     0.183 C 
BRANCH  29  33
HETATM   33  C   UNL     1     -11.584 -53.797  -9.433  1.00  0.00     0.198 C 
BRANCH  33  34
HETATM   34  O   UNL     1     -12.226 -54.125 -10.651  1.00  0.00    -0.398 OA
HETATM   35  H   UNL     1     -12.127 -53.361 -11.242  1.00  0.00     0.209 HD
ENDBRANCH  33  34
ENDBRANCH  29  33
BRANCH  30  36
HETATM   36  O   UNL     1     -11.071 -56.714  -9.906  1.00  0.00    -0.390 OA
HETATM   37  H   UNL     1     -11.117 -56.293 -10.781  1.00  0.00     0.210 HD
ENDBRANCH  30  36
BRANCH  31  38
HETATM   38  O   UNL     1     -13.065 -58.457  -8.771  1.00  0.00    -0.390 OA
HETATM   39  H   UNL     1     -12.854 -58.380  -9.718  1.00  0.00     0.210 HD
ENDBRANCH  31  38
BRANCH  32  40
HETATM   40  O   UNL     1     -13.608 -57.786  -6.035  1.00  0.00    -0.390 OA
HETATM   41  H   UNL     1     -13.498 -58.668  -6.430  1.00  0.00     0.210 HD
ENDBRANCH  32  40
ENDBRANCH   4  27
BRANCH   7  42
HETATM   42  O   UNL     1     -16.015 -55.085  -7.230  1.00  0.00    -0.359 OA
HETATM   43  H   UNL     1     -16.983 -55.028  -7.204  1.00  0.00     0.218 HD
ENDBRANCH   7  42
BRANCH   9  44
HETATM   44  O   UNL     1     -18.294 -54.306  -6.687  1.00  0.00    -0.360 OA
HETATM   45  H   UNL     1     -18.402 -53.516  -7.240  1.00  0.00     0.217 HD
ENDBRANCH   9  44
BRANCH   9  46
HETATM   46  C   UNL     1     -18.768 -53.363  -4.530  1.00  0.00     0.038 C 
HETATM   47  C   UNL     1     -20.020 -53.814  -4.338  1.00  0.00     0.014 C 
BRANCH  47  48
HETATM   48  C   UNL     1     -20.992 -53.217  -3.405  1.00  0.00    -0.036 A 
HETATM   49  C   UNL     1     -22.341 -53.564  -3.487  1.00  0.00     0.014 A 
HETATM   50  C   UNL     1     -23.261 -53.000  -2.603  1.00  0.00     0.037 A 
HETATM   51  C   UNL     1     -22.833 -52.088  -1.639  1.00  0.00     0.065 A 
HETATM   52  C   UNL     1     -21.484 -51.742  -1.557  1.00  0.00     0.037 A 
HETATM   53  C   UNL     1     -20.563 -52.306  -2.440  1.00  0.00     0.014 A 
BRANCH  51  54
HETATM   54  O   UNL     1     -23.730 -51.537  -0.776  1.00  0.00    -0.361 OA
HETATM   55  H   UNL     1     -23.597 -51.923   0.107  1.00  0.00     0.217 HD
ENDBRANCH  51  54
ENDBRANCH  47  48
ENDBRANCH   9  46
TORSDOF 18
ENDMDL
MODEL 8
REMARK VINA RESULT:      -6.1     26.702     30.379
REMARK  18 active torsions:
REMARK  status: ('A' for Active; 'I' for Inactive)
REMARK    1  A    between atoms: O_3  and  C_18 
REMARK    2  A    between atoms: O_4  and  C_19 
REMARK    3  A    between atoms: O_5  and  C_20 
REMARK    4  A    between atoms: O_6  and  C_21 
REMARK    5  A    between atoms: O_7  and  C_24 
REMARK    6  A    between atoms: O_8  and  C_27 
REMARK    7  A    between atoms: O_9  and  C_28 
REMARK    8  A    between atoms: O_12  and  C_31 
REMARK    9  A    between atoms: O_13  and  C_33 
REMARK   10  A    between atoms: O_14  and  C_34 
REMARK   11  A    between atoms: O_15  and  C_35 
REMARK   12  A    between atoms: O_16  and  C_43 
REMARK   13  A    between atoms: C_17  and  C_18 
REMARK   14  A    between atoms: C_22  and  C_33 
REMARK   15  A    between atoms: C_23  and  C_25 
REMARK   16  A    between atoms: C_29  and  C_34 
REMARK   17  A    between atoms: C_35  and  C_36 
REMARK   18  A    between atoms: C_37  and  C_38 
ROOT
HETATM    1  O   UNL     1      -4.120 -59.811  -3.741  1.00  0.00    -0.288 OA
HETATM    2  O   UNL     1      -8.270 -58.934  -5.503  1.00  0.00    -0.288 OA
HETATM    3  C   UNL     1      -6.127 -58.699  -4.446  1.00  0.00     0.217 C 
HETATM    4  C   UNL     1      -4.164 -59.248  -6.045  1.00  0.00     0.057 C 
HETATM    5  C   UNL     1      -4.756 -59.311  -4.667  1.00  0.00     0.206 C 
HETATM    6  C   UNL     1      -7.053 -58.817  -5.637  1.00  0.00     0.210 C 
HETATM    7  C   UNL     1      -4.967 -58.971  -7.094  1.00  0.00     0.095 C 
HETATM    8  C   UNL     1      -6.405 -58.750  -6.983  1.00  0.00     0.080 C 
HETATM    9  C   UNL     1      -7.214 -58.472  -8.018  1.00  0.00     0.082 C 
ENDROOT
BRANCH   3  10
HETATM   10  O   UNL     1      -6.744 -59.392  -3.372  1.00  0.00    -0.372 OA
HETATM   11  H   UNL     1      -7.406 -60.004  -3.738  1.00  0.00     0.211 HD
ENDBRANCH   3  10
BRANCH   3  12
HETATM   12  C   UNL     1      -5.979 -57.228  -4.071  1.00  0.00     0.204 C 
HETATM   13  O   UNL     1      -4.578 -56.957  -3.972  1.00  0.00    -0.369 OA
HETATM   14  C   UNL     1      -4.299 -55.575  -3.737  1.00  0.00     0.177 C 
HETATM   15  C   UNL     1      -4.893 -55.140  -2.393  1.00  0.00     0.180 C 
HETATM   16  C   UNL     1      -6.389 -55.450  -2.336  1.00  0.00     0.180 C 
HETATM   17  C   UNL     1      -6.675 -56.895  -2.746  1.00  0.00     0.182 C 
BRANCH  14  18
HETATM   18  C   UNL     1      -2.784 -55.407  -3.779  1.00  0.00     0.198 C 
BRANCH  18  19
HETATM   19  O   UNL     1      -2.488 -54.089  -4.202  1.00  0.00    -0.398 OA
HETATM   20  H   UNL     1      -2.007 -53.655  -3.475  1.00  0.00     0.209 HD
ENDBRANCH  18  19
ENDBRANCH  14  18
BRANCH  15  21
HETATM   21  O   UNL     1      -4.725 -53.738  -2.204  1.00  0.00    -0.390 OA
HETATM   22  H   UNL     1      -3.916 -53.600  -1.682  1.00  0.00     0.210 HD
ENDBRANCH  15  21
BRANCH  16  23
HETATM   23  O   UNL     1      -6.857 -55.262  -0.998  1.00  0.00    -0.390 OA
HETATM   24  H   UNL     1      -7.275 -54.384  -0.944  1.00  0.00     0.210 HD
ENDBRANCH  16  23
BRANCH  17  25
HETATM   25  O   UNL     1      -8.086 -57.050  -2.873  1.00  0.00    -0.390 OA
HETATM   26  H   UNL     1      -8.355 -57.810  -2.331  1.00  0.00     0.210 HD
ENDBRANCH  17  25
ENDBRANCH   3  12
BRANCH   4  27
HETATM   27  C   UNL     1      -2.691 -59.508  -6.103  1.00  0.00     0.193 C 
HETATM   28  O   UNL     1      -2.110 -58.426  -6.835  1.00  0.00    -0.368 OA
HETATM   29  C   UNL     1      -0.682 -58.489  -6.886  1.00  0.00     0.177 C 
HETATM   30  C   UNL     1      -0.248 -59.748  -7.641  1.00  0.00     0.180 C 
HETATM   31  C   UNL     1      -0.852 -60.994  -6.992  1.00  0.00     0.181 C 
HETATM   32  C   UNL     1      -2.359 -60.846  -6.778  1.00  0.00     0.183 C 
BRANCH  29  33
HETATM   33  C   UNL     1      -0.199 -57.212  -7.568  1.00  0.00     0.198 C 
BRANCH  33  34
HETATM   34  O   UNL     1      -0.373 -57.353  -8.965  1.00  0.00    -0.398 OA
HETATM   35  H   UNL     1      -0.961 -58.114  -9.106  1.00  0.00     0.209 HD
ENDBRANCH  33  34
ENDBRANCH  29  33
BRANCH  30  36
HETATM   36  O   UNL     1       1.171 -59.880  -7.615  1.00  0.00    -0.390 OA
HETATM   37  H   UNL     1       1.411 -60.649  -8.160  1.00  0.00     0.210 HD
ENDBRANCH  30  36
BRANCH  31  38
HETATM   38  O   UNL     1      -0.628 -62.120  -7.844  1.00  0.00    -0.390 OA
HETATM   39  H   UNL     1      -0.038 -61.841  -8.566  1.00  0.00     0.210 HD
ENDBRANCH  31  38
BRANCH  32  40
HETATM   40  O   UNL     1      -2.779 -61.934  -5.955  1.00  0.00    -0.390 OA
HETATM   41  H   UNL     1      -2.704 -62.752  -6.475  1.00  0.00     0.210 HD
ENDBRANCH  32  40
ENDBRANCH   4  27
BRANCH   7  42
HETATM   42  O   UNL     1      -4.502 -58.911  -8.397  1.00  0.00    -0.359 OA
HETATM   43  H   UNL     1      -4.936 -59.604  -8.920  1.00  0.00     0.218 HD
ENDBRANCH   7  42
BRANCH   9  44
HETATM   44  O   UNL     1      -6.733 -58.373  -9.307  1.00  0.00    -0.360 OA
HETATM   45  H   UNL     1      -5.952 -58.941  -9.407  1.00  0.00     0.217 HD
ENDBRANCH   9  44
BRANCH   9  46
HETATM   46  C   UNL     1      -8.639 -58.262  -7.851  1.00  0.00     0.038 C 
HETATM   47  C   UNL     1      -9.591 -58.710  -8.688  1.00  0.00     0.014 C 
BRANCH  47  48
HETATM   48  C   UNL     1     -11.037 -58.484  -8.512  1.00  0.00    -0.036 A 
HETATM   49  C   UNL     1     -11.692 -57.527  -9.287  1.00  0.00     0.014 A 
HETATM   50  C   UNL     1     -13.060 -57.314  -9.122  1.00  0.00     0.037 A 
HETATM   51  C   UNL     1     -13.773 -58.057  -8.181  1.00  0.00     0.065 A 
HETATM   52  C   UNL     1     -13.118 -59.014  -7.407  1.00  0.00     0.037 A 
HETATM   53  C   UNL     1     -11.749 -59.228  -7.572  1.00  0.00     0.014 A 
BRANCH  51  54
HETATM   54  O   UNL     1     -15.109 -57.849  -8.019  1.00  0.00    -0.361 OA
HETATM   55  H   UNL     1     -15.317 -57.862  -7.069  1.00  0.00     0.217 HD
ENDBRANCH  51  54
ENDBRANCH  47  48
ENDBRANCH   9  46
TORSDOF 18
ENDMDL
MODEL 9
REMARK VINA RESULT:      -6.1     21.189     26.468
REMARK  18 active torsions:
REMARK  status: ('A' for Active; 'I' for Inactive)
REMARK    1  A    between atoms: O_3  and  C_18 
REMARK    2  A    between atoms: O_4  and  C_19 
REMARK    3  A    between atoms: O_5  and  C_20 
REMARK    4  A    between atoms: O_6  and  C_21 
REMARK    5  A    between atoms: O_7  and  C_24 
REMARK    6  A    between atoms: O_8  and  C_27 
REMARK    7  A    between atoms: O_9  and  C_28 
REMARK    8  A    between atoms: O_12  and  C_31 
REMARK    9  A    between atoms: O_13  and  C_33 
REMARK   10  A    between atoms: O_14  and  C_34 
REMARK   11  A    between atoms: O_15  and  C_35 
REMARK   12  A    between atoms: O_16  and  C_43 
REMARK   13  A    between atoms: C_17  and  C_18 
REMARK   14  A    between atoms: C_22  and  C_33 
REMARK   15  A    between atoms: C_23  and  C_25 
REMARK   16  A    between atoms: C_29  and  C_34 
REMARK   17  A    between atoms: C_35  and  C_36 
REMARK   18  A    between atoms: C_37  and  C_38 
ROOT
HETATM    1  O   UNL     1     -36.146 -52.628 -24.813  1.00  0.00    -0.288 OA
HETATM    2  O   UNL     1     -32.289 -50.260 -24.028  1.00  0.00    -0.288 OA
HETATM    3  C   UNL     1     -34.002 -51.941 -23.978  1.00  0.00     0.217 C 
HETATM    4  C   UNL     1     -34.336 -53.088 -26.278  1.00  0.00     0.057 C 
HETATM    5  C   UNL     1     -34.934 -52.544 -25.013  1.00  0.00     0.206 C 
HETATM    6  C   UNL     1     -32.799 -51.238 -24.570  1.00  0.00     0.210 C 
HETATM    7  C   UNL     1     -33.077 -52.736 -26.614  1.00  0.00     0.095 C 
HETATM    8  C   UNL     1     -32.250 -51.824 -25.832  1.00  0.00     0.080 C 
HETATM    9  C   UNL     1     -30.996 -51.467 -26.154  1.00  0.00     0.082 C 
ENDROOT
BRANCH   3  10
HETATM   10  O   UNL     1     -34.732 -50.968 -23.249  1.00  0.00    -0.372 OA
HETATM   11  H   UNL     1     -35.449 -51.416 -22.767  1.00  0.00     0.211 HD
ENDBRANCH   3  10
BRANCH   3  12
HETATM   12  C   UNL     1     -33.526 -53.028 -23.020  1.00  0.00     0.204 C 
HETATM   13  O   UNL     1     -34.048 -54.271 -23.499  1.00  0.00    -0.369 OA
HETATM   14  C   UNL     1     -33.576 -55.393 -22.749  1.00  0.00     0.177 C 
HETATM   15  C   UNL     1     -34.047 -55.288 -21.294  1.00  0.00     0.180 C 
HETATM   16  C   UNL     1     -33.616 -53.955 -20.681  1.00  0.00     0.180 C 
HETATM   17  C   UNL     1     -33.994 -52.779 -21.582  1.00  0.00     0.182 C 
BRANCH  14  18
HETATM   18  C   UNL     1     -34.104 -56.648 -23.436  1.00  0.00     0.198 C 
BRANCH  18  19
HETATM   19  O   UNL     1     -33.124 -57.665 -23.330  1.00  0.00    -0.398 OA
HETATM   20  H   UNL     1     -32.945 -57.985 -24.231  1.00  0.00     0.209 HD
ENDBRANCH  18  19
ENDBRANCH  14  18
BRANCH  15  21
HETATM   21  O   UNL     1     -33.483 -56.336 -20.512  1.00  0.00    -0.390 OA
HETATM   22  H   UNL     1     -33.967 -56.376 -19.669  1.00  0.00     0.210 HD
ENDBRANCH  15  21
BRANCH  16  23
HETATM   23  O   UNL     1     -34.271 -53.784 -19.421  1.00  0.00    -0.390 OA
HETATM   24  H   UNL     1     -33.608 -53.898 -18.718  1.00  0.00     0.210 HD
ENDBRANCH  16  23
BRANCH  17  25
HETATM   25  O   UNL     1     -33.383 -51.603 -21.058  1.00  0.00    -0.390 OA
HETATM   26  H   UNL     1     -33.234 -51.740 -20.107  1.00  0.00     0.210 HD
ENDBRANCH  17  25
ENDBRANCH   3  12
BRANCH   4  27
HETATM   27  C   UNL     1     -35.239 -53.996 -27.054  1.00  0.00     0.193 C 
HETATM   28  O   UNL     1     -34.395 -54.909 -27.761  1.00  0.00    -0.368 OA
HETATM   29  C   UNL     1     -35.128 -55.907 -28.475  1.00  0.00     0.177 C 
HETATM   30  C   UNL     1     -35.982 -55.245 -29.559  1.00  0.00     0.180 C 
HETATM   31  C   UNL     1     -36.903 -54.192 -28.944  1.00  0.00     0.181 C 
HETATM   32  C   UNL     1     -36.135 -53.229 -28.037  1.00  0.00     0.183 C 
BRANCH  29  33
HETATM   33  C   UNL     1     -34.109 -56.883 -29.058  1.00  0.00     0.198 C 
BRANCH  33  34
HETATM   34  O   UNL     1     -33.776 -56.459 -30.366  1.00  0.00    -0.398 OA
HETATM   35  H   UNL     1     -32.901 -56.828 -30.573  1.00  0.00     0.209 HD
ENDBRANCH  33  34
ENDBRANCH  29  33
BRANCH  30  36
HETATM   36  O   UNL     1     -36.795 -56.215 -30.215  1.00  0.00    -0.390 OA
HETATM   37  H   UNL     1     -36.223 -56.746 -30.794  1.00  0.00     0.210 HD
ENDBRANCH  30  36
BRANCH  31  38
HETATM   38  O   UNL     1     -37.510 -53.432 -29.991  1.00  0.00    -0.390 OA
HETATM   39  H   UNL     1     -37.495 -53.969 -30.803  1.00  0.00     0.210 HD
ENDBRANCH  31  38
BRANCH  32  40
HETATM   40  O   UNL     1     -37.101 -52.455 -27.325  1.00  0.00    -0.390 OA
HETATM   41  H   UNL     1     -36.650 -52.018 -26.583  1.00  0.00     0.210 HD
ENDBRANCH  32  40
ENDBRANCH   4  27
BRANCH   7  42
HETATM   42  O   UNL     1     -32.460 -53.180 -27.771  1.00  0.00    -0.359 OA
HETATM   43  H   UNL     1     -31.499 -53.180 -27.637  1.00  0.00     0.218 HD
ENDBRANCH   7  42
BRANCH   9  44
HETATM   44  O   UNL     1     -30.375 -51.949 -27.288  1.00  0.00    -0.360 OA
HETATM   45  H   UNL     1     -30.309 -51.240 -27.948  1.00  0.00     0.217 HD
ENDBRANCH   9  44
BRANCH   9  46
HETATM   46  C   UNL     1     -30.217 -50.556 -25.339  1.00  0.00     0.038 C 
HETATM   47  C   UNL     1     -28.987 -50.105 -25.642  1.00  0.00     0.014 C 
BRANCH  47  48
HETATM   48  C   UNL     1     -28.201 -49.184 -24.802  1.00  0.00    -0.036 A 
HETATM   49  C   UNL     1     -26.895 -49.514 -24.438  1.00  0.00     0.014 A 
HETATM   50  C   UNL     1     -26.151 -48.642 -23.644  1.00  0.00     0.037 A 
HETATM   51  C   UNL     1     -26.712 -47.440 -23.213  1.00  0.00     0.065 A 
HETATM   52  C   UNL     1     -28.018 -47.109 -23.578  1.00  0.00     0.037 A 
HETATM   53  C   UNL     1     -28.762 -47.982 -24.372  1.00  0.00     0.014 A 
BRANCH  51  54
HETATM   54  O   UNL     1     -25.986 -46.588 -22.438  1.00  0.00    -0.361 OA
HETATM   55  H   UNL     1     -25.646 -47.076 -21.668  1.00  0.00     0.217 HD
ENDBRANCH  51  54
ENDBRANCH  47  48
ENDBRANCH   9  46
TORSDOF 18
ENDMDL
