# Supplementary material for: Insights into the pro-angiogenic effect of hydroxysafflor yellow A (HSYA): targeting HIF-1α and MMP9 in HMEC-1
Source: Front Chem. 2026 Jan 6;13:1713765. doi: 10.3389/fchem.2025.1713765 (PMC12816176; doi:10.3389/fchem.2025.1713765)
Supplement: Supplementary file 4 [file DataSheet4.zip › Figure4-original data/D-D1/HSYA_out.pdbqt]

MODEL 1
REMARK VINA RESULT:      -4.5      0.000      0.000
REMARK  18 active torsions:
REMARK  status: ('A' for Active; 'I' for Inactive)
REMARK    1  A    between atoms: O_3  and  C_18 
REMARK    2  A    between atoms: O_4  and  C_19 
REMARK    3  A    between atoms: O_5  and  C_20 
REMARK    4  A    between atoms: O_6  and  C_21 
REMARK    5  A    between atoms: O_7  and  C_24 
REMARK    6  A    between atoms: O_8  and  C_27 
REMARK    7  A    between atoms: O_9  and  C_28 
REMARK    8  A    between atoms: O_12  and  C_31 
REMARK    9  A    between atoms: O_13  and  C_33 
REMARK   10  A    between atoms: O_14  and  C_34 
REMARK   11  A    between atoms: O_15  and  C_35 
REMARK   12  A    between atoms: O_16  and  C_43 
REMARK   13  A    between atoms: C_17  and  C_18 
REMARK   14  A    between atoms: C_22  and  C_33 
REMARK   15  A    between atoms: C_23  and  C_25 
REMARK   16  A    between atoms: C_29  and  C_34 
REMARK   17  A    between atoms: C_35  and  C_36 
REMARK   18  A    between atoms: C_37  and  C_38 
ROOT
HETATM    1  O   UNL     1      -4.290 -10.907   4.964  1.00  0.00    -0.288 OA
HETATM    2  O   UNL     1      -0.297  -9.433   3.236  1.00  0.00    -0.288 OA
HETATM    3  C   UNL     1      -2.132  -9.884   4.717  1.00  0.00     0.217 C 
HETATM    4  C   UNL     1      -2.469 -12.418   5.141  1.00  0.00     0.057 C 
HETATM    5  C   UNL     1      -3.069 -11.059   4.927  1.00  0.00     0.206 C 
HETATM    6  C   UNL     1      -0.860 -10.236   3.978  1.00  0.00     0.210 C 
HETATM    7  C   UNL     1      -1.176 -12.624   4.814  1.00  0.00     0.095 C 
HETATM    8  C   UNL     1      -0.311 -11.605   4.229  1.00  0.00     0.080 C 
HETATM    9  C   UNL     1       0.977 -11.797   3.901  1.00  0.00     0.082 C 
ENDROOT
BRANCH   3  10
HETATM   10  O   UNL     1      -2.814  -8.919   3.931  1.00  0.00    -0.372 OA
HETATM   11  H   UNL     1      -2.185  -8.542   3.291  1.00  0.00     0.211 HD
ENDBRANCH   3  10
BRANCH   3  12
HETATM   12  C   UNL     1      -1.774  -9.266   6.065  1.00  0.00     0.204 C 
HETATM   13  O   UNL     1      -1.836 -10.311   7.039  1.00  0.00    -0.369 OA
HETATM   14  C   UNL     1      -1.407  -9.884   8.334  1.00  0.00     0.177 C 
HETATM   15  C   UNL     1      -2.335  -8.784   8.859  1.00  0.00     0.180 C 
HETATM   16  C   UNL     1      -2.420  -7.627   7.864  1.00  0.00     0.180 C 
HETATM   17  C   UNL     1      -2.725  -8.128   6.451  1.00  0.00     0.182 C 
BRANCH  14  18
HETATM   18  C   UNL     1      -1.404 -11.115   9.236  1.00  0.00     0.198 C 
BRANCH  18  19
HETATM   19  O   UNL     1      -1.131 -12.255   8.441  1.00  0.00    -0.398 OA
HETATM   20  H   UNL     1      -1.985 -12.675   8.239  1.00  0.00     0.209 HD
ENDBRANCH  18  19
ENDBRANCH  14  18
BRANCH  15  21
HETATM   21  O   UNL     1      -1.847  -8.269  10.094  1.00  0.00    -0.390 OA
HETATM   22  H   UNL     1      -2.270  -8.766  10.815  1.00  0.00     0.210 HD
ENDBRANCH  15  21
BRANCH  16  23
HETATM   23  O   UNL     1      -3.469  -6.740   8.262  1.00  0.00    -0.390 OA
HETATM   24  H   UNL     1      -4.291  -7.256   8.331  1.00  0.00     0.210 HD
ENDBRANCH  16  23
BRANCH  17  25
HETATM   25  O   UNL     1      -2.582  -7.033   5.551  1.00  0.00    -0.390 OA
HETATM   26  H   UNL     1      -2.314  -7.388   4.686  1.00  0.00     0.210 HD
ENDBRANCH  17  25
ENDBRANCH   3  12
BRANCH   4  27
HETATM   27  C   UNL     1      -3.408 -13.431   5.718  1.00  0.00     0.193 C 
HETATM   28  O   UNL     1      -2.673 -14.159   6.705  1.00  0.00    -0.368 OA
HETATM   29  C   UNL     1      -3.477 -15.104   7.415  1.00  0.00     0.177 C 
HETATM   30  C   UNL     1      -3.996 -16.171   6.448  1.00  0.00     0.180 C 
HETATM   31  C   UNL     1      -4.762 -15.522   5.297  1.00  0.00     0.181 C 
HETATM   32  C   UNL     1      -3.962 -14.388   4.653  1.00  0.00     0.183 C 
BRANCH  29  33
HETATM   33  C   UNL     1      -2.606 -15.698   8.518  1.00  0.00     0.198 C 
BRANCH  33  34
HETATM   34  O   UNL     1      -1.347 -15.050   8.497  1.00  0.00    -0.398 OA
HETATM   35  H   UNL     1      -1.411 -14.320   7.858  1.00  0.00     0.209 HD
ENDBRANCH  33  34
ENDBRANCH  29  33
BRANCH  30  36
HETATM   36  O   UNL     1      -4.881 -17.064   7.120  1.00  0.00    -0.390 OA
HETATM   37  H   UNL     1      -5.745 -16.627   7.200  1.00  0.00     0.210 HD
ENDBRANCH  30  36
BRANCH  31  38
HETATM   38  O   UNL     1      -5.028 -16.507   4.297  1.00  0.00    -0.390 OA
HETATM   39  H   UNL     1      -5.542 -17.224   4.707  1.00  0.00     0.210 HD
ENDBRANCH  31  38
BRANCH  32  40
HETATM   40  O   UNL     1      -4.845 -13.692   3.772  1.00  0.00    -0.390 OA
HETATM   41  H   UNL     1      -5.133 -14.314   3.083  1.00  0.00     0.210 HD
ENDBRANCH  32  40
ENDBRANCH   4  27
BRANCH   7  42
HETATM   42  O   UNL     1      -0.552 -13.851   4.964  1.00  0.00    -0.359 OA
HETATM   43  H   UNL     1      -1.033 -14.371   5.628  1.00  0.00     0.218 HD
ENDBRANCH   7  42
BRANCH   9  44
HETATM   44  O   UNL     1       1.601 -13.012   4.094  1.00  0.00    -0.360 OA
HETATM   45  H   UNL     1       1.393 -13.605   3.354  1.00  0.00     0.217 HD
ENDBRANCH   9  44
BRANCH   9  46
HETATM   46  C   UNL     1       1.792 -10.747   3.322  1.00  0.00     0.038 C 
HETATM   47  C   UNL     1       3.082 -10.513   3.623  1.00  0.00     0.014 C 
BRANCH  47  48
HETATM   48  C   UNL     1       3.899  -9.438   3.034  1.00  0.00    -0.036 A 
HETATM   49  C   UNL     1       5.274  -9.398   3.269  1.00  0.00     0.014 A 
HETATM   50  C   UNL     1       6.048  -8.382   2.710  1.00  0.00     0.037 A 
HETATM   51  C   UNL     1       5.447  -7.404   1.917  1.00  0.00     0.065 A 
HETATM   52  C   UNL     1       4.073  -7.444   1.681  1.00  0.00     0.037 A 
HETATM   53  C   UNL     1       3.299  -8.462   2.240  1.00  0.00     0.014 A 
BRANCH  51  54
HETATM   54  O   UNL     1       6.203  -6.411   1.371  1.00  0.00    -0.361 OA
HETATM   55  H   UNL     1       6.623  -5.905   2.088  1.00  0.00     0.217 HD
ENDBRANCH  51  54
ENDBRANCH  47  48
ENDBRANCH   9  46
TORSDOF 18
ENDMDL
MODEL 2
REMARK VINA RESULT:      -4.2      4.142     10.170
REMARK  18 active torsions:
REMARK  status: ('A' for Active; 'I' for Inactive)
REMARK    1  A    between atoms: O_3  and  C_18 
REMARK    2  A    between atoms: O_4  and  C_19 
REMARK    3  A    between atoms: O_5  and  C_20 
REMARK    4  A    between atoms: O_6  and  C_21 
REMARK    5  A    between atoms: O_7  and  C_24 
REMARK    6  A    between atoms: O_8  and  C_27 
REMARK    7  A    between atoms: O_9  and  C_28 
REMARK    8  A    between atoms: O_12  and  C_31 
REMARK    9  A    between atoms: O_13  and  C_33 
REMARK   10  A    between atoms: O_14  and  C_34 
REMARK   11  A    between atoms: O_15  and  C_35 
REMARK   12  A    between atoms: O_16  and  C_43 
REMARK   13  A    between atoms: C_17  and  C_18 
REMARK   14  A    between atoms: C_22  and  C_33 
REMARK   15  A    between atoms: C_23  and  C_25 
REMARK   16  A    between atoms: C_29  and  C_34 
REMARK   17  A    between atoms: C_35  and  C_36 
REMARK   18  A    between atoms: C_37  and  C_38 
ROOT
HETATM    1  O   UNL     1      -4.589  -7.511   7.703  1.00  0.00    -0.288 OA
HETATM    2  O   UNL     1      -3.128  -9.395  11.629  1.00  0.00    -0.288 OA
HETATM    3  C   UNL     1      -3.361  -8.797   9.316  1.00  0.00     0.217 C 
HETATM    4  C   UNL     1      -2.952  -6.273   8.894  1.00  0.00     0.057 C 
HETATM    5  C   UNL     1      -3.720  -7.523   8.574  1.00  0.00     0.206 C 
HETATM    6  C   UNL     1      -2.908  -8.573  10.742  1.00  0.00     0.210 C 
HETATM    7  C   UNL     1      -2.223  -6.222  10.029  1.00  0.00     0.095 C 
HETATM    8  C   UNL     1      -2.149  -7.309  11.000  1.00  0.00     0.080 C 
HETATM    9  C   UNL     1      -1.427  -7.272  12.131  1.00  0.00     0.082 C 
ENDROOT
BRANCH   3  10
HETATM   10  O   UNL     1      -4.523  -9.609   9.374  1.00  0.00    -0.372 OA
HETATM   11  H   UNL     1      -4.267 -10.494   9.688  1.00  0.00     0.211 HD
ENDBRANCH   3  10
BRANCH   3  12
HETATM   12  C   UNL     1      -2.269  -9.543   8.555  1.00  0.00     0.204 C 
HETATM   13  O   UNL     1      -2.463  -9.271   7.164  1.00  0.00    -0.369 OA
HETATM   14  C   UNL     1      -1.429  -9.823   6.345  1.00  0.00     0.177 C 
HETATM   15  C   UNL     1      -1.423 -11.350   6.463  1.00  0.00     0.180 C 
HETATM   16  C   UNL     1      -1.299 -11.780   7.926  1.00  0.00     0.180 C 
HETATM   17  C   UNL     1      -2.316 -11.054   8.808  1.00  0.00     0.182 C 
BRANCH  14  18
HETATM   18  C   UNL     1      -1.689  -9.356   4.916  1.00  0.00     0.198 C 
BRANCH  18  19
HETATM   19  O   UNL     1      -2.409  -8.138   4.964  1.00  0.00    -0.398 OA
HETATM   20  H   UNL     1      -3.348  -8.364   5.077  1.00  0.00     0.209 HD
ENDBRANCH  18  19
ENDBRANCH  14  18
BRANCH  15  21
HETATM   21  O   UNL     1      -0.323 -11.901   5.747  1.00  0.00    -0.390 OA
HETATM   22  H   UNL     1       0.456 -11.881   6.329  1.00  0.00     0.210 HD
ENDBRANCH  15  21
BRANCH  16  23
HETATM   23  O   UNL     1      -1.540 -13.185   8.025  1.00  0.00    -0.390 OA
HETATM   24  H   UNL     1      -0.762 -13.652   7.674  1.00  0.00     0.210 HD
ENDBRANCH  16  23
BRANCH  17  25
HETATM   25  O   UNL     1      -2.006 -11.339  10.169  1.00  0.00    -0.390 OA
HETATM   26  H   UNL     1      -1.847 -10.495  10.625  1.00  0.00     0.210 HD
ENDBRANCH  17  25
ENDBRANCH   3  12
BRANCH   4  27
HETATM   27  C   UNL     1      -3.085  -5.182   7.878  1.00  0.00     0.193 C 
HETATM   28  O   UNL     1      -1.787  -4.601   7.725  1.00  0.00    -0.368 OA
HETATM   29  C   UNL     1      -1.740  -3.601   6.705  1.00  0.00     0.177 C 
HETATM   30  C   UNL     1      -2.649  -2.431   7.086  1.00  0.00     0.180 C 
HETATM   31  C   UNL     1      -4.074  -2.921   7.338  1.00  0.00     0.181 C 
HETATM   32  C   UNL     1      -4.101  -4.111   8.299  1.00  0.00     0.183 C 
BRANCH  29  33
HETATM   33  C   UNL     1      -0.281  -3.177   6.558  1.00  0.00     0.198 C 
BRANCH  33  34
HETATM   34  O   UNL     1      -0.053  -2.052   7.387  1.00  0.00    -0.398 OA
HETATM   35  H   UNL     1       0.876  -1.794   7.271  1.00  0.00     0.209 HD
ENDBRANCH  33  34
ENDBRANCH  29  33
BRANCH  30  36
HETATM   36  O   UNL     1      -2.692  -1.470   6.034  1.00  0.00    -0.390 OA
HETATM   37  H   UNL     1      -3.310  -0.766   6.295  1.00  0.00     0.210 HD
ENDBRANCH  30  36
BRANCH  31  38
HETATM   38  O   UNL     1      -4.839  -1.862   7.916  1.00  0.00    -0.390 OA
HETATM   39  H   UNL     1      -5.710  -1.846   7.483  1.00  0.00     0.210 HD
ENDBRANCH  31  38
BRANCH  32  40
HETATM   40  O   UNL     1      -5.424  -4.647   8.274  1.00  0.00    -0.390 OA
HETATM   41  H   UNL     1      -5.929  -4.237   8.998  1.00  0.00     0.210 HD
ENDBRANCH  32  40
ENDBRANCH   4  27
BRANCH   7  42
HETATM   42  O   UNL     1      -1.500  -5.103  10.405  1.00  0.00    -0.359 OA
HETATM   43  H   UNL     1      -0.710  -5.035   9.846  1.00  0.00     0.218 HD
ENDBRANCH   7  42
BRANCH   9  44
HETATM   44  O   UNL     1      -0.676  -6.167  12.475  1.00  0.00    -0.360 OA
HETATM   45  H   UNL     1      -0.189  -5.851  11.697  1.00  0.00     0.217 HD
ENDBRANCH   9  44
BRANCH   9  46
HETATM   46  C   UNL     1      -1.389  -8.383  13.062  1.00  0.00     0.038 C 
HETATM   47  C   UNL     1      -0.273  -8.999  13.487  1.00  0.00     0.014 C 
BRANCH  47  48
HETATM   48  C   UNL     1      -0.246 -10.132  14.429  1.00  0.00    -0.036 A 
HETATM   49  C   UNL     1      -1.430 -10.797  14.753  1.00  0.00     0.014 A 
HETATM   50  C   UNL     1      -1.405 -11.870  15.643  1.00  0.00     0.037 A 
HETATM   51  C   UNL     1      -0.198 -12.278  16.210  1.00  0.00     0.065 A 
HETATM   52  C   UNL     1       0.985 -11.614  15.885  1.00  0.00     0.037 A 
HETATM   53  C   UNL     1       0.961 -10.540  14.995  1.00  0.00     0.014 A 
BRANCH  51  54
HETATM   54  O   UNL     1      -0.173 -13.326  17.079  1.00  0.00    -0.361 OA
HETATM   55  H   UNL     1       0.108 -13.004  17.953  1.00  0.00     0.217 HD
ENDBRANCH  51  54
ENDBRANCH  47  48
ENDBRANCH   9  46
TORSDOF 18
ENDMDL
MODEL 3
REMARK VINA RESULT:      -3.8      9.563     11.125
REMARK  18 active torsions:
REMARK  status: ('A' for Active; 'I' for Inactive)
REMARK    1  A    between atoms: O_3  and  C_18 
REMARK    2  A    between atoms: O_4  and  C_19 
REMARK    3  A    between atoms: O_5  and  C_20 
REMARK    4  A    between atoms: O_6  and  C_21 
REMARK    5  A    between atoms: O_7  and  C_24 
REMARK    6  A    between atoms: O_8  and  C_27 
REMARK    7  A    between atoms: O_9  and  C_28 
REMARK    8  A    between atoms: O_12  and  C_31 
REMARK    9  A    between atoms: O_13  and  C_33 
REMARK   10  A    between atoms: O_14  and  C_34 
REMARK   11  A    between atoms: O_15  and  C_35 
REMARK   12  A    between atoms: O_16  and  C_43 
REMARK   13  A    between atoms: C_17  and  C_18 
REMARK   14  A    between atoms: C_22  and  C_33 
REMARK   15  A    between atoms: C_23  and  C_25 
REMARK   16  A    between atoms: C_29  and  C_34 
REMARK   17  A    between atoms: C_35  and  C_36 
REMARK   18  A    between atoms: C_37  and  C_38 
ROOT
HETATM    1  O   UNL     1       3.566 -15.417  12.968  1.00  0.00    -0.288 OA
HETATM    2  O   UNL     1       5.660 -15.504   8.880  1.00  0.00    -0.288 OA
HETATM    3  C   UNL     1       5.233 -15.398  11.240  1.00  0.00     0.217 C 
HETATM    4  C   UNL     1       4.149 -17.568  12.153  1.00  0.00     0.057 C 
HETATM    5  C   UNL     1       4.246 -16.070  12.176  1.00  0.00     0.206 C 
HETATM    6  C   UNL     1       5.412 -16.113   9.919  1.00  0.00     0.210 C 
HETATM    7  C   UNL     1       4.666 -18.244  11.105  1.00  0.00     0.095 C 
HETATM    8  C   UNL     1       5.302 -17.605   9.958  1.00  0.00     0.080 C 
HETATM    9  C   UNL     1       5.822 -18.266   8.910  1.00  0.00     0.082 C 
ENDROOT
BRANCH   3  10
HETATM   10  O   UNL     1       4.740 -14.101  10.945  1.00  0.00    -0.372 OA
HETATM   11  H   UNL     1       4.796 -13.960   9.984  1.00  0.00     0.211 HD
ENDBRANCH   3  10
BRANCH   3  12
HETATM   12  C   UNL     1       6.589 -15.272  11.928  1.00  0.00     0.204 C 
HETATM   13  O   UNL     1       6.370 -15.459  13.329  1.00  0.00    -0.369 OA
HETATM   14  C   UNL     1       7.587 -15.478  14.080  1.00  0.00     0.177 C 
HETATM   15  C   UNL     1       8.302 -14.129  13.956  1.00  0.00     0.180 C 
HETATM   16  C   UNL     1       8.530 -13.770  12.487  1.00  0.00     0.180 C 
HETATM   17  C   UNL     1       7.243 -13.910  11.673  1.00  0.00     0.182 C 
BRANCH  14  18
HETATM   18  C   UNL     1       7.220 -15.806  15.524  1.00  0.00     0.198 C 
BRANCH  18  19
HETATM   19  O   UNL     1       6.946 -14.595  16.204  1.00  0.00    -0.398 OA
HETATM   20  H   UNL     1       6.139 -14.221  15.810  1.00  0.00     0.209 HD
ENDBRANCH  18  19
ENDBRANCH  14  18
BRANCH  15  21
HETATM   21  O   UNL     1       9.572 -14.178  14.600  1.00  0.00    -0.390 OA
HETATM   22  H   UNL     1       9.559 -14.914  15.235  1.00  0.00     0.210 HD
ENDBRANCH  15  21
BRANCH  16  23
HETATM   23  O   UNL     1       8.972 -12.413  12.399  1.00  0.00    -0.390 OA
HETATM   24  H   UNL     1       9.042 -12.178  11.457  1.00  0.00     0.210 HD
ENDBRANCH  16  23
BRANCH  17  25
HETATM   25  O   UNL     1       7.572 -13.767  10.294  1.00  0.00    -0.390 OA
HETATM   26  H   UNL     1       8.470 -14.115  10.162  1.00  0.00     0.210 HD
ENDBRANCH  17  25
ENDBRANCH   3  12
BRANCH   4  27
HETATM   27  C   UNL     1       3.464 -18.167  13.342  1.00  0.00     0.193 C 
HETATM   28  O   UNL     1       4.194 -19.349  13.685  1.00  0.00    -0.368 OA
HETATM   29  C   UNL     1       3.709 -19.978  14.873  1.00  0.00     0.177 C 
HETATM   30  C   UNL     1       2.272 -20.457  14.654  1.00  0.00     0.180 C 
HETATM   31  C   UNL     1       1.381 -19.293  14.221  1.00  0.00     0.181 C 
HETATM   32  C   UNL     1       1.996 -18.512  13.058  1.00  0.00     0.183 C 
BRANCH  29  33
HETATM   33  C   UNL     1       4.659 -21.129  15.192  1.00  0.00     0.198 C 
BRANCH  33  34
HETATM   34  O   UNL     1       4.123 -22.321  14.647  1.00  0.00    -0.398 OA
HETATM   35  H   UNL     1       3.505 -22.684  15.302  1.00  0.00     0.209 HD
ENDBRANCH  33  34
ENDBRANCH  29  33
BRANCH  30  36
HETATM   36  O   UNL     1       1.737 -20.998  15.859  1.00  0.00    -0.390 OA
HETATM   37  H   UNL     1       1.499 -20.257  16.442  1.00  0.00     0.210 HD
ENDBRANCH  30  36
BRANCH  31  38
HETATM   38  O   UNL     1       0.115 -19.803  13.799  1.00  0.00    -0.390 OA
HETATM   39  H   UNL     1      -0.473 -19.048  13.623  1.00  0.00     0.210 HD
ENDBRANCH  31  38
BRANCH  32  40
HETATM   40  O   UNL     1       1.229 -17.319  12.896  1.00  0.00    -0.390 OA
HETATM   41  H   UNL     1       1.119 -17.159  11.943  1.00  0.00     0.210 HD
ENDBRANCH  32  40
ENDBRANCH   4  27
BRANCH   7  42
HETATM   42  O   UNL     1       4.604 -19.622  10.999  1.00  0.00    -0.359 OA
HETATM   43  H   UNL     1       5.051 -20.019  11.763  1.00  0.00     0.218 HD
ENDBRANCH   7  42
BRANCH   9  44
HETATM   44  O   UNL     1       5.791 -19.643   8.835  1.00  0.00    -0.360 OA
HETATM   45  H   UNL     1       5.567 -19.913   7.930  1.00  0.00     0.217 HD
ENDBRANCH   9  44
BRANCH   9  46
HETATM   46  C   UNL     1       6.443 -17.579   7.794  1.00  0.00     0.038 C 
HETATM   47  C   UNL     1       7.156 -18.173   6.821  1.00  0.00     0.014 C 
BRANCH  47  48
HETATM   48  C   UNL     1       7.790 -17.465   5.694  1.00  0.00    -0.036 A 
HETATM   49  C   UNL     1       7.622 -17.935   4.391  1.00  0.00     0.014 A 
HETATM   50  C   UNL     1       8.220 -17.265   3.326  1.00  0.00     0.037 A 
HETATM   51  C   UNL     1       8.988 -16.125   3.562  1.00  0.00     0.065 A 
HETATM   52  C   UNL     1       9.155 -15.654   4.864  1.00  0.00     0.037 A 
HETATM   53  C   UNL     1       8.556 -16.325   5.931  1.00  0.00     0.014 A 
BRANCH  51  54
HETATM   54  O   UNL     1       9.573 -15.470   2.521  1.00  0.00    -0.361 OA
HETATM   55  H   UNL     1      10.396 -15.055   2.832  1.00  0.00     0.217 HD
ENDBRANCH  51  54
ENDBRANCH  47  48
ENDBRANCH   9  46
TORSDOF 18
ENDMDL
MODEL 4
REMARK VINA RESULT:      -3.7      4.473     10.394
REMARK  18 active torsions:
REMARK  status: ('A' for Active; 'I' for Inactive)
REMARK    1  A    between atoms: O_3  and  C_18 
REMARK    2  A    between atoms: O_4  and  C_19 
REMARK    3  A    between atoms: O_5  and  C_20 
REMARK    4  A    between atoms: O_6  and  C_21 
REMARK    5  A    between atoms: O_7  and  C_24 
REMARK    6  A    between atoms: O_8  and  C_27 
REMARK    7  A    between atoms: O_9  and  C_28 
REMARK    8  A    between atoms: O_12  and  C_31 
REMARK    9  A    between atoms: O_13  and  C_33 
REMARK   10  A    between atoms: O_14  and  C_34 
REMARK   11  A    between atoms: O_15  and  C_35 
REMARK   12  A    between atoms: O_16  and  C_43 
REMARK   13  A    between atoms: C_17  and  C_18 
REMARK   14  A    between atoms: C_22  and  C_33 
REMARK   15  A    between atoms: C_23  and  C_25 
REMARK   16  A    between atoms: C_29  and  C_34 
REMARK   17  A    between atoms: C_35  and  C_36 
REMARK   18  A    between atoms: C_37  and  C_38 
ROOT
HETATM    1  O   UNL     1      -5.354  -8.662   9.967  1.00  0.00    -0.288 OA
HETATM    2  O   UNL     1      -2.969 -10.993  13.126  1.00  0.00    -0.288 OA
HETATM    3  C   UNL     1      -3.862 -10.206  11.041  1.00  0.00     0.217 C 
HETATM    4  C   UNL     1      -3.258  -7.730  10.572  1.00  0.00     0.057 C 
HETATM    5  C   UNL     1      -4.259  -8.847  10.496  1.00  0.00     0.206 C 
HETATM    6  C   UNL     1      -2.939 -10.144  12.238  1.00  0.00     0.210 C 
HETATM    7  C   UNL     1      -2.197  -7.854  11.397  1.00  0.00     0.095 C 
HETATM    8  C   UNL     1      -1.965  -9.008  12.259  1.00  0.00     0.080 C 
HETATM    9  C   UNL     1      -0.913  -9.143  13.083  1.00  0.00     0.082 C 
ENDROOT
BRANCH   3  10
HETATM   10  O   UNL     1      -5.044 -10.867  11.464  1.00  0.00    -0.372 OA
HETATM   11  H   UNL     1      -4.966 -11.062  12.414  1.00  0.00     0.211 HD
ENDBRANCH   3  10
BRANCH   3  12
HETATM   12  C   UNL     1      -3.199 -11.027   9.939  1.00  0.00     0.204 C 
HETATM   13  O   UNL     1      -2.519 -10.109   9.080  1.00  0.00    -0.369 OA
HETATM   14  C   UNL     1      -1.756 -10.766   8.064  1.00  0.00     0.177 C 
HETATM   15  C   UNL     1      -2.684 -11.570   7.147  1.00  0.00     0.180 C 
HETATM   16  C   UNL     1      -3.535 -12.547   7.960  1.00  0.00     0.180 C 
HETATM   17  C   UNL     1      -4.216 -11.847   9.136  1.00  0.00     0.182 C 
BRANCH  14  18
HETATM   18  C   UNL     1      -0.991  -9.686   7.306  1.00  0.00     0.198 C 
BRANCH  18  19
HETATM   19  O   UNL     1      -0.852  -8.557   8.149  1.00  0.00    -0.398 OA
HETATM   20  H   UNL     1      -1.180  -7.786   7.653  1.00  0.00     0.209 HD
ENDBRANCH  18  19
ENDBRANCH  14  18
BRANCH  15  21
HETATM   21  O   UNL     1      -1.925 -12.323   6.207  1.00  0.00    -0.390 OA
HETATM   22  H   UNL     1      -1.739 -13.193   6.598  1.00  0.00     0.210 HD
ENDBRANCH  15  21
BRANCH  16  23
HETATM   23  O   UNL     1      -4.549 -13.099   7.117  1.00  0.00    -0.390 OA
HETATM   24  H   UNL     1      -5.347 -13.239   7.656  1.00  0.00     0.210 HD
ENDBRANCH  16  23
BRANCH  17  25
HETATM   25  O   UNL     1      -4.812 -12.844   9.961  1.00  0.00    -0.390 OA
HETATM   26  H   UNL     1      -5.545 -12.432  10.449  1.00  0.00     0.210 HD
ENDBRANCH  17  25
ENDBRANCH   3  12
BRANCH   4  27
HETATM   27  C   UNL     1      -3.560  -6.561   9.687  1.00  0.00     0.193 C 
HETATM   28  O   UNL     1      -2.344  -6.232   9.010  1.00  0.00    -0.368 OA
HETATM   29  C   UNL     1      -2.506  -5.186   8.049  1.00  0.00     0.177 C 
HETATM   30  C   UNL     1      -2.921  -3.894   8.757  1.00  0.00     0.180 C 
HETATM   31  C   UNL     1      -4.192  -4.118   9.575  1.00  0.00     0.181 C 
HETATM   32  C   UNL     1      -4.075  -5.349  10.476  1.00  0.00     0.183 C 
BRANCH  29  33
HETATM   33  C   UNL     1      -1.176  -5.041   7.314  1.00  0.00     0.198 C 
BRANCH  33  34
HETATM   34  O   UNL     1      -1.398  -4.316   6.119  1.00  0.00    -0.398 OA
HETATM   35  H   UNL     1      -2.347  -4.380   5.916  1.00  0.00     0.209 HD
ENDBRANCH  33  34
ENDBRANCH  29  33
BRANCH  30  36
HETATM   36  O   UNL     1      -3.184  -2.867   7.804  1.00  0.00    -0.390 OA
HETATM   37  H   UNL     1      -2.693  -2.073   8.074  1.00  0.00     0.210 HD
ENDBRANCH  30  36
BRANCH  31  38
HETATM   38  O   UNL     1      -4.423  -2.977  10.404  1.00  0.00    -0.390 OA
HETATM   39  H   UNL     1      -4.005  -2.207   9.981  1.00  0.00     0.210 HD
ENDBRANCH  31  38
BRANCH  32  40
HETATM   40  O   UNL     1      -5.376  -5.616  11.000  1.00  0.00    -0.390 OA
HETATM   41  H   UNL     1      -5.753  -6.364  10.506  1.00  0.00     0.210 HD
ENDBRANCH  32  40
ENDBRANCH   4  27
BRANCH   7  42
HETATM   42  O   UNL     1      -1.239  -6.864  11.537  1.00  0.00    -0.359 OA
HETATM   43  H   UNL     1      -0.358  -7.270  11.512  1.00  0.00     0.218 HD
ENDBRANCH   7  42
BRANCH   9  44
HETATM   44  O   UNL     1       0.058  -8.169  13.183  1.00  0.00    -0.360 OA
HETATM   45  H   UNL     1       0.733  -8.312  12.499  1.00  0.00     0.217 HD
ENDBRANCH   9  44
BRANCH   9  46
HETATM   46  C   UNL     1      -0.731 -10.314  13.919  1.00  0.00     0.038 C 
HETATM   47  C   UNL     1      -0.054 -10.338  15.080  1.00  0.00     0.014 C 
BRANCH  47  48
HETATM   48  C   UNL     1       0.131 -11.536  15.918  1.00  0.00    -0.036 A 
HETATM   49  C   UNL     1      -0.929 -12.022  16.683  1.00  0.00     0.014 A 
HETATM   50  C   UNL     1      -0.755 -13.156  17.475  1.00  0.00     0.037 A 
HETATM   51  C   UNL     1       0.481 -13.803  17.505  1.00  0.00     0.065 A 
HETATM   52  C   UNL     1       1.541 -13.317  16.739  1.00  0.00     0.037 A 
HETATM   53  C   UNL     1       1.366 -12.183  15.946  1.00  0.00     0.014 A 
BRANCH  51  54
HETATM   54  O   UNL     1       0.652 -14.910  18.279  1.00  0.00    -0.361 OA
HETATM   55  H   UNL     1       1.491 -14.830  18.763  1.00  0.00     0.217 HD
ENDBRANCH  51  54
ENDBRANCH  47  48
ENDBRANCH   9  46
TORSDOF 18
ENDMDL
MODEL 5
REMARK VINA RESULT:      -3.7      9.828     11.928
REMARK  18 active torsions:
REMARK  status: ('A' for Active; 'I' for Inactive)
REMARK    1  A    between atoms: O_3  and  C_18 
REMARK    2  A    between atoms: O_4  and  C_19 
REMARK    3  A    between atoms: O_5  and  C_20 
REMARK    4  A    between atoms: O_6  and  C_21 
REMARK    5  A    between atoms: O_7  and  C_24 
REMARK    6  A    between atoms: O_8  and  C_27 
REMARK    7  A    between atoms: O_9  and  C_28 
REMARK    8  A    between atoms: O_12  and  C_31 
REMARK    9  A    between atoms: O_13  and  C_33 
REMARK   10  A    between atoms: O_14  and  C_34 
REMARK   11  A    between atoms: O_15  and  C_35 
REMARK   12  A    between atoms: O_16  and  C_43 
REMARK   13  A    between atoms: C_17  and  C_18 
REMARK   14  A    between atoms: C_22  and  C_33 
REMARK   15  A    between atoms: C_23  and  C_25 
REMARK   16  A    between atoms: C_29  and  C_34 
REMARK   17  A    between atoms: C_35  and  C_36 
REMARK   18  A    between atoms: C_37  and  C_38 
ROOT
HETATM    1  O   UNL     1       4.538 -15.761  13.003  1.00  0.00    -0.288 OA
HETATM    2  O   UNL     1       5.616 -16.429   8.588  1.00  0.00    -0.288 OA
HETATM    3  C   UNL     1       5.554 -15.585  10.834  1.00  0.00     0.217 C 
HETATM    4  C   UNL     1       6.233 -17.369  12.587  1.00  0.00     0.057 C 
HETATM    5  C   UNL     1       5.359 -16.210  12.203  1.00  0.00     0.206 C 
HETATM    6  C   UNL     1       5.959 -16.570   9.760  1.00  0.00     0.210 C 
HETATM    7  C   UNL     1       6.909 -18.029  11.623  1.00  0.00     0.095 C 
HETATM    8  C   UNL     1       6.827 -17.706  10.203  1.00  0.00     0.080 C 
HETATM    9  C   UNL     1       7.496 -18.353   9.235  1.00  0.00     0.082 C 
ENDROOT
BRANCH   3  10
HETATM   10  O   UNL     1       4.315 -15.022  10.433  1.00  0.00    -0.372 OA
HETATM   11  H   UNL     1       4.467 -14.100  10.163  1.00  0.00     0.211 HD
ENDBRANCH   3  10
BRANCH   3  12
HETATM   12  C   UNL     1       6.600 -14.478  10.920  1.00  0.00     0.204 C 
HETATM   13  O   UNL     1       6.907 -14.293  12.304  1.00  0.00    -0.369 OA
HETATM   14  C   UNL     1       7.966 -13.356  12.513  1.00  0.00     0.177 C 
HETATM   15  C   UNL     1       7.553 -11.972  12.000  1.00  0.00     0.180 C 
HETATM   16  C   UNL     1       7.122 -12.045  10.535  1.00  0.00     0.180 C 
HETATM   17  C   UNL     1       6.103 -13.163  10.309  1.00  0.00     0.182 C 
BRANCH  14  18
HETATM   18  C   UNL     1       8.272 -13.348  14.008  1.00  0.00     0.198 C 
BRANCH  18  19
HETATM   19  O   UNL     1       7.604 -14.442  14.610  1.00  0.00    -0.398 OA
HETATM   20  H   UNL     1       6.802 -14.090  15.034  1.00  0.00     0.209 HD
ENDBRANCH  18  19
ENDBRANCH  14  18
BRANCH  15  21
HETATM   21  O   UNL     1       8.643 -11.061  12.094  1.00  0.00    -0.390 OA
HETATM   22  H   UNL     1       9.289 -11.428  12.721  1.00  0.00     0.210 HD
ENDBRANCH  15  21
BRANCH  16  23
HETATM   23  O   UNL     1       6.518 -10.804  10.161  1.00  0.00    -0.390 OA
HETATM   24  H   UNL     1       6.070 -10.932   9.306  1.00  0.00     0.210 HD
ENDBRANCH  16  23
BRANCH  17  25
HETATM   25  O   UNL     1       5.908 -13.309   8.905  1.00  0.00    -0.390 OA
HETATM   26  H   UNL     1       6.776 -13.466   8.496  1.00  0.00     0.210 HD
ENDBRANCH  17  25
ENDBRANCH   3  12
BRANCH   4  27
HETATM   27  C   UNL     1       6.257 -17.673  14.052  1.00  0.00     0.193 C 
HETATM   28  O   UNL     1       7.624 -17.594  14.466  1.00  0.00    -0.368 OA
HETATM   29  C   UNL     1       7.791 -17.766  15.875  1.00  0.00     0.177 C 
HETATM   30  C   UNL     1       7.342 -19.172  16.281  1.00  0.00     0.180 C 
HETATM   31  C   UNL     1       5.898 -19.418  15.844  1.00  0.00     0.181 C 
HETATM   32  C   UNL     1       5.685 -19.061  14.371  1.00  0.00     0.183 C 
BRANCH  29  33
HETATM   33  C   UNL     1       9.264 -17.518  16.187  1.00  0.00     0.198 C 
BRANCH  33  34
HETATM   34  O   UNL     1       9.575 -16.175  15.861  1.00  0.00    -0.398 OA
HETATM   35  H   UNL     1      10.507 -16.155  15.587  1.00  0.00     0.209 HD
ENDBRANCH  33  34
ENDBRANCH  29  33
BRANCH  30  36
HETATM   36  O   UNL     1       7.408 -19.327  17.696  1.00  0.00    -0.390 OA
HETATM   37  H   UNL     1       7.704 -20.233  17.886  1.00  0.00     0.210 HD
ENDBRANCH  30  36
BRANCH  31  38
HETATM   38  O   UNL     1       5.585 -20.801  16.020  1.00  0.00    -0.390 OA
HETATM   39  H   UNL     1       6.170 -21.319  15.441  1.00  0.00     0.210 HD
ENDBRANCH  31  38
BRANCH  32  40
HETATM   40  O   UNL     1       4.278 -19.084  14.129  1.00  0.00    -0.390 OA
HETATM   41  H   UNL     1       4.133 -18.920  13.182  1.00  0.00     0.210 HD
ENDBRANCH  32  40
ENDBRANCH   4  27
BRANCH   7  42
HETATM   42  O   UNL     1       7.721 -19.118  11.891  1.00  0.00    -0.359 OA
HETATM   43  H   UNL     1       7.391 -19.887  11.400  1.00  0.00     0.218 HD
ENDBRANCH   7  42
BRANCH   9  44
HETATM   44  O   UNL     1       8.336 -19.410   9.517  1.00  0.00    -0.360 OA
HETATM   45  H   UNL     1       9.114 -19.369   8.939  1.00  0.00     0.217 HD
ENDBRANCH   9  44
BRANCH   9  46
HETATM   46  C   UNL     1       7.377 -17.989   7.836  1.00  0.00     0.038 C 
HETATM   47  C   UNL     1       8.380 -17.523   7.071  1.00  0.00     0.014 C 
BRANCH  47  48
HETATM   48  C   UNL     1       8.247 -17.148   5.652  1.00  0.00    -0.036 A 
HETATM   49  C   UNL     1       8.920 -16.030   5.159  1.00  0.00     0.014 A 
HETATM   50  C   UNL     1       8.796 -15.676   3.816  1.00  0.00     0.037 A 
HETATM   51  C   UNL     1       7.997 -16.440   2.965  1.00  0.00     0.065 A 
HETATM   52  C   UNL     1       7.325 -17.559   3.457  1.00  0.00     0.037 A 
HETATM   53  C   UNL     1       7.450 -17.913   4.801  1.00  0.00     0.014 A 
BRANCH  51  54
HETATM   54  O   UNL     1       7.875 -16.095   1.654  1.00  0.00    -0.361 OA
HETATM   55  H   UNL     1       7.270 -16.720   1.218  1.00  0.00     0.217 HD
ENDBRANCH  51  54
ENDBRANCH  47  48
ENDBRANCH   9  46
TORSDOF 18
ENDMDL
MODEL 6
REMARK VINA RESULT:      -3.6      2.441      3.056
REMARK  18 active torsions:
REMARK  status: ('A' for Active; 'I' for Inactive)
REMARK    1  A    between atoms: O_3  and  C_18 
REMARK    2  A    between atoms: O_4  and  C_19 
REMARK    3  A    between atoms: O_5  and  C_20 
REMARK    4  A    between atoms: O_6  and  C_21 
REMARK    5  A    between atoms: O_7  and  C_24 
REMARK    6  A    between atoms: O_8  and  C_27 
REMARK    7  A    between atoms: O_9  and  C_28 
REMARK    8  A    between atoms: O_12  and  C_31 
REMARK    9  A    between atoms: O_13  and  C_33 
REMARK   10  A    between atoms: O_14  and  C_34 
REMARK   11  A    between atoms: O_15  and  C_35 
REMARK   12  A    between atoms: O_16  and  C_43 
REMARK   13  A    between atoms: C_17  and  C_18 
REMARK   14  A    between atoms: C_22  and  C_33 
REMARK   15  A    between atoms: C_23  and  C_25 
REMARK   16  A    between atoms: C_29  and  C_34 
REMARK   17  A    between atoms: C_35  and  C_36 
REMARK   18  A    between atoms: C_37  and  C_38 
ROOT
HETATM    1  O   UNL     1      -3.502 -11.357   2.163  1.00  0.00    -0.288 OA
HETATM    2  O   UNL     1       0.083  -8.486   2.093  1.00  0.00    -0.288 OA
HETATM    3  C   UNL     1      -1.754  -9.849   2.822  1.00  0.00     0.217 C 
HETATM    4  C   UNL     1      -1.365 -12.370   2.364  1.00  0.00     0.057 C 
HETATM    5  C   UNL     1      -2.307 -11.201   2.412  1.00  0.00     0.206 C 
HETATM    6  C   UNL     1      -0.327  -9.609   2.381  1.00  0.00     0.210 C 
HETATM    7  C   UNL     1      -0.035 -12.142   2.350  1.00  0.00     0.095 C 
HETATM    8  C   UNL     1       0.563 -10.811   2.351  1.00  0.00     0.080 C 
HETATM    9  C   UNL     1       1.884 -10.571   2.339  1.00  0.00     0.082 C 
ENDROOT
BRANCH   3  10
HETATM   10  O   UNL     1      -2.550  -8.849   2.207  1.00  0.00    -0.372 OA
HETATM   11  H   UNL     1      -3.179  -8.505   2.865  1.00  0.00     0.211 HD
ENDBRANCH   3  10
BRANCH   3  12
HETATM   12  C   UNL     1      -1.844  -9.695   4.337  1.00  0.00     0.204 C 
HETATM   13  O   UNL     1      -2.002 -11.006   4.886  1.00  0.00    -0.369 OA
HETATM   14  C   UNL     1      -1.983 -11.012   6.315  1.00  0.00     0.177 C 
HETATM   15  C   UNL     1      -3.162 -10.199   6.860  1.00  0.00     0.180 C 
HETATM   16  C   UNL     1      -3.155  -8.782   6.283  1.00  0.00     0.180 C 
HETATM   17  C   UNL     1      -3.015  -8.801   4.760  1.00  0.00     0.182 C 
BRANCH  14  18
HETATM   18  C   UNL     1      -2.034 -12.470   6.761  1.00  0.00     0.198 C 
BRANCH  18  19
HETATM   19  O   UNL     1      -1.334 -13.255   5.813  1.00  0.00    -0.398 OA
HETATM   20  H   UNL     1      -1.983 -13.852   5.400  1.00  0.00     0.209 HD
ENDBRANCH  18  19
ENDBRANCH  14  18
BRANCH  15  21
HETATM   21  O   UNL     1      -3.084 -10.097   8.278  1.00  0.00    -0.390 OA
HETATM   22  H   UNL     1      -2.149  -9.982   8.521  1.00  0.00     0.210 HD
ENDBRANCH  15  21
BRANCH  16  23
HETATM   23  O   UNL     1      -4.386  -8.135   6.613  1.00  0.00    -0.390 OA
HETATM   24  H   UNL     1      -4.228  -7.557   7.380  1.00  0.00     0.210 HD
ENDBRANCH  16  23
BRANCH  17  25
HETATM   25  O   UNL     1      -2.804  -7.464   4.317  1.00  0.00    -0.390 OA
HETATM   26  H   UNL     1      -3.536  -7.225   3.723  1.00  0.00     0.210 HD
ENDBRANCH  17  25
ENDBRANCH   3  12
BRANCH   4  27
HETATM   27  C   UNL     1      -2.034 -13.709   2.338  1.00  0.00     0.193 C 
HETATM   28  O   UNL     1      -1.315 -14.546   3.247  1.00  0.00    -0.368 OA
HETATM   29  C   UNL     1      -1.905 -15.839   3.401  1.00  0.00     0.177 C 
HETATM   30  C   UNL     1      -1.866 -16.587   2.067  1.00  0.00     0.180 C 
HETATM   31  C   UNL     1      -2.558 -15.771   0.976  1.00  0.00     0.181 C 
HETATM   32  C   UNL     1      -2.043 -14.330   0.935  1.00  0.00     0.183 C 
BRANCH  29  33
HETATM   33  C   UNL     1      -1.124 -16.563   4.493  1.00  0.00     0.198 C 
BRANCH  33  34
HETATM   34  O   UNL     1      -0.045 -15.740   4.898  1.00  0.00    -0.398 OA
HETATM   35  H   UNL     1      -0.315 -15.297   5.720  1.00  0.00     0.209 HD
ENDBRANCH  33  34
ENDBRANCH  29  33
BRANCH  30  36
HETATM   36  O   UNL     1      -2.540 -17.838   2.177  1.00  0.00    -0.390 OA
HETATM   37  H   UNL     1      -2.017 -18.505   1.700  1.00  0.00     0.210 HD
ENDBRANCH  30  36
BRANCH  31  38
HETATM   38  O   UNL     1      -2.303 -16.374  -0.294  1.00  0.00    -0.390 OA
HETATM   39  H   UNL     1      -2.240 -15.666  -0.958  1.00  0.00     0.210 HD
ENDBRANCH  31  38
BRANCH  32  40
HETATM   40  O   UNL     1      -2.910 -13.594   0.072  1.00  0.00    -0.390 OA
HETATM   41  H   UNL     1      -3.436 -14.231  -0.442  1.00  0.00     0.210 HD
ENDBRANCH  32  40
ENDBRANCH   4  27
BRANCH   7  42
HETATM   42  O   UNL     1       0.898 -13.162   2.290  1.00  0.00    -0.359 OA
HETATM   43  H   UNL     1       0.814 -13.715   3.082  1.00  0.00     0.218 HD
ENDBRANCH   7  42
BRANCH   9  44
HETATM   44  O   UNL     1       2.807 -11.596   2.321  1.00  0.00    -0.360 OA
HETATM   45  H   UNL     1       3.652 -11.267   1.974  1.00  0.00     0.217 HD
ENDBRANCH   9  44
BRANCH   9  46
HETATM   46  C   UNL     1       2.426  -9.225   2.340  1.00  0.00     0.038 C 
HETATM   47  C   UNL     1       3.648  -8.884   2.785  1.00  0.00     0.014 C 
BRANCH  47  48
HETATM   48  C   UNL     1       4.186  -7.512   2.788  1.00  0.00    -0.036 A 
HETATM   49  C   UNL     1       5.337  -7.216   3.521  1.00  0.00     0.014 A 
HETATM   50  C   UNL     1       5.847  -5.918   3.523  1.00  0.00     0.037 A 
HETATM   51  C   UNL     1       5.206  -4.916   2.795  1.00  0.00     0.065 A 
HETATM   52  C   UNL     1       4.056  -5.212   2.062  1.00  0.00     0.037 A 
HETATM   53  C   UNL     1       3.546  -6.511   2.059  1.00  0.00     0.014 A 
BRANCH  51  54
HETATM   54  O   UNL     1       5.703  -3.648   2.798  1.00  0.00    -0.361 OA
HETATM   55  H   UNL     1       4.968  -3.022   2.910  1.00  0.00     0.217 HD
ENDBRANCH  51  54
ENDBRANCH  47  48
ENDBRANCH   9  46
TORSDOF 18
ENDMDL
MODEL 7
REMARK VINA RESULT:      -3.5      9.178     11.712
REMARK  18 active torsions:
REMARK  status: ('A' for Active; 'I' for Inactive)
REMARK    1  A    between atoms: O_3  and  C_18 
REMARK    2  A    between atoms: O_4  and  C_19 
REMARK    3  A    between atoms: O_5  and  C_20 
REMARK    4  A    between atoms: O_6  and  C_21 
REMARK    5  A    between atoms: O_7  and  C_24 
REMARK    6  A    between atoms: O_8  and  C_27 
REMARK    7  A    between atoms: O_9  and  C_28 
REMARK    8  A    between atoms: O_12  and  C_31 
REMARK    9  A    between atoms: O_13  and  C_33 
REMARK   10  A    between atoms: O_14  and  C_34 
REMARK   11  A    between atoms: O_15  and  C_35 
REMARK   12  A    between atoms: O_16  and  C_43 
REMARK   13  A    between atoms: C_17  and  C_18 
REMARK   14  A    between atoms: C_22  and  C_33 
REMARK   15  A    between atoms: C_23  and  C_25 
REMARK   16  A    between atoms: C_29  and  C_34 
REMARK   17  A    between atoms: C_35  and  C_36 
REMARK   18  A    between atoms: C_37  and  C_38 
ROOT
HETATM    1  O   UNL     1       1.513 -19.781  14.851  1.00  0.00    -0.288 OA
HETATM    2  O   UNL     1       4.364 -18.910  11.356  1.00  0.00    -0.288 OA
HETATM    3  C   UNL     1       2.396 -19.336  12.663  1.00  0.00     0.217 C 
HETATM    4  C   UNL     1       1.952 -17.488  14.425  1.00  0.00     0.057 C 
HETATM    5  C   UNL     1       1.933 -18.943  14.053  1.00  0.00     0.206 C 
HETATM    6  C   UNL     1       3.504 -18.465  12.114  1.00  0.00     0.210 C 
HETATM    7  C   UNL     1       2.673 -16.628  13.675  1.00  0.00     0.095 C 
HETATM    8  C   UNL     1       3.472 -17.025  12.521  1.00  0.00     0.080 C 
HETATM    9  C   UNL     1       4.191 -16.179  11.765  1.00  0.00     0.082 C 
ENDROOT
BRANCH   3  10
HETATM   10  O   UNL     1       2.905 -20.659  12.731  1.00  0.00    -0.372 OA
HETATM   11  H   UNL     1       3.476 -20.811  11.958  1.00  0.00     0.211 HD
ENDBRANCH   3  10
BRANCH   3  12
HETATM   12  C   UNL     1       1.212 -19.307  11.701  1.00  0.00     0.204 C 
HETATM   13  O   UNL     1       0.038 -19.074  12.483  1.00  0.00    -0.369 OA
HETATM   14  C   UNL     1      -1.134 -18.909  11.682  1.00  0.00     0.177 C 
HETATM   15  C   UNL     1      -1.418 -20.192  10.895  1.00  0.00     0.180 C 
HETATM   16  C   UNL     1      -0.200 -20.600  10.066  1.00  0.00     0.180 C 
HETATM   17  C   UNL     1       1.072 -20.615  10.915  1.00  0.00     0.182 C 
BRANCH  14  18
HETATM   18  C   UNL     1      -2.277 -18.546  12.625  1.00  0.00     0.198 C 
BRANCH  18  19
HETATM   19  O   UNL     1      -1.753 -17.778  13.693  1.00  0.00    -0.398 OA
HETATM   20  H   UNL     1      -2.398 -17.821  14.421  1.00  0.00     0.209 HD
ENDBRANCH  18  19
ENDBRANCH  14  18
BRANCH  15  21
HETATM   21  O   UNL     1      -2.513 -19.998  10.004  1.00  0.00    -0.390 OA
HETATM   22  H   UNL     1      -2.756 -20.864   9.633  1.00  0.00     0.210 HD
ENDBRANCH  15  21
BRANCH  16  23
HETATM   23  O   UNL     1      -0.406 -21.914   9.542  1.00  0.00    -0.390 OA
HETATM   24  H   UNL     1      -1.342 -22.148   9.672  1.00  0.00     0.210 HD
ENDBRANCH  16  23
BRANCH  17  25
HETATM   25  O   UNL     1       2.185 -20.794  10.044  1.00  0.00    -0.390 OA
HETATM   26  H   UNL     1       2.995 -20.763  10.581  1.00  0.00     0.210 HD
ENDBRANCH  17  25
ENDBRANCH   3  12
BRANCH   4  27
HETATM   27  C   UNL     1       1.137 -17.143  15.632  1.00  0.00     0.193 C 
HETATM   28  O   UNL     1       0.318 -16.027  15.269  1.00  0.00    -0.368 OA
HETATM   29  C   UNL     1      -0.593 -15.645  16.302  1.00  0.00     0.177 C 
HETATM   30  C   UNL     1       0.187 -15.174  17.532  1.00  0.00     0.180 C 
HETATM   31  C   UNL     1       1.155 -16.261  17.999  1.00  0.00     0.181 C 
HETATM   32  C   UNL     1       2.009 -16.791  16.845  1.00  0.00     0.183 C 
BRANCH  29  33
HETATM   33  C   UNL     1      -1.487 -14.549  15.730  1.00  0.00     0.198 C 
BRANCH  33  34
HETATM   34  O   UNL     1      -2.561 -15.158  15.036  1.00  0.00    -0.398 OA
HETATM   35  H   UNL     1      -2.367 -15.085  14.087  1.00  0.00     0.209 HD
ENDBRANCH  33  34
ENDBRANCH  29  33
BRANCH  30  36
HETATM   36  O   UNL     1      -0.704 -14.884  18.606  1.00  0.00    -0.390 OA
HETATM   37  H   UNL     1      -1.601 -15.138  18.330  1.00  0.00     0.210 HD
ENDBRANCH  30  36
BRANCH  31  38
HETATM   38  O   UNL     1       2.029 -15.715  18.989  1.00  0.00    -0.390 OA
HETATM   39  H   UNL     1       2.276 -16.430  19.601  1.00  0.00     0.210 HD
ENDBRANCH  31  38
BRANCH  32  40
HETATM   40  O   UNL     1       2.688 -17.954  17.320  1.00  0.00    -0.390 OA
HETATM   41  H   UNL     1       2.901 -17.815  18.259  1.00  0.00     0.210 HD
ENDBRANCH  32  40
ENDBRANCH   4  27
BRANCH   7  42
HETATM   42  O   UNL     1       2.756 -15.276  13.959  1.00  0.00    -0.359 OA
HETATM   43  H   UNL     1       1.914 -14.980  14.340  1.00  0.00     0.218 HD
ENDBRANCH   7  42
BRANCH   9  44
HETATM   44  O   UNL     1       4.233 -14.827  12.033  1.00  0.00    -0.360 OA
HETATM   45  H   UNL     1       3.537 -14.601  12.671  1.00  0.00     0.217 HD
ENDBRANCH   9  44
BRANCH   9  46
HETATM   46  C   UNL     1       4.970 -16.629  10.627  1.00  0.00     0.038 C 
HETATM   47  C   UNL     1       5.765 -15.847   9.876  1.00  0.00     0.014 C 
BRANCH  47  48
HETATM   48  C   UNL     1       6.546 -16.313   8.717  1.00  0.00    -0.036 A 
HETATM   49  C   UNL     1       6.355 -17.603   8.220  1.00  0.00     0.014 A 
HETATM   50  C   UNL     1       7.093 -18.043   7.122  1.00  0.00     0.037 A 
HETATM   51  C   UNL     1       8.023 -17.195   6.522  1.00  0.00     0.065 A 
HETATM   52  C   UNL     1       8.214 -15.905   7.018  1.00  0.00     0.037 A 
HETATM   53  C   UNL     1       7.475 -15.464   8.116  1.00  0.00     0.014 A 
BRANCH  51  54
HETATM   54  O   UNL     1       8.745 -17.625   5.450  1.00  0.00    -0.361 OA
HETATM   55  H   UNL     1       9.478 -18.180   5.765  1.00  0.00     0.217 HD
ENDBRANCH  51  54
ENDBRANCH  47  48
ENDBRANCH   9  46
TORSDOF 18
ENDMDL
MODEL 8
REMARK VINA RESULT:      -3.5      9.275     14.065
REMARK  18 active torsions:
REMARK  status: ('A' for Active; 'I' for Inactive)
REMARK    1  A    between atoms: O_3  and  C_18 
REMARK    2  A    between atoms: O_4  and  C_19 
REMARK    3  A    between atoms: O_5  and  C_20 
REMARK    4  A    between atoms: O_6  and  C_21 
REMARK    5  A    between atoms: O_7  and  C_24 
REMARK    6  A    between atoms: O_8  and  C_27 
REMARK    7  A    between atoms: O_9  and  C_28 
REMARK    8  A    between atoms: O_12  and  C_31 
REMARK    9  A    between atoms: O_13  and  C_33 
REMARK   10  A    between atoms: O_14  and  C_34 
REMARK   11  A    between atoms: O_15  and  C_35 
REMARK   12  A    between atoms: O_16  and  C_43 
REMARK   13  A    between atoms: C_17  and  C_18 
REMARK   14  A    between atoms: C_22  and  C_33 
REMARK   15  A    between atoms: C_23  and  C_25 
REMARK   16  A    between atoms: C_29  and  C_34 
REMARK   17  A    between atoms: C_35  and  C_36 
REMARK   18  A    between atoms: C_37  and  C_38 
ROOT
HETATM    1  O   UNL     1       6.499 -17.184   9.231  1.00  0.00    -0.288 OA
HETATM    2  O   UNL     1       2.492 -19.114  10.377  1.00  0.00    -0.288 OA
HETATM    3  C   UNL     1       4.828 -18.576  10.247  1.00  0.00     0.217 C 
HETATM    4  C   UNL     1       5.335 -16.156  11.025  1.00  0.00     0.057 C 
HETATM    5  C   UNL     1       5.618 -17.291  10.083  1.00  0.00     0.206 C 
HETATM    6  C   UNL     1       3.406 -18.367  10.720  1.00  0.00     0.210 C 
HETATM    7  C   UNL     1       4.195 -16.171  11.747  1.00  0.00     0.095 C 
HETATM    8  C   UNL     1       3.185 -17.219  11.655  1.00  0.00     0.080 C 
HETATM    9  C   UNL     1       2.048 -17.246  12.369  1.00  0.00     0.082 C 
ENDROOT
BRANCH   3  10
HETATM   10  O   UNL     1       4.753 -19.206   8.978  1.00  0.00    -0.372 OA
HETATM   11  H   UNL     1       3.831 -19.472   8.819  1.00  0.00     0.211 HD
ENDBRANCH   3  10
BRANCH   3  12
HETATM   12  C   UNL     1       5.549 -19.501  11.222  1.00  0.00     0.204 C 
HETATM   13  O   UNL     1       6.760 -18.846  11.608  1.00  0.00    -0.369 OA
HETATM   14  C   UNL     1       7.478 -19.564  12.615  1.00  0.00     0.177 C 
HETATM   15  C   UNL     1       7.910 -20.932  12.078  1.00  0.00     0.180 C 
HETATM   16  C   UNL     1       6.704 -21.714  11.555  1.00  0.00     0.180 C 
HETATM   17  C   UNL     1       5.863 -20.867  10.599  1.00  0.00     0.182 C 
BRANCH  14  18
HETATM   18  C   UNL     1       8.670 -18.702  13.019  1.00  0.00     0.198 C 
BRANCH  18  19
HETATM   19  O   UNL     1       8.226 -17.367  13.181  1.00  0.00    -0.398 OA
HETATM   20  H   UNL     1       8.878 -16.913  13.743  1.00  0.00     0.209 HD
ENDBRANCH  18  19
ENDBRANCH  14  18
BRANCH  15  21
HETATM   21  O   UNL     1       8.520 -21.702  13.110  1.00  0.00    -0.390 OA
HETATM   22  H   UNL     1       9.293 -22.154  12.731  1.00  0.00     0.210 HD
ENDBRANCH  15  21
BRANCH  16  23
HETATM   23  O   UNL     1       7.163 -22.868  10.847  1.00  0.00    -0.390 OA
HETATM   24  H   UNL     1       6.923 -23.656  11.364  1.00  0.00     0.210 HD
ENDBRANCH  16  23
BRANCH  17  25
HETATM   25  O   UNL     1       4.658 -21.574  10.321  1.00  0.00    -0.390 OA
HETATM   26  H   UNL     1       3.913 -20.965  10.460  1.00  0.00     0.210 HD
ENDBRANCH  17  25
ENDBRANCH   3  12
BRANCH   4  27
HETATM   27  C   UNL     1       6.392 -15.096  11.059  1.00  0.00     0.193 C 
HETATM   28  O   UNL     1       6.695 -14.862  12.437  1.00  0.00    -0.368 OA
HETATM   29  C   UNL     1       7.767 -13.935  12.623  1.00  0.00     0.177 C 
HETATM   30  C   UNL     1       7.366 -12.564  12.072  1.00  0.00     0.180 C 
HETATM   31  C   UNL     1       6.958 -12.677  10.604  1.00  0.00     0.181 C 
HETATM   32  C   UNL     1       5.936 -13.795  10.385  1.00  0.00     0.183 C 
BRANCH  29  33
HETATM   33  C   UNL     1       8.071 -13.891  14.117  1.00  0.00     0.198 C 
BRANCH  33  34
HETATM   34  O   UNL     1       7.299 -14.886  14.764  1.00  0.00    -0.398 OA
HETATM   35  H   UNL     1       7.881 -15.651  14.910  1.00  0.00     0.209 HD
ENDBRANCH  33  34
ENDBRANCH  29  33
BRANCH  30  36
HETATM   36  O   UNL     1       8.460 -11.653  12.158  1.00  0.00    -0.390 OA
HETATM   37  H   UNL     1       9.283 -12.166  12.093  1.00  0.00     0.210 HD
ENDBRANCH  30  36
BRANCH  31  38
HETATM   38  O   UNL     1       6.369 -11.444  10.186  1.00  0.00    -0.390 OA
HETATM   39  H   UNL     1       5.969 -11.020  10.965  1.00  0.00     0.210 HD
ENDBRANCH  31  38
BRANCH  32  40
HETATM   40  O   UNL     1       5.810 -13.984   8.976  1.00  0.00    -0.390 OA
HETATM   41  H   UNL     1       6.669 -14.286   8.635  1.00  0.00     0.210 HD
ENDBRANCH  32  40
ENDBRANCH   4  27
BRANCH   7  42
HETATM   42  O   UNL     1       3.853 -15.156  12.625  1.00  0.00    -0.359 OA
HETATM   43  H   UNL     1       3.827 -14.315  12.142  1.00  0.00     0.218 HD
ENDBRANCH   7  42
BRANCH   9  44
HETATM   44  O   UNL     1       1.737 -16.251  13.272  1.00  0.00    -0.360 OA
HETATM   45  H   UNL     1       1.843 -15.384  12.848  1.00  0.00     0.217 HD
ENDBRANCH   9  44
BRANCH   9  46
HETATM   46  C   UNL     1       1.077 -18.315  12.237  1.00  0.00     0.038 C 
HETATM   47  C   UNL     1       0.217 -18.701  13.196  1.00  0.00     0.014 C 
BRANCH  47  48
HETATM   48  C   UNL     1      -0.762 -19.794  13.054  1.00  0.00    -0.036 A 
HETATM   49  C   UNL     1      -1.036 -20.325  11.793  1.00  0.00     0.014 A 
HETATM   50  C   UNL     1      -1.961 -21.360  11.659  1.00  0.00     0.037 A 
HETATM   51  C   UNL     1      -2.613 -21.863  12.785  1.00  0.00     0.065 A 
HETATM   52  C   UNL     1      -2.337 -21.333  14.045  1.00  0.00     0.037 A 
HETATM   53  C   UNL     1      -1.412 -20.297  14.180  1.00  0.00     0.014 A 
BRANCH  51  54
HETATM   54  O   UNL     1      -3.516 -22.873  12.654  1.00  0.00    -0.361 OA
HETATM   55  H   UNL     1      -3.037 -23.716  12.573  1.00  0.00     0.217 HD
ENDBRANCH  51  54
ENDBRANCH  47  48
ENDBRANCH   9  46
TORSDOF 18
ENDMDL
MODEL 9
REMARK VINA RESULT:      -3.5      7.031     11.142
REMARK  18 active torsions:
REMARK  status: ('A' for Active; 'I' for Inactive)
REMARK    1  A    between atoms: O_3  and  C_18 
REMARK    2  A    between atoms: O_4  and  C_19 
REMARK    3  A    between atoms: O_5  and  C_20 
REMARK    4  A    between atoms: O_6  and  C_21 
REMARK    5  A    between atoms: O_7  and  C_24 
REMARK    6  A    between atoms: O_8  and  C_27 
REMARK    7  A    between atoms: O_9  and  C_28 
REMARK    8  A    between atoms: O_12  and  C_31 
REMARK    9  A    between atoms: O_13  and  C_33 
REMARK   10  A    between atoms: O_14  and  C_34 
REMARK   11  A    between atoms: O_15  and  C_35 
REMARK   12  A    between atoms: O_16  and  C_43 
REMARK   13  A    between atoms: C_17  and  C_18 
REMARK   14  A    between atoms: C_22  and  C_33 
REMARK   15  A    between atoms: C_23  and  C_25 
REMARK   16  A    between atoms: C_29  and  C_34 
REMARK   17  A    between atoms: C_35  and  C_36 
REMARK   18  A    between atoms: C_37  and  C_38 
ROOT
HETATM    1  O   UNL     1       8.573  -6.637   5.310  1.00  0.00    -0.288 OA
HETATM    2  O   UNL     1       9.033  -9.115   9.151  1.00  0.00    -0.288 OA
HETATM    3  C   UNL     1       8.293  -7.504   7.532  1.00  0.00     0.217 C 
HETATM    4  C   UNL     1       7.261  -8.611   5.427  1.00  0.00     0.057 C 
HETATM    5  C   UNL     1       8.098  -7.517   6.027  1.00  0.00     0.206 C 
HETATM    6  C   UNL     1       8.348  -8.881   8.157  1.00  0.00     0.210 C 
HETATM    7  C   UNL     1       6.995  -9.711   6.162  1.00  0.00     0.095 C 
HETATM    8  C   UNL     1       7.496  -9.929   7.514  1.00  0.00     0.080 C 
HETATM    9  C   UNL     1       7.237 -11.019   8.256  1.00  0.00     0.082 C 
ENDROOT
BRANCH   3  10
HETATM   10  O   UNL     1       9.536  -6.876   7.803  1.00  0.00    -0.372 OA
HETATM   11  H   UNL     1       9.785  -6.336   7.033  1.00  0.00     0.211 HD
ENDBRANCH   3  10
BRANCH   3  12
HETATM   12  C   UNL     1       7.175  -6.700   8.187  1.00  0.00     0.204 C 
HETATM   13  O   UNL     1       6.564  -5.912   7.162  1.00  0.00    -0.369 OA
HETATM   14  C   UNL     1       5.419  -5.193   7.627  1.00  0.00     0.177 C 
HETATM   15  C   UNL     1       5.830  -4.197   8.716  1.00  0.00     0.180 C 
HETATM   16  C   UNL     1       6.571  -4.908   9.849  1.00  0.00     0.180 C 
HETATM   17  C   UNL     1       7.694  -5.795   9.311  1.00  0.00     0.182 C 
BRANCH  14  18
HETATM   18  C   UNL     1       4.799  -4.501   6.417  1.00  0.00     0.198 C 
BRANCH  18  19
HETATM   19  O   UNL     1       3.478  -4.115   6.748  1.00  0.00    -0.398 OA
HETATM   20  H   UNL     1       3.537  -3.512   7.510  1.00  0.00     0.209 HD
ENDBRANCH  18  19
ENDBRANCH  14  18
BRANCH  15  21
HETATM   21  O   UNL     1       4.681  -3.562   9.270  1.00  0.00    -0.390 OA
HETATM   22  H   UNL     1       3.989  -3.545   8.587  1.00  0.00     0.210 HD
ENDBRANCH  15  21
BRANCH  16  23
HETATM   23  O   UNL     1       7.148  -3.931  10.719  1.00  0.00    -0.390 OA
HETATM   24  H   UNL     1       6.975  -3.051  10.342  1.00  0.00     0.210 HD
ENDBRANCH  16  23
BRANCH  17  25
HETATM   25  O   UNL     1       8.196  -6.580  10.389  1.00  0.00    -0.390 OA
HETATM   26  H   UNL     1       9.117  -6.315  10.550  1.00  0.00     0.210 HD
ENDBRANCH  17  25
ENDBRANCH   3  12
BRANCH   4  27
HETATM   27  C   UNL     1       6.798  -8.346   4.029  1.00  0.00     0.193 C 
HETATM   28  O   UNL     1       5.466  -8.858   3.933  1.00  0.00    -0.368 OA
HETATM   29  C   UNL     1       4.853  -8.585   2.671  1.00  0.00     0.177 C 
HETATM   30  C   UNL     1       5.626  -9.297   1.557  1.00  0.00     0.180 C 
HETATM   31  C   UNL     1       7.097  -8.881   1.579  1.00  0.00     0.181 C 
HETATM   32  C   UNL     1       7.700  -9.008   2.979  1.00  0.00     0.183 C 
BRANCH  29  33
HETATM   33  C   UNL     1       3.405  -9.059   2.762  1.00  0.00     0.198 C 
BRANCH  33  34
HETATM   34  O   UNL     1       3.333 -10.387   2.279  1.00  0.00    -0.398 OA
HETATM   35  H   UNL     1       2.565 -10.806   2.704  1.00  0.00     0.209 HD
ENDBRANCH  33  34
ENDBRANCH  29  33
BRANCH  30  36
HETATM   36  O   UNL     1       5.089  -8.955   0.282  1.00  0.00    -0.390 OA
HETATM   37  H   UNL     1       4.125  -8.872   0.373  1.00  0.00     0.210 HD
ENDBRANCH  30  36
BRANCH  31  38
HETATM   38  O   UNL     1       7.835  -9.726   0.694  1.00  0.00    -0.390 OA
HETATM   39  H   UNL     1       8.292 -10.399   1.229  1.00  0.00     0.210 HD
ENDBRANCH  31  38
BRANCH  32  40
HETATM   40  O   UNL     1       8.977  -8.371   2.950  1.00  0.00    -0.390 OA
HETATM   41  H   UNL     1       9.037  -7.853   2.129  1.00  0.00     0.210 HD
ENDBRANCH  32  40
ENDBRANCH   4  27
BRANCH   7  42
HETATM   42  O   UNL     1       6.247 -10.771   5.678  1.00  0.00    -0.359 OA
HETATM   43  H   UNL     1       5.480 -10.422   5.196  1.00  0.00     0.218 HD
ENDBRANCH   7  42
BRANCH   9  44
HETATM   44  O   UNL     1       6.455 -12.050   7.779  1.00  0.00    -0.360 OA
HETATM   45  H   UNL     1       6.640 -12.188   6.836  1.00  0.00     0.217 HD
ENDBRANCH   9  44
BRANCH   9  46
HETATM   46  C   UNL     1       7.761 -11.184   9.598  1.00  0.00     0.038 C 
HETATM   47  C   UNL     1       7.065 -11.651  10.649  1.00  0.00     0.014 C 
BRANCH  47  48
HETATM   48  C   UNL     1       7.606 -11.809  12.010  1.00  0.00    -0.036 A 
HETATM   49  C   UNL     1       7.834 -13.084  12.527  1.00  0.00     0.014 A 
HETATM   50  C   UNL     1       8.347 -13.233  13.815  1.00  0.00     0.037 A 
HETATM   51  C   UNL     1       8.630 -12.107  14.587  1.00  0.00     0.065 A 
HETATM   52  C   UNL     1       8.403 -10.831  14.070  1.00  0.00     0.037 A 
HETATM   53  C   UNL     1       7.890 -10.682  12.781  1.00  0.00     0.014 A 
BRANCH  51  54
HETATM   54  O   UNL     1       9.131 -12.252  15.845  1.00  0.00    -0.361 OA
HETATM   55  H   UNL     1       8.713 -13.023  16.264  1.00  0.00     0.217 HD
ENDBRANCH  51  54
ENDBRANCH  47  48
ENDBRANCH   9  46
TORSDOF 18
ENDMDL
