# Supplementary material for: Insights into the pro-angiogenic effect of hydroxysafflor yellow A (HSYA): targeting HIF-1α and MMP9 in HMEC-1
Source: Front Chem. 2026 Jan 6;13:1713765. doi: 10.3389/fchem.2025.1713765 (PMC12816176; doi:10.3389/fchem.2025.1713765)
Supplement: Supplementary file 4 [file DataSheet4.zip › Figure4-original data/E-E1/HSYA_out.pdbqt]

MODEL 1
REMARK VINA RESULT:      -8.5      0.000      0.000
REMARK  18 active torsions:
REMARK  status: ('A' for Active; 'I' for Inactive)
REMARK    1  A    between atoms: O_3  and  C_18 
REMARK    2  A    between atoms: O_4  and  C_19 
REMARK    3  A    between atoms: O_5  and  C_20 
REMARK    4  A    between atoms: O_6  and  C_21 
REMARK    5  A    between atoms: O_7  and  C_24 
REMARK    6  A    between atoms: O_8  and  C_27 
REMARK    7  A    between atoms: O_9  and  C_28 
REMARK    8  A    between atoms: O_12  and  C_31 
REMARK    9  A    between atoms: O_13  and  C_33 
REMARK   10  A    between atoms: O_14  and  C_34 
REMARK   11  A    between atoms: O_15  and  C_35 
REMARK   12  A    between atoms: O_16  and  C_43 
REMARK   13  A    between atoms: C_17  and  C_18 
REMARK   14  A    between atoms: C_22  and  C_33 
REMARK   15  A    between atoms: C_23  and  C_25 
REMARK   16  A    between atoms: C_29  and  C_34 
REMARK   17  A    between atoms: C_35  and  C_36 
REMARK   18  A    between atoms: C_37  and  C_38 
ROOT
HETATM    1  O   UNL     1      -0.927  -5.672 -26.413  1.00  0.00    -0.288 OA
HETATM    2  O   UNL     1      -2.244  -9.968 -25.458  1.00  0.00    -0.288 OA
HETATM    3  C   UNL     1      -1.706  -7.635 -25.272  1.00  0.00     0.217 C 
HETATM    4  C   UNL     1      -3.229  -6.143 -26.745  1.00  0.00     0.057 C 
HETATM    5  C   UNL     1      -1.869  -6.428 -26.177  1.00  0.00     0.206 C 
HETATM    6  C   UNL     1      -2.595  -8.803 -25.639  1.00  0.00     0.210 C 
HETATM    7  C   UNL     1      -4.166  -7.114 -26.724  1.00  0.00     0.095 C 
HETATM    8  C   UNL     1      -3.937  -8.457 -26.202  1.00  0.00     0.080 C 
HETATM    9  C   UNL     1      -4.861  -9.431 -26.174  1.00  0.00     0.082 C 
ENDROOT
BRANCH   3  10
HETATM   10  O   UNL     1      -0.365  -8.085 -25.384  1.00  0.00    -0.372 OA
HETATM   11  H   UNL     1       0.227  -7.319 -25.290  1.00  0.00     0.211 HD
ENDBRANCH   3  10
BRANCH   3  12
HETATM   12  C   UNL     1      -1.978  -7.234 -23.826  1.00  0.00     0.204 C 
HETATM   13  O   UNL     1      -1.668  -5.842 -23.709  1.00  0.00    -0.369 OA
HETATM   14  C   UNL     1      -1.992  -5.312 -22.421  1.00  0.00     0.177 C 
HETATM   15  C   UNL     1      -1.155  -6.006 -21.342  1.00  0.00     0.180 C 
HETATM   16  C   UNL     1      -1.337  -7.523 -21.408  1.00  0.00     0.180 C 
HETATM   17  C   UNL     1      -1.140  -8.046 -22.832  1.00  0.00     0.182 C 
BRANCH  14  18
HETATM   18  C   UNL     1      -1.731  -3.810 -22.475  1.00  0.00     0.198 C 
BRANCH  18  19
HETATM   19  O   UNL     1      -2.165  -3.234 -21.256  1.00  0.00    -0.398 OA
HETATM   20  H   UNL     1      -2.696  -3.906 -20.794  1.00  0.00     0.209 HD
ENDBRANCH  18  19
ENDBRANCH  14  18
BRANCH  15  21
HETATM   21  O   UNL     1      -1.555  -5.571 -20.046  1.00  0.00    -0.390 OA
HETATM   22  H   UNL     1      -1.542  -6.341 -19.452  1.00  0.00     0.210 HD
ENDBRANCH  15  21
BRANCH  16  23
HETATM   23  O   UNL     1      -0.370  -8.150 -20.562  1.00  0.00    -0.390 OA
HETATM   24  H   UNL     1      -0.844  -8.597 -19.840  1.00  0.00     0.210 HD
ENDBRANCH  16  23
BRANCH  17  25
HETATM   25  O   UNL     1      -1.527  -9.417 -22.859  1.00  0.00    -0.390 OA
HETATM   26  H   UNL     1      -0.772  -9.948 -22.555  1.00  0.00     0.210 HD
ENDBRANCH  17  25
ENDBRANCH   3  12
BRANCH   4  27
HETATM   27  C   UNL     1      -3.400  -4.759 -27.290  1.00  0.00     0.193 C 
HETATM   28  O   UNL     1      -4.681  -4.299 -26.850  1.00  0.00    -0.368 OA
HETATM   29  C   UNL     1      -4.941  -2.942 -27.216  1.00  0.00     0.177 C 
HETATM   30  C   UNL     1      -4.984  -2.818 -28.742  1.00  0.00     0.180 C 
HETATM   31  C   UNL     1      -3.683  -3.334 -29.356  1.00  0.00     0.181 C 
HETATM   32  C   UNL     1      -3.317  -4.720 -28.822  1.00  0.00     0.183 C 
BRANCH  29  33
HETATM   33  C   UNL     1      -6.265  -2.547 -26.568  1.00  0.00     0.198 C 
BRANCH  33  34
HETATM   34  O   UNL     1      -7.301  -2.716 -27.517  1.00  0.00    -0.398 OA
HETATM   35  H   UNL     1      -7.418  -3.672 -27.648  1.00  0.00     0.209 HD
ENDBRANCH  33  34
ENDBRANCH  29  33
BRANCH  30  36
HETATM   36  O   UNL     1      -5.143  -1.454 -29.126  1.00  0.00    -0.390 OA
HETATM   37  H   UNL     1      -6.090  -1.291 -29.272  1.00  0.00     0.210 HD
ENDBRANCH  30  36
BRANCH  31  38
HETATM   38  O   UNL     1      -3.839  -3.427 -30.773  1.00  0.00    -0.390 OA
HETATM   39  H   UNL     1      -4.101  -4.338 -30.990  1.00  0.00     0.210 HD
ENDBRANCH  31  38
BRANCH  32  40
HETATM   40  O   UNL     1      -1.985  -5.003 -29.253  1.00  0.00    -0.390 OA
HETATM   41  H   UNL     1      -1.811  -5.946 -29.094  1.00  0.00     0.210 HD
ENDBRANCH  32  40
ENDBRANCH   4  27
BRANCH   7  42
HETATM   42  O   UNL     1      -5.438  -6.937 -27.241  1.00  0.00    -0.359 OA
HETATM   43  H   UNL     1      -5.528  -6.024 -27.555  1.00  0.00     0.218 HD
ENDBRANCH   7  42
BRANCH   9  44
HETATM   44  O   UNL     1      -6.139  -9.231 -26.654  1.00  0.00    -0.360 OA
HETATM   45  H   UNL     1      -6.465 -10.051 -27.060  1.00  0.00     0.217 HD
ENDBRANCH   9  44
BRANCH   9  46
HETATM   46  C   UNL     1      -4.579 -10.751 -25.643  1.00  0.00     0.038 C 
HETATM   47  C   UNL     1      -5.505 -11.678 -25.342  1.00  0.00     0.014 C 
BRANCH  47  48
HETATM   48  C   UNL     1      -5.207 -13.014 -24.796  1.00  0.00    -0.036 A 
HETATM   49  C   UNL     1      -3.883 -13.433 -24.661  1.00  0.00     0.014 A 
HETATM   50  C   UNL     1      -3.601 -14.696 -24.143  1.00  0.00     0.037 A 
HETATM   51  C   UNL     1      -4.643 -15.542 -23.761  1.00  0.00     0.065 A 
HETATM   52  C   UNL     1      -5.966 -15.122 -23.895  1.00  0.00     0.037 A 
HETATM   53  C   UNL     1      -6.249 -13.858 -24.413  1.00  0.00     0.014 A 
BRANCH  51  54
HETATM   54  O   UNL     1      -4.368 -16.776 -23.256  1.00  0.00    -0.361 OA
HETATM   55  H   UNL     1      -3.528 -17.091 -23.631  1.00  0.00     0.217 HD
ENDBRANCH  51  54
ENDBRANCH  47  48
ENDBRANCH   9  46
TORSDOF 18
ENDMDL
MODEL 2
REMARK VINA RESULT:      -7.7      1.230      2.145
REMARK  18 active torsions:
REMARK  status: ('A' for Active; 'I' for Inactive)
REMARK    1  A    between atoms: O_3  and  C_18 
REMARK    2  A    between atoms: O_4  and  C_19 
REMARK    3  A    between atoms: O_5  and  C_20 
REMARK    4  A    between atoms: O_6  and  C_21 
REMARK    5  A    between atoms: O_7  and  C_24 
REMARK    6  A    between atoms: O_8  and  C_27 
REMARK    7  A    between atoms: O_9  and  C_28 
REMARK    8  A    between atoms: O_12  and  C_31 
REMARK    9  A    between atoms: O_13  and  C_33 
REMARK   10  A    between atoms: O_14  and  C_34 
REMARK   11  A    between atoms: O_15  and  C_35 
REMARK   12  A    between atoms: O_16  and  C_43 
REMARK   13  A    between atoms: C_17  and  C_18 
REMARK   14  A    between atoms: C_22  and  C_33 
REMARK   15  A    between atoms: C_23  and  C_25 
REMARK   16  A    between atoms: C_29  and  C_34 
REMARK   17  A    between atoms: C_35  and  C_36 
REMARK   18  A    between atoms: C_37  and  C_38 
ROOT
HETATM    1  O   UNL     1      -2.343  -5.408 -27.033  1.00  0.00    -0.288 OA
HETATM    2  O   UNL     1      -3.240  -9.656 -25.531  1.00  0.00    -0.288 OA
HETATM    3  C   UNL     1      -2.735  -7.310 -25.621  1.00  0.00     0.217 C 
HETATM    4  C   UNL     1      -4.636  -5.926 -26.710  1.00  0.00     0.057 C 
HETATM    5  C   UNL     1      -3.166  -6.161 -26.513  1.00  0.00     0.206 C 
HETATM    6  C   UNL     1      -3.658  -8.508 -25.673  1.00  0.00     0.210 C 
HETATM    7  C   UNL     1      -5.507  -6.905 -26.388  1.00  0.00     0.095 C 
HETATM    8  C   UNL     1      -5.111  -8.212 -25.875  1.00  0.00     0.080 C 
HETATM    9  C   UNL     1      -5.967  -9.194 -25.548  1.00  0.00     0.082 C 
ENDROOT
BRANCH   3  10
HETATM   10  O   UNL     1      -1.461  -7.750 -26.063  1.00  0.00    -0.372 OA
HETATM   11  H   UNL     1      -1.389  -7.579 -27.018  1.00  0.00     0.211 HD
ENDBRANCH   3  10
BRANCH   3  12
HETATM   12  C   UNL     1      -2.623  -6.827 -24.179  1.00  0.00     0.204 C 
HETATM   13  O   UNL     1      -2.631  -5.397 -24.210  1.00  0.00    -0.369 OA
HETATM   14  C   UNL     1      -2.647  -4.817 -22.904  1.00  0.00     0.177 C 
HETATM   15  C   UNL     1      -1.373  -5.199 -22.144  1.00  0.00     0.180 C 
HETATM   16  C   UNL     1      -1.202  -6.718 -22.103  1.00  0.00     0.180 C 
HETATM   17  C   UNL     1      -1.347  -7.332 -23.496  1.00  0.00     0.182 C 
BRANCH  14  18
HETATM   18  C   UNL     1      -2.780  -3.308 -23.083  1.00  0.00     0.198 C 
BRANCH  18  19
HETATM   19  O   UNL     1      -3.314  -2.758 -21.893  1.00  0.00    -0.398 OA
HETATM   20  H   UNL     1      -2.562  -2.474 -21.345  1.00  0.00     0.209 HD
ENDBRANCH  18  19
ENDBRANCH  14  18
BRANCH  15  21
HETATM   21  O   UNL     1      -1.433  -4.726 -20.802  1.00  0.00    -0.390 OA
HETATM   22  H   UNL     1      -0.833  -5.270 -20.264  1.00  0.00     0.210 HD
ENDBRANCH  15  21
BRANCH  16  23
HETATM   23  O   UNL     1       0.103  -7.030 -21.608  1.00  0.00    -0.390 OA
HETATM   24  H   UNL     1       0.025  -7.242 -20.662  1.00  0.00     0.210 HD
ENDBRANCH  16  23
BRANCH  17  25
HETATM   25  O   UNL     1      -1.387  -8.749 -23.355  1.00  0.00    -0.390 OA
HETATM   26  H   UNL     1      -2.293  -9.001 -23.107  1.00  0.00     0.210 HD
ENDBRANCH  17  25
ENDBRANCH   3  12
BRANCH   4  27
HETATM   27  C   UNL     1      -4.983  -4.579 -27.263  1.00  0.00     0.193 C 
HETATM   28  O   UNL     1      -4.217  -4.415 -28.460  1.00  0.00    -0.368 OA
HETATM   29  C   UNL     1      -4.521  -3.204 -29.156  1.00  0.00     0.177 C 
HETATM   30  C   UNL     1      -4.148  -2.001 -28.286  1.00  0.00     0.180 C 
HETATM   31  C   UNL     1      -4.861  -2.077 -26.936  1.00  0.00     0.181 C 
HETATM   32  C   UNL     1      -4.677  -3.445 -26.276  1.00  0.00     0.183 C 
BRANCH  29  33
HETATM   33  C   UNL     1      -3.742  -3.232 -30.468  1.00  0.00     0.198 C 
BRANCH  33  34
HETATM   34  O   UNL     1      -4.463  -2.493 -31.436  1.00  0.00    -0.398 OA
HETATM   35  H   UNL     1      -5.318  -2.257 -31.039  1.00  0.00     0.209 HD
ENDBRANCH  33  34
ENDBRANCH  29  33
BRANCH  30  36
HETATM   36  O   UNL     1      -4.537  -0.786 -28.923  1.00  0.00    -0.390 OA
HETATM   37  H   UNL     1      -3.914  -0.614 -29.648  1.00  0.00     0.210 HD
ENDBRANCH  30  36
BRANCH  31  38
HETATM   38  O   UNL     1      -4.321  -1.082 -26.065  1.00  0.00    -0.390 OA
HETATM   39  H   UNL     1      -4.989  -0.384 -25.950  1.00  0.00     0.210 HD
ENDBRANCH  31  38
BRANCH  32  40
HETATM   40  O   UNL     1      -5.570  -3.502 -25.163  1.00  0.00    -0.390 OA
HETATM   41  H   UNL     1      -5.277  -2.846 -24.508  1.00  0.00     0.210 HD
ENDBRANCH  32  40
ENDBRANCH   4  27
BRANCH   7  42
HETATM   42  O   UNL     1      -6.875  -6.774 -26.555  1.00  0.00    -0.359 OA
HETATM   43  H   UNL     1      -7.058  -5.952 -27.036  1.00  0.00     0.218 HD
ENDBRANCH   7  42
BRANCH   9  44
HETATM   44  O   UNL     1      -7.331  -9.038 -25.679  1.00  0.00    -0.360 OA
HETATM   45  H   UNL     1      -7.619  -8.261 -25.172  1.00  0.00     0.217 HD
ENDBRANCH   9  44
BRANCH   9  46
HETATM   46  C   UNL     1      -5.517 -10.476 -25.042  1.00  0.00     0.038 C 
HETATM   47  C   UNL     1      -6.053 -11.666 -25.365  1.00  0.00     0.014 C 
BRANCH  47  48
HETATM   48  C   UNL     1      -5.593 -12.963 -24.839  1.00  0.00    -0.036 A 
HETATM   49  C   UNL     1      -6.523 -13.921 -24.433  1.00  0.00     0.014 A 
HETATM   50  C   UNL     1      -6.087 -15.149 -23.937  1.00  0.00     0.037 A 
HETATM   51  C   UNL     1      -4.722 -15.420 -23.844  1.00  0.00     0.065 A 
HETATM   52  C   UNL     1      -3.792 -14.462 -24.251  1.00  0.00     0.037 A 
HETATM   53  C   UNL     1      -4.228 -13.234 -24.748  1.00  0.00     0.014 A 
BRANCH  51  54
HETATM   54  O   UNL     1      -4.296 -16.619 -23.359  1.00  0.00    -0.361 OA
HETATM   55  H   UNL     1      -4.978 -16.979 -22.766  1.00  0.00     0.217 HD
ENDBRANCH  51  54
ENDBRANCH  47  48
ENDBRANCH   9  46
TORSDOF 18
ENDMDL
MODEL 3
REMARK VINA RESULT:      -7.6      2.680      8.634
REMARK  18 active torsions:
REMARK  status: ('A' for Active; 'I' for Inactive)
REMARK    1  A    between atoms: O_3  and  C_18 
REMARK    2  A    between atoms: O_4  and  C_19 
REMARK    3  A    between atoms: O_5  and  C_20 
REMARK    4  A    between atoms: O_6  and  C_21 
REMARK    5  A    between atoms: O_7  and  C_24 
REMARK    6  A    between atoms: O_8  and  C_27 
REMARK    7  A    between atoms: O_9  and  C_28 
REMARK    8  A    between atoms: O_12  and  C_31 
REMARK    9  A    between atoms: O_13  and  C_33 
REMARK   10  A    between atoms: O_14  and  C_34 
REMARK   11  A    between atoms: O_15  and  C_35 
REMARK   12  A    between atoms: O_16  and  C_43 
REMARK   13  A    between atoms: C_17  and  C_18 
REMARK   14  A    between atoms: C_22  and  C_33 
REMARK   15  A    between atoms: C_23  and  C_25 
REMARK   16  A    between atoms: C_29  and  C_34 
REMARK   17  A    between atoms: C_35  and  C_36 
REMARK   18  A    between atoms: C_37  and  C_38 
ROOT
HETATM    1  O   UNL     1      -5.434  -6.113 -24.894  1.00  0.00    -0.288 OA
HETATM    2  O   UNL     1      -4.134  -4.114 -28.821  1.00  0.00    -0.288 OA
HETATM    3  C   UNL     1      -4.123  -5.099 -26.631  1.00  0.00     0.217 C 
HETATM    4  C   UNL     1      -4.846  -7.588 -26.657  1.00  0.00     0.057 C 
HETATM    5  C   UNL     1      -4.863  -6.250 -25.976  1.00  0.00     0.206 C 
HETATM    6  C   UNL     1      -4.137  -5.141 -28.144  1.00  0.00     0.210 C 
HETATM    7  C   UNL     1      -4.480  -7.660 -27.954  1.00  0.00     0.095 C 
HETATM    8  C   UNL     1      -4.121  -6.502 -28.765  1.00  0.00     0.080 C 
HETATM    9  C   UNL     1      -3.754  -6.560 -30.055  1.00  0.00     0.082 C 
ENDROOT
BRANCH   3  10
HETATM   10  O   UNL     1      -4.762  -3.893 -26.244  1.00  0.00    -0.372 OA
HETATM   11  H   UNL     1      -4.227  -3.145 -26.560  1.00  0.00     0.211 HD
ENDBRANCH   3  10
BRANCH   3  12
HETATM   12  C   UNL     1      -2.677  -5.076 -26.144  1.00  0.00     0.204 C 
HETATM   13  O   UNL     1      -2.372  -6.389 -25.666  1.00  0.00    -0.369 OA
HETATM   14  C   UNL     1      -1.001  -6.531 -25.284  1.00  0.00     0.177 C 
HETATM   15  C   UNL     1      -0.678  -5.589 -24.120  1.00  0.00     0.180 C 
HETATM   16  C   UNL     1      -1.036  -4.146 -24.477  1.00  0.00     0.180 C 
HETATM   17  C   UNL     1      -2.457  -4.044 -25.032  1.00  0.00     0.182 C 
BRANCH  14  18
HETATM   18  C   UNL     1      -0.786  -7.996 -24.917  1.00  0.00     0.198 C 
BRANCH  18  19
HETATM   19  O   UNL     1      -1.753  -8.777 -25.594  1.00  0.00    -0.398 OA
HETATM   20  H   UNL     1      -1.278  -9.319 -26.248  1.00  0.00     0.209 HD
ENDBRANCH  18  19
ENDBRANCH  14  18
BRANCH  15  21
HETATM   21  O   UNL     1       0.711  -5.636 -23.812  1.00  0.00    -0.390 OA
HETATM   22  H   UNL     1       1.204  -5.681 -24.650  1.00  0.00     0.210 HD
ENDBRANCH  15  21
BRANCH  16  23
HETATM   23  O   UNL     1      -0.954  -3.337 -23.301  1.00  0.00    -0.390 OA
HETATM   24  H   UNL     1      -0.596  -3.885 -22.581  1.00  0.00     0.210 HD
ENDBRANCH  16  23
BRANCH  17  25
HETATM   25  O   UNL     1      -2.645  -2.724 -25.535  1.00  0.00    -0.390 OA
HETATM   26  H   UNL     1      -1.796  -2.255 -25.470  1.00  0.00     0.210 HD
ENDBRANCH  17  25
ENDBRANCH   3  12
BRANCH   4  27
HETATM   27  C   UNL     1      -5.249  -8.736 -25.785  1.00  0.00     0.193 C 
HETATM   28  O   UNL     1      -4.377  -9.824 -26.108  1.00  0.00    -0.368 OA
HETATM   29  C   UNL     1      -4.583 -10.969 -25.277  1.00  0.00     0.177 C 
HETATM   30  C   UNL     1      -5.994 -11.520 -25.498  1.00  0.00     0.180 C 
HETATM   31  C   UNL     1      -7.038 -10.434 -25.240  1.00  0.00     0.181 C 
HETATM   32  C   UNL     1      -6.713  -9.146 -25.999  1.00  0.00     0.183 C 
BRANCH  29  33
HETATM   33  C   UNL     1      -3.503 -11.985 -25.636  1.00  0.00     0.198 C 
BRANCH  33  34
HETATM   34  O   UNL     1      -2.544 -11.351 -26.462  1.00  0.00    -0.398 OA
HETATM   35  H   UNL     1      -2.020 -12.052 -26.884  1.00  0.00     0.209 HD
ENDBRANCH  33  34
ENDBRANCH  29  33
BRANCH  30  36
HETATM   36  O   UNL     1      -6.251 -12.601 -24.605  1.00  0.00    -0.390 OA
HETATM   37  H   UNL     1      -6.175 -12.265 -23.696  1.00  0.00     0.210 HD
ENDBRANCH  30  36
BRANCH  31  38
HETATM   38  O   UNL     1      -8.316 -10.901 -25.677  1.00  0.00    -0.390 OA
HETATM   39  H   UNL     1      -8.175 -11.542 -26.395  1.00  0.00     0.210 HD
ENDBRANCH  31  38
BRANCH  32  40
HETATM   40  O   UNL     1      -7.588  -8.131 -25.506  1.00  0.00    -0.390 OA
HETATM   41  H   UNL     1      -8.496  -8.365 -25.765  1.00  0.00     0.210 HD
ENDBRANCH  32  40
ENDBRANCH   4  27
BRANCH   7  42
HETATM   42  O   UNL     1      -4.453  -8.851 -28.658  1.00  0.00    -0.359 OA
HETATM   43  H   UNL     1      -5.276  -9.337 -28.491  1.00  0.00     0.218 HD
ENDBRANCH   7  42
BRANCH   9  44
HETATM   44  O   UNL     1      -3.690  -7.758 -30.736  1.00  0.00    -0.360 OA
HETATM   45  H   UNL     1      -4.098  -7.656 -31.612  1.00  0.00     0.217 HD
ENDBRANCH   9  44
BRANCH   9  46
HETATM   46  C   UNL     1      -3.406  -5.375 -30.815  1.00  0.00     0.038 C 
HETATM   47  C   UNL     1      -2.529  -5.339 -31.834  1.00  0.00     0.014 C 
BRANCH  47  48
HETATM   48  C   UNL     1      -2.177  -4.127 -32.595  1.00  0.00    -0.036 A 
HETATM   49  C   UNL     1      -2.367  -2.867 -32.027  1.00  0.00     0.014 A 
HETATM   50  C   UNL     1      -2.033  -1.721 -32.747  1.00  0.00     0.037 A 
HETATM   51  C   UNL     1      -1.511  -1.833 -34.035  1.00  0.00     0.065 A 
HETATM   52  C   UNL     1      -1.320  -3.093 -34.602  1.00  0.00     0.037 A 
HETATM   53  C   UNL     1      -1.654  -4.241 -33.882  1.00  0.00     0.014 A 
BRANCH  51  54
HETATM   54  O   UNL     1      -1.185  -0.714 -34.738  1.00  0.00    -0.361 OA
HETATM   55  H   UNL     1      -1.857  -0.030 -34.572  1.00  0.00     0.217 HD
ENDBRANCH  51  54
ENDBRANCH  47  48
ENDBRANCH   9  46
TORSDOF 18
ENDMDL
MODEL 4
REMARK VINA RESULT:      -7.0      1.718      2.329
REMARK  18 active torsions:
REMARK  status: ('A' for Active; 'I' for Inactive)
REMARK    1  A    between atoms: O_3  and  C_18 
REMARK    2  A    between atoms: O_4  and  C_19 
REMARK    3  A    between atoms: O_5  and  C_20 
REMARK    4  A    between atoms: O_6  and  C_21 
REMARK    5  A    between atoms: O_7  and  C_24 
REMARK    6  A    between atoms: O_8  and  C_27 
REMARK    7  A    between atoms: O_9  and  C_28 
REMARK    8  A    between atoms: O_12  and  C_31 
REMARK    9  A    between atoms: O_13  and  C_33 
REMARK   10  A    between atoms: O_14  and  C_34 
REMARK   11  A    between atoms: O_15  and  C_35 
REMARK   12  A    between atoms: O_16  and  C_43 
REMARK   13  A    between atoms: C_17  and  C_18 
REMARK   14  A    between atoms: C_22  and  C_33 
REMARK   15  A    between atoms: C_23  and  C_25 
REMARK   16  A    between atoms: C_29  and  C_34 
REMARK   17  A    between atoms: C_35  and  C_36 
REMARK   18  A    between atoms: C_37  and  C_38 
ROOT
HETATM    1  O   UNL     1      -2.495  -3.862 -27.043  1.00  0.00    -0.288 OA
HETATM    2  O   UNL     1      -3.255  -8.265 -25.975  1.00  0.00    -0.288 OA
HETATM    3  C   UNL     1      -2.843  -5.904 -25.829  1.00  0.00     0.217 C 
HETATM    4  C   UNL     1      -4.772  -4.494 -26.833  1.00  0.00     0.057 C 
HETATM    5  C   UNL     1      -3.299  -4.691 -26.619  1.00  0.00     0.206 C 
HETATM    6  C   UNL     1      -3.716  -7.126 -26.020  1.00  0.00     0.210 C 
HETATM    7  C   UNL     1      -5.611  -5.532 -26.628  1.00  0.00     0.095 C 
HETATM    8  C   UNL     1      -5.174  -6.866 -26.232  1.00  0.00     0.080 C 
HETATM    9  C   UNL     1      -5.998  -7.906 -26.023  1.00  0.00     0.082 C 
ENDROOT
BRANCH   3  10
HETATM   10  O   UNL     1      -1.542  -6.251 -26.276  1.00  0.00    -0.372 OA
HETATM   11  H   UNL     1      -0.903  -5.641 -25.870  1.00  0.00     0.211 HD
ENDBRANCH   3  10
BRANCH   3  12
HETATM   12  C   UNL     1      -2.784  -5.558 -24.345  1.00  0.00     0.204 C 
HETATM   13  O   UNL     1      -3.151  -4.181 -24.218  1.00  0.00    -0.369 OA
HETATM   14  C   UNL     1      -3.247  -3.760 -22.855  1.00  0.00     0.177 C 
HETATM   15  C   UNL     1      -1.882  -3.881 -22.170  1.00  0.00     0.180 C 
HETATM   16  C   UNL     1      -1.334  -5.303 -22.302  1.00  0.00     0.180 C 
HETATM   17  C   UNL     1      -1.390  -5.789 -23.751  1.00  0.00     0.182 C 
BRANCH  14  18
HETATM   18  C   UNL     1      -3.762  -2.324 -22.863  1.00  0.00     0.198 C 
BRANCH  18  19
HETATM   19  O   UNL     1      -4.683  -2.182 -23.929  1.00  0.00    -0.398 OA
HETATM   20  H   UNL     1      -4.184  -2.295 -24.757  1.00  0.00     0.209 HD
ENDBRANCH  18  19
ENDBRANCH  14  18
BRANCH  15  21
HETATM   21  O   UNL     1      -1.992  -3.578 -20.783  1.00  0.00    -0.390 OA
HETATM   22  H   UNL     1      -2.047  -2.612 -20.689  1.00  0.00     0.210 HD
ENDBRANCH  15  21
BRANCH  16  23
HETATM   23  O   UNL     1       0.030  -5.323 -21.874  1.00  0.00    -0.390 OA
HETATM   24  H   UNL     1       0.499  -4.599 -22.325  1.00  0.00     0.210 HD
ENDBRANCH  16  23
BRANCH  17  25
HETATM   25  O   UNL     1      -1.067  -7.177 -23.767  1.00  0.00    -0.390 OA
HETATM   26  H   UNL     1      -0.917  -7.440 -24.690  1.00  0.00     0.210 HD
ENDBRANCH  17  25
ENDBRANCH   3  12
BRANCH   4  27
HETATM   27  C   UNL     1      -5.160  -3.115 -27.265  1.00  0.00     0.193 C 
HETATM   28  O   UNL     1      -6.334  -2.767 -26.525  1.00  0.00    -0.368 OA
HETATM   29  C   UNL     1      -6.766  -1.425 -26.764  1.00  0.00     0.177 C 
HETATM   30  C   UNL     1      -7.168  -1.265 -28.233  1.00  0.00     0.180 C 
HETATM   31  C   UNL     1      -6.012  -1.663 -29.149  1.00  0.00     0.181 C 
HETATM   32  C   UNL     1      -5.436  -3.030 -28.773  1.00  0.00     0.183 C 
BRANCH  29  33
HETATM   33  C   UNL     1      -7.928  -1.151 -25.814  1.00  0.00     0.198 C 
BRANCH  33  34
HETATM   34  O   UNL     1      -7.497  -1.404 -24.489  1.00  0.00    -0.398 OA
HETATM   35  H   UNL     1      -6.617  -1.004 -24.393  1.00  0.00     0.209 HD
ENDBRANCH  33  34
ENDBRANCH  29  33
BRANCH  30  36
HETATM   36  O   UNL     1      -7.507   0.091 -28.512  1.00  0.00    -0.390 OA
HETATM   37  H   UNL     1      -8.368   0.099 -28.963  1.00  0.00     0.210 HD
ENDBRANCH  30  36
BRANCH  31  38
HETATM   38  O   UNL     1      -6.484  -1.731 -30.496  1.00  0.00    -0.390 OA
HETATM   39  H   UNL     1      -7.024  -0.940 -30.668  1.00  0.00     0.210 HD
ENDBRANCH  31  38
BRANCH  32  40
HETATM   40  O   UNL     1      -4.224  -3.197 -29.509  1.00  0.00    -0.390 OA
HETATM   41  H   UNL     1      -3.842  -2.316 -29.663  1.00  0.00     0.210 HD
ENDBRANCH  32  40
ENDBRANCH   4  27
BRANCH   7  42
HETATM   42  O   UNL     1      -6.978  -5.438 -26.819  1.00  0.00    -0.359 OA
HETATM   43  H   UNL     1      -7.431  -5.905 -26.100  1.00  0.00     0.218 HD
ENDBRANCH   7  42
BRANCH   9  44
HETATM   44  O   UNL     1      -7.364  -7.790 -26.176  1.00  0.00    -0.360 OA
HETATM   45  H   UNL     1      -7.633  -6.874 -25.996  1.00  0.00     0.217 HD
ENDBRANCH   9  44
BRANCH   9  46
HETATM   46  C   UNL     1      -5.509  -9.213 -25.629  1.00  0.00     0.038 C 
HETATM   47  C   UNL     1      -6.225 -10.351 -25.665  1.00  0.00     0.014 C 
BRANCH  47  48
HETATM   48  C   UNL     1      -5.721 -11.673 -25.256  1.00  0.00    -0.036 A 
HETATM   49  C   UNL     1      -4.348 -11.921 -25.237  1.00  0.00     0.014 A 
HETATM   50  C   UNL     1      -3.871 -13.172 -24.848  1.00  0.00     0.037 A 
HETATM   51  C   UNL     1      -4.766 -14.176 -24.479  1.00  0.00     0.065 A 
HETATM   52  C   UNL     1      -6.138 -13.928 -24.496  1.00  0.00     0.037 A 
HETATM   53  C   UNL     1      -6.616 -12.676 -24.885  1.00  0.00     0.014 A 
BRANCH  51  54
HETATM   54  O   UNL     1      -4.300 -15.398 -24.099  1.00  0.00    -0.361 OA
HETATM   55  H   UNL     1      -3.570 -15.275 -23.468  1.00  0.00     0.217 HD
ENDBRANCH  51  54
ENDBRANCH  47  48
ENDBRANCH   9  46
TORSDOF 18
ENDMDL
MODEL 5
REMARK VINA RESULT:      -7.0      3.120      6.472
REMARK  18 active torsions:
REMARK  status: ('A' for Active; 'I' for Inactive)
REMARK    1  A    between atoms: O_3  and  C_18 
REMARK    2  A    between atoms: O_4  and  C_19 
REMARK    3  A    between atoms: O_5  and  C_20 
REMARK    4  A    between atoms: O_6  and  C_21 
REMARK    5  A    between atoms: O_7  and  C_24 
REMARK    6  A    between atoms: O_8  and  C_27 
REMARK    7  A    between atoms: O_9  and  C_28 
REMARK    8  A    between atoms: O_12  and  C_31 
REMARK    9  A    between atoms: O_13  and  C_33 
REMARK   10  A    between atoms: O_14  and  C_34 
REMARK   11  A    between atoms: O_15  and  C_35 
REMARK   12  A    between atoms: O_16  and  C_43 
REMARK   13  A    between atoms: C_17  and  C_18 
REMARK   14  A    between atoms: C_22  and  C_33 
REMARK   15  A    between atoms: C_23  and  C_25 
REMARK   16  A    between atoms: C_29  and  C_34 
REMARK   17  A    between atoms: C_35  and  C_36 
REMARK   18  A    between atoms: C_37  and  C_38 
ROOT
HETATM    1  O   UNL     1      -4.735  -3.135 -27.231  1.00  0.00    -0.288 OA
HETATM    2  O   UNL     1      -3.482  -7.466 -26.351  1.00  0.00    -0.288 OA
HETATM    3  C   UNL     1      -3.822  -5.346 -27.427  1.00  0.00     0.217 C 
HETATM    4  C   UNL     1      -2.612  -3.407 -26.206  1.00  0.00     0.057 C 
HETATM    5  C   UNL     1      -3.810  -3.902 -26.964  1.00  0.00     0.206 C 
HETATM    6  C   UNL     1      -3.117  -6.300 -26.486  1.00  0.00     0.210 C 
HETATM    7  C   UNL     1      -1.756  -4.303 -25.672  1.00  0.00     0.095 C 
HETATM    8  C   UNL     1      -1.932  -5.749 -25.758  1.00  0.00     0.080 C 
HETATM    9  C   UNL     1      -1.087  -6.651 -25.233  1.00  0.00     0.082 C 
ENDROOT
BRANCH   3  10
HETATM   10  O   UNL     1      -5.174  -5.768 -27.506  1.00  0.00    -0.372 OA
HETATM   11  H   UNL     1      -5.297  -6.528 -26.912  1.00  0.00     0.211 HD
ENDBRANCH   3  10
BRANCH   3  12
HETATM   12  C   UNL     1      -3.187  -5.447 -28.810  1.00  0.00     0.204 C 
HETATM   13  O   UNL     1      -2.924  -4.112 -29.252  1.00  0.00    -0.369 OA
HETATM   14  C   UNL     1      -2.220  -4.071 -30.495  1.00  0.00     0.177 C 
HETATM   15  C   UNL     1      -3.068  -4.706 -31.602  1.00  0.00     0.180 C 
HETATM   16  C   UNL     1      -3.486  -6.126 -31.216  1.00  0.00     0.180 C 
HETATM   17  C   UNL     1      -4.095  -6.166 -29.814  1.00  0.00     0.182 C 
BRANCH  14  18
HETATM   18  C   UNL     1      -1.898  -2.608 -30.783  1.00  0.00     0.198 C 
BRANCH  18  19
HETATM   19  O   UNL     1      -1.601  -1.963 -29.558  1.00  0.00    -0.398 OA
HETATM   20  H   UNL     1      -2.243  -2.285 -28.902  1.00  0.00     0.209 HD
ENDBRANCH  18  19
ENDBRANCH  14  18
BRANCH  15  21
HETATM   21  O   UNL     1      -2.329  -4.779 -32.817  1.00  0.00    -0.390 OA
HETATM   22  H   UNL     1      -2.769  -5.421 -33.399  1.00  0.00     0.210 HD
ENDBRANCH  15  21
BRANCH  16  23
HETATM   23  O   UNL     1      -4.467  -6.595 -32.145  1.00  0.00    -0.390 OA
HETATM   24  H   UNL     1      -5.339  -6.544 -31.716  1.00  0.00     0.210 HD
ENDBRANCH  16  23
BRANCH  17  25
HETATM   25  O   UNL     1      -4.264  -7.531 -29.442  1.00  0.00    -0.390 OA
HETATM   26  H   UNL     1      -3.734  -8.075 -30.048  1.00  0.00     0.210 HD
ENDBRANCH  17  25
ENDBRANCH   3  12
BRANCH   4  27
HETATM   27  C   UNL     1      -2.497  -1.916 -26.127  1.00  0.00     0.193 C 
HETATM   28  O   UNL     1      -1.150  -1.589 -26.481  1.00  0.00    -0.368 OA
HETATM   29  C   UNL     1      -0.917  -0.180 -26.544  1.00  0.00     0.177 C 
HETATM   30  C   UNL     1      -1.119   0.440 -25.159  1.00  0.00     0.180 C 
HETATM   31  C   UNL     1      -2.515   0.117 -24.627  1.00  0.00     0.181 C 
HETATM   32  C   UNL     1      -2.825  -1.378 -24.727  1.00  0.00     0.183 C 
BRANCH  29  33
HETATM   33  C   UNL     1       0.503   0.018 -27.065  1.00  0.00     0.198 C 
BRANCH  33  34
HETATM   34  O   UNL     1       0.567  -0.460 -28.395  1.00  0.00    -0.398 OA
HETATM   35  H   UNL     1       0.554   0.316 -28.980  1.00  0.00     0.209 HD
ENDBRANCH  33  34
ENDBRANCH  29  33
BRANCH  30  36
HETATM   36  O   UNL     1      -0.989   1.858 -25.224  1.00  0.00    -0.390 OA
HETATM   37  H   UNL     1      -0.046   2.079 -25.136  1.00  0.00     0.210 HD
ENDBRANCH  30  36
BRANCH  31  38
HETATM   38  O   UNL     1      -2.593   0.500 -23.253  1.00  0.00    -0.390 OA
HETATM   39  H   UNL     1      -1.756   0.251 -22.822  1.00  0.00     0.210 HD
ENDBRANCH  31  38
BRANCH  32  40
HETATM   40  O   UNL     1      -4.216  -1.542 -24.447  1.00  0.00    -0.390 OA
HETATM   41  H   UNL     1      -4.301  -2.147 -23.690  1.00  0.00     0.210 HD
ENDBRANCH  32  40
ENDBRANCH   4  27
BRANCH   7  42
HETATM   42  O   UNL     1      -0.638  -3.930 -24.946  1.00  0.00    -0.359 OA
HETATM   43  H   UNL     1      -0.829  -4.026 -23.999  1.00  0.00     0.218 HD
ENDBRANCH   7  42
BRANCH   9  44
HETATM   44  O   UNL     1       0.047  -6.268 -24.547  1.00  0.00    -0.360 OA
HETATM   45  H   UNL     1      -0.155  -5.497 -23.992  1.00  0.00     0.217 HD
ENDBRANCH   9  44
BRANCH   9  46
HETATM   46  C   UNL     1      -1.311  -8.079 -25.348  1.00  0.00     0.038 C 
HETATM   47  C   UNL     1      -0.495  -9.032 -24.864  1.00  0.00     0.014 C 
BRANCH  47  48
HETATM   48  C   UNL     1      -0.728 -10.481 -24.993  1.00  0.00    -0.036 A 
HETATM   49  C   UNL     1       0.352 -11.365 -24.982  1.00  0.00     0.014 A 
HETATM   50  C   UNL     1       0.131 -12.737 -25.103  1.00  0.00     0.037 A 
HETATM   51  C   UNL     1      -1.169 -13.225 -25.237  1.00  0.00     0.065 A 
HETATM   52  C   UNL     1      -2.248 -12.341 -25.247  1.00  0.00     0.037 A 
HETATM   53  C   UNL     1      -2.028 -10.969 -25.126  1.00  0.00     0.014 A 
BRANCH  51  54
HETATM   54  O   UNL     1      -1.385 -14.564 -25.355  1.00  0.00    -0.361 OA
HETATM   55  H   UNL     1      -2.026 -14.718 -26.070  1.00  0.00     0.217 HD
ENDBRANCH  51  54
ENDBRANCH  47  48
ENDBRANCH   9  46
TORSDOF 18
ENDMDL
MODEL 6
REMARK VINA RESULT:      -7.0      3.440      8.710
REMARK  18 active torsions:
REMARK  status: ('A' for Active; 'I' for Inactive)
REMARK    1  A    between atoms: O_3  and  C_18 
REMARK    2  A    between atoms: O_4  and  C_19 
REMARK    3  A    between atoms: O_5  and  C_20 
REMARK    4  A    between atoms: O_6  and  C_21 
REMARK    5  A    between atoms: O_7  and  C_24 
REMARK    6  A    between atoms: O_8  and  C_27 
REMARK    7  A    between atoms: O_9  and  C_28 
REMARK    8  A    between atoms: O_12  and  C_31 
REMARK    9  A    between atoms: O_13  and  C_33 
REMARK   10  A    between atoms: O_14  and  C_34 
REMARK   11  A    between atoms: O_15  and  C_35 
REMARK   12  A    between atoms: O_16  and  C_43 
REMARK   13  A    between atoms: C_17  and  C_18 
REMARK   14  A    between atoms: C_22  and  C_33 
REMARK   15  A    between atoms: C_23  and  C_25 
REMARK   16  A    between atoms: C_29  and  C_34 
REMARK   17  A    between atoms: C_35  and  C_36 
REMARK   18  A    between atoms: C_37  and  C_38 
ROOT
HETATM    1  O   UNL     1      -2.182  -7.246 -26.149  1.00  0.00    -0.288 OA
HETATM    2  O   UNL     1      -3.781  -5.073 -22.431  1.00  0.00    -0.288 OA
HETATM    3  C   UNL     1      -3.588  -6.502 -24.350  1.00  0.00     0.217 C 
HETATM    4  C   UNL     1      -1.744  -8.301 -24.069  1.00  0.00     0.057 C 
HETATM    5  C   UNL     1      -2.470  -7.330 -24.955  1.00  0.00     0.206 C 
HETATM    6  C   UNL     1      -3.363  -6.129 -22.901  1.00  0.00     0.210 C 
HETATM    7  C   UNL     1      -1.859  -8.181 -22.730  1.00  0.00     0.095 C 
HETATM    8  C   UNL     1      -2.632  -7.136 -22.069  1.00  0.00     0.080 C 
HETATM    9  C   UNL     1      -2.756  -7.006 -20.738  1.00  0.00     0.082 C 
ENDROOT
BRANCH   3  10
HETATM   10  O   UNL     1      -3.676  -5.289 -25.080  1.00  0.00    -0.372 OA
HETATM   11  H   UNL     1      -4.509  -5.289 -25.582  1.00  0.00     0.211 HD
ENDBRANCH   3  10
BRANCH   3  12
HETATM   12  C   UNL     1      -4.909  -7.256 -24.474  1.00  0.00     0.204 C 
HETATM   13  O   UNL     1      -4.649  -8.441 -25.230  1.00  0.00    -0.369 OA
HETATM   14  C   UNL     1      -5.790  -9.298 -25.321  1.00  0.00     0.177 C 
HETATM   15  C   UNL     1      -6.926  -8.585 -26.061  1.00  0.00     0.180 C 
HETATM   16  C   UNL     1      -7.253  -7.249 -25.392  1.00  0.00     0.180 C 
HETATM   17  C   UNL     1      -5.991  -6.417 -25.163  1.00  0.00     0.182 C 
BRANCH  14  18
HETATM   18  C   UNL     1      -5.343 -10.568 -26.038  1.00  0.00     0.198 C 
BRANCH  18  19
HETATM   19  O   UNL     1      -4.050 -10.352 -26.574  1.00  0.00    -0.398 OA
HETATM   20  H   UNL     1      -3.421 -10.397 -25.833  1.00  0.00     0.209 HD
ENDBRANCH  18  19
ENDBRANCH  14  18
BRANCH  15  21
HETATM   21  O   UNL     1      -8.105  -9.384 -26.051  1.00  0.00    -0.390 OA
HETATM   22  H   UNL     1      -8.297  -9.626 -25.129  1.00  0.00     0.210 HD
ENDBRANCH  15  21
BRANCH  16  23
HETATM   23  O   UNL     1      -8.136  -6.505 -26.235  1.00  0.00    -0.390 OA
HETATM   24  H   UNL     1      -8.123  -5.577 -25.943  1.00  0.00     0.210 HD
ENDBRANCH  16  23
BRANCH  17  25
HETATM   25  O   UNL     1      -6.339  -5.295 -24.356  1.00  0.00    -0.390 OA
HETATM   26  H   UNL     1      -5.875  -5.381 -23.506  1.00  0.00     0.210 HD
ENDBRANCH  17  25
ENDBRANCH   3  12
BRANCH   4  27
HETATM   27  C   UNL     1      -0.945  -9.335 -24.800  1.00  0.00     0.193 C 
HETATM   28  O   UNL     1      -1.653 -10.571 -24.668  1.00  0.00    -0.368 OA
HETATM   29  C   UNL     1      -1.053 -11.639 -25.406  1.00  0.00     0.177 C 
HETATM   30  C   UNL     1       0.344 -11.928 -24.852  1.00  0.00     0.180 C 
HETATM   31  C   UNL     1       1.202 -10.663 -24.880  1.00  0.00     0.181 C 
HETATM   32  C   UNL     1       0.479  -9.475 -24.244  1.00  0.00     0.183 C 
BRANCH  29  33
HETATM   33  C   UNL     1      -1.982 -12.844 -25.288  1.00  0.00     0.198 C 
BRANCH  33  34
HETATM   34  O   UNL     1      -3.121 -12.464 -24.538  1.00  0.00    -0.398 OA
HETATM   35  H   UNL     1      -2.816 -12.251 -23.641  1.00  0.00     0.209 HD
ENDBRANCH  33  34
ENDBRANCH  29  33
BRANCH  30  36
HETATM   36  O   UNL     1       0.996 -12.921 -25.639  1.00  0.00    -0.390 OA
HETATM   37  H   UNL     1       0.842 -13.786 -25.221  1.00  0.00     0.210 HD
ENDBRANCH  30  36
BRANCH  31  38
HETATM   38  O   UNL     1       2.407 -10.899 -24.148  1.00  0.00    -0.390 OA
HETATM   39  H   UNL     1       2.210 -11.535 -23.439  1.00  0.00     0.210 HD
ENDBRANCH  31  38
BRANCH  32  40
HETATM   40  O   UNL     1       1.243  -8.306 -24.539  1.00  0.00    -0.390 OA
HETATM   41  H   UNL     1       0.950  -7.596 -23.942  1.00  0.00     0.210 HD
ENDBRANCH  32  40
ENDBRANCH   4  27
BRANCH   7  42
HETATM   42  O   UNL     1      -1.210  -9.025 -21.844  1.00  0.00    -0.359 OA
HETATM   43  H   UNL     1      -0.359  -8.629 -21.596  1.00  0.00     0.218 HD
ENDBRANCH   7  42
BRANCH   9  44
HETATM   44  O   UNL     1      -2.139  -7.878 -19.865  1.00  0.00    -0.360 OA
HETATM   45  H   UNL     1      -2.418  -8.787 -20.063  1.00  0.00     0.217 HD
ENDBRANCH   9  44
BRANCH   9  46
HETATM   46  C   UNL     1      -3.539  -5.946 -20.133  1.00  0.00     0.038 C 
HETATM   47  C   UNL     1      -4.569  -6.130 -19.289  1.00  0.00     0.014 C 
BRANCH  47  48
HETATM   48  C   UNL     1      -5.363  -5.045 -18.685  1.00  0.00    -0.036 A 
HETATM   49  C   UNL     1      -6.529  -5.344 -17.980  1.00  0.00     0.014 A 
HETATM   50  C   UNL     1      -7.280  -4.317 -17.408  1.00  0.00     0.037 A 
HETATM   51  C   UNL     1      -6.866  -2.992 -17.542  1.00  0.00     0.065 A 
HETATM   52  C   UNL     1      -5.699  -2.694 -18.246  1.00  0.00     0.037 A 
HETATM   53  C   UNL     1      -4.947  -3.721 -18.818  1.00  0.00     0.014 A 
BRANCH  51  54
HETATM   54  O   UNL     1      -7.599  -1.989 -16.983  1.00  0.00    -0.361 OA
HETATM   55  H   UNL     1      -8.450  -2.351 -16.683  1.00  0.00     0.217 HD
ENDBRANCH  51  54
ENDBRANCH  47  48
ENDBRANCH   9  46
TORSDOF 18
ENDMDL
MODEL 7
REMARK VINA RESULT:      -6.6     10.548     15.409
REMARK  18 active torsions:
REMARK  status: ('A' for Active; 'I' for Inactive)
REMARK    1  A    between atoms: O_3  and  C_18 
REMARK    2  A    between atoms: O_4  and  C_19 
REMARK    3  A    between atoms: O_5  and  C_20 
REMARK    4  A    between atoms: O_6  and  C_21 
REMARK    5  A    between atoms: O_7  and  C_24 
REMARK    6  A    between atoms: O_8  and  C_27 
REMARK    7  A    between atoms: O_9  and  C_28 
REMARK    8  A    between atoms: O_12  and  C_31 
REMARK    9  A    between atoms: O_13  and  C_33 
REMARK   10  A    between atoms: O_14  and  C_34 
REMARK   11  A    between atoms: O_15  and  C_35 
REMARK   12  A    between atoms: O_16  and  C_43 
REMARK   13  A    between atoms: C_17  and  C_18 
REMARK   14  A    between atoms: C_22  and  C_33 
REMARK   15  A    between atoms: C_23  and  C_25 
REMARK   16  A    between atoms: C_29  and  C_34 
REMARK   17  A    between atoms: C_35  and  C_36 
REMARK   18  A    between atoms: C_37  and  C_38 
ROOT
HETATM    1  O   UNL     1       3.561  -3.411 -32.343  1.00  0.00    -0.288 OA
HETATM    2  O   UNL     1       4.894  -3.427 -36.739  1.00  0.00    -0.288 OA
HETATM    3  C   UNL     1       3.561  -3.358 -34.743  1.00  0.00     0.217 C 
HETATM    4  C   UNL     1       4.082  -1.290 -33.271  1.00  0.00     0.057 C 
HETATM    5  C   UNL     1       3.736  -2.748 -33.365  1.00  0.00     0.206 C 
HETATM    6  C   UNL     1       4.465  -2.760 -35.799  1.00  0.00     0.210 C 
HETATM    7  C   UNL     1       4.551  -0.654 -34.365  1.00  0.00     0.095 C 
HETATM    8  C   UNL     1       4.776  -1.304 -35.651  1.00  0.00     0.080 C 
HETATM    9  C   UNL     1       5.240  -0.683 -36.748  1.00  0.00     0.082 C 
ENDROOT
BRANCH   3  10
HETATM   10  O   UNL     1       3.886  -4.736 -34.653  1.00  0.00    -0.372 OA
HETATM   11  H   UNL     1       3.082  -5.228 -34.413  1.00  0.00     0.211 HD
ENDBRANCH   3  10
BRANCH   3  12
HETATM   12  C   UNL     1       2.109  -3.216 -35.187  1.00  0.00     0.204 C 
HETATM   13  O   UNL     1       1.327  -2.996 -34.010  1.00  0.00    -0.369 OA
HETATM   14  C   UNL     1      -0.047  -2.731 -34.302  1.00  0.00     0.177 C 
HETATM   15  C   UNL     1      -0.682  -3.944 -34.991  1.00  0.00     0.180 C 
HETATM   16  C   UNL     1       0.113  -4.336 -36.237  1.00  0.00     0.180 C 
HETATM   17  C   UNL     1       1.606  -4.459 -35.930  1.00  0.00     0.182 C 
BRANCH  14  18
HETATM   18  C   UNL     1      -0.732  -2.395 -32.981  1.00  0.00     0.198 C 
BRANCH  18  19
HETATM   19  O   UNL     1      -1.346  -3.569 -32.481  1.00  0.00    -0.398 OA
HETATM   20  H   UNL     1      -0.767  -3.920 -31.782  1.00  0.00     0.209 HD
ENDBRANCH  18  19
ENDBRANCH  14  18
BRANCH  15  21
HETATM   21  O   UNL     1      -2.015  -3.646 -35.393  1.00  0.00    -0.390 OA
HETATM   22  H   UNL     1      -2.331  -4.378 -35.951  1.00  0.00     0.210 HD
ENDBRANCH  15  21
BRANCH  16  23
HETATM   23  O   UNL     1      -0.353  -5.600 -36.713  1.00  0.00    -0.390 OA
HETATM   24  H   UNL     1      -0.152  -5.659 -37.663  1.00  0.00     0.210 HD
ENDBRANCH  16  23
BRANCH  17  25
HETATM   25  O   UNL     1       2.302  -4.616 -37.163  1.00  0.00    -0.390 OA
HETATM   26  H   UNL     1       3.199  -4.932 -36.964  1.00  0.00     0.210 HD
ENDBRANCH  17  25
ENDBRANCH   3  12
BRANCH   4  27
HETATM   27  C   UNL     1       3.857  -0.681 -31.922  1.00  0.00     0.193 C 
HETATM   28  O   UNL     1       3.129   0.532 -32.133  1.00  0.00    -0.368 OA
HETATM   29  C   UNL     1       2.754   1.177 -30.914  1.00  0.00     0.177 C 
HETATM   30  C   UNL     1       4.009   1.603 -30.148  1.00  0.00     0.180 C 
HETATM   31  C   UNL     1       4.917   0.400 -29.900  1.00  0.00     0.181 C 
HETATM   32  C   UNL     1       5.171  -0.392 -31.184  1.00  0.00     0.183 C 
BRANCH  29  33
HETATM   33  C   UNL     1       1.873   2.366 -31.287  1.00  0.00     0.198 C 
BRANCH  33  34
HETATM   34  O   UNL     1       1.076   2.707 -30.168  1.00  0.00    -0.398 OA
HETATM   35  H   UNL     1       0.929   1.890 -29.662  1.00  0.00     0.209 HD
ENDBRANCH  33  34
ENDBRANCH  29  33
BRANCH  30  36
HETATM   36  O   UNL     1       3.656   2.159 -28.884  1.00  0.00    -0.390 OA
HETATM   37  H   UNL     1       3.172   2.987 -29.043  1.00  0.00     0.210 HD
ENDBRANCH  30  36
BRANCH  31  38
HETATM   38  O   UNL     1       6.175   0.858 -29.399  1.00  0.00    -0.390 OA
HETATM   39  H   UNL     1       6.855   0.210 -29.652  1.00  0.00     0.210 HD
ENDBRANCH  31  38
BRANCH  32  40
HETATM   40  O   UNL     1       5.809  -1.613 -30.811  1.00  0.00    -0.390 OA
HETATM   41  H   UNL     1       5.158  -2.162 -30.342  1.00  0.00     0.210 HD
ENDBRANCH  32  40
ENDBRANCH   4  27
BRANCH   7  42
HETATM   42  O   UNL     1       4.908   0.684 -34.358  1.00  0.00    -0.359 OA
HETATM   43  H   UNL     1       5.830   0.767 -34.648  1.00  0.00     0.218 HD
ENDBRANCH   7  42
BRANCH   9  44
HETATM   44  O   UNL     1       5.553   0.661 -36.741  1.00  0.00    -0.360 OA
HETATM   45  H   UNL     1       6.038   0.877 -35.928  1.00  0.00     0.217 HD
ENDBRANCH   9  44
BRANCH   9  46
HETATM   46  C   UNL     1       5.445  -1.379 -38.003  1.00  0.00     0.038 C 
HETATM   47  C   UNL     1       6.506  -1.217 -38.813  1.00  0.00     0.014 C 
BRANCH  47  48
HETATM   48  C   UNL     1       6.701  -1.925 -40.091  1.00  0.00    -0.036 A 
HETATM   49  C   UNL     1       6.963  -3.295 -40.097  1.00  0.00     0.014 A 
HETATM   50  C   UNL     1       7.146  -3.965 -41.306  1.00  0.00     0.037 A 
HETATM   51  C   UNL     1       7.069  -3.264 -42.510  1.00  0.00     0.065 A 
HETATM   52  C   UNL     1       6.806  -1.894 -42.504  1.00  0.00     0.037 A 
HETATM   53  C   UNL     1       6.623  -1.224 -41.294  1.00  0.00     0.014 A 
BRANCH  51  54
HETATM   54  O   UNL     1       7.248  -3.918 -43.691  1.00  0.00    -0.361 OA
HETATM   55  H   UNL     1       7.520  -3.275 -44.368  1.00  0.00     0.217 HD
ENDBRANCH  51  54
ENDBRANCH  47  48
ENDBRANCH   9  46
TORSDOF 18
ENDMDL
MODEL 8
REMARK VINA RESULT:      -6.5      0.894      2.050
REMARK  18 active torsions:
REMARK  status: ('A' for Active; 'I' for Inactive)
REMARK    1  A    between atoms: O_3  and  C_18 
REMARK    2  A    between atoms: O_4  and  C_19 
REMARK    3  A    between atoms: O_5  and  C_20 
REMARK    4  A    between atoms: O_6  and  C_21 
REMARK    5  A    between atoms: O_7  and  C_24 
REMARK    6  A    between atoms: O_8  and  C_27 
REMARK    7  A    between atoms: O_9  and  C_28 
REMARK    8  A    between atoms: O_12  and  C_31 
REMARK    9  A    between atoms: O_13  and  C_33 
REMARK   10  A    between atoms: O_14  and  C_34 
REMARK   11  A    between atoms: O_15  and  C_35 
REMARK   12  A    between atoms: O_16  and  C_43 
REMARK   13  A    between atoms: C_17  and  C_18 
REMARK   14  A    between atoms: C_22  and  C_33 
REMARK   15  A    between atoms: C_23  and  C_25 
REMARK   16  A    between atoms: C_29  and  C_34 
REMARK   17  A    between atoms: C_35  and  C_36 
REMARK   18  A    between atoms: C_37  and  C_38 
ROOT
HETATM    1  O   UNL     1      -0.786  -5.737 -26.916  1.00  0.00    -0.288 OA
HETATM    2  O   UNL     1      -2.447  -9.713 -25.322  1.00  0.00    -0.288 OA
HETATM    3  C   UNL     1      -1.636  -7.458 -25.473  1.00  0.00     0.217 C 
HETATM    4  C   UNL     1      -3.149  -5.952 -26.943  1.00  0.00     0.057 C 
HETATM    5  C   UNL     1      -1.771  -6.342 -26.493  1.00  0.00     0.206 C 
HETATM    6  C   UNL     1      -2.686  -8.539 -25.602  1.00  0.00     0.210 C 
HETATM    7  C   UNL     1      -4.179  -6.793 -26.707  1.00  0.00     0.095 C 
HETATM    8  C   UNL     1      -4.039  -8.091 -26.057  1.00  0.00     0.080 C 
HETATM    9  C   UNL     1      -5.055  -8.935 -25.815  1.00  0.00     0.082 C 
ENDROOT
BRANCH   3  10
HETATM   10  O   UNL     1      -0.376  -8.079 -25.673  1.00  0.00    -0.372 OA
HETATM   11  H   UNL     1      -0.357  -8.459 -26.568  1.00  0.00     0.211 HD
ENDBRANCH   3  10
BRANCH   3  12
HETATM   12  C   UNL     1      -1.687  -6.875 -24.064  1.00  0.00     0.204 C 
HETATM   13  O   UNL     1      -1.980  -7.953 -23.172  1.00  0.00    -0.369 OA
HETATM   14  C   UNL     1      -1.942  -7.558 -21.799  1.00  0.00     0.177 C 
HETATM   15  C   UNL     1      -3.017  -6.500 -21.526  1.00  0.00     0.180 C 
HETATM   16  C   UNL     1      -2.862  -5.313 -22.477  1.00  0.00     0.180 C 
HETATM   17  C   UNL     1      -2.746  -5.775 -23.931  1.00  0.00     0.182 C 
BRANCH  14  18
HETATM   18  C   UNL     1      -2.148  -8.817 -20.962  1.00  0.00     0.198 C 
BRANCH  18  19
HETATM   19  O   UNL     1      -1.622  -8.587 -19.667  1.00  0.00    -0.398 OA
HETATM   20  H   UNL     1      -2.074  -9.200 -19.061  1.00  0.00     0.209 HD
ENDBRANCH  18  19
ENDBRANCH  14  18
BRANCH  15  21
HETATM   21  O   UNL     1      -2.909  -6.013 -20.192  1.00  0.00    -0.390 OA
HETATM   22  H   UNL     1      -2.499  -6.709 -19.650  1.00  0.00     0.210 HD
ENDBRANCH  15  21
BRANCH  16  23
HETATM   23  O   UNL     1      -4.010  -4.468 -22.365  1.00  0.00    -0.390 OA
HETATM   24  H   UNL     1      -3.952  -3.786 -23.056  1.00  0.00     0.210 HD
ENDBRANCH  16  23
BRANCH  17  25
HETATM   25  O   UNL     1      -2.396  -4.648 -24.729  1.00  0.00    -0.390 OA
HETATM   26  H   UNL     1      -3.078  -4.541 -25.414  1.00  0.00     0.210 HD
ENDBRANCH  17  25
ENDBRANCH   3  12
BRANCH   4  27
HETATM   27  C   UNL     1      -3.230  -4.624 -27.627  1.00  0.00     0.193 C 
HETATM   28  O   UNL     1      -4.408  -3.978 -27.136  1.00  0.00    -0.368 OA
HETATM   29  C   UNL     1      -4.563  -2.647 -27.632  1.00  0.00     0.177 C 
HETATM   30  C   UNL     1      -4.741  -2.680 -29.152  1.00  0.00     0.180 C 
HETATM   31  C   UNL     1      -3.566  -3.401 -29.812  1.00  0.00     0.181 C 
HETATM   32  C   UNL     1      -3.293  -4.756 -29.155  1.00  0.00     0.183 C 
BRANCH  29  33
HETATM   33  C   UNL     1      -5.769  -2.039 -26.923  1.00  0.00     0.198 C 
BRANCH  33  34
HETATM   34  O   UNL     1      -6.891  -2.129 -27.782  1.00  0.00    -0.398 OA
HETATM   35  H   UNL     1      -7.588  -2.600 -27.296  1.00  0.00     0.209 HD
ENDBRANCH  33  34
ENDBRANCH  29  33
BRANCH  30  36
HETATM   36  O   UNL     1      -4.796  -1.356 -29.676  1.00  0.00    -0.390 OA
HETATM   37  H   UNL     1      -4.998  -1.416 -30.626  1.00  0.00     0.210 HD
ENDBRANCH  30  36
BRANCH  31  38
HETATM   38  O   UNL     1      -3.868  -3.625 -31.191  1.00  0.00    -0.390 OA
HETATM   39  H   UNL     1      -3.094  -3.359 -31.717  1.00  0.00     0.210 HD
ENDBRANCH  31  38
BRANCH  32  40
HETATM   40  O   UNL     1      -2.046  -5.230 -29.663  1.00  0.00    -0.390 OA
HETATM   41  H   UNL     1      -1.576  -4.477 -30.059  1.00  0.00     0.210 HD
ENDBRANCH  32  40
ENDBRANCH   4  27
BRANCH   7  42
HETATM   42  O   UNL     1      -5.476  -6.516 -27.104  1.00  0.00    -0.359 OA
HETATM   43  H   UNL     1      -6.061  -6.568 -26.332  1.00  0.00     0.218 HD
ENDBRANCH   7  42
BRANCH   9  44
HETATM   44  O   UNL     1      -6.351  -8.631 -26.178  1.00  0.00    -0.360 OA
HETATM   45  H   UNL     1      -6.671  -7.887 -25.642  1.00  0.00     0.217 HD
ENDBRANCH   9  44
BRANCH   9  46
HETATM   46  C   UNL     1      -4.859 -10.216 -25.164  1.00  0.00     0.038 C 
HETATM   47  C   UNL     1      -5.240 -11.405 -25.665  1.00  0.00     0.014 C 
BRANCH  47  48
HETATM   48  C   UNL     1      -5.042 -12.700 -24.991  1.00  0.00    -0.036 A 
HETATM   49  C   UNL     1      -6.140 -13.401 -24.490  1.00  0.00     0.014 A 
HETATM   50  C   UNL     1      -5.952 -14.628 -23.855  1.00  0.00     0.037 A 
HETATM   51  C   UNL     1      -4.668 -15.153 -23.717  1.00  0.00     0.065 A 
HETATM   52  C   UNL     1      -3.570 -14.453 -24.218  1.00  0.00     0.037 A 
HETATM   53  C   UNL     1      -3.757 -13.226 -24.855  1.00  0.00     0.014 A 
BRANCH  51  54
HETATM   54  O   UNL     1      -4.485 -16.351 -23.095  1.00  0.00    -0.361 OA
HETATM   55  H   UNL     1      -5.340 -16.663 -22.754  1.00  0.00     0.217 HD
ENDBRANCH  51  54
ENDBRANCH  47  48
ENDBRANCH   9  46
TORSDOF 18
ENDMDL
MODEL 9
REMARK VINA RESULT:      -6.1      2.733      8.736
REMARK  18 active torsions:
REMARK  status: ('A' for Active; 'I' for Inactive)
REMARK    1  A    between atoms: O_3  and  C_18 
REMARK    2  A    between atoms: O_4  and  C_19 
REMARK    3  A    between atoms: O_5  and  C_20 
REMARK    4  A    between atoms: O_6  and  C_21 
REMARK    5  A    between atoms: O_7  and  C_24 
REMARK    6  A    between atoms: O_8  and  C_27 
REMARK    7  A    between atoms: O_9  and  C_28 
REMARK    8  A    between atoms: O_12  and  C_31 
REMARK    9  A    between atoms: O_13  and  C_33 
REMARK   10  A    between atoms: O_14  and  C_34 
REMARK   11  A    between atoms: O_15  and  C_35 
REMARK   12  A    between atoms: O_16  and  C_43 
REMARK   13  A    between atoms: C_17  and  C_18 
REMARK   14  A    between atoms: C_22  and  C_33 
REMARK   15  A    between atoms: C_23  and  C_25 
REMARK   16  A    between atoms: C_29  and  C_34 
REMARK   17  A    between atoms: C_35  and  C_36 
REMARK   18  A    between atoms: C_37  and  C_38 
ROOT
HETATM    1  O   UNL     1      -1.548  -8.212 -23.500  1.00  0.00    -0.288 OA
HETATM    2  O   UNL     1      -1.917  -5.276 -27.013  1.00  0.00    -0.288 OA
HETATM    3  C   UNL     1      -2.339  -7.039 -25.440  1.00  0.00     0.217 C 
HETATM    4  C   UNL     1      -2.642  -6.162 -23.020  1.00  0.00     0.057 C 
HETATM    5  C   UNL     1      -2.113  -7.216 -23.950  1.00  0.00     0.206 C 
HETATM    6  C   UNL     1      -2.323  -5.597 -25.898  1.00  0.00     0.210 C 
HETATM    7  C   UNL     1      -2.990  -4.958 -23.521  1.00  0.00     0.095 C 
HETATM    8  C   UNL     1      -2.860  -4.593 -24.928  1.00  0.00     0.080 C 
HETATM    9  C   UNL     1      -3.205  -3.400 -25.439  1.00  0.00     0.082 C 
ENDROOT
BRANCH   3  10
HETATM   10  O   UNL     1      -1.285  -7.702 -26.121  1.00  0.00    -0.372 OA
HETATM   11  H   UNL     1      -0.446  -7.479 -25.683  1.00  0.00     0.211 HD
ENDBRANCH   3  10
BRANCH   3  12
HETATM   12  C   UNL     1      -3.667  -7.676 -25.836  1.00  0.00     0.204 C 
HETATM   13  O   UNL     1      -4.704  -6.910 -25.218  1.00  0.00    -0.369 OA
HETATM   14  C   UNL     1      -6.012  -7.337 -25.606  1.00  0.00     0.177 C 
HETATM   15  C   UNL     1      -6.249  -8.782 -25.153  1.00  0.00     0.180 C 
HETATM   16  C   UNL     1      -5.153  -9.704 -25.688  1.00  0.00     0.180 C 
HETATM   17  C   UNL     1      -3.761  -9.142 -25.397  1.00  0.00     0.182 C 
BRANCH  14  18
HETATM   18  C   UNL     1      -7.008  -6.366 -24.980  1.00  0.00     0.198 C 
BRANCH  18  19
HETATM   19  O   UNL     1      -7.720  -7.046 -23.962  1.00  0.00    -0.398 OA
HETATM   20  H   UNL     1      -8.119  -6.368 -23.389  1.00  0.00     0.209 HD
ENDBRANCH  18  19
ENDBRANCH  14  18
BRANCH  15  21
HETATM   21  O   UNL     1      -7.501  -9.257 -25.639  1.00  0.00    -0.390 OA
HETATM   22  H   UNL     1      -7.591 -10.189 -25.377  1.00  0.00     0.210 HD
ENDBRANCH  15  21
BRANCH  16  23
HETATM   23  O   UNL     1      -5.263 -10.981 -25.056  1.00  0.00    -0.390 OA
HETATM   24  H   UNL     1      -4.591 -11.030 -24.353  1.00  0.00     0.210 HD
ENDBRANCH  16  23
BRANCH  17  25
HETATM   25  O   UNL     1      -2.806  -9.933 -26.099  1.00  0.00    -0.390 OA
HETATM   26  H   UNL     1      -3.170 -10.132 -26.978  1.00  0.00     0.210 HD
ENDBRANCH  17  25
ENDBRANCH   3  12
BRANCH   4  27
HETATM   27  C   UNL     1      -2.729  -6.583 -21.586  1.00  0.00     0.193 C 
HETATM   28  O   UNL     1      -3.875  -5.928 -21.034  1.00  0.00    -0.368 OA
HETATM   29  C   UNL     1      -4.142  -6.316 -19.684  1.00  0.00     0.177 C 
HETATM   30  C   UNL     1      -2.978  -5.891 -18.785  1.00  0.00     0.180 C 
HETATM   31  C   UNL     1      -1.665  -6.480 -19.297  1.00  0.00     0.181 C 
HETATM   32  C   UNL     1      -1.469  -6.212 -20.791  1.00  0.00     0.183 C 
BRANCH  29  33
HETATM   33  C   UNL     1      -5.457  -5.655 -19.278  1.00  0.00     0.198 C 
BRANCH  33  34
HETATM   34  O   UNL     1      -5.907  -6.249 -18.075  1.00  0.00    -0.398 OA
HETATM   35  H   UNL     1      -5.232  -6.892 -17.802  1.00  0.00     0.209 HD
ENDBRANCH  33  34
ENDBRANCH  29  33
BRANCH  30  36
HETATM   36  O   UNL     1      -3.182  -6.358 -17.453  1.00  0.00    -0.390 OA
HETATM   37  H   UNL     1      -3.139  -5.592 -16.856  1.00  0.00     0.210 HD
ENDBRANCH  30  36
BRANCH  31  38
HETATM   38  O   UNL     1      -0.576  -5.884 -18.589  1.00  0.00    -0.390 OA
HETATM   39  H   UNL     1      -0.420  -6.403 -17.781  1.00  0.00     0.210 HD
ENDBRANCH  31  38
BRANCH  32  40
HETATM   40  O   UNL     1      -0.361  -7.002 -21.222  1.00  0.00    -0.390 OA
HETATM   41  H   UNL     1       0.206  -7.171 -20.451  1.00  0.00     0.210 HD
ENDBRANCH  32  40
ENDBRANCH   4  27
BRANCH   7  42
HETATM   42  O   UNL     1      -3.471  -3.929 -22.730  1.00  0.00    -0.359 OA
HETATM   43  H   UNL     1      -2.989  -3.114 -22.944  1.00  0.00     0.218 HD
ENDBRANCH   7  42
BRANCH   9  44
HETATM   44  O   UNL     1      -3.722  -2.395 -24.649  1.00  0.00    -0.360 OA
HETATM   45  H   UNL     1      -3.689  -2.666 -23.717  1.00  0.00     0.217 HD
ENDBRANCH   9  44
BRANCH   9  46
HETATM   46  C   UNL     1      -3.054  -3.090 -26.848  1.00  0.00     0.038 C 
HETATM   47  C   UNL     1      -4.047  -2.692 -27.663  1.00  0.00     0.014 C 
BRANCH  47  48
HETATM   48  C   UNL     1      -3.884  -2.386 -29.095  1.00  0.00    -0.036 A 
HETATM   49  C   UNL     1      -4.962  -1.892 -29.830  1.00  0.00     0.014 A 
HETATM   50  C   UNL     1      -4.808  -1.601 -31.185  1.00  0.00     0.037 A 
HETATM   51  C   UNL     1      -3.576  -1.806 -31.806  1.00  0.00     0.065 A 
HETATM   52  C   UNL     1      -2.498  -2.299 -31.071  1.00  0.00     0.037 A 
HETATM   53  C   UNL     1      -2.652  -2.590 -29.716  1.00  0.00     0.014 A 
BRANCH  51  54
HETATM   54  O   UNL     1      -3.425  -1.522 -33.129  1.00  0.00    -0.361 OA
HETATM   55  H   UNL     1      -3.895  -0.695 -33.330  1.00  0.00     0.217 HD
ENDBRANCH  51  54
ENDBRANCH  47  48
ENDBRANCH   9  46
TORSDOF 18
ENDMDL
