# Supplementary material for: Insights into the pro-angiogenic effect of hydroxysafflor yellow A (HSYA): targeting HIF-1α and MMP9 in HMEC-1
Source: Front Chem. 2026 Jan 6;13:1713765. doi: 10.3389/fchem.2025.1713765 (PMC12816176; doi:10.3389/fchem.2025.1713765)
Supplement: Supplementary file 4 [file DataSheet4.zip › Figure4-original data/F-F1/HSYA_out.pdbqt]

MODEL 1
REMARK VINA RESULT:      -6.0      0.000      0.000
REMARK  18 active torsions:
REMARK  status: ('A' for Active; 'I' for Inactive)
REMARK    1  A    between atoms: O_3  and  C_18 
REMARK    2  A    between atoms: O_4  and  C_19 
REMARK    3  A    between atoms: O_5  and  C_20 
REMARK    4  A    between atoms: O_6  and  C_21 
REMARK    5  A    between atoms: O_7  and  C_24 
REMARK    6  A    between atoms: O_8  and  C_27 
REMARK    7  A    between atoms: O_9  and  C_28 
REMARK    8  A    between atoms: O_12  and  C_31 
REMARK    9  A    between atoms: O_13  and  C_33 
REMARK   10  A    between atoms: O_14  and  C_34 
REMARK   11  A    between atoms: O_15  and  C_35 
REMARK   12  A    between atoms: O_16  and  C_43 
REMARK   13  A    between atoms: C_17  and  C_18 
REMARK   14  A    between atoms: C_22  and  C_33 
REMARK   15  A    between atoms: C_23  and  C_25 
REMARK   16  A    between atoms: C_29  and  C_34 
REMARK   17  A    between atoms: C_35  and  C_36 
REMARK   18  A    between atoms: C_37  and  C_38 
ROOT
HETATM    1  O   UNL     1      11.650  24.194  -9.552  1.00  0.00    -0.288 OA
HETATM    2  O   UNL     1      13.903  22.418  -5.965  1.00  0.00    -0.288 OA
HETATM    3  C   UNL     1      13.281  23.783  -7.838  1.00  0.00     0.217 C 
HETATM    4  C   UNL     1      11.080  25.089  -7.429  1.00  0.00     0.057 C 
HETATM    5  C   UNL     1      11.969  24.329  -8.371  1.00  0.00     0.206 C 
HETATM    6  C   UNL     1      13.224  23.350  -6.390  1.00  0.00     0.210 C 
HETATM    7  C   UNL     1      11.288  24.983  -6.100  1.00  0.00     0.095 C 
HETATM    8  C   UNL     1      12.319  24.144  -5.501  1.00  0.00     0.080 C 
HETATM    9  C   UNL     1      12.537  24.031  -4.180  1.00  0.00     0.082 C 
ENDROOT
BRANCH   3  10
HETATM   10  O   UNL     1      13.616  22.635  -8.601  1.00  0.00    -0.372 OA
HETATM   11  H   UNL     1      14.574  22.485  -8.529  1.00  0.00     0.211 HD
ENDBRANCH   3  10
BRANCH   3  12
HETATM   12  C   UNL     1      14.378  24.830  -8.006  1.00  0.00     0.204 C 
HETATM   13  O   UNL     1      13.831  25.893  -8.791  1.00  0.00    -0.369 OA
HETATM   14  C   UNL     1      14.729  26.998  -8.925  1.00  0.00     0.177 C 
HETATM   15  C   UNL     1      15.997  26.558  -9.663  1.00  0.00     0.180 C 
HETATM   16  C   UNL     1      16.645  25.364  -8.961  1.00  0.00     0.180 C 
HETATM   17  C   UNL     1      15.626  24.257  -8.688  1.00  0.00     0.182 C 
BRANCH  14  18
HETATM   18  C   UNL     1      13.980  28.098  -9.671  1.00  0.00     0.198 C 
BRANCH  18  19
HETATM   19  O   UNL     1      14.608  28.299 -10.924  1.00  0.00    -0.398 OA
HETATM   20  H   UNL     1      14.756  27.421 -11.316  1.00  0.00     0.209 HD
ENDBRANCH  18  19
ENDBRANCH  14  18
BRANCH  15  21
HETATM   21  O   UNL     1      16.947  27.619  -9.695  1.00  0.00    -0.390 OA
HETATM   22  H   UNL     1      17.284  27.694 -10.605  1.00  0.00     0.210 HD
ENDBRANCH  15  21
BRANCH  16  23
HETATM   23  O   UNL     1      17.674  24.829  -9.797  1.00  0.00    -0.390 OA
HETATM   24  H   UNL     1      18.123  25.572 -10.237  1.00  0.00     0.210 HD
ENDBRANCH  16  23
BRANCH  17  25
HETATM   25  O   UNL     1      16.243  23.280  -7.854  1.00  0.00    -0.390 OA
HETATM   26  H   UNL     1      15.606  22.559  -7.715  1.00  0.00     0.210 HD
ENDBRANCH  17  25
ENDBRANCH   3  12
BRANCH   4  27
HETATM   27  C   UNL     1      10.023  25.913  -8.098  1.00  0.00     0.193 C 
HETATM   28  O   UNL     1       9.955  27.151  -7.385  1.00  0.00    -0.368 OA
HETATM   29  C   UNL     1       9.048  28.085  -7.977  1.00  0.00     0.177 C 
HETATM   30  C   UNL     1       7.624  27.526  -7.925  1.00  0.00     0.180 C 
HETATM   31  C   UNL     1       7.562  26.161  -8.609  1.00  0.00     0.181 C 
HETATM   32  C   UNL     1       8.653  25.220  -8.094  1.00  0.00     0.183 C 
BRANCH  29  33
HETATM   33  C   UNL     1       9.184  29.394  -7.204  1.00  0.00     0.198 C 
BRANCH  33  34
HETATM   34  O   UNL     1       8.116  29.484  -6.278  1.00  0.00    -0.398 OA
HETATM   35  H   UNL     1       7.330  29.109  -6.709  1.00  0.00     0.209 HD
ENDBRANCH  33  34
ENDBRANCH  29  33
BRANCH  30  36
HETATM   36  O   UNL     1       6.722  28.399  -8.600  1.00  0.00    -0.390 OA
HETATM   37  H   UNL     1       7.028  28.497  -9.518  1.00  0.00     0.210 HD
ENDBRANCH  30  36
BRANCH  31  38
HETATM   38  O   UNL     1       6.292  25.562  -8.343  1.00  0.00    -0.390 OA
HETATM   39  H   UNL     1       6.400  24.941  -7.602  1.00  0.00     0.210 HD
ENDBRANCH  31  38
BRANCH  32  40
HETATM   40  O   UNL     1       8.672  24.081  -8.954  1.00  0.00    -0.390 OA
HETATM   41  H   UNL     1       7.925  23.508  -8.712  1.00  0.00     0.210 HD
ENDBRANCH  32  40
ENDBRANCH   4  27
BRANCH   7  42
HETATM   42  O   UNL     1      10.503  25.638  -5.166  1.00  0.00    -0.359 OA
HETATM   43  H   UNL     1      10.284  26.522  -5.500  1.00  0.00     0.218 HD
ENDBRANCH   7  42
BRANCH   9  44
HETATM   44  O   UNL     1      11.776  24.721  -3.260  1.00  0.00    -0.360 OA
HETATM   45  H   UNL     1      12.301  25.446  -2.883  1.00  0.00     0.217 HD
ENDBRANCH   9  44
BRANCH   9  46
HETATM   46  C   UNL     1      13.579  23.180  -3.638  1.00  0.00     0.038 C 
HETATM   47  C   UNL     1      13.535  22.572  -2.439  1.00  0.00     0.014 C 
BRANCH  47  48
HETATM   48  C   UNL     1      14.603  21.715  -1.895  1.00  0.00    -0.036 A 
HETATM   49  C   UNL     1      15.894  21.792  -2.417  1.00  0.00     0.014 A 
HETATM   50  C   UNL     1      16.904  20.981  -1.901  1.00  0.00     0.037 A 
HETATM   51  C   UNL     1      16.624  20.093  -0.863  1.00  0.00     0.065 A 
HETATM   52  C   UNL     1      15.333  20.017  -0.340  1.00  0.00     0.037 A 
HETATM   53  C   UNL     1      14.322  20.828  -0.856  1.00  0.00     0.014 A 
BRANCH  51  54
HETATM   54  O   UNL     1      17.610  19.301  -0.359  1.00  0.00    -0.361 OA
HETATM   55  H   UNL     1      17.226  18.704   0.306  1.00  0.00     0.217 HD
ENDBRANCH  51  54
ENDBRANCH  47  48
ENDBRANCH   9  46
TORSDOF 18
ENDMDL
MODEL 2
REMARK VINA RESULT:      -5.3     11.484     15.295
REMARK  18 active torsions:
REMARK  status: ('A' for Active; 'I' for Inactive)
REMARK    1  A    between atoms: O_3  and  C_18 
REMARK    2  A    between atoms: O_4  and  C_19 
REMARK    3  A    between atoms: O_5  and  C_20 
REMARK    4  A    between atoms: O_6  and  C_21 
REMARK    5  A    between atoms: O_7  and  C_24 
REMARK    6  A    between atoms: O_8  and  C_27 
REMARK    7  A    between atoms: O_9  and  C_28 
REMARK    8  A    between atoms: O_12  and  C_31 
REMARK    9  A    between atoms: O_13  and  C_33 
REMARK   10  A    between atoms: O_14  and  C_34 
REMARK   11  A    between atoms: O_15  and  C_35 
REMARK   12  A    between atoms: O_16  and  C_43 
REMARK   13  A    between atoms: C_17  and  C_18 
REMARK   14  A    between atoms: C_22  and  C_33 
REMARK   15  A    between atoms: C_23  and  C_25 
REMARK   16  A    between atoms: C_29  and  C_34 
REMARK   17  A    between atoms: C_35  and  C_36 
REMARK   18  A    between atoms: C_37  and  C_38 
ROOT
HETATM    1  O   UNL     1      19.807  12.056  -9.289  1.00  0.00    -0.288 OA
HETATM    2  O   UNL     1      15.782  10.362 -10.715  1.00  0.00    -0.288 OA
HETATM    3  C   UNL     1      17.517  11.340  -9.374  1.00  0.00     0.217 C 
HETATM    4  C   UNL     1      18.337  13.613 -10.312  1.00  0.00     0.057 C 
HETATM    5  C   UNL     1      18.655  12.307  -9.643  1.00  0.00     0.206 C 
HETATM    6  C   UNL     1      16.426  11.368 -10.422  1.00  0.00     0.210 C 
HETATM    7  C   UNL     1      17.155  13.754 -10.948  1.00  0.00     0.095 C 
HETATM    8  C   UNL     1      16.156  12.696 -11.056  1.00  0.00     0.080 C 
HETATM    9  C   UNL     1      14.976  12.825 -11.684  1.00  0.00     0.082 C 
ENDROOT
BRANCH   3  10
HETATM   10  O   UNL     1      18.053  10.027  -9.369  1.00  0.00    -0.372 OA
HETATM   11  H   UNL     1      18.609   9.917 -10.160  1.00  0.00     0.211 HD
ENDBRANCH   3  10
BRANCH   3  12
HETATM   12  C   UNL     1      16.906  11.634  -8.007  1.00  0.00     0.204 C 
HETATM   13  O   UNL     1      17.626  12.737  -7.451  1.00  0.00    -0.369 OA
HETATM   14  C   UNL     1      17.074  13.188  -6.212  1.00  0.00     0.177 C 
HETATM   15  C   UNL     1      17.160  12.075  -5.162  1.00  0.00     0.180 C 
HETATM   16  C   UNL     1      16.487  10.799  -5.669  1.00  0.00     0.180 C 
HETATM   17  C   UNL     1      16.982  10.426  -7.067  1.00  0.00     0.182 C 
BRANCH  14  18
HETATM   18  C   UNL     1      17.853  14.432  -5.798  1.00  0.00     0.198 C 
BRANCH  18  19
HETATM   19  O   UNL     1      18.211  15.149  -6.965  1.00  0.00    -0.398 OA
HETATM   20  H   UNL     1      19.126  15.456  -6.844  1.00  0.00     0.209 HD
ENDBRANCH  18  19
ENDBRANCH  14  18
BRANCH  15  21
HETATM   21  O   UNL     1      16.505  12.472  -3.961  1.00  0.00    -0.390 OA
HETATM   22  H   UNL     1      16.222  13.396  -4.065  1.00  0.00     0.210 HD
ENDBRANCH  15  21
BRANCH  16  23
HETATM   23  O   UNL     1      16.794   9.721  -4.781  1.00  0.00    -0.390 OA
HETATM   24  H   UNL     1      16.106   9.690  -4.094  1.00  0.00     0.210 HD
ENDBRANCH  16  23
BRANCH  17  25
HETATM   25  O   UNL     1      16.169   9.363  -7.557  1.00  0.00    -0.390 OA
HETATM   26  H   UNL     1      16.320   8.585  -6.994  1.00  0.00     0.210 HD
ENDBRANCH  17  25
ENDBRANCH   3  12
BRANCH   4  27
HETATM   27  C   UNL     1      19.408  14.651 -10.192  1.00  0.00     0.193 C 
HETATM   28  O   UNL     1      18.756  15.876  -9.844  1.00  0.00    -0.368 OA
HETATM   29  C   UNL     1      19.673  16.946  -9.599  1.00  0.00     0.177 C 
HETATM   30  C   UNL     1      20.448  17.266 -10.879  1.00  0.00     0.180 C 
HETATM   31  C   UNL     1      21.157  16.016 -11.401  1.00  0.00     0.181 C 
HETATM   32  C   UNL     1      20.204  14.823 -11.493  1.00  0.00     0.183 C 
BRANCH  29  33
HETATM   33  C   UNL     1      18.854  18.135  -9.106  1.00  0.00     0.198 C 
BRANCH  33  34
HETATM   34  O   UNL     1      18.714  18.036  -7.701  1.00  0.00    -0.398 OA
HETATM   35  H   UNL     1      19.155  17.215  -7.426  1.00  0.00     0.209 HD
ENDBRANCH  33  34
ENDBRANCH  29  33
BRANCH  30  36
HETATM   36  O   UNL     1      21.437  18.261 -10.626  1.00  0.00    -0.390 OA
HETATM   37  H   UNL     1      22.248  17.812 -10.336  1.00  0.00     0.210 HD
ENDBRANCH  30  36
BRANCH  31  38
HETATM   38  O   UNL     1      21.672  16.282 -12.707  1.00  0.00    -0.390 OA
HETATM   39  H   UNL     1      22.621  16.068 -12.707  1.00  0.00     0.210 HD
ENDBRANCH  31  38
BRANCH  32  40
HETATM   40  O   UNL     1      20.999  13.664 -11.745  1.00  0.00    -0.390 OA
HETATM   41  H   UNL     1      21.912  13.860 -11.473  1.00  0.00     0.210 HD
ENDBRANCH  32  40
ENDBRANCH   4  27
BRANCH   7  42
HETATM   42  O   UNL     1      16.793  14.918 -11.603  1.00  0.00    -0.359 OA
HETATM   43  H   UNL     1      17.127  14.887 -12.513  1.00  0.00     0.218 HD
ENDBRANCH   7  42
BRANCH   9  44
HETATM   44  O   UNL     1      14.607  14.004 -12.297  1.00  0.00    -0.360 OA
HETATM   45  H   UNL     1      15.390  14.564 -12.422  1.00  0.00     0.217 HD
ENDBRANCH   9  44
BRANCH   9  46
HETATM   46  C   UNL     1      14.018  11.738 -11.761  1.00  0.00     0.038 C 
HETATM   47  C   UNL     1      13.428  11.306 -12.889  1.00  0.00     0.014 C 
BRANCH  47  48
HETATM   48  C   UNL     1      12.451  10.205 -12.955  1.00  0.00    -0.036 A 
HETATM   49  C   UNL     1      11.849   9.878 -14.171  1.00  0.00     0.014 A 
HETATM   50  C   UNL     1      10.925   8.836 -14.233  1.00  0.00     0.037 A 
HETATM   51  C   UNL     1      10.600   8.122 -13.080  1.00  0.00     0.065 A 
HETATM   52  C   UNL     1      11.202   8.448 -11.865  1.00  0.00     0.037 A 
HETATM   53  C   UNL     1      12.127   9.491 -11.802  1.00  0.00     0.014 A 
BRANCH  51  54
HETATM   54  O   UNL     1       9.698   7.104 -13.141  1.00  0.00    -0.361 OA
HETATM   55  H   UNL     1       8.830   7.467 -13.391  1.00  0.00     0.217 HD
ENDBRANCH  51  54
ENDBRANCH  47  48
ENDBRANCH   9  46
TORSDOF 18
ENDMDL
MODEL 3
REMARK VINA RESULT:      -5.3      3.363     10.042
REMARK  18 active torsions:
REMARK  status: ('A' for Active; 'I' for Inactive)
REMARK    1  A    between atoms: O_3  and  C_18 
REMARK    2  A    between atoms: O_4  and  C_19 
REMARK    3  A    between atoms: O_5  and  C_20 
REMARK    4  A    between atoms: O_6  and  C_21 
REMARK    5  A    between atoms: O_7  and  C_24 
REMARK    6  A    between atoms: O_8  and  C_27 
REMARK    7  A    between atoms: O_9  and  C_28 
REMARK    8  A    between atoms: O_12  and  C_31 
REMARK    9  A    between atoms: O_13  and  C_33 
REMARK   10  A    between atoms: O_14  and  C_34 
REMARK   11  A    between atoms: O_15  and  C_35 
REMARK   12  A    between atoms: O_16  and  C_43 
REMARK   13  A    between atoms: C_17  and  C_18 
REMARK   14  A    between atoms: C_22  and  C_33 
REMARK   15  A    between atoms: C_23  and  C_25 
REMARK   16  A    between atoms: C_29  and  C_34 
REMARK   17  A    between atoms: C_35  and  C_36 
REMARK   18  A    between atoms: C_37  and  C_38 
ROOT
HETATM    1  O   UNL     1      10.803  28.294  -6.786  1.00  0.00    -0.288 OA
HETATM    2  O   UNL     1       7.000  28.557  -9.349  1.00  0.00    -0.288 OA
HETATM    3  C   UNL     1       9.279  28.667  -8.604  1.00  0.00     0.217 C 
HETATM    4  C   UNL     1      10.242  26.336  -8.004  1.00  0.00     0.057 C 
HETATM    5  C   UNL     1      10.151  27.806  -7.709  1.00  0.00     0.206 C 
HETATM    6  C   UNL     1       8.051  27.958  -9.132  1.00  0.00     0.210 C 
HETATM    7  C   UNL     1       9.320  25.770  -8.810  1.00  0.00     0.095 C 
HETATM    8  C   UNL     1       8.202  26.494  -9.405  1.00  0.00     0.080 C 
HETATM    9  C   UNL     1       7.279  25.943 -10.210  1.00  0.00     0.082 C 
ENDROOT
BRANCH   3  10
HETATM   10  O   UNL     1       8.823  29.769  -7.837  1.00  0.00    -0.372 OA
HETATM   11  H   UNL     1       8.132  30.232  -8.342  1.00  0.00     0.211 HD
ENDBRANCH   3  10
BRANCH   3  12
HETATM   12  C   UNL     1      10.103  29.183  -9.779  1.00  0.00     0.204 C 
HETATM   13  O   UNL     1      11.455  28.771  -9.561  1.00  0.00    -0.369 OA
HETATM   14  C   UNL     1      12.315  29.096 -10.656  1.00  0.00     0.177 C 
HETATM   15  C   UNL     1      12.379  30.616 -10.841  1.00  0.00     0.180 C 
HETATM   16  C   UNL     1      10.975  31.200 -11.009  1.00  0.00     0.180 C 
HETATM   17  C   UNL     1      10.032  30.709  -9.910  1.00  0.00     0.182 C 
BRANCH  14  18
HETATM   18  C   UNL     1      13.683  28.495 -10.348  1.00  0.00     0.198 C 
BRANCH  18  19
HETATM   19  O   UNL     1      13.494  27.209  -9.786  1.00  0.00    -0.398 OA
HETATM   20  H   UNL     1      13.020  26.674 -10.447  1.00  0.00     0.209 HD
ENDBRANCH  18  19
ENDBRANCH  14  18
BRANCH  15  21
HETATM   21  O   UNL     1      13.135  30.945 -12.002  1.00  0.00    -0.390 OA
HETATM   22  H   UNL     1      14.055  31.100 -11.727  1.00  0.00     0.210 HD
ENDBRANCH  15  21
BRANCH  16  23
HETATM   23  O   UNL     1      11.048  32.626 -10.934  1.00  0.00    -0.390 OA
HETATM   24  H   UNL     1      10.293  32.940 -10.407  1.00  0.00     0.210 HD
ENDBRANCH  16  23
BRANCH  17  25
HETATM   25  O   UNL     1       8.709  31.117 -10.245  1.00  0.00    -0.390 OA
HETATM   26  H   UNL     1       8.138  30.330 -10.229  1.00  0.00     0.210 HD
ENDBRANCH  17  25
ENDBRANCH   3  12
BRANCH   4  27
HETATM   27  C   UNL     1      11.392  25.639  -7.347  1.00  0.00     0.193 C 
HETATM   28  O   UNL     1      12.013  24.833  -8.352  1.00  0.00    -0.368 OA
HETATM   29  C   UNL     1      13.197  24.178  -7.889  1.00  0.00     0.177 C 
HETATM   30  C   UNL     1      12.840  23.198  -6.768  1.00  0.00     0.180 C 
HETATM   31  C   UNL     1      12.110  23.923  -5.638  1.00  0.00     0.181 C 
HETATM   32  C   UNL     1      10.948  24.767  -6.164  1.00  0.00     0.183 C 
BRANCH  29  33
HETATM   33  C   UNL     1      13.823  23.477  -9.091  1.00  0.00     0.198 C 
BRANCH  33  34
HETATM   34  O   UNL     1      13.855  24.385 -10.177  1.00  0.00    -0.398 OA
HETATM   35  H   UNL     1      13.605  23.889 -10.974  1.00  0.00     0.209 HD
ENDBRANCH  33  34
ENDBRANCH  29  33
BRANCH  30  36
HETATM   36  O   UNL     1      14.020  22.610  -6.226  1.00  0.00    -0.390 OA
HETATM   37  H   UNL     1      14.293  21.886  -6.815  1.00  0.00     0.210 HD
ENDBRANCH  30  36
BRANCH  31  38
HETATM   38  O   UNL     1      11.586  22.957  -4.724  1.00  0.00    -0.390 OA
HETATM   39  H   UNL     1      12.233  22.834  -4.009  1.00  0.00     0.210 HD
ENDBRANCH  31  38
BRANCH  32  40
HETATM   40  O   UNL     1      10.496  25.586  -5.086  1.00  0.00    -0.390 OA
HETATM   41  H   UNL     1      10.890  26.469  -5.193  1.00  0.00     0.210 HD
ENDBRANCH  32  40
ENDBRANCH   4  27
BRANCH   7  42
HETATM   42  O   UNL     1       9.324  24.420  -9.119  1.00  0.00    -0.359 OA
HETATM   43  H   UNL     1       8.432  24.063  -8.985  1.00  0.00     0.218 HD
ENDBRANCH   7  42
BRANCH   9  44
HETATM   44  O   UNL     1       7.317  24.606 -10.545  1.00  0.00    -0.360 OA
HETATM   45  H   UNL     1       7.082  24.070  -9.769  1.00  0.00     0.217 HD
ENDBRANCH   9  44
BRANCH   9  46
HETATM   46  C   UNL     1       6.187  26.712 -10.775  1.00  0.00     0.038 C 
HETATM   47  C   UNL     1       5.344  26.274 -11.726  1.00  0.00     0.014 C 
BRANCH  47  48
HETATM   48  C   UNL     1       4.241  27.067 -12.299  1.00  0.00    -0.036 A 
HETATM   49  C   UNL     1       3.894  28.292 -11.729  1.00  0.00     0.014 A 
HETATM   50  C   UNL     1       2.851  29.042 -12.272  1.00  0.00     0.037 A 
HETATM   51  C   UNL     1       2.155  28.567 -13.382  1.00  0.00     0.065 A 
HETATM   52  C   UNL     1       2.502  27.342 -13.952  1.00  0.00     0.037 A 
HETATM   53  C   UNL     1       3.546  26.591 -13.410  1.00  0.00     0.014 A 
BRANCH  51  54
HETATM   54  O   UNL     1       1.136  29.299 -13.912  1.00  0.00    -0.361 OA
HETATM   55  H   UNL     1       0.903  30.011 -13.291  1.00  0.00     0.217 HD
ENDBRANCH  51  54
ENDBRANCH  47  48
ENDBRANCH   9  46
TORSDOF 18
ENDMDL
MODEL 4
REMARK VINA RESULT:      -5.2     22.836     25.039
REMARK  18 active torsions:
REMARK  status: ('A' for Active; 'I' for Inactive)
REMARK    1  A    between atoms: O_3  and  C_18 
REMARK    2  A    between atoms: O_4  and  C_19 
REMARK    3  A    between atoms: O_5  and  C_20 
REMARK    4  A    between atoms: O_6  and  C_21 
REMARK    5  A    between atoms: O_7  and  C_24 
REMARK    6  A    between atoms: O_8  and  C_27 
REMARK    7  A    between atoms: O_9  and  C_28 
REMARK    8  A    between atoms: O_12  and  C_31 
REMARK    9  A    between atoms: O_13  and  C_33 
REMARK   10  A    between atoms: O_14  and  C_34 
REMARK   11  A    between atoms: O_15  and  C_35 
REMARK   12  A    between atoms: O_16  and  C_43 
REMARK   13  A    between atoms: C_17  and  C_18 
REMARK   14  A    between atoms: C_22  and  C_33 
REMARK   15  A    between atoms: C_23  and  C_25 
REMARK   16  A    between atoms: C_29  and  C_34 
REMARK   17  A    between atoms: C_35  and  C_36 
REMARK   18  A    between atoms: C_37  and  C_38 
ROOT
HETATM    1  O   UNL     1       2.639   5.071 -10.248  1.00  0.00    -0.288 OA
HETATM    2  O   UNL     1       4.547   3.600  -6.336  1.00  0.00    -0.288 OA
HETATM    3  C   UNL     1       3.031   3.939  -8.167  1.00  0.00     0.217 C 
HETATM    4  C   UNL     1       4.009   3.142 -10.430  1.00  0.00     0.057 C 
HETATM    5  C   UNL     1       3.192   4.140  -9.662  1.00  0.00     0.206 C 
HETATM    6  C   UNL     1       4.239   3.325  -7.495  1.00  0.00     0.210 C 
HETATM    7  C   UNL     1       4.836   2.313  -9.758  1.00  0.00     0.095 C 
HETATM    8  C   UNL     1       5.015   2.339  -8.310  1.00  0.00     0.080 C 
HETATM    9  C   UNL     1       5.832   1.519  -7.629  1.00  0.00     0.082 C 
ENDROOT
BRANCH   3  10
HETATM   10  O   UNL     1       2.832   5.213  -7.575  1.00  0.00    -0.372 OA
HETATM   11  H   UNL     1       2.206   5.117  -6.836  1.00  0.00     0.211 HD
ENDBRANCH   3  10
BRANCH   3  12
HETATM   12  C   UNL     1       1.809   3.068  -7.895  1.00  0.00     0.204 C 
HETATM   13  O   UNL     1       1.122   2.904  -9.139  1.00  0.00    -0.369 OA
HETATM   14  C   UNL     1       0.013   2.006  -9.043  1.00  0.00     0.177 C 
HETATM   15  C   UNL     1      -1.032   2.564  -8.072  1.00  0.00     0.180 C 
HETATM   16  C   UNL     1      -0.403   2.859  -6.709  1.00  0.00     0.180 C 
HETATM   17  C   UNL     1       0.872   3.691  -6.853  1.00  0.00     0.182 C 
BRANCH  14  18
HETATM   18  C   UNL     1      -0.546   1.829 -10.451  1.00  0.00     0.198 C 
BRANCH  18  19
HETATM   19  O   UNL     1       0.341   2.443 -11.368  1.00  0.00    -0.398 OA
HETATM   20  H   UNL     1       1.181   1.954 -11.327  1.00  0.00     0.209 HD
ENDBRANCH  18  19
ENDBRANCH  14  18
BRANCH  15  21
HETATM   21  O   UNL     1      -2.083   1.623  -7.877  1.00  0.00    -0.390 OA
HETATM   22  H   UNL     1      -2.887   2.115  -7.638  1.00  0.00     0.210 HD
ENDBRANCH  15  21
BRANCH  16  23
HETATM   23  O   UNL     1      -1.332   3.597  -5.912  1.00  0.00    -0.390 OA
HETATM   24  H   UNL     1      -1.309   3.237  -5.009  1.00  0.00     0.210 HD
ENDBRANCH  16  23
BRANCH  17  25
HETATM   25  O   UNL     1       1.512   3.747  -5.581  1.00  0.00    -0.390 OA
HETATM   26  H   UNL     1       2.407   3.380  -5.679  1.00  0.00     0.210 HD
ENDBRANCH  17  25
ENDBRANCH   3  12
BRANCH   4  27
HETATM   27  C   UNL     1       3.806   3.178 -11.913  1.00  0.00     0.193 C 
HETATM   28  O   UNL     1       3.252   1.913 -12.283  1.00  0.00    -0.368 OA
HETATM   29  C   UNL     1       2.910   1.838 -13.669  1.00  0.00     0.177 C 
HETATM   30  C   UNL     1       4.175   1.975 -14.521  1.00  0.00     0.180 C 
HETATM   31  C   UNL     1       4.907   3.273 -14.184  1.00  0.00     0.181 C 
HETATM   32  C   UNL     1       5.113   3.432 -12.676  1.00  0.00     0.183 C 
BRANCH  29  33
HETATM   33  C   UNL     1       2.209   0.500 -13.888  1.00  0.00     0.198 C 
BRANCH  33  34
HETATM   34  O   UNL     1       3.133  -0.405 -14.463  1.00  0.00    -0.398 OA
HETATM   35  H   UNL     1       2.982  -1.271 -14.049  1.00  0.00     0.209 HD
ENDBRANCH  33  34
ENDBRANCH  29  33
BRANCH  30  36
HETATM   36  O   UNL     1       3.842   2.003 -15.907  1.00  0.00    -0.390 OA
HETATM   37  H   UNL     1       2.971   1.583 -16.015  1.00  0.00     0.210 HD
ENDBRANCH  30  36
BRANCH  31  38
HETATM   38  O   UNL     1       6.190   3.264 -14.813  1.00  0.00    -0.390 OA
HETATM   39  H   UNL     1       6.852   3.537 -14.154  1.00  0.00     0.210 HD
ENDBRANCH  31  38
BRANCH  32  40
HETATM   40  O   UNL     1       5.570   4.765 -12.448  1.00  0.00    -0.390 OA
HETATM   41  H   UNL     1       5.050   5.140 -11.717  1.00  0.00     0.210 HD
ENDBRANCH  32  40
ENDBRANCH   4  27
BRANCH   7  42
HETATM   42  O   UNL     1       5.634   1.377 -10.392  1.00  0.00    -0.359 OA
HETATM   43  H   UNL     1       6.340   1.837 -10.874  1.00  0.00     0.218 HD
ENDBRANCH   7  42
BRANCH   9  44
HETATM   44  O   UNL     1       6.592   0.561  -8.268  1.00  0.00    -0.360 OA
HETATM   45  H   UNL     1       6.483   0.647  -9.229  1.00  0.00     0.217 HD
ENDBRANCH   9  44
BRANCH   9  46
HETATM   46  C   UNL     1       5.972   1.588  -6.188  1.00  0.00     0.038 C 
HETATM   47  C   UNL     1       5.878   0.540  -5.350  1.00  0.00     0.014 C 
BRANCH  47  48
HETATM   48  C   UNL     1       6.014   0.623  -3.885  1.00  0.00    -0.036 A 
HETATM   49  C   UNL     1       7.269   0.836  -3.313  1.00  0.00     0.014 A 
HETATM   50  C   UNL     1       7.398   0.915  -1.927  1.00  0.00     0.037 A 
HETATM   51  C   UNL     1       6.273   0.780  -1.113  1.00  0.00     0.065 A 
HETATM   52  C   UNL     1       5.019   0.568  -1.685  1.00  0.00     0.037 A 
HETATM   53  C   UNL     1       4.890   0.489  -3.072  1.00  0.00     0.014 A 
BRANCH  51  54
HETATM   54  O   UNL     1       6.399   0.857   0.241  1.00  0.00    -0.361 OA
HETATM   55  H   UNL     1       5.651   0.392   0.654  1.00  0.00     0.217 HD
ENDBRANCH  51  54
ENDBRANCH  47  48
ENDBRANCH   9  46
TORSDOF 18
ENDMDL
MODEL 5
REMARK VINA RESULT:      -5.2      3.366      8.687
REMARK  18 active torsions:
REMARK  status: ('A' for Active; 'I' for Inactive)
REMARK    1  A    between atoms: O_3  and  C_18 
REMARK    2  A    between atoms: O_4  and  C_19 
REMARK    3  A    between atoms: O_5  and  C_20 
REMARK    4  A    between atoms: O_6  and  C_21 
REMARK    5  A    between atoms: O_7  and  C_24 
REMARK    6  A    between atoms: O_8  and  C_27 
REMARK    7  A    between atoms: O_9  and  C_28 
REMARK    8  A    between atoms: O_12  and  C_31 
REMARK    9  A    between atoms: O_13  and  C_33 
REMARK   10  A    between atoms: O_14  and  C_34 
REMARK   11  A    between atoms: O_15  and  C_35 
REMARK   12  A    between atoms: O_16  and  C_43 
REMARK   13  A    between atoms: C_17  and  C_18 
REMARK   14  A    between atoms: C_22  and  C_33 
REMARK   15  A    between atoms: C_23  and  C_25 
REMARK   16  A    between atoms: C_29  and  C_34 
REMARK   17  A    between atoms: C_35  and  C_36 
REMARK   18  A    between atoms: C_37  and  C_38 
ROOT
HETATM    1  O   UNL     1      13.217  28.143  -7.357  1.00  0.00    -0.288 OA
HETATM    2  O   UNL     1      10.359  27.038 -10.780  1.00  0.00    -0.288 OA
HETATM    3  C   UNL     1      11.937  26.914  -8.975  1.00  0.00     0.217 C 
HETATM    4  C   UNL     1      10.957  27.775  -6.735  1.00  0.00     0.057 C 
HETATM    5  C   UNL     1      12.127  27.666  -7.670  1.00  0.00     0.206 C 
HETATM    6  C   UNL     1      10.550  27.046  -9.565  1.00  0.00     0.210 C 
HETATM    7  C   UNL     1       9.717  27.514  -7.201  1.00  0.00     0.095 C 
HETATM    8  C   UNL     1       9.425  27.154  -8.584  1.00  0.00     0.080 C 
HETATM    9  C   UNL     1       8.197  26.891  -9.060  1.00  0.00     0.082 C 
ENDROOT
BRANCH   3  10
HETATM   10  O   UNL     1      12.844  27.453  -9.923  1.00  0.00    -0.372 OA
HETATM   11  H   UNL     1      12.345  27.704 -10.720  1.00  0.00     0.211 HD
ENDBRANCH   3  10
BRANCH   3  12
HETATM   12  C   UNL     1      12.254  25.436  -8.766  1.00  0.00     0.204 C 
HETATM   13  O   UNL     1      12.029  25.147  -7.384  1.00  0.00    -0.369 OA
HETATM   14  C   UNL     1      12.181  23.759  -7.079  1.00  0.00     0.177 C 
HETATM   15  C   UNL     1      13.621  23.314  -7.358  1.00  0.00     0.180 C 
HETATM   16  C   UNL     1      14.018  23.640  -8.798  1.00  0.00     0.180 C 
HETATM   17  C   UNL     1      13.699  25.094  -9.149  1.00  0.00     0.182 C 
BRANCH  14  18
HETATM   18  C   UNL     1      11.795  23.574  -5.615  1.00  0.00     0.198 C 
BRANCH  18  19
HETATM   19  O   UNL     1      10.745  24.474  -5.309  1.00  0.00    -0.398 OA
HETATM   20  H   UNL     1      10.197  24.558  -6.110  1.00  0.00     0.209 HD
ENDBRANCH  18  19
ENDBRANCH  14  18
BRANCH  15  21
HETATM   21  O   UNL     1      13.752  21.908  -7.173  1.00  0.00    -0.390 OA
HETATM   22  H   UNL     1      13.296  21.464  -7.908  1.00  0.00     0.210 HD
ENDBRANCH  15  21
BRANCH  16  23
HETATM   23  O   UNL     1      15.425  23.440  -8.954  1.00  0.00    -0.390 OA
HETATM   24  H   UNL     1      15.666  22.615  -8.499  1.00  0.00     0.210 HD
ENDBRANCH  16  23
BRANCH  17  25
HETATM   25  O   UNL     1      13.896  25.267 -10.549  1.00  0.00    -0.390 OA
HETATM   26  H   UNL     1      13.022  25.313 -10.973  1.00  0.00     0.210 HD
ENDBRANCH  17  25
ENDBRANCH   3  12
BRANCH   4  27
HETATM   27  C   UNL     1      11.312  28.174  -5.337  1.00  0.00     0.193 C 
HETATM   28  O   UNL     1      10.485  27.397  -4.465  1.00  0.00    -0.368 OA
HETATM   29  C   UNL     1      10.785  27.603  -3.083  1.00  0.00     0.177 C 
HETATM   30  C   UNL     1      10.496  29.057  -2.702  1.00  0.00     0.180 C 
HETATM   31  C   UNL     1      11.280  30.011  -3.603  1.00  0.00     0.181 C 
HETATM   32  C   UNL     1      11.093  29.672  -5.083  1.00  0.00     0.183 C 
BRANCH  29  33
HETATM   33  C   UNL     1       9.934  26.617  -2.287  1.00  0.00     0.198 C 
BRANCH  33  34
HETATM   34  O   UNL     1      10.156  25.315  -2.796  1.00  0.00    -0.398 OA
HETATM   35  H   UNL     1      10.348  25.407  -3.744  1.00  0.00     0.209 HD
ENDBRANCH  33  34
ENDBRANCH  29  33
BRANCH  30  36
HETATM   36  O   UNL     1      10.884  29.305  -1.353  1.00  0.00    -0.390 OA
HETATM   37  H   UNL     1      10.282  29.974  -0.985  1.00  0.00     0.210 HD
ENDBRANCH  30  36
BRANCH  31  38
HETATM   38  O   UNL     1      10.818  31.345  -3.387  1.00  0.00    -0.390 OA
HETATM   39  H   UNL     1      11.307  31.936  -3.986  1.00  0.00     0.210 HD
ENDBRANCH  31  38
BRANCH  32  40
HETATM   40  O   UNL     1      12.044  30.443  -5.818  1.00  0.00    -0.390 OA
HETATM   41  H   UNL     1      11.838  30.354  -6.764  1.00  0.00     0.210 HD
ENDBRANCH  32  40
ENDBRANCH   4  27
BRANCH   7  42
HETATM   42  O   UNL     1       8.585  27.608  -6.409  1.00  0.00    -0.359 OA
HETATM   43  H   UNL     1       8.750  27.155  -5.567  1.00  0.00     0.218 HD
ENDBRANCH   7  42
BRANCH   9  44
HETATM   44  O   UNL     1       7.081  26.946  -8.252  1.00  0.00    -0.360 OA
HETATM   45  H   UNL     1       7.181  26.319  -7.517  1.00  0.00     0.217 HD
ENDBRANCH   9  44
BRANCH   9  46
HETATM   46  C   UNL     1       7.964  26.536 -10.447  1.00  0.00     0.038 C 
HETATM   47  C   UNL     1       6.782  26.151 -10.958  1.00  0.00     0.014 C 
BRANCH  47  48
HETATM   48  C   UNL     1       6.557  25.786 -12.368  1.00  0.00    -0.036 A 
HETATM   49  C   UNL     1       5.662  24.766 -12.691  1.00  0.00     0.014 A 
HETATM   50  C   UNL     1       5.448  24.422 -14.025  1.00  0.00     0.037 A 
HETATM   51  C   UNL     1       6.131  25.095 -15.037  1.00  0.00     0.065 A 
HETATM   52  C   UNL     1       7.026  26.116 -14.715  1.00  0.00     0.037 A 
HETATM   53  C   UNL     1       7.239  26.461 -13.380  1.00  0.00     0.014 A 
BRANCH  51  54
HETATM   54  O   UNL     1       5.923  24.759 -16.340  1.00  0.00    -0.361 OA
HETATM   55  H   UNL     1       5.748  25.568 -16.850  1.00  0.00     0.217 HD
ENDBRANCH  51  54
ENDBRANCH  47  48
ENDBRANCH   9  46
TORSDOF 18
ENDMDL
MODEL 6
REMARK VINA RESULT:      -5.1      2.079      8.588
REMARK  18 active torsions:
REMARK  status: ('A' for Active; 'I' for Inactive)
REMARK    1  A    between atoms: O_3  and  C_18 
REMARK    2  A    between atoms: O_4  and  C_19 
REMARK    3  A    between atoms: O_5  and  C_20 
REMARK    4  A    between atoms: O_6  and  C_21 
REMARK    5  A    between atoms: O_7  and  C_24 
REMARK    6  A    between atoms: O_8  and  C_27 
REMARK    7  A    between atoms: O_9  and  C_28 
REMARK    8  A    between atoms: O_12  and  C_31 
REMARK    9  A    between atoms: O_13  and  C_33 
REMARK   10  A    between atoms: O_14  and  C_34 
REMARK   11  A    between atoms: O_15  and  C_35 
REMARK   12  A    between atoms: O_16  and  C_43 
REMARK   13  A    between atoms: C_17  and  C_18 
REMARK   14  A    between atoms: C_22  and  C_33 
REMARK   15  A    between atoms: C_23  and  C_25 
REMARK   16  A    between atoms: C_29  and  C_34 
REMARK   17  A    between atoms: C_35  and  C_36 
REMARK   18  A    between atoms: C_37  and  C_38 
ROOT
HETATM    1  O   UNL     1      13.966  25.890  -4.800  1.00  0.00    -0.288 OA
HETATM    2  O   UNL     1      10.399  27.080  -7.439  1.00  0.00    -0.288 OA
HETATM    3  C   UNL     1      12.554  26.331  -6.691  1.00  0.00     0.217 C 
HETATM    4  C   UNL     1      12.419  24.157  -5.285  1.00  0.00     0.057 C 
HETATM    5  C   UNL     1      13.047  25.501  -5.520  1.00  0.00     0.206 C 
HETATM    6  C   UNL     1      11.080  26.161  -6.988  1.00  0.00     0.210 C 
HETATM    7  C   UNL     1      11.242  23.869  -5.881  1.00  0.00     0.095 C 
HETATM    8  C   UNL     1      10.510  24.801  -6.732  1.00  0.00     0.080 C 
HETATM    9  C   UNL     1       9.340  24.526  -7.331  1.00  0.00     0.082 C 
ENDROOT
BRANCH   3  10
HETATM   10  O   UNL     1      12.756  27.698  -6.371  1.00  0.00    -0.372 OA
HETATM   11  H   UNL     1      13.681  27.817  -6.092  1.00  0.00     0.211 HD
ENDBRANCH   3  10
BRANCH   3  12
HETATM   12  C   UNL     1      13.359  25.986  -7.940  1.00  0.00     0.204 C 
HETATM   13  O   UNL     1      14.629  25.495  -7.501  1.00  0.00    -0.369 OA
HETATM   14  C   UNL     1      15.442  25.027  -8.580  1.00  0.00     0.177 C 
HETATM   15  C   UNL     1      15.760  26.180  -9.538  1.00  0.00     0.180 C 
HETATM   16  C   UNL     1      14.475  26.849 -10.026  1.00  0.00     0.180 C 
HETATM   17  C   UNL     1      13.551  27.198  -8.858  1.00  0.00     0.182 C 
BRANCH  14  18
HETATM   18  C   UNL     1      16.701  24.423  -7.966  1.00  0.00     0.198 C 
BRANCH  18  19
HETATM   19  O   UNL     1      16.612  23.012  -8.053  1.00  0.00    -0.398 OA
HETATM   20  H   UNL     1      16.138  22.706  -7.260  1.00  0.00     0.209 HD
ENDBRANCH  18  19
ENDBRANCH  14  18
BRANCH  15  21
HETATM   21  O   UNL     1      16.467  25.700 -10.677  1.00  0.00    -0.390 OA
HETATM   22  H   UNL     1      16.241  26.268 -11.433  1.00  0.00     0.210 HD
ENDBRANCH  15  21
BRANCH  16  23
HETATM   23  O   UNL     1      14.806  28.058 -10.713  1.00  0.00    -0.390 OA
HETATM   24  H   UNL     1      14.976  27.839 -11.646  1.00  0.00     0.210 HD
ENDBRANCH  16  23
BRANCH  17  25
HETATM   25  O   UNL     1      12.299  27.619  -9.393  1.00  0.00    -0.390 OA
HETATM   26  H   UNL     1      12.146  28.538  -9.113  1.00  0.00     0.210 HD
ENDBRANCH  17  25
ENDBRANCH   3  12
BRANCH   4  27
HETATM   27  C   UNL     1      13.200  23.253  -4.384  1.00  0.00     0.193 C 
HETATM   28  O   UNL     1      13.261  23.897  -3.108  1.00  0.00    -0.368 OA
HETATM   29  C   UNL     1      13.899  23.097  -2.110  1.00  0.00     0.177 C 
HETATM   30  C   UNL     1      15.360  22.856  -2.496  1.00  0.00     0.180 C 
HETATM   31  C   UNL     1      15.447  22.215  -3.881  1.00  0.00     0.181 C 
HETATM   32  C   UNL     1      14.615  22.981  -4.912  1.00  0.00     0.183 C 
BRANCH  29  33
HETATM   33  C   UNL     1      13.768  23.843  -0.785  1.00  0.00     0.198 C 
BRANCH  33  34
HETATM   34  O   UNL     1      13.853  22.904   0.272  1.00  0.00    -0.398 OA
HETATM   35  H   UNL     1      14.197  22.078  -0.106  1.00  0.00     0.209 HD
ENDBRANCH  33  34
ENDBRANCH  29  33
BRANCH  30  36
HETATM   36  O   UNL     1      15.984  21.977  -1.563  1.00  0.00    -0.390 OA
HETATM   37  H   UNL     1      15.643  21.081  -1.720  1.00  0.00     0.210 HD
ENDBRANCH  30  36
BRANCH  31  38
HETATM   38  O   UNL     1      16.809  22.219  -4.314  1.00  0.00    -0.390 OA
HETATM   39  H   UNL     1      16.956  21.424  -4.856  1.00  0.00     0.210 HD
ENDBRANCH  31  38
BRANCH  32  40
HETATM   40  O   UNL     1      14.558  22.178  -6.091  1.00  0.00    -0.390 OA
HETATM   41  H   UNL     1      13.831  22.510  -6.646  1.00  0.00     0.210 HD
ENDBRANCH  32  40
ENDBRANCH   4  27
BRANCH   7  42
HETATM   42  O   UNL     1      10.589  22.662  -5.703  1.00  0.00    -0.359 OA
HETATM   43  H   UNL     1      10.664  22.395  -4.773  1.00  0.00     0.218 HD
ENDBRANCH   7  42
BRANCH   9  44
HETATM   44  O   UNL     1       8.719  23.304  -7.181  1.00  0.00    -0.360 OA
HETATM   45  H   UNL     1       7.775  23.391  -7.392  1.00  0.00     0.217 HD
ENDBRANCH   9  44
BRANCH   9  46
HETATM   46  C   UNL     1       8.654  25.492  -8.168  1.00  0.00     0.038 C 
HETATM   47  C   UNL     1       7.323  25.679  -8.202  1.00  0.00     0.014 C 
BRANCH  47  48
HETATM   48  C   UNL     1       6.635  26.658  -9.062  1.00  0.00    -0.036 A 
HETATM   49  C   UNL     1       5.313  27.016  -8.794  1.00  0.00     0.014 A 
HETATM   50  C   UNL     1       4.664  27.943  -9.607  1.00  0.00     0.037 A 
HETATM   51  C   UNL     1       5.334  28.512 -10.690  1.00  0.00     0.065 A 
HETATM   52  C   UNL     1       6.656  28.155 -10.957  1.00  0.00     0.037 A 
HETATM   53  C   UNL     1       7.307  27.228 -10.144  1.00  0.00     0.014 A 
BRANCH  51  54
HETATM   54  O   UNL     1       4.699  29.417 -11.484  1.00  0.00    -0.361 OA
HETATM   55  H   UNL     1       5.242  29.578 -12.275  1.00  0.00     0.217 HD
ENDBRANCH  51  54
ENDBRANCH  47  48
ENDBRANCH   9  46
TORSDOF 18
ENDMDL
MODEL 7
REMARK VINA RESULT:      -5.1     10.525     13.413
REMARK  18 active torsions:
REMARK  status: ('A' for Active; 'I' for Inactive)
REMARK    1  A    between atoms: O_3  and  C_18 
REMARK    2  A    between atoms: O_4  and  C_19 
REMARK    3  A    between atoms: O_5  and  C_20 
REMARK    4  A    between atoms: O_6  and  C_21 
REMARK    5  A    between atoms: O_7  and  C_24 
REMARK    6  A    between atoms: O_8  and  C_27 
REMARK    7  A    between atoms: O_9  and  C_28 
REMARK    8  A    between atoms: O_12  and  C_31 
REMARK    9  A    between atoms: O_13  and  C_33 
REMARK   10  A    between atoms: O_14  and  C_34 
REMARK   11  A    between atoms: O_15  and  C_35 
REMARK   12  A    between atoms: O_16  and  C_43 
REMARK   13  A    between atoms: C_17  and  C_18 
REMARK   14  A    between atoms: C_22  and  C_33 
REMARK   15  A    between atoms: C_23  and  C_25 
REMARK   16  A    between atoms: C_29  and  C_34 
REMARK   17  A    between atoms: C_35  and  C_36 
REMARK   18  A    between atoms: C_37  and  C_38 
ROOT
HETATM    1  O   UNL     1      18.349  11.885 -11.246  1.00  0.00    -0.288 OA
HETATM    2  O   UNL     1      19.006  13.913  -7.176  1.00  0.00    -0.288 OA
HETATM    3  C   UNL     1      18.387  13.486  -9.456  1.00  0.00     0.217 C 
HETATM    4  C   UNL     1      16.596  11.624  -9.668  1.00  0.00     0.057 C 
HETATM    5  C   UNL     1      17.832  12.287 -10.204  1.00  0.00     0.206 C 
HETATM    6  C   UNL     1      18.195  13.417  -7.957  1.00  0.00     0.210 C 
HETATM    7  C   UNL     1      16.213  11.875  -8.398  1.00  0.00     0.095 C 
HETATM    8  C   UNL     1      16.947  12.743  -7.483  1.00  0.00     0.080 C 
HETATM    9  C   UNL     1      16.576  13.002  -6.219  1.00  0.00     0.082 C 
ENDROOT
BRANCH   3  10
HETATM   10  O   UNL     1      19.784  13.537  -9.693  1.00  0.00    -0.372 OA
HETATM   11  H   UNL     1      20.221  13.881  -8.894  1.00  0.00     0.211 HD
ENDBRANCH   3  10
BRANCH   3  12
HETATM   12  C   UNL     1      17.744  14.763  -9.986  1.00  0.00     0.204 C 
HETATM   13  O   UNL     1      16.898  14.390 -11.077  1.00  0.00    -0.369 OA
HETATM   14  C   UNL     1      16.143  15.489 -11.592  1.00  0.00     0.177 C 
HETATM   15  C   UNL     1      17.087  16.556 -12.156  1.00  0.00     0.180 C 
HETATM   16  C   UNL     1      18.105  16.992 -11.101  1.00  0.00     0.180 C 
HETATM   17  C   UNL     1      18.786  15.786 -10.453  1.00  0.00     0.182 C 
BRANCH  14  18
HETATM   18  C   UNL     1      15.202  14.932 -12.655  1.00  0.00     0.198 C 
BRANCH  18  19
HETATM   19  O   UNL     1      14.182  15.883 -12.897  1.00  0.00    -0.398 OA
HETATM   20  H   UNL     1      13.712  15.602 -13.702  1.00  0.00     0.209 HD
ENDBRANCH  18  19
ENDBRANCH  14  18
BRANCH  15  21
HETATM   21  O   UNL     1      16.352  17.707 -12.562  1.00  0.00    -0.390 OA
HETATM   22  H   UNL     1      15.542  17.750 -12.027  1.00  0.00     0.210 HD
ENDBRANCH  15  21
BRANCH  16  23
HETATM   23  O   UNL     1      19.111  17.795 -11.723  1.00  0.00    -0.390 OA
HETATM   24  H   UNL     1      18.722  18.664 -11.924  1.00  0.00     0.210 HD
ENDBRANCH  16  23
BRANCH  17  25
HETATM   25  O   UNL     1      19.555  16.251  -9.347  1.00  0.00    -0.390 OA
HETATM   26  H   UNL     1      19.924  17.120  -9.582  1.00  0.00     0.210 HD
ENDBRANCH  17  25
ENDBRANCH   3  12
BRANCH   4  27
HETATM   27  C   UNL     1      15.900  10.725 -10.641  1.00  0.00     0.193 C 
HETATM   28  O   UNL     1      14.498  10.980 -10.507  1.00  0.00    -0.368 OA
HETATM   29  C   UNL     1      13.707  10.256 -11.453  1.00  0.00     0.177 C 
HETATM   30  C   UNL     1      13.855   8.753 -11.208  1.00  0.00     0.180 C 
HETATM   31  C   UNL     1      15.327   8.345 -11.266  1.00  0.00     0.181 C 
HETATM   32  C   UNL     1      16.198   9.241 -10.383  1.00  0.00     0.183 C 
BRANCH  29  33
HETATM   33  C   UNL     1      12.266  10.729 -11.287  1.00  0.00     0.198 C 
BRANCH  33  34
HETATM   34  O   UNL     1      11.516  10.291 -12.405  1.00  0.00    -0.398 OA
HETATM   35  H   UNL     1      10.648  10.005 -12.075  1.00  0.00     0.209 HD
ENDBRANCH  33  34
ENDBRANCH  29  33
BRANCH  30  36
HETATM   36  O   UNL     1      13.152   8.014 -12.204  1.00  0.00    -0.390 OA
HETATM   37  H   UNL     1      13.789   7.757 -12.892  1.00  0.00     0.210 HD
ENDBRANCH  30  36
BRANCH  31  38
HETATM   38  O   UNL     1      15.458   6.999 -10.805  1.00  0.00    -0.390 OA
HETATM   39  H   UNL     1      15.683   6.438 -11.568  1.00  0.00     0.210 HD
ENDBRANCH  31  38
BRANCH  32  40
HETATM   40  O   UNL     1      17.560   8.948 -10.694  1.00  0.00    -0.390 OA
HETATM   41  H   UNL     1      18.011   9.787 -10.891  1.00  0.00     0.210 HD
ENDBRANCH  32  40
ENDBRANCH   4  27
BRANCH   7  42
HETATM   42  O   UNL     1      15.097  11.292  -7.824  1.00  0.00    -0.359 OA
HETATM   43  H   UNL     1      15.169  10.327  -7.901  1.00  0.00     0.218 HD
ENDBRANCH   7  42
BRANCH   9  44
HETATM   44  O   UNL     1      15.438  12.449  -5.670  1.00  0.00    -0.360 OA
HETATM   45  H   UNL     1      15.687  11.810  -4.982  1.00  0.00     0.217 HD
ENDBRANCH   9  44
BRANCH   9  46
HETATM   46  C   UNL     1      17.343  13.874  -5.351  1.00  0.00     0.038 C 
HETATM   47  C   UNL     1      17.374  13.798  -4.009  1.00  0.00     0.014 C 
BRANCH  47  48
HETATM   48  C   UNL     1      18.152  14.694  -3.135  1.00  0.00    -0.036 A 
HETATM   49  C   UNL     1      17.882  14.743  -1.767  1.00  0.00     0.014 A 
HETATM   50  C   UNL     1      18.620  15.590  -0.941  1.00  0.00     0.037 A 
HETATM   51  C   UNL     1      19.626  16.390  -1.482  1.00  0.00     0.065 A 
HETATM   52  C   UNL     1      19.897  16.340  -2.849  1.00  0.00     0.037 A 
HETATM   53  C   UNL     1      19.160  15.492  -3.677  1.00  0.00     0.014 A 
BRANCH  51  54
HETATM   54  O   UNL     1      20.346  17.217  -0.675  1.00  0.00    -0.361 OA
HETATM   55  H   UNL     1      19.752  17.603  -0.009  1.00  0.00     0.217 HD
ENDBRANCH  51  54
ENDBRANCH  47  48
ENDBRANCH   9  46
TORSDOF 18
ENDMDL
MODEL 8
REMARK VINA RESULT:      -5.1      2.107      8.593
REMARK  18 active torsions:
REMARK  status: ('A' for Active; 'I' for Inactive)
REMARK    1  A    between atoms: O_3  and  C_18 
REMARK    2  A    between atoms: O_4  and  C_19 
REMARK    3  A    between atoms: O_5  and  C_20 
REMARK    4  A    between atoms: O_6  and  C_21 
REMARK    5  A    between atoms: O_7  and  C_24 
REMARK    6  A    between atoms: O_8  and  C_27 
REMARK    7  A    between atoms: O_9  and  C_28 
REMARK    8  A    between atoms: O_12  and  C_31 
REMARK    9  A    between atoms: O_13  and  C_33 
REMARK   10  A    between atoms: O_14  and  C_34 
REMARK   11  A    between atoms: O_15  and  C_35 
REMARK   12  A    between atoms: O_16  and  C_43 
REMARK   13  A    between atoms: C_17  and  C_18 
REMARK   14  A    between atoms: C_22  and  C_33 
REMARK   15  A    between atoms: C_23  and  C_25 
REMARK   16  A    between atoms: C_29  and  C_34 
REMARK   17  A    between atoms: C_35  and  C_36 
REMARK   18  A    between atoms: C_37  and  C_38 
ROOT
HETATM    1  O   UNL     1      13.289  27.303  -5.238  1.00  0.00    -0.288 OA
HETATM    2  O   UNL     1       9.660  27.439  -8.052  1.00  0.00    -0.288 OA
HETATM    3  C   UNL     1      11.887  27.205  -7.185  1.00  0.00     0.217 C 
HETATM    4  C   UNL     1      12.088  25.270  -5.472  1.00  0.00     0.057 C 
HETATM    5  C   UNL     1      12.478  26.655  -5.900  1.00  0.00     0.206 C 
HETATM    6  C   UNL     1      10.477  26.732  -7.464  1.00  0.00     0.210 C 
HETATM    7  C   UNL     1      11.001  24.693  -6.027  1.00  0.00     0.095 C 
HETATM    8  C   UNL     1      10.146  25.345  -7.012  1.00  0.00     0.080 C 
HETATM    9  C   UNL     1       9.063  24.781  -7.573  1.00  0.00     0.082 C 
ENDROOT
BRANCH   3  10
HETATM   10  O   UNL     1      11.835  28.618  -7.071  1.00  0.00    -0.372 OA
HETATM   11  H   UNL     1      12.159  28.869  -6.188  1.00  0.00     0.211 HD
ENDBRANCH   3  10
BRANCH   3  12
HETATM   12  C   UNL     1      12.782  26.832  -8.362  1.00  0.00     0.204 C 
HETATM   13  O   UNL     1      13.189  25.475  -8.170  1.00  0.00    -0.369 OA
HETATM   14  C   UNL     1      13.945  24.965  -9.272  1.00  0.00     0.177 C 
HETATM   15  C   UNL     1      15.244  25.761  -9.431  1.00  0.00     0.180 C 
HETATM   16  C   UNL     1      14.951  27.255  -9.570  1.00  0.00     0.180 C 
HETATM   17  C   UNL     1      14.011  27.743  -8.466  1.00  0.00     0.182 C 
BRANCH  14  18
HETATM   18  C   UNL     1      14.204  23.487  -8.995  1.00  0.00     0.198 C 
BRANCH  18  19
HETATM   19  O   UNL     1      15.501  23.354  -8.443  1.00  0.00    -0.398 OA
HETATM   20  H   UNL     1      15.980  22.706  -8.989  1.00  0.00     0.209 HD
ENDBRANCH  18  19
ENDBRANCH  14  18
BRANCH  15  21
HETATM   21  O   UNL     1      15.946  25.339 -10.597  1.00  0.00    -0.390 OA
HETATM   22  H   UNL     1      16.531  24.604 -10.347  1.00  0.00     0.210 HD
ENDBRANCH  15  21
BRANCH  16  23
HETATM   23  O   UNL     1      16.176  27.985  -9.471  1.00  0.00    -0.390 OA
HETATM   24  H   UNL     1      16.391  28.089  -8.528  1.00  0.00     0.210 HD
ENDBRANCH  16  23
BRANCH  17  25
HETATM   25  O   UNL     1      13.617  29.076  -8.775  1.00  0.00    -0.390 OA
HETATM   26  H   UNL     1      13.014  29.042  -9.537  1.00  0.00     0.210 HD
ENDBRANCH  17  25
ENDBRANCH   3  12
BRANCH   4  27
HETATM   27  C   UNL     1      12.985  24.660  -4.440  1.00  0.00     0.193 C 
HETATM   28  O   UNL     1      13.777  23.677  -5.113  1.00  0.00    -0.368 OA
HETATM   29  C   UNL     1      14.758  23.076  -4.264  1.00  0.00     0.177 C 
HETATM   30  C   UNL     1      14.064  22.312  -3.133  1.00  0.00     0.180 C 
HETATM   31  C   UNL     1      13.130  23.239  -2.357  1.00  0.00     0.181 C 
HETATM   32  C   UNL     1      12.199  24.015  -3.291  1.00  0.00     0.183 C 
BRANCH  29  33
HETATM   33  C   UNL     1      15.611  22.162  -5.140  1.00  0.00     0.198 C 
BRANCH  33  34
HETATM   34  O   UNL     1      14.768  21.518  -6.076  1.00  0.00    -0.398 OA
HETATM   35  H   UNL     1      14.795  20.566  -5.879  1.00  0.00     0.209 HD
ENDBRANCH  33  34
ENDBRANCH  29  33
BRANCH  30  36
HETATM   36  O   UNL     1      15.027  21.790  -2.221  1.00  0.00    -0.390 OA
HETATM   37  H   UNL     1      15.592  22.524  -1.927  1.00  0.00     0.210 HD
ENDBRANCH  30  36
BRANCH  31  38
HETATM   38  O   UNL     1      12.327  22.459  -1.470  1.00  0.00    -0.390 OA
HETATM   39  H   UNL     1      11.392  22.665  -1.647  1.00  0.00     0.210 HD
ENDBRANCH  31  38
BRANCH  32  40
HETATM   40  O   UNL     1      11.553  25.019  -2.507  1.00  0.00    -0.390 OA
HETATM   41  H   UNL     1      10.716  24.651  -2.177  1.00  0.00     0.210 HD
ENDBRANCH  32  40
ENDBRANCH   4  27
BRANCH   7  42
HETATM   42  O   UNL     1      10.566  23.426  -5.676  1.00  0.00    -0.359 OA
HETATM   43  H   UNL     1       9.728  23.243  -6.129  1.00  0.00     0.218 HD
ENDBRANCH   7  42
BRANCH   9  44
HETATM   44  O   UNL     1       8.662  23.502  -7.247  1.00  0.00    -0.360 OA
HETATM   45  H   UNL     1       8.574  23.426  -6.283  1.00  0.00     0.217 HD
ENDBRANCH   9  44
BRANCH   9  46
HETATM   46  C   UNL     1       8.247  25.476  -8.550  1.00  0.00     0.038 C 
HETATM   47  C   UNL     1       6.977  25.871  -8.356  1.00  0.00     0.014 C 
BRANCH  47  48
HETATM   48  C   UNL     1       6.154  26.571  -9.358  1.00  0.00    -0.036 A 
HETATM   49  C   UNL     1       4.923  27.116  -8.992  1.00  0.00     0.014 A 
HETATM   50  C   UNL     1       4.145  27.779  -9.940  1.00  0.00     0.037 A 
HETATM   51  C   UNL     1       4.596  27.896 -11.255  1.00  0.00     0.065 A 
HETATM   52  C   UNL     1       5.827  27.351 -11.620  1.00  0.00     0.037 A 
HETATM   53  C   UNL     1       6.606  26.688 -10.672  1.00  0.00     0.014 A 
BRANCH  51  54
HETATM   54  O   UNL     1       3.836  28.543 -12.181  1.00  0.00    -0.361 OA
HETATM   55  H   UNL     1       4.424  28.989 -12.815  1.00  0.00     0.217 HD
ENDBRANCH  51  54
ENDBRANCH  47  48
ENDBRANCH   9  46
TORSDOF 18
ENDMDL
MODEL 9
REMARK VINA RESULT:      -5.0     11.204     16.413
REMARK  18 active torsions:
REMARK  status: ('A' for Active; 'I' for Inactive)
REMARK    1  A    between atoms: O_3  and  C_18 
REMARK    2  A    between atoms: O_4  and  C_19 
REMARK    3  A    between atoms: O_5  and  C_20 
REMARK    4  A    between atoms: O_6  and  C_21 
REMARK    5  A    between atoms: O_7  and  C_24 
REMARK    6  A    between atoms: O_8  and  C_27 
REMARK    7  A    between atoms: O_9  and  C_28 
REMARK    8  A    between atoms: O_12  and  C_31 
REMARK    9  A    between atoms: O_13  and  C_33 
REMARK   10  A    between atoms: O_14  and  C_34 
REMARK   11  A    between atoms: O_15  and  C_35 
REMARK   12  A    between atoms: O_16  and  C_43 
REMARK   13  A    between atoms: C_17  and  C_18 
REMARK   14  A    between atoms: C_22  and  C_33 
REMARK   15  A    between atoms: C_23  and  C_25 
REMARK   16  A    between atoms: C_29  and  C_34 
REMARK   17  A    between atoms: C_35  and  C_36 
REMARK   18  A    between atoms: C_37  and  C_38 
ROOT
HETATM    1  O   UNL     1      16.832  12.016  -2.130  1.00  0.00    -0.288 OA
HETATM    2  O   UNL     1      15.749  13.418  -6.368  1.00  0.00    -0.288 OA
HETATM    3  C   UNL     1      16.958  12.894  -4.361  1.00  0.00     0.217 C 
HETATM    4  C   UNL     1      16.942  10.358  -3.824  1.00  0.00     0.057 C 
HETATM    5  C   UNL     1      16.889  11.777  -3.336  1.00  0.00     0.206 C 
HETATM    6  C   UNL     1      16.297  12.559  -5.680  1.00  0.00     0.210 C 
HETATM    7  C   UNL     1      16.711  10.104  -5.130  1.00  0.00     0.095 C 
HETATM    8  C   UNL     1      16.380  11.129  -6.114  1.00  0.00     0.080 C 
HETATM    9  C   UNL     1      16.150  10.890  -7.415  1.00  0.00     0.082 C 
ENDROOT
BRANCH   3  10
HETATM   10  O   UNL     1      16.273  14.016  -3.829  1.00  0.00    -0.372 OA
HETATM   11  H   UNL     1      15.653  14.348  -4.501  1.00  0.00     0.211 HD
ENDBRANCH   3  10
BRANCH   3  12
HETATM   12  C   UNL     1      18.414  13.271  -4.612  1.00  0.00     0.204 C 
HETATM   13  O   UNL     1      19.156  12.886  -3.451  1.00  0.00    -0.369 OA
HETATM   14  C   UNL     1      20.564  13.083  -3.606  1.00  0.00     0.177 C 
HETATM   15  C   UNL     1      20.867  14.571  -3.807  1.00  0.00     0.180 C 
HETATM   16  C   UNL     1      20.069  15.132  -4.984  1.00  0.00     0.180 C 
HETATM   17  C   UNL     1      18.587  14.772  -4.874  1.00  0.00     0.182 C 
BRANCH  14  18
HETATM   18  C   UNL     1      21.237  12.521  -2.358  1.00  0.00     0.198 C 
BRANCH  18  19
HETATM   19  O   UNL     1      21.561  13.598  -1.497  1.00  0.00    -0.398 OA
HETATM   20  H   UNL     1      21.371  13.306  -0.588  1.00  0.00     0.209 HD
ENDBRANCH  18  19
ENDBRANCH  14  18
BRANCH  15  21
HETATM   21  O   UNL     1      22.252  14.764  -4.082  1.00  0.00    -0.390 OA
HETATM   22  H   UNL     1      22.761  14.230  -3.448  1.00  0.00     0.210 HD
ENDBRANCH  15  21
BRANCH  16  23
HETATM   23  O   UNL     1      20.184  16.557  -4.993  1.00  0.00    -0.390 OA
HETATM   24  H   UNL     1      20.233  16.863  -4.071  1.00  0.00     0.210 HD
ENDBRANCH  16  23
BRANCH  17  25
HETATM   25  O   UNL     1      17.948  15.139  -6.094  1.00  0.00    -0.390 OA
HETATM   26  H   UNL     1      18.523  14.864  -6.828  1.00  0.00     0.210 HD
ENDBRANCH  17  25
ENDBRANCH   3  12
BRANCH   4  27
HETATM   27  C   UNL     1      17.258   9.346  -2.768  1.00  0.00     0.193 C 
HETATM   28  O   UNL     1      18.130   8.384  -3.368  1.00  0.00    -0.368 OA
HETATM   29  C   UNL     1      18.599   7.402  -2.441  1.00  0.00     0.177 C 
HETATM   30  C   UNL     1      17.417   6.583  -1.914  1.00  0.00     0.180 C 
HETATM   31  C   UNL     1      16.367   7.502  -1.289  1.00  0.00     0.181 C 
HETATM   32  C   UNL     1      16.000   8.657  -2.222  1.00  0.00     0.183 C 
BRANCH  29  33
HETATM   33  C   UNL     1      19.617   6.537  -3.178  1.00  0.00     0.198 C 
BRANCH  33  34
HETATM   34  O   UNL     1      18.971   5.359  -3.624  1.00  0.00    -0.398 OA
HETATM   35  H   UNL     1      18.488   5.587  -4.436  1.00  0.00     0.209 HD
ENDBRANCH  33  34
ENDBRANCH  29  33
BRANCH  30  36
HETATM   36  O   UNL     1      17.853   5.666  -0.914  1.00  0.00    -0.390 OA
HETATM   37  H   UNL     1      17.840   4.773  -1.298  1.00  0.00     0.210 HD
ENDBRANCH  30  36
BRANCH  31  38
HETATM   38  O   UNL     1      15.184   6.747  -1.023  1.00  0.00    -0.390 OA
HETATM   39  H   UNL     1      14.523   6.971  -1.701  1.00  0.00     0.210 HD
ENDBRANCH  31  38
BRANCH  32  40
HETATM   40  O   UNL     1      15.218   9.581  -1.465  1.00  0.00    -0.390 OA
HETATM   41  H   UNL     1      14.791   9.092  -0.741  1.00  0.00     0.210 HD
ENDBRANCH  32  40
ENDBRANCH   4  27
BRANCH   7  42
HETATM   42  O   UNL     1      16.724   8.824  -5.656  1.00  0.00    -0.359 OA
HETATM   43  H   UNL     1      17.299   8.809  -6.438  1.00  0.00     0.218 HD
ENDBRANCH   7  42
BRANCH   9  44
HETATM   44  O   UNL     1      16.208   9.614  -7.938  1.00  0.00    -0.360 OA
HETATM   45  H   UNL     1      16.691   9.035  -7.326  1.00  0.00     0.217 HD
ENDBRANCH   9  44
BRANCH   9  46
HETATM   46  C   UNL     1      15.825  11.948  -8.351  1.00  0.00     0.038 C 
HETATM   47  C   UNL     1      16.384  12.108  -9.563  1.00  0.00     0.014 C 
BRANCH  47  48
HETATM   48  C   UNL     1      16.051  13.192 -10.504  1.00  0.00    -0.036 A 
HETATM   49  C   UNL     1      15.303  12.917 -11.650  1.00  0.00     0.014 A 
HETATM   50  C   UNL     1      14.987  13.943 -12.539  1.00  0.00     0.037 A 
HETATM   51  C   UNL     1      15.419  15.244 -12.285  1.00  0.00     0.065 A 
HETATM   52  C   UNL     1      16.166  15.520 -11.139  1.00  0.00     0.037 A 
HETATM   53  C   UNL     1      16.482  14.493 -10.249  1.00  0.00     0.014 A 
BRANCH  51  54
HETATM   54  O   UNL     1      15.111  16.247 -13.153  1.00  0.00    -0.361 OA
HETATM   55  H   UNL     1      15.917  16.508 -13.631  1.00  0.00     0.217 HD
ENDBRANCH  51  54
ENDBRANCH  47  48
ENDBRANCH   9  46
TORSDOF 18
ENDMDL
