# Supplementary material for: Insights into the pro-angiogenic effect of hydroxysafflor yellow A (HSYA): targeting HIF-1α and MMP9 in HMEC-1
Source: Front Chem. 2026 Jan 6;13:1713765. doi: 10.3389/fchem.2025.1713765 (PMC12816176; doi:10.3389/fchem.2025.1713765)
Supplement: Supplementary file 4 [file DataSheet4.zip › Figure4-original data/G-G1/HSYA_out.pdbqt]

MODEL 1
REMARK VINA RESULT:      -7.7      0.000      0.000
REMARK  18 active torsions:
REMARK  status: ('A' for Active; 'I' for Inactive)
REMARK    1  A    between atoms: O_3  and  C_18 
REMARK    2  A    between atoms: O_4  and  C_19 
REMARK    3  A    between atoms: O_5  and  C_20 
REMARK    4  A    between atoms: O_6  and  C_21 
REMARK    5  A    between atoms: O_7  and  C_24 
REMARK    6  A    between atoms: O_8  and  C_27 
REMARK    7  A    between atoms: O_9  and  C_28 
REMARK    8  A    between atoms: O_12  and  C_31 
REMARK    9  A    between atoms: O_13  and  C_33 
REMARK   10  A    between atoms: O_14  and  C_34 
REMARK   11  A    between atoms: O_15  and  C_35 
REMARK   12  A    between atoms: O_16  and  C_43 
REMARK   13  A    between atoms: C_17  and  C_18 
REMARK   14  A    between atoms: C_22  and  C_33 
REMARK   15  A    between atoms: C_23  and  C_25 
REMARK   16  A    between atoms: C_29  and  C_34 
REMARK   17  A    between atoms: C_35  and  C_36 
REMARK   18  A    between atoms: C_37  and  C_38 
ROOT
HETATM    1  O   UNL     1     -45.598  22.514  -2.203  1.00  0.00    -0.288 OA
HETATM    2  O   UNL     1     -44.009  18.657  -4.126  1.00  0.00    -0.288 OA
HETATM    3  C   UNL     1     -44.731  20.920  -3.775  1.00  0.00     0.217 C 
HETATM    4  C   UNL     1     -43.254  22.180  -2.058  1.00  0.00     0.057 C 
HETATM    5  C   UNL     1     -44.615  21.911  -2.631  1.00  0.00     0.206 C 
HETATM    6  C   UNL     1     -43.738  19.780  -3.704  1.00  0.00     0.210 C 
HETATM    7  C   UNL     1     -42.248  21.320  -2.323  1.00  0.00     0.095 C 
HETATM    8  C   UNL     1     -42.400  20.108  -3.121  1.00  0.00     0.080 C 
HETATM    9  C   UNL     1     -41.407  19.246  -3.393  1.00  0.00     0.082 C 
ENDROOT
BRANCH   3  10
HETATM   10  O   UNL     1     -46.026  20.344  -3.722  1.00  0.00    -0.372 OA
HETATM   11  H   UNL     1     -46.377  20.454  -2.822  1.00  0.00     0.211 HD
ENDBRANCH   3  10
BRANCH   3  12
HETATM   12  C   UNL     1     -44.563  21.648  -5.104  1.00  0.00     0.204 C 
HETATM   13  O   UNL     1     -45.135  22.950  -4.948  1.00  0.00    -0.369 OA
HETATM   14  C   UNL     1     -44.939  23.780  -6.095  1.00  0.00     0.177 C 
HETATM   15  C   UNL     1     -45.642  23.170  -7.312  1.00  0.00     0.180 C 
HETATM   16  C   UNL     1     -45.172  21.734  -7.546  1.00  0.00     0.180 C 
HETATM   17  C   UNL     1     -45.244  20.908  -6.261  1.00  0.00     0.182 C 
BRANCH  14  18
HETATM   18  C   UNL     1     -45.482  25.163  -5.749  1.00  0.00     0.198 C 
BRANCH  18  19
HETATM   19  O   UNL     1     -45.170  26.047  -6.810  1.00  0.00    -0.398 OA
HETATM   20  H   UNL     1     -44.360  26.523  -6.558  1.00  0.00     0.209 HD
ENDBRANCH  18  19
ENDBRANCH  14  18
BRANCH  15  21
HETATM   21  O   UNL     1     -45.353  23.925  -8.484  1.00  0.00    -0.390 OA
HETATM   22  H   UNL     1     -45.848  23.534  -9.224  1.00  0.00     0.210 HD
ENDBRANCH  15  21
BRANCH  16  23
HETATM   23  O   UNL     1     -46.013  21.117  -8.523  1.00  0.00    -0.390 OA
HETATM   24  H   UNL     1     -46.244  20.227  -8.206  1.00  0.00     0.210 HD
ENDBRANCH  16  23
BRANCH  17  25
HETATM   25  O   UNL     1     -44.600  19.659  -6.499  1.00  0.00    -0.390 OA
HETATM   26  H   UNL     1     -43.641  19.793  -6.409  1.00  0.00     0.210 HD
ENDBRANCH  17  25
ENDBRANCH   3  12
BRANCH   4  27
HETATM   27  C   UNL     1     -43.162  23.421  -1.227  1.00  0.00     0.193 C 
HETATM   28  O   UNL     1     -41.979  24.109  -1.643  1.00  0.00    -0.368 OA
HETATM   29  C   UNL     1     -41.812  25.374  -0.998  1.00  0.00     0.177 C 
HETATM   30  C   UNL     1     -41.633  25.166   0.508  1.00  0.00     0.180 C 
HETATM   31  C   UNL     1     -42.814  24.383   1.083  1.00  0.00     0.181 C 
HETATM   32  C   UNL     1     -43.098  23.115   0.276  1.00  0.00     0.183 C 
BRANCH  29  33
HETATM   33  C   UNL     1     -40.602  26.048  -1.636  1.00  0.00     0.198 C 
BRANCH  33  34
HETATM   34  O   UNL     1     -40.782  27.451  -1.574  1.00  0.00    -0.398 OA
HETATM   35  H   UNL     1     -41.731  27.624  -1.689  1.00  0.00     0.209 HD
ENDBRANCH  33  34
ENDBRANCH  29  33
BRANCH  30  36
HETATM   36  O   UNL     1     -41.566  26.421   1.180  1.00  0.00    -0.390 OA
HETATM   37  H   UNL     1     -41.278  26.258   2.094  1.00  0.00     0.210 HD
ENDBRANCH  30  36
BRANCH  31  38
HETATM   38  O   UNL     1     -42.512  24.001   2.426  1.00  0.00    -0.390 OA
HETATM   39  H   UNL     1     -41.641  24.368   2.657  1.00  0.00     0.210 HD
ENDBRANCH  31  38
BRANCH  32  40
HETATM   40  O   UNL     1     -44.349  22.595   0.729  1.00  0.00    -0.390 OA
HETATM   41  H   UNL     1     -44.473  21.718   0.329  1.00  0.00     0.210 HD
ENDBRANCH  32  40
ENDBRANCH   4  27
BRANCH   7  42
HETATM   42  O   UNL     1     -40.969  21.487  -1.820  1.00  0.00    -0.359 OA
HETATM   43  H   UNL     1     -40.981  21.327  -0.863  1.00  0.00     0.218 HD
ENDBRANCH   7  42
BRANCH   9  44
HETATM   44  O   UNL     1     -40.126  19.445  -2.922  1.00  0.00    -0.360 OA
HETATM   45  H   UNL     1     -39.533  18.775  -3.300  1.00  0.00     0.217 HD
ENDBRANCH   9  44
BRANCH   9  46
HETATM   46  C   UNL     1     -41.615  18.054  -4.193  1.00  0.00     0.038 C 
HETATM   47  C   UNL     1     -40.872  17.697  -5.256  1.00  0.00     0.014 C 
BRANCH  47  48
HETATM   48  C   UNL     1     -41.096  16.487  -6.066  1.00  0.00    -0.036 A 
HETATM   49  C   UNL     1     -40.008  15.772  -6.568  1.00  0.00     0.014 A 
HETATM   50  C   UNL     1     -40.221  14.627  -7.334  1.00  0.00     0.037 A 
HETATM   51  C   UNL     1     -41.520  14.196  -7.600  1.00  0.00     0.065 A 
HETATM   52  C   UNL     1     -42.608  14.911  -7.098  1.00  0.00     0.037 A 
HETATM   53  C   UNL     1     -42.396  16.057  -6.331  1.00  0.00     0.014 A 
BRANCH  51  54
HETATM   54  O   UNL     1     -41.728  13.078  -8.349  1.00  0.00    -0.361 OA
HETATM   55  H   UNL     1     -42.101  12.383  -7.780  1.00  0.00     0.217 HD
ENDBRANCH  51  54
ENDBRANCH  47  48
ENDBRANCH   9  46
TORSDOF 18
ENDMDL
MODEL 2
REMARK VINA RESULT:      -6.9     10.605     13.580
REMARK  18 active torsions:
REMARK  status: ('A' for Active; 'I' for Inactive)
REMARK    1  A    between atoms: O_3  and  C_18 
REMARK    2  A    between atoms: O_4  and  C_19 
REMARK    3  A    between atoms: O_5  and  C_20 
REMARK    4  A    between atoms: O_6  and  C_21 
REMARK    5  A    between atoms: O_7  and  C_24 
REMARK    6  A    between atoms: O_8  and  C_27 
REMARK    7  A    between atoms: O_9  and  C_28 
REMARK    8  A    between atoms: O_12  and  C_31 
REMARK    9  A    between atoms: O_13  and  C_33 
REMARK   10  A    between atoms: O_14  and  C_34 
REMARK   11  A    between atoms: O_15  and  C_35 
REMARK   12  A    between atoms: O_16  and  C_43 
REMARK   13  A    between atoms: C_17  and  C_18 
REMARK   14  A    between atoms: C_22  and  C_33 
REMARK   15  A    between atoms: C_23  and  C_25 
REMARK   16  A    between atoms: C_29  and  C_34 
REMARK   17  A    between atoms: C_35  and  C_36 
REMARK   18  A    between atoms: C_37  and  C_38 
ROOT
HETATM    1  O   UNL     1     -40.278  29.911  -0.277  1.00  0.00    -0.288 OA
HETATM    2  O   UNL     1     -44.866  29.791  -0.075  1.00  0.00    -0.288 OA
HETATM    3  C   UNL     1     -42.562  30.328   0.335  1.00  0.00     0.217 C 
HETATM    4  C   UNL     1     -41.413  31.415  -1.719  1.00  0.00     0.057 C 
HETATM    5  C   UNL     1     -41.332  30.489  -0.540  1.00  0.00     0.206 C 
HETATM    6  C   UNL     1     -43.870  30.425  -0.419  1.00  0.00     0.210 C 
HETATM    7  C   UNL     1     -42.626  31.807  -2.164  1.00  0.00     0.095 C 
HETATM    8  C   UNL     1     -43.889  31.362  -1.586  1.00  0.00     0.080 C 
HETATM    9  C   UNL     1     -45.101  31.746  -2.018  1.00  0.00     0.082 C 
ENDROOT
BRANCH   3  10
HETATM   10  O   UNL     1     -42.515  29.036   0.918  1.00  0.00    -0.372 OA
HETATM   11  H   UNL     1     -43.329  28.559   0.679  1.00  0.00     0.211 HD
ENDBRANCH   3  10
BRANCH   3  12
HETATM   12  C   UNL     1     -42.544  31.376   1.443  1.00  0.00     0.204 C 
HETATM   13  O   UNL     1     -41.318  32.103   1.317  1.00  0.00    -0.369 OA
HETATM   14  C   UNL     1     -41.230  33.198   2.232  1.00  0.00     0.177 C 
HETATM   15  C   UNL     1     -41.248  32.680   3.674  1.00  0.00     0.180 C 
HETATM   16  C   UNL     1     -42.483  31.813   3.922  1.00  0.00     0.180 C 
HETATM   17  C   UNL     1     -42.642  30.747   2.838  1.00  0.00     0.182 C 
BRANCH  14  18
HETATM   18  C   UNL     1     -39.945  33.953   1.908  1.00  0.00     0.198 C 
BRANCH  18  19
HETATM   19  O   UNL     1     -39.774  33.968   0.502  1.00  0.00    -0.398 OA
HETATM   20  H   UNL     1     -39.327  34.802   0.276  1.00  0.00     0.209 HD
ENDBRANCH  18  19
ENDBRANCH  14  18
BRANCH  15  21
HETATM   21  O   UNL     1     -41.281  33.768   4.593  1.00  0.00    -0.390 OA
HETATM   22  H   UNL     1     -41.784  33.485   5.376  1.00  0.00     0.210 HD
ENDBRANCH  15  21
BRANCH  16  23
HETATM   23  O   UNL     1     -42.349  31.154   5.183  1.00  0.00    -0.390 OA
HETATM   24  H   UNL     1     -42.650  30.235   5.078  1.00  0.00     0.210 HD
ENDBRANCH  16  23
BRANCH  17  25
HETATM   25  O   UNL     1     -43.911  30.122   3.012  1.00  0.00    -0.390 OA
HETATM   26  H   UNL     1     -43.880  29.602   3.833  1.00  0.00     0.210 HD
ENDBRANCH  17  25
ENDBRANCH   3  12
BRANCH   4  27
HETATM   27  C   UNL     1     -40.089  31.817  -2.288  1.00  0.00     0.193 C 
HETATM   28  O   UNL     1     -40.161  33.222  -2.545  1.00  0.00    -0.368 OA
HETATM   29  C   UNL     1     -38.922  33.769  -3.004  1.00  0.00     0.177 C 
HETATM   30  C   UNL     1     -38.549  33.145  -4.351  1.00  0.00     0.180 C 
HETATM   31  C   UNL     1     -38.491  31.622  -4.235  1.00  0.00     0.181 C 
HETATM   32  C   UNL     1     -39.752  31.056  -3.578  1.00  0.00     0.183 C 
BRANCH  29  33
HETATM   33  C   UNL     1     -39.107  35.281  -3.100  1.00  0.00     0.198 C 
BRANCH  33  34
HETATM   34  O   UNL     1     -39.541  35.601  -4.409  1.00  0.00    -0.398 OA
HETATM   35  H   UNL     1     -38.760  35.896  -4.906  1.00  0.00     0.209 HD
ENDBRANCH  33  34
ENDBRANCH  29  33
BRANCH  30  36
HETATM   36  O   UNL     1     -37.268  33.604  -4.775  1.00  0.00    -0.390 OA
HETATM   37  H   UNL     1     -36.593  33.137  -4.253  1.00  0.00     0.210 HD
ENDBRANCH  30  36
BRANCH  31  38
HETATM   38  O   UNL     1     -38.376  31.057  -5.542  1.00  0.00    -0.390 OA
HETATM   39  H   UNL     1     -39.139  30.471  -5.687  1.00  0.00     0.210 HD
ENDBRANCH  31  38
BRANCH  32  40
HETATM   40  O   UNL     1     -39.500  29.681  -3.290  1.00  0.00    -0.390 OA
HETATM   41  H   UNL     1     -39.063  29.286  -4.064  1.00  0.00     0.210 HD
ENDBRANCH  32  40
ENDBRANCH   4  27
BRANCH   7  42
HETATM   42  O   UNL     1     -42.788  32.645  -3.253  1.00  0.00    -0.359 OA
HETATM   43  H   UNL     1     -43.732  32.707  -3.468  1.00  0.00     0.218 HD
ENDBRANCH   7  42
BRANCH   9  44
HETATM   44  O   UNL     1     -45.250  32.615  -3.078  1.00  0.00    -0.360 OA
HETATM   45  H   UNL     1     -46.141  33.001  -3.059  1.00  0.00     0.217 HD
ENDBRANCH   9  44
BRANCH   9  46
HETATM   46  C   UNL     1     -46.327  31.272  -1.405  1.00  0.00     0.038 C 
HETATM   47  C   UNL     1     -47.188  32.034  -0.707  1.00  0.00     0.014 C 
BRANCH  47  48
HETATM   48  C   UNL     1     -48.428  31.541  -0.082  1.00  0.00    -0.036 A 
HETATM   49  C   UNL     1     -48.375  30.502   0.848  1.00  0.00     0.014 A 
HETATM   50  C   UNL     1     -49.548  30.036   1.440  1.00  0.00     0.037 A 
HETATM   51  C   UNL     1     -50.774  30.607   1.103  1.00  0.00     0.065 A 
HETATM   52  C   UNL     1     -50.828  31.646   0.174  1.00  0.00     0.037 A 
HETATM   53  C   UNL     1     -49.654  32.113  -0.419  1.00  0.00     0.014 A 
BRANCH  51  54
HETATM   54  O   UNL     1     -51.920  30.152   1.681  1.00  0.00    -0.361 OA
HETATM   55  H   UNL     1     -51.710  29.800   2.563  1.00  0.00     0.217 HD
ENDBRANCH  51  54
ENDBRANCH  47  48
ENDBRANCH   9  46
TORSDOF 18
ENDMDL
MODEL 3
REMARK VINA RESULT:      -6.8     12.043     14.880
REMARK  18 active torsions:
REMARK  status: ('A' for Active; 'I' for Inactive)
REMARK    1  A    between atoms: O_3  and  C_18 
REMARK    2  A    between atoms: O_4  and  C_19 
REMARK    3  A    between atoms: O_5  and  C_20 
REMARK    4  A    between atoms: O_6  and  C_21 
REMARK    5  A    between atoms: O_7  and  C_24 
REMARK    6  A    between atoms: O_8  and  C_27 
REMARK    7  A    between atoms: O_9  and  C_28 
REMARK    8  A    between atoms: O_12  and  C_31 
REMARK    9  A    between atoms: O_13  and  C_33 
REMARK   10  A    between atoms: O_14  and  C_34 
REMARK   11  A    between atoms: O_15  and  C_35 
REMARK   12  A    between atoms: O_16  and  C_43 
REMARK   13  A    between atoms: C_17  and  C_18 
REMARK   14  A    between atoms: C_22  and  C_33 
REMARK   15  A    between atoms: C_23  and  C_25 
REMARK   16  A    between atoms: C_29  and  C_34 
REMARK   17  A    between atoms: C_35  and  C_36 
REMARK   18  A    between atoms: C_37  and  C_38 
ROOT
HETATM    1  O   UNL     1     -29.206  17.339  -1.228  1.00  0.00    -0.288 OA
HETATM    2  O   UNL     1     -27.101  17.443  -5.310  1.00  0.00    -0.288 OA
HETATM    3  C   UNL     1     -28.770  17.313  -3.589  1.00  0.00     0.217 C 
HETATM    4  C   UNL     1     -28.928  19.490  -2.191  1.00  0.00     0.057 C 
HETATM    5  C   UNL     1     -28.971  17.990  -2.246  1.00  0.00     0.206 C 
HETATM    6  C   UNL     1     -27.814  18.042  -4.508  1.00  0.00     0.210 C 
HETATM    7  C   UNL     1     -28.391  20.170  -3.226  1.00  0.00     0.095 C 
HETATM    8  C   UNL     1     -27.814  19.535  -4.406  1.00  0.00     0.080 C 
HETATM    9  C   UNL     1     -27.279  20.200  -5.443  1.00  0.00     0.082 C 
ENDROOT
BRANCH   3  10
HETATM   10  O   UNL     1     -28.216  16.029  -3.350  1.00  0.00    -0.372 OA
HETATM   11  H   UNL     1     -28.843  15.357  -3.669  1.00  0.00     0.211 HD
ENDBRANCH   3  10
BRANCH   3  12
HETATM   12  C   UNL     1     -30.115  17.153  -4.290  1.00  0.00     0.204 C 
HETATM   13  O   UNL     1     -31.130  17.289  -3.291  1.00  0.00    -0.369 OA
HETATM   14  C   UNL     1     -32.450  17.273  -3.841  1.00  0.00     0.177 C 
HETATM   15  C   UNL     1     -32.722  15.925  -4.517  1.00  0.00     0.180 C 
HETATM   16  C   UNL     1     -31.651  15.619  -5.565  1.00  0.00     0.180 C 
HETATM   17  C   UNL     1     -30.245  15.797  -4.993  1.00  0.00     0.182 C 
BRANCH  14  18
HETATM   18  C   UNL     1     -33.419  17.549  -2.695  1.00  0.00     0.198 C 
BRANCH  18  19
HETATM   19  O   UNL     1     -33.053  18.772  -2.082  1.00  0.00    -0.398 OA
HETATM   20  H   UNL     1     -32.353  18.572  -1.437  1.00  0.00     0.209 HD
ENDBRANCH  18  19
ENDBRANCH  14  18
BRANCH  15  21
HETATM   21  O   UNL     1     -33.987  15.942  -5.171  1.00  0.00    -0.390 OA
HETATM   22  H   UNL     1     -34.678  15.861  -4.491  1.00  0.00     0.210 HD
ENDBRANCH  15  21
BRANCH  16  23
HETATM   23  O   UNL     1     -31.792  14.264  -5.998  1.00  0.00    -0.390 OA
HETATM   24  H   UNL     1     -32.728  14.014  -5.911  1.00  0.00     0.210 HD
ENDBRANCH  16  23
BRANCH  17  25
HETATM   25  O   UNL     1     -29.313  15.704  -6.067  1.00  0.00    -0.390 OA
HETATM   26  H   UNL     1     -29.103  16.606  -6.362  1.00  0.00     0.210 HD
ENDBRANCH  17  25
ENDBRANCH   3  12
BRANCH   4  27
HETATM   27  C   UNL     1     -29.509  20.085  -0.947  1.00  0.00     0.193 C 
HETATM   28  O   UNL     1     -30.517  21.010  -1.365  1.00  0.00    -0.368 OA
HETATM   29  C   UNL     1     -31.232  21.588  -0.271  1.00  0.00     0.177 C 
HETATM   30  C   UNL     1     -30.276  22.416   0.592  1.00  0.00     0.180 C 
HETATM   31  C   UNL     1     -29.105  21.556   1.067  1.00  0.00     0.181 C 
HETATM   32  C   UNL     1     -28.453  20.799  -0.092  1.00  0.00     0.183 C 
BRANCH  29  33
HETATM   33  C   UNL     1     -32.355  22.435  -0.864  1.00  0.00     0.198 C 
BRANCH  33  34
HETATM   34  O   UNL     1     -33.162  21.606  -1.680  1.00  0.00    -0.398 OA
HETATM   35  H   UNL     1     -33.116  20.708  -1.311  1.00  0.00     0.209 HD
ENDBRANCH  33  34
ENDBRANCH  29  33
BRANCH  30  36
HETATM   36  O   UNL     1     -30.951  22.918   1.743  1.00  0.00    -0.390 OA
HETATM   37  H   UNL     1     -31.908  22.874   1.574  1.00  0.00     0.210 HD
ENDBRANCH  30  36
BRANCH  31  38
HETATM   38  O   UNL     1     -28.118  22.399   1.664  1.00  0.00    -0.390 OA
HETATM   39  H   UNL     1     -27.590  21.859   2.277  1.00  0.00     0.210 HD
ENDBRANCH  31  38
BRANCH  32  40
HETATM   40  O   UNL     1     -27.551  19.850   0.477  1.00  0.00    -0.390 OA
HETATM   41  H   UNL     1     -27.605  19.032  -0.047  1.00  0.00     0.210 HD
ENDBRANCH  32  40
ENDBRANCH   4  27
BRANCH   7  42
HETATM   42  O   UNL     1     -28.298  21.551  -3.246  1.00  0.00    -0.359 OA
HETATM   43  H   UNL     1     -29.173  21.924  -3.440  1.00  0.00     0.218 HD
ENDBRANCH   7  42
BRANCH   9  44
HETATM   44  O   UNL     1     -27.230  21.578  -5.472  1.00  0.00    -0.360 OA
HETATM   45  H   UNL     1     -28.016  21.940  -5.032  1.00  0.00     0.217 HD
ENDBRANCH   9  44
BRANCH   9  46
HETATM   46  C   UNL     1     -26.718  19.518  -6.593  1.00  0.00     0.038 C 
HETATM   47  C   UNL     1     -26.961  19.836  -7.876  1.00  0.00     0.014 C 
BRANCH  47  48
HETATM   48  C   UNL     1     -26.391  19.131  -9.038  1.00  0.00    -0.036 A 
HETATM   49  C   UNL     1     -25.358  19.717  -9.772  1.00  0.00     0.014 A 
HETATM   50  C   UNL     1     -24.818  19.049 -10.870  1.00  0.00     0.037 A 
HETATM   51  C   UNL     1     -25.311  17.797 -11.236  1.00  0.00     0.065 A 
HETATM   52  C   UNL     1     -26.343  17.211 -10.503  1.00  0.00     0.037 A 
HETATM   53  C   UNL     1     -26.883  17.879  -9.403  1.00  0.00     0.014 A 
BRANCH  51  54
HETATM   54  O   UNL     1     -24.784  17.145 -12.309  1.00  0.00    -0.361 OA
HETATM   55  H   UNL     1     -24.282  17.779 -12.848  1.00  0.00     0.217 HD
ENDBRANCH  51  54
ENDBRANCH  47  48
ENDBRANCH   9  46
TORSDOF 18
ENDMDL
MODEL 4
REMARK VINA RESULT:      -6.7     10.756     13.686
REMARK  18 active torsions:
REMARK  status: ('A' for Active; 'I' for Inactive)
REMARK    1  A    between atoms: O_3  and  C_18 
REMARK    2  A    between atoms: O_4  and  C_19 
REMARK    3  A    between atoms: O_5  and  C_20 
REMARK    4  A    between atoms: O_6  and  C_21 
REMARK    5  A    between atoms: O_7  and  C_24 
REMARK    6  A    between atoms: O_8  and  C_27 
REMARK    7  A    between atoms: O_9  and  C_28 
REMARK    8  A    between atoms: O_12  and  C_31 
REMARK    9  A    between atoms: O_13  and  C_33 
REMARK   10  A    between atoms: O_14  and  C_34 
REMARK   11  A    between atoms: O_15  and  C_35 
REMARK   12  A    between atoms: O_16  and  C_43 
REMARK   13  A    between atoms: C_17  and  C_18 
REMARK   14  A    between atoms: C_22  and  C_33 
REMARK   15  A    between atoms: C_23  and  C_25 
REMARK   16  A    between atoms: C_29  and  C_34 
REMARK   17  A    between atoms: C_35  and  C_36 
REMARK   18  A    between atoms: C_37  and  C_38 
ROOT
HETATM    1  O   UNL     1     -40.579  30.832  -1.445  1.00  0.00    -0.288 OA
HETATM    2  O   UNL     1     -44.952  29.967  -0.333  1.00  0.00    -0.288 OA
HETATM    3  C   UNL     1     -42.726  30.865  -0.369  1.00  0.00     0.217 C 
HETATM    4  C   UNL     1     -42.207  32.151  -2.559  1.00  0.00     0.057 C 
HETATM    5  C   UNL     1     -41.742  31.234  -1.464  1.00  0.00     0.206 C 
HETATM    6  C   UNL     1     -44.159  30.759  -0.840  1.00  0.00     0.210 C 
HETATM    7  C   UNL     1     -43.531  32.347  -2.733  1.00  0.00     0.095 C 
HETATM    8  C   UNL     1     -44.564  31.697  -1.934  1.00  0.00     0.080 C 
HETATM    9  C   UNL     1     -45.883  31.884  -2.096  1.00  0.00     0.082 C 
ENDROOT
BRANCH   3  10
HETATM   10  O   UNL     1     -42.360  29.590   0.133  1.00  0.00    -0.372 OA
HETATM   11  H   UNL     1     -43.120  29.215   0.610  1.00  0.00     0.211 HD
ENDBRANCH   3  10
BRANCH   3  12
HETATM   12  C   UNL     1     -42.643  31.887   0.760  1.00  0.00     0.204 C 
HETATM   13  O   UNL     1     -41.397  32.574   0.618  1.00  0.00    -0.369 OA
HETATM   14  C   UNL     1     -41.248  33.645   1.554  1.00  0.00     0.177 C 
HETATM   15  C   UNL     1     -41.248  33.097   2.984  1.00  0.00     0.180 C 
HETATM   16  C   UNL     1     -42.506  32.267   3.246  1.00  0.00     0.180 C 
HETATM   17  C   UNL     1     -42.729  31.231   2.143  1.00  0.00     0.182 C 
BRANCH  14  18
HETATM   18  C   UNL     1     -39.946  34.363   1.212  1.00  0.00     0.198 C 
BRANCH  18  19
HETATM   19  O   UNL     1     -40.261  35.599   0.598  1.00  0.00    -0.398 OA
HETATM   20  H   UNL     1     -41.082  35.923   1.009  1.00  0.00     0.209 HD
ENDBRANCH  18  19
ENDBRANCH  14  18
BRANCH  15  21
HETATM   21  O   UNL     1     -41.221  34.165   3.927  1.00  0.00    -0.390 OA
HETATM   22  H   UNL     1     -40.292  34.408   4.078  1.00  0.00     0.210 HD
ENDBRANCH  15  21
BRANCH  16  23
HETATM   23  O   UNL     1     -42.363  31.576   4.489  1.00  0.00    -0.390 OA
HETATM   24  H   UNL     1     -42.963  31.988   5.135  1.00  0.00     0.210 HD
ENDBRANCH  16  23
BRANCH  17  25
HETATM   25  O   UNL     1     -44.014  30.646   2.336  1.00  0.00    -0.390 OA
HETATM   26  H   UNL     1     -43.903  29.681   2.366  1.00  0.00     0.210 HD
ENDBRANCH  17  25
ENDBRANCH   3  12
BRANCH   4  27
HETATM   27  C   UNL     1     -41.107  32.770  -3.363  1.00  0.00     0.193 C 
HETATM   28  O   UNL     1     -40.362  31.692  -3.938  1.00  0.00    -0.368 OA
HETATM   29  C   UNL     1     -39.328  32.137  -4.820  1.00  0.00     0.177 C 
HETATM   30  C   UNL     1     -38.296  32.952  -4.037  1.00  0.00     0.180 C 
HETATM   31  C   UNL     1     -38.971  34.118  -3.316  1.00  0.00     0.181 C 
HETATM   32  C   UNL     1     -40.189  33.658  -2.512  1.00  0.00     0.183 C 
BRANCH  29  33
HETATM   33  C   UNL     1     -38.718  30.894  -5.460  1.00  0.00     0.198 C 
BRANCH  33  34
HETATM   34  O   UNL     1     -38.204  31.247  -6.731  1.00  0.00    -0.398 OA
HETATM   35  H   UNL     1     -37.451  31.843  -6.581  1.00  0.00     0.209 HD
ENDBRANCH  33  34
ENDBRANCH  29  33
BRANCH  30  36
HETATM   36  O   UNL     1     -37.312  33.488  -4.918  1.00  0.00    -0.390 OA
HETATM   37  H   UNL     1     -37.493  33.150  -5.812  1.00  0.00     0.210 HD
ENDBRANCH  30  36
BRANCH  31  38
HETATM   38  O   UNL     1     -38.038  34.715  -2.414  1.00  0.00    -0.390 OA
HETATM   39  H   UNL     1     -38.492  34.871  -1.568  1.00  0.00     0.210 HD
ENDBRANCH  31  38
BRANCH  32  40
HETATM   40  O   UNL     1     -40.886  34.830  -2.089  1.00  0.00    -0.390 OA
HETATM   41  H   UNL     1     -40.905  35.454  -2.834  1.00  0.00     0.210 HD
ENDBRANCH  32  40
ENDBRANCH   4  27
BRANCH   7  42
HETATM   42  O   UNL     1     -44.042  33.163  -3.728  1.00  0.00    -0.359 OA
HETATM   43  H   UNL     1     -44.193  34.050  -3.364  1.00  0.00     0.218 HD
ENDBRANCH   7  42
BRANCH   9  44
HETATM   44  O   UNL     1     -46.380  32.733  -3.064  1.00  0.00    -0.360 OA
HETATM   45  H   UNL     1     -45.648  33.217  -3.478  1.00  0.00     0.217 HD
ENDBRANCH   9  44
BRANCH   9  46
HETATM   46  C   UNL     1     -46.868  31.210  -1.272  1.00  0.00     0.038 C 
HETATM   47  C   UNL     1     -47.899  31.811  -0.651  1.00  0.00     0.014 C 
BRANCH  47  48
HETATM   48  C   UNL     1     -48.890  31.117   0.190  1.00  0.00    -0.036 A 
HETATM   49  C   UNL     1     -50.239  31.466   0.112  1.00  0.00     0.014 A 
HETATM   50  C   UNL     1     -51.176  30.809   0.907  1.00  0.00     0.037 A 
HETATM   51  C   UNL     1     -50.766  29.803   1.782  1.00  0.00     0.065 A 
HETATM   52  C   UNL     1     -49.418  29.453   1.860  1.00  0.00     0.037 A 
HETATM   53  C   UNL     1     -48.479  30.111   1.064  1.00  0.00     0.014 A 
BRANCH  51  54
HETATM   54  O   UNL     1     -51.682  29.161   2.559  1.00  0.00    -0.361 OA
HETATM   55  H   UNL     1     -52.067  28.427   2.051  1.00  0.00     0.217 HD
ENDBRANCH  51  54
ENDBRANCH  47  48
ENDBRANCH   9  46
TORSDOF 18
ENDMDL
MODEL 5
REMARK VINA RESULT:      -6.7     32.081     35.347
REMARK  18 active torsions:
REMARK  status: ('A' for Active; 'I' for Inactive)
REMARK    1  A    between atoms: O_3  and  C_18 
REMARK    2  A    between atoms: O_4  and  C_19 
REMARK    3  A    between atoms: O_5  and  C_20 
REMARK    4  A    between atoms: O_6  and  C_21 
REMARK    5  A    between atoms: O_7  and  C_24 
REMARK    6  A    between atoms: O_8  and  C_27 
REMARK    7  A    between atoms: O_9  and  C_28 
REMARK    8  A    between atoms: O_12  and  C_31 
REMARK    9  A    between atoms: O_13  and  C_33 
REMARK   10  A    between atoms: O_14  and  C_34 
REMARK   11  A    between atoms: O_15  and  C_35 
REMARK   12  A    between atoms: O_16  and  C_43 
REMARK   13  A    between atoms: C_17  and  C_18 
REMARK   14  A    between atoms: C_22  and  C_33 
REMARK   15  A    between atoms: C_23  and  C_25 
REMARK   16  A    between atoms: C_29  and  C_34 
REMARK   17  A    between atoms: C_35  and  C_36 
REMARK   18  A    between atoms: C_37  and  C_38 
ROOT
HETATM    1  O   UNL     1     -30.517  37.003 -35.436  1.00  0.00    -0.288 OA
HETATM    2  O   UNL     1     -33.717  38.995 -32.810  1.00  0.00    -0.288 OA
HETATM    3  C   UNL     1     -32.590  37.536 -34.348  1.00  0.00     0.217 C 
HETATM    4  C   UNL     1     -30.695  36.174 -33.219  1.00  0.00     0.057 C 
HETATM    5  C   UNL     1     -31.202  36.926 -34.417  1.00  0.00     0.206 C 
HETATM    6  C   UNL     1     -32.979  38.024 -32.970  1.00  0.00     0.210 C 
HETATM    7  C   UNL     1     -31.312  36.340 -32.030  1.00  0.00     0.095 C 
HETATM    8  C   UNL     1     -32.442  37.237 -31.816  1.00  0.00     0.080 C 
HETATM    9  C   UNL     1     -33.066  37.409 -30.640  1.00  0.00     0.082 C 
ENDROOT
BRANCH   3  10
HETATM   10  O   UNL     1     -32.612  38.663 -35.208  1.00  0.00    -0.372 OA
HETATM   11  H   UNL     1     -32.283  39.435 -34.716  1.00  0.00     0.211 HD
ENDBRANCH   3  10
BRANCH   3  12
HETATM   12  C   UNL     1     -33.621  36.520 -34.830  1.00  0.00     0.204 C 
HETATM   13  O   UNL     1     -32.907  35.340 -35.207  1.00  0.00    -0.369 OA
HETATM   14  C   UNL     1     -33.775  34.263 -35.571  1.00  0.00     0.177 C 
HETATM   15  C   UNL     1     -34.602  34.649 -36.802  1.00  0.00     0.180 C 
HETATM   16  C   UNL     1     -35.363  35.952 -36.557  1.00  0.00     0.180 C 
HETATM   17  C   UNL     1     -34.439  37.044 -36.016  1.00  0.00     0.182 C 
BRANCH  14  18
HETATM   18  C   UNL     1     -32.896  33.043 -35.827  1.00  0.00     0.198 C 
BRANCH  18  19
HETATM   19  O   UNL     1     -31.899  32.988 -34.822  1.00  0.00    -0.398 OA
HETATM   20  H   UNL     1     -31.963  32.112 -34.403  1.00  0.00     0.209 HD
ENDBRANCH  18  19
ENDBRANCH  14  18
BRANCH  15  21
HETATM   21  O   UNL     1     -35.553  33.632 -37.101  1.00  0.00    -0.390 OA
HETATM   22  H   UNL     1     -35.621  33.047 -36.327  1.00  0.00     0.210 HD
ENDBRANCH  15  21
BRANCH  16  23
HETATM   23  O   UNL     1     -35.923  36.408 -37.790  1.00  0.00    -0.390 OA
HETATM   24  H   UNL     1     -36.207  35.630 -38.300  1.00  0.00     0.210 HD
ENDBRANCH  16  23
BRANCH  17  25
HETATM   25  O   UNL     1     -35.244  38.149 -35.615  1.00  0.00    -0.390 OA
HETATM   26  H   UNL     1     -34.947  38.433 -34.734  1.00  0.00     0.210 HD
ENDBRANCH  17  25
ENDBRANCH   3  12
BRANCH   4  27
HETATM   27  C   UNL     1     -29.518  35.290 -33.491  1.00  0.00     0.193 C 
HETATM   28  O   UNL     1     -29.790  34.037 -32.858  1.00  0.00    -0.368 OA
HETATM   29  C   UNL     1     -28.787  33.052 -33.117  1.00  0.00     0.177 C 
HETATM   30  C   UNL     1     -27.451  33.506 -32.525  1.00  0.00     0.180 C 
HETATM   31  C   UNL     1     -27.060  34.877 -33.078  1.00  0.00     0.181 C 
HETATM   32  C   UNL     1     -28.206  35.883 -32.957  1.00  0.00     0.183 C 
BRANCH  29  33
HETATM   33  C   UNL     1     -29.274  31.742 -32.505  1.00  0.00     0.198 C 
BRANCH  33  34
HETATM   34  O   UNL     1     -30.625  31.543 -32.880  1.00  0.00    -0.398 OA
HETATM   35  H   UNL     1     -30.654  31.533 -33.851  1.00  0.00     0.209 HD
ENDBRANCH  33  34
ENDBRANCH  29  33
BRANCH  30  36
HETATM   36  O   UNL     1     -26.417  32.584 -32.861  1.00  0.00    -0.390 OA
HETATM   37  H   UNL     1     -26.627  31.732 -32.442  1.00  0.00     0.210 HD
ENDBRANCH  30  36
BRANCH  31  38
HETATM   38  O   UNL     1     -25.944  35.378 -32.341  1.00  0.00    -0.390 OA
HETATM   39  H   UNL     1     -26.030  35.078 -31.420  1.00  0.00     0.210 HD
ENDBRANCH  31  38
BRANCH  32  40
HETATM   40  O   UNL     1     -27.840  37.037 -33.714  1.00  0.00    -0.390 OA
HETATM   41  H   UNL     1     -28.239  37.815 -33.289  1.00  0.00     0.210 HD
ENDBRANCH  32  40
ENDBRANCH   4  27
BRANCH   7  42
HETATM   42  O   UNL     1     -30.897  35.697 -30.877  1.00  0.00    -0.359 OA
HETATM   43  H   UNL     1     -30.961  34.738 -31.008  1.00  0.00     0.218 HD
ENDBRANCH   7  42
BRANCH   9  44
HETATM   44  O   UNL     1     -32.670  36.731 -29.505  1.00  0.00    -0.360 OA
HETATM   45  H   UNL     1     -31.836  36.266 -29.679  1.00  0.00     0.217 HD
ENDBRANCH   9  44
BRANCH   9  46
HETATM   46  C   UNL     1     -34.187  38.315 -30.483  1.00  0.00     0.038 C 
HETATM   47  C   UNL     1     -34.880  38.499 -29.346  1.00  0.00     0.014 C 
BRANCH  47  48
HETATM   48  C   UNL     1     -36.023  39.418 -29.200  1.00  0.00    -0.036 A 
HETATM   49  C   UNL     1     -37.141  39.277 -30.022  1.00  0.00     0.014 A 
HETATM   50  C   UNL     1     -38.223  40.145 -29.883  1.00  0.00     0.037 A 
HETATM   51  C   UNL     1     -38.187  41.156 -28.923  1.00  0.00     0.065 A 
HETATM   52  C   UNL     1     -37.069  41.297 -28.100  1.00  0.00     0.037 A 
HETATM   53  C   UNL     1     -35.986  40.428 -28.239  1.00  0.00     0.014 A 
BRANCH  51  54
HETATM   54  O   UNL     1     -39.243  42.004 -28.787  1.00  0.00    -0.361 OA
HETATM   55  H   UNL     1     -39.754  41.748 -28.000  1.00  0.00     0.217 HD
ENDBRANCH  51  54
ENDBRANCH  47  48
ENDBRANCH   9  46
TORSDOF 18
ENDMDL
MODEL 6
REMARK VINA RESULT:      -6.6     20.305     24.951
REMARK  18 active torsions:
REMARK  status: ('A' for Active; 'I' for Inactive)
REMARK    1  A    between atoms: O_3  and  C_18 
REMARK    2  A    between atoms: O_4  and  C_19 
REMARK    3  A    between atoms: O_5  and  C_20 
REMARK    4  A    between atoms: O_6  and  C_21 
REMARK    5  A    between atoms: O_7  and  C_24 
REMARK    6  A    between atoms: O_8  and  C_27 
REMARK    7  A    between atoms: O_9  and  C_28 
REMARK    8  A    between atoms: O_12  and  C_31 
REMARK    9  A    between atoms: O_13  and  C_33 
REMARK   10  A    between atoms: O_14  and  C_34 
REMARK   11  A    between atoms: O_15  and  C_35 
REMARK   12  A    between atoms: O_16  and  C_43 
REMARK   13  A    between atoms: C_17  and  C_18 
REMARK   14  A    between atoms: C_22  and  C_33 
REMARK   15  A    between atoms: C_23  and  C_25 
REMARK   16  A    between atoms: C_29  and  C_34 
REMARK   17  A    between atoms: C_35  and  C_36 
REMARK   18  A    between atoms: C_37  and  C_38 
ROOT
HETATM    1  O   UNL     1     -45.759  41.950 -21.663  1.00  0.00    -0.288 OA
HETATM    2  O   UNL     1     -46.536  38.574 -18.646  1.00  0.00    -0.288 OA
HETATM    3  C   UNL     1     -46.004  39.788 -20.648  1.00  0.00     0.217 C 
HETATM    4  C   UNL     1     -43.882  41.253 -20.389  1.00  0.00     0.057 C 
HETATM    5  C   UNL     1     -45.265  41.079 -20.948  1.00  0.00     0.206 C 
HETATM    6  C   UNL     1     -45.697  39.205 -19.286  1.00  0.00     0.210 C 
HETATM    7  C   UNL     1     -43.472  40.446 -19.388  1.00  0.00     0.095 C 
HETATM    8  C   UNL     1     -44.304  39.413 -18.781  1.00  0.00     0.080 C 
HETATM    9  C   UNL     1     -43.907  38.602 -17.786  1.00  0.00     0.082 C 
ENDROOT
BRANCH   3  10
HETATM   10  O   UNL     1     -47.395  40.067 -20.674  1.00  0.00    -0.372 OA
HETATM   11  H   UNL     1     -47.605  40.662 -19.933  1.00  0.00     0.211 HD
ENDBRANCH   3  10
BRANCH   3  12
HETATM   12  C   UNL     1     -45.684  38.752 -21.721  1.00  0.00     0.204 C 
HETATM   13  O   UNL     1     -44.675  39.315 -22.563  1.00  0.00    -0.369 OA
HETATM   14  C   UNL     1     -44.201  38.392 -23.548  1.00  0.00     0.177 C 
HETATM   15  C   UNL     1     -45.342  37.996 -24.490  1.00  0.00     0.180 C 
HETATM   16  C   UNL     1     -46.530  37.445 -23.699  1.00  0.00     0.180 C 
HETATM   17  C   UNL     1     -46.917  38.378 -22.551  1.00  0.00     0.182 C 
BRANCH  14  18
HETATM   18  C   UNL     1     -43.053  39.073 -24.287  1.00  0.00     0.198 C 
BRANCH  18  19
HETATM   19  O   UNL     1     -41.872  38.925 -23.520  1.00  0.00    -0.398 OA
HETATM   20  H   UNL     1     -41.152  39.350 -24.017  1.00  0.00     0.209 HD
ENDBRANCH  18  19
ENDBRANCH  14  18
BRANCH  15  21
HETATM   21  O   UNL     1     -44.911  36.988 -25.398  1.00  0.00    -0.390 OA
HETATM   22  H   UNL     1     -44.585  36.234 -24.878  1.00  0.00     0.210 HD
ENDBRANCH  15  21
BRANCH  16  23
HETATM   23  O   UNL     1     -47.655  37.315 -24.572  1.00  0.00    -0.390 OA
HETATM   24  H   UNL     1     -48.162  38.145 -24.537  1.00  0.00     0.210 HD
ENDBRANCH  16  23
BRANCH  17  25
HETATM   25  O   UNL     1     -47.878  37.709 -21.740  1.00  0.00    -0.390 OA
HETATM   26  H   UNL     1     -47.809  36.755 -21.916  1.00  0.00     0.210 HD
ENDBRANCH  17  25
ENDBRANCH   3  12
BRANCH   4  27
HETATM   27  C   UNL     1     -43.083  42.344 -21.031  1.00  0.00     0.193 C 
HETATM   28  O   UNL     1     -41.795  41.794 -21.321  1.00  0.00    -0.368 OA
HETATM   29  C   UNL     1     -40.949  42.701 -22.032  1.00  0.00     0.177 C 
HETATM   30  C   UNL     1     -40.663  43.929 -21.164  1.00  0.00     0.180 C 
HETATM   31  C   UNL     1     -41.970  44.591 -20.728  1.00  0.00     0.181 C 
HETATM   32  C   UNL     1     -42.944  43.576 -20.127  1.00  0.00     0.183 C 
BRANCH  29  33
HETATM   33  C   UNL     1     -39.677  41.940 -22.394  1.00  0.00     0.198 C 
BRANCH  33  34
HETATM   34  O   UNL     1     -39.963  41.068 -23.472  1.00  0.00    -0.398 OA
HETATM   35  H   UNL     1     -39.136  40.612 -23.700  1.00  0.00     0.209 HD
ENDBRANCH  33  34
ENDBRANCH  29  33
BRANCH  30  36
HETATM   36  O   UNL     1     -39.903  44.889 -21.893  1.00  0.00    -0.390 OA
HETATM   37  H   UNL     1     -39.869  45.707 -21.369  1.00  0.00     0.210 HD
ENDBRANCH  30  36
BRANCH  31  38
HETATM   38  O   UNL     1     -41.685  45.580 -19.737  1.00  0.00    -0.390 OA
HETATM   39  H   UNL     1     -42.529  45.967 -19.445  1.00  0.00     0.210 HD
ENDBRANCH  31  38
BRANCH  32  40
HETATM   40  O   UNL     1     -44.205  44.232 -19.986  1.00  0.00    -0.390 OA
HETATM   41  H   UNL     1     -44.905  43.573 -20.130  1.00  0.00     0.210 HD
ENDBRANCH  32  40
ENDBRANCH   4  27
BRANCH   7  42
HETATM   42  O   UNL     1     -42.220  40.552 -18.807  1.00  0.00    -0.359 OA
HETATM   43  H   UNL     1     -42.297  40.385 -17.855  1.00  0.00     0.218 HD
ENDBRANCH   7  42
BRANCH   9  44
HETATM   44  O   UNL     1     -42.642  38.688 -17.243  1.00  0.00    -0.360 OA
HETATM   45  H   UNL     1     -41.984  38.438 -17.912  1.00  0.00     0.217 HD
ENDBRANCH   9  44
BRANCH   9  46
HETATM   46  C   UNL     1     -44.777  37.590 -17.219  1.00  0.00     0.038 C 
HETATM   47  C   UNL     1     -44.409  36.331 -16.924  1.00  0.00     0.014 C 
BRANCH  47  48
HETATM   48  C   UNL     1     -45.304  35.308 -16.354  1.00  0.00    -0.036 A 
HETATM   49  C   UNL     1     -45.572  35.301 -14.984  1.00  0.00     0.014 A 
HETATM   50  C   UNL     1     -46.420  34.334 -14.445  1.00  0.00     0.037 A 
HETATM   51  C   UNL     1     -46.998  33.373 -15.274  1.00  0.00     0.065 A 
HETATM   52  C   UNL     1     -46.731  33.381 -16.643  1.00  0.00     0.037 A 
HETATM   53  C   UNL     1     -45.883  34.349 -17.183  1.00  0.00     0.014 A 
BRANCH  51  54
HETATM   54  O   UNL     1     -47.826  32.428 -14.748  1.00  0.00    -0.361 OA
HETATM   55  H   UNL     1     -47.294  31.661 -14.473  1.00  0.00     0.217 HD
ENDBRANCH  51  54
ENDBRANCH  47  48
ENDBRANCH   9  46
TORSDOF 18
ENDMDL
MODEL 7
REMARK VINA RESULT:      -6.5     32.749     36.372
REMARK  18 active torsions:
REMARK  status: ('A' for Active; 'I' for Inactive)
REMARK    1  A    between atoms: O_3  and  C_18 
REMARK    2  A    between atoms: O_4  and  C_19 
REMARK    3  A    between atoms: O_5  and  C_20 
REMARK    4  A    between atoms: O_6  and  C_21 
REMARK    5  A    between atoms: O_7  and  C_24 
REMARK    6  A    between atoms: O_8  and  C_27 
REMARK    7  A    between atoms: O_9  and  C_28 
REMARK    8  A    between atoms: O_12  and  C_31 
REMARK    9  A    between atoms: O_13  and  C_33 
REMARK   10  A    between atoms: O_14  and  C_34 
REMARK   11  A    between atoms: O_15  and  C_35 
REMARK   12  A    between atoms: O_16  and  C_43 
REMARK   13  A    between atoms: C_17  and  C_18 
REMARK   14  A    between atoms: C_22  and  C_33 
REMARK   15  A    between atoms: C_23  and  C_25 
REMARK   16  A    between atoms: C_29  and  C_34 
REMARK   17  A    between atoms: C_35  and  C_36 
REMARK   18  A    between atoms: C_37  and  C_38 
ROOT
HETATM    1  O   UNL     1     -32.656  39.460 -35.053  1.00  0.00    -0.288 OA
HETATM    2  O   UNL     1     -35.379  37.060 -37.869  1.00  0.00    -0.288 OA
HETATM    3  C   UNL     1     -33.690  37.670 -36.275  1.00  0.00     0.217 C 
HETATM    4  C   UNL     1     -34.688  38.680 -34.107  1.00  0.00     0.057 C 
HETATM    5  C   UNL     1     -33.605  38.681 -35.147  1.00  0.00     0.206 C 
HETATM    6  C   UNL     1     -35.104  37.347 -36.705  1.00  0.00     0.210 C 
HETATM    7  C   UNL     1     -35.848  38.042 -34.368  1.00  0.00     0.095 C 
HETATM    8  C   UNL     1     -36.140  37.364 -35.626  1.00  0.00     0.080 C 
HETATM    9  C   UNL     1     -37.290  36.724 -35.897  1.00  0.00     0.082 C 
ENDROOT
BRANCH   3  10
HETATM   10  O   UNL     1     -33.031  38.221 -37.404  1.00  0.00    -0.372 OA
HETATM   11  H   UNL     1     -33.531  37.981 -38.203  1.00  0.00     0.211 HD
ENDBRANCH   3  10
BRANCH   3  12
HETATM   12  C   UNL     1     -32.984  36.382 -35.865  1.00  0.00     0.204 C 
HETATM   13  O   UNL     1     -32.383  36.618 -34.589  1.00  0.00    -0.369 OA
HETATM   14  C   UNL     1     -31.782  35.444 -34.037  1.00  0.00     0.177 C 
HETATM   15  C   UNL     1     -30.642  34.962 -34.940  1.00  0.00     0.180 C 
HETATM   16  C   UNL     1     -31.139  34.744 -36.370  1.00  0.00     0.180 C 
HETATM   17  C   UNL     1     -31.917  35.958 -36.881  1.00  0.00     0.182 C 
BRANCH  14  18
HETATM   18  C   UNL     1     -31.296  35.803 -32.636  1.00  0.00     0.198 C 
BRANCH  18  19
HETATM   19  O   UNL     1     -32.372  36.381 -31.920  1.00  0.00    -0.398 OA
HETATM   20  H   UNL     1     -32.469  37.296 -32.237  1.00  0.00     0.209 HD
ENDBRANCH  18  19
ENDBRANCH  14  18
BRANCH  15  21
HETATM   21  O   UNL     1     -30.117  33.728 -34.463  1.00  0.00    -0.390 OA
HETATM   22  H   UNL     1     -30.598  33.489 -33.652  1.00  0.00     0.210 HD
ENDBRANCH  15  21
BRANCH  16  23
HETATM   23  O   UNL     1     -30.017  34.535 -37.230  1.00  0.00    -0.390 OA
HETATM   24  H   UNL     1     -29.306  34.126 -36.707  1.00  0.00     0.210 HD
ENDBRANCH  16  23
BRANCH  17  25
HETATM   25  O   UNL     1     -32.523  35.607 -38.121  1.00  0.00    -0.390 OA
HETATM   26  H   UNL     1     -33.482  35.741 -38.036  1.00  0.00     0.210 HD
ENDBRANCH  17  25
ENDBRANCH   3  12
BRANCH   4  27
HETATM   27  C   UNL     1     -34.344  39.414 -32.848  1.00  0.00     0.193 C 
HETATM   28  O   UNL     1     -34.673  38.543 -31.762  1.00  0.00    -0.368 OA
HETATM   29  C   UNL     1     -34.304  39.077 -30.488  1.00  0.00     0.177 C 
HETATM   30  C   UNL     1     -35.096  40.358 -30.216  1.00  0.00     0.180 C 
HETATM   31  C   UNL     1     -34.880  41.369 -31.342  1.00  0.00     0.181 C 
HETATM   32  C   UNL     1     -35.106  40.740 -32.718  1.00  0.00     0.183 C 
BRANCH  29  33
HETATM   33  C   UNL     1     -34.582  37.994 -29.449  1.00  0.00     0.198 C 
BRANCH  33  34
HETATM   34  O   UNL     1     -34.245  36.737 -30.006  1.00  0.00    -0.398 OA
HETATM   35  H   UNL     1     -34.037  36.142 -29.267  1.00  0.00     0.209 HD
ENDBRANCH  33  34
ENDBRANCH  29  33
BRANCH  30  36
HETATM   36  O   UNL     1     -34.668  40.958 -28.996  1.00  0.00    -0.390 OA
HETATM   37  H   UNL     1     -34.909  40.362 -28.267  1.00  0.00     0.210 HD
ENDBRANCH  30  36
BRANCH  31  38
HETATM   38  O   UNL     1     -35.803  42.448 -31.186  1.00  0.00    -0.390 OA
HETATM   39  H   UNL     1     -35.755  42.757 -30.264  1.00  0.00     0.210 HD
ENDBRANCH  31  38
BRANCH  32  40
HETATM   40  O   UNL     1     -34.643  41.675 -33.693  1.00  0.00    -0.390 OA
HETATM   41  H   UNL     1     -33.675  41.726 -33.625  1.00  0.00     0.210 HD
ENDBRANCH  32  40
ENDBRANCH   4  27
BRANCH   7  42
HETATM   42  O   UNL     1     -36.901  38.008 -33.470  1.00  0.00    -0.359 OA
HETATM   43  H   UNL     1     -37.198  37.091 -33.365  1.00  0.00     0.218 HD
ENDBRANCH   7  42
BRANCH   9  44
HETATM   44  O   UNL     1     -38.317  36.661 -34.979  1.00  0.00    -0.360 OA
HETATM   45  H   UNL     1     -38.484  37.546 -34.617  1.00  0.00     0.217 HD
ENDBRANCH   9  44
BRANCH   9  46
HETATM   46  C   UNL     1     -37.527  36.065 -37.167  1.00  0.00     0.038 C 
HETATM   47  C   UNL     1     -37.987  34.810 -37.312  1.00  0.00     0.014 C 
BRANCH  47  48
HETATM   48  C   UNL     1     -38.218  34.147 -38.608  1.00  0.00    -0.036 A 
HETATM   49  C   UNL     1     -39.417  33.472 -38.842  1.00  0.00     0.014 A 
HETATM   50  C   UNL     1     -39.636  32.846 -40.068  1.00  0.00     0.037 A 
HETATM   51  C   UNL     1     -38.657  32.892 -41.060  1.00  0.00     0.065 A 
HETATM   52  C   UNL     1     -37.459  33.567 -40.826  1.00  0.00     0.037 A 
HETATM   53  C   UNL     1     -37.239  34.195 -39.600  1.00  0.00     0.014 A 
BRANCH  51  54
HETATM   54  O   UNL     1     -38.871  32.280 -42.258  1.00  0.00    -0.361 OA
HETATM   55  H   UNL     1     -39.594  31.638 -42.159  1.00  0.00     0.217 HD
ENDBRANCH  51  54
ENDBRANCH  47  48
ENDBRANCH   9  46
TORSDOF 18
ENDMDL
MODEL 8
REMARK VINA RESULT:      -6.5     23.319     28.341
REMARK  18 active torsions:
REMARK  status: ('A' for Active; 'I' for Inactive)
REMARK    1  A    between atoms: O_3  and  C_18 
REMARK    2  A    between atoms: O_4  and  C_19 
REMARK    3  A    between atoms: O_5  and  C_20 
REMARK    4  A    between atoms: O_6  and  C_21 
REMARK    5  A    between atoms: O_7  and  C_24 
REMARK    6  A    between atoms: O_8  and  C_27 
REMARK    7  A    between atoms: O_9  and  C_28 
REMARK    8  A    between atoms: O_12  and  C_31 
REMARK    9  A    between atoms: O_13  and  C_33 
REMARK   10  A    between atoms: O_14  and  C_34 
REMARK   11  A    between atoms: O_15  and  C_35 
REMARK   12  A    between atoms: O_16  and  C_43 
REMARK   13  A    between atoms: C_17  and  C_18 
REMARK   14  A    between atoms: C_22  and  C_33 
REMARK   15  A    between atoms: C_23  and  C_25 
REMARK   16  A    between atoms: C_29  and  C_34 
REMARK   17  A    between atoms: C_35  and  C_36 
REMARK   18  A    between atoms: C_37  and  C_38 
ROOT
HETATM    1  O   UNL     1     -47.453  36.042 -26.061  1.00  0.00    -0.288 OA
HETATM    2  O   UNL     1     -51.151  38.666 -26.794  1.00  0.00    -0.288 OA
HETATM    3  C   UNL     1     -49.669  36.961 -25.980  1.00  0.00     0.217 C 
HETATM    4  C   UNL     1     -47.672  37.934 -24.645  1.00  0.00     0.057 C 
HETATM    5  C   UNL     1     -48.198  36.914 -25.614  1.00  0.00     0.206 C 
HETATM    6  C   UNL     1     -50.249  38.358 -26.017  1.00  0.00     0.210 C 
HETATM    7  C   UNL     1     -48.405  39.039 -24.394  1.00  0.00     0.095 C 
HETATM    8  C   UNL     1     -49.684  39.331 -25.030  1.00  0.00     0.080 C 
HETATM    9  C   UNL     1     -50.424  40.426 -24.787  1.00  0.00     0.082 C 
ENDROOT
BRANCH   3  10
HETATM   10  O   UNL     1     -49.811  36.421 -27.284  1.00  0.00    -0.372 OA
HETATM   11  H   UNL     1     -50.727  36.113 -27.394  1.00  0.00     0.211 HD
ENDBRANCH   3  10
BRANCH   3  12
HETATM   12  C   UNL     1     -50.470  36.112 -24.999  1.00  0.00     0.204 C 
HETATM   13  O   UNL     1     -49.601  35.794 -23.908  1.00  0.00    -0.369 OA
HETATM   14  C   UNL     1     -50.270  35.092 -22.857  1.00  0.00     0.177 C 
HETATM   15  C   UNL     1     -50.786  33.744 -23.371  1.00  0.00     0.180 C 
HETATM   16  C   UNL     1     -51.677  33.938 -24.599  1.00  0.00     0.180 C 
HETATM   17  C   UNL     1     -50.999  34.825 -25.644  1.00  0.00     0.182 C 
BRANCH  14  18
HETATM   18  C   UNL     1     -49.269  34.929 -21.717  1.00  0.00     0.198 C 
BRANCH  18  19
HETATM   19  O   UNL     1     -49.024  33.548 -21.527  1.00  0.00    -0.398 OA
HETATM   20  H   UNL     1     -49.254  33.340 -20.604  1.00  0.00     0.209 HD
ENDBRANCH  18  19
ENDBRANCH  14  18
BRANCH  15  21
HETATM   21  O   UNL     1     -51.556  33.091 -22.366  1.00  0.00    -0.390 OA
HETATM   22  H   UNL     1     -52.022  33.773 -21.854  1.00  0.00     0.210 HD
ENDBRANCH  15  21
BRANCH  16  23
HETATM   23  O   UNL     1     -51.941  32.665 -25.193  1.00  0.00    -0.390 OA
HETATM   24  H   UNL     1     -51.265  32.504 -25.875  1.00  0.00     0.210 HD
ENDBRANCH  16  23
BRANCH  17  25
HETATM   25  O   UNL     1     -51.957  35.133 -26.653  1.00  0.00    -0.390 OA
HETATM   26  H   UNL     1     -52.686  34.494 -26.581  1.00  0.00     0.210 HD
ENDBRANCH  17  25
ENDBRANCH   3  12
BRANCH   4  27
HETATM   27  C   UNL     1     -46.344  37.596 -24.043  1.00  0.00     0.193 C 
HETATM   28  O   UNL     1     -46.401  37.996 -22.671  1.00  0.00    -0.368 OA
HETATM   29  C   UNL     1     -45.225  37.642 -21.938  1.00  0.00     0.177 C 
HETATM   30  C   UNL     1     -44.016  38.384 -22.512  1.00  0.00     0.180 C 
HETATM   31  C   UNL     1     -43.867  38.089 -24.004  1.00  0.00     0.181 C 
HETATM   32  C   UNL     1     -45.182  38.302 -24.756  1.00  0.00     0.183 C 
BRANCH  29  33
HETATM   33  C   UNL     1     -45.482  37.998 -20.477  1.00  0.00     0.198 C 
BRANCH  33  34
HETATM   34  O   UNL     1     -44.765  37.093 -19.659  1.00  0.00    -0.398 OA
HETATM   35  H   UNL     1     -43.834  37.372 -19.669  1.00  0.00     0.209 HD
ENDBRANCH  33  34
ENDBRANCH  29  33
BRANCH  30  36
HETATM   36  O   UNL     1     -42.820  37.967 -21.858  1.00  0.00    -0.390 OA
HETATM   37  H   UNL     1     -42.732  38.478 -21.036  1.00  0.00     0.210 HD
ENDBRANCH  30  36
BRANCH  31  38
HETATM   38  O   UNL     1     -42.887  38.968 -24.559  1.00  0.00    -0.390 OA
HETATM   39  H   UNL     1     -42.950  39.822 -24.098  1.00  0.00     0.210 HD
ENDBRANCH  31  38
BRANCH  32  40
HETATM   40  O   UNL     1     -45.010  37.769 -26.070  1.00  0.00    -0.390 OA
HETATM   41  H   UNL     1     -45.374  38.410 -26.704  1.00  0.00     0.210 HD
ENDBRANCH  32  40
ENDBRANCH   4  27
BRANCH   7  42
HETATM   42  O   UNL     1     -47.985  40.034 -23.527  1.00  0.00    -0.359 OA
HETATM   43  H   UNL     1     -47.132  40.381 -23.834  1.00  0.00     0.218 HD
ENDBRANCH   7  42
BRANCH   9  44
HETATM   44  O   UNL     1     -50.015  41.391 -23.890  1.00  0.00    -0.360 OA
HETATM   45  H   UNL     1     -49.047  41.469 -23.916  1.00  0.00     0.217 HD
ENDBRANCH   9  44
BRANCH   9  46
HETATM   46  C   UNL     1     -51.691  40.666 -25.450  1.00  0.00     0.038 C 
HETATM   47  C   UNL     1     -52.874  40.812 -24.827  1.00  0.00     0.014 C 
BRANCH  47  48
HETATM   48  C   UNL     1     -54.158  41.049 -25.511  1.00  0.00    -0.036 A 
HETATM   49  C   UNL     1     -55.011  42.058 -25.063  1.00  0.00     0.014 A 
HETATM   50  C   UNL     1     -56.224  42.283 -25.711  1.00  0.00     0.037 A 
HETATM   51  C   UNL     1     -56.587  41.499 -26.806  1.00  0.00     0.065 A 
HETATM   52  C   UNL     1     -55.734  40.490 -27.254  1.00  0.00     0.037 A 
HETATM   53  C   UNL     1     -54.519  40.265 -26.606  1.00  0.00     0.014 A 
BRANCH  51  54
HETATM   54  O   UNL     1     -57.773  41.718 -27.438  1.00  0.00    -0.361 OA
HETATM   55  H   UNL     1     -58.121  40.868 -27.759  1.00  0.00     0.217 HD
ENDBRANCH  51  54
ENDBRANCH  47  48
ENDBRANCH   9  46
TORSDOF 18
ENDMDL
MODEL 9
REMARK VINA RESULT:      -6.4     35.987     41.434
REMARK  18 active torsions:
REMARK  status: ('A' for Active; 'I' for Inactive)
REMARK    1  A    between atoms: O_3  and  C_18 
REMARK    2  A    between atoms: O_4  and  C_19 
REMARK    3  A    between atoms: O_5  and  C_20 
REMARK    4  A    between atoms: O_6  and  C_21 
REMARK    5  A    between atoms: O_7  and  C_24 
REMARK    6  A    between atoms: O_8  and  C_27 
REMARK    7  A    between atoms: O_9  and  C_28 
REMARK    8  A    between atoms: O_12  and  C_31 
REMARK    9  A    between atoms: O_13  and  C_33 
REMARK   10  A    between atoms: O_14  and  C_34 
REMARK   11  A    between atoms: O_15  and  C_35 
REMARK   12  A    between atoms: O_16  and  C_43 
REMARK   13  A    between atoms: C_17  and  C_18 
REMARK   14  A    between atoms: C_22  and  C_33 
REMARK   15  A    between atoms: C_23  and  C_25 
REMARK   16  A    between atoms: C_29  and  C_34 
REMARK   17  A    between atoms: C_35  and  C_36 
REMARK   18  A    between atoms: C_37  and  C_38 
ROOT
HETATM    1  O   UNL     1     -60.616  31.390 -42.374  1.00  0.00    -0.288 OA
HETATM    2  O   UNL     1     -58.870  32.869 -38.390  1.00  0.00    -0.288 OA
HETATM    3  C   UNL     1     -59.922  31.525 -40.080  1.00  0.00     0.217 C 
HETATM    4  C   UNL     1     -58.313  30.934 -42.024  1.00  0.00     0.057 C 
HETATM    5  C   UNL     1     -59.693  31.307 -41.564  1.00  0.00     0.206 C 
HETATM    6  C   UNL     1     -58.733  32.119 -39.355  1.00  0.00     0.210 C 
HETATM    7  C   UNL     1     -57.268  31.129 -41.193  1.00  0.00     0.095 C 
HETATM    8  C   UNL     1     -57.385  31.713 -39.861  1.00  0.00     0.080 C 
HETATM    9  C   UNL     1     -56.354  31.910 -39.023  1.00  0.00     0.082 C 
ENDROOT
BRANCH   3  10
HETATM   10  O   UNL     1     -60.995  32.441 -39.935  1.00  0.00    -0.372 OA
HETATM   11  H   UNL     1     -61.521  32.182 -39.158  1.00  0.00     0.211 HD
ENDBRANCH   3  10
BRANCH   3  12
HETATM   12  C   UNL     1     -60.302  30.203 -39.419  1.00  0.00     0.204 C 
HETATM   13  O   UNL     1     -60.566  29.268 -40.468  1.00  0.00    -0.369 OA
HETATM   14  C   UNL     1     -60.824  27.949 -39.979  1.00  0.00     0.177 C 
HETATM   15  C   UNL     1     -62.084  27.949 -39.107  1.00  0.00     0.180 C 
HETATM   16  C   UNL     1     -61.962  28.975 -37.979  1.00  0.00     0.180 C 
HETATM   17  C   UNL     1     -61.531  30.341 -38.513  1.00  0.00     0.182 C 
BRANCH  14  18
HETATM   18  C   UNL     1     -60.964  27.038 -41.194  1.00  0.00     0.198 C 
BRANCH  18  19
HETATM   19  O   UNL     1     -60.884  25.692 -40.759  1.00  0.00    -0.398 OA
HETATM   20  H   UNL     1     -61.670  25.232 -41.103  1.00  0.00     0.209 HD
ENDBRANCH  18  19
ENDBRANCH  14  18
BRANCH  15  21
HETATM   21  O   UNL     1     -62.282  26.667 -38.518  1.00  0.00    -0.390 OA
HETATM   22  H   UNL     1     -61.832  26.660 -37.656  1.00  0.00     0.210 HD
ENDBRANCH  15  21
BRANCH  16  23
HETATM   23  O   UNL     1     -63.232  29.123 -37.340  1.00  0.00    -0.390 OA
HETATM   24  H   UNL     1     -63.875  29.417 -38.008  1.00  0.00     0.210 HD
ENDBRANCH  16  23
BRANCH  17  25
HETATM   25  O   UNL     1     -61.235  31.180 -37.400  1.00  0.00    -0.390 OA
HETATM   26  H   UNL     1     -60.386  30.892 -37.024  1.00  0.00     0.210 HD
ENDBRANCH  17  25
ENDBRANCH   3  12
BRANCH   4  27
HETATM   27  C   UNL     1     -58.250  30.365 -43.407  1.00  0.00     0.193 C 
HETATM   28  O   UNL     1     -57.395  29.220 -43.343  1.00  0.00    -0.368 OA
HETATM   29  C   UNL     1     -57.318  28.511 -44.581  1.00  0.00     0.177 C 
HETATM   30  C   UNL     1     -56.690  29.407 -45.652  1.00  0.00     0.180 C 
HETATM   31  C   UNL     1     -57.480  30.709 -45.788  1.00  0.00     0.181 C 
HETATM   32  C   UNL     1     -57.712  31.375 -44.431  1.00  0.00     0.183 C 
BRANCH  29  33
HETATM   33  C   UNL     1     -56.496  27.251 -44.328  1.00  0.00     0.198 C 
BRANCH  33  34
HETATM   34  O   UNL     1     -55.178  27.470 -44.795  1.00  0.00    -0.398 OA
HETATM   35  H   UNL     1     -55.109  28.411 -45.028  1.00  0.00     0.209 HD
ENDBRANCH  33  34
ENDBRANCH  29  33
BRANCH  30  36
HETATM   36  O   UNL     1     -56.698  28.751 -46.917  1.00  0.00    -0.390 OA
HETATM   37  H   UNL     1     -56.383  27.841 -46.786  1.00  0.00     0.210 HD
ENDBRANCH  30  36
BRANCH  31  38
HETATM   38  O   UNL     1     -56.746  31.616 -46.613  1.00  0.00    -0.390 OA
HETATM   39  H   UNL     1     -56.043  32.016 -46.072  1.00  0.00     0.210 HD
ENDBRANCH  31  38
BRANCH  32  40
HETATM   40  O   UNL     1     -58.654  32.428 -44.631  1.00  0.00    -0.390 OA
HETATM   41  H   UNL     1     -59.184  32.213 -45.417  1.00  0.00     0.210 HD
ENDBRANCH  32  40
ENDBRANCH   4  27
BRANCH   7  42
HETATM   42  O   UNL     1     -55.964  30.828 -41.546  1.00  0.00    -0.359 OA
HETATM   43  H   UNL     1     -55.936  29.932 -41.917  1.00  0.00     0.218 HD
ENDBRANCH   7  42
BRANCH   9  44
HETATM   44  O   UNL     1     -55.063  31.567 -39.370  1.00  0.00    -0.360 OA
HETATM   45  H   UNL     1     -54.991  30.601 -39.435  1.00  0.00     0.217 HD
ENDBRANCH   9  44
BRANCH   9  46
HETATM   46  C   UNL     1     -56.527  32.496 -37.708  1.00  0.00     0.038 C 
HETATM   47  C   UNL     1     -56.015  33.674 -37.312  1.00  0.00     0.014 C 
BRANCH  47  48
HETATM   48  C   UNL     1     -56.191  34.257 -35.970  1.00  0.00    -0.036 A 
HETATM   49  C   UNL     1     -55.319  35.250 -35.521  1.00  0.00     0.014 A 
HETATM   50  C   UNL     1     -55.486  35.802 -34.252  1.00  0.00     0.037 A 
HETATM   51  C   UNL     1     -56.524  35.361 -33.430  1.00  0.00     0.065 A 
HETATM   52  C   UNL     1     -57.396  34.369 -33.880  1.00  0.00     0.037 A 
HETATM   53  C   UNL     1     -57.229  33.817 -35.150  1.00  0.00     0.014 A 
BRANCH  51  54
HETATM   54  O   UNL     1     -56.687  35.899 -32.190  1.00  0.00    -0.361 OA
HETATM   55  H   UNL     1     -56.042  35.497 -31.584  1.00  0.00     0.217 HD
ENDBRANCH  51  54
ENDBRANCH  47  48
ENDBRANCH   9  46
TORSDOF 18
ENDMDL
