# Supplementary material for: Insights into the pro-angiogenic effect of hydroxysafflor yellow A (HSYA): targeting HIF-1α and MMP9 in HMEC-1
Source: Front Chem. 2026 Jan 6;13:1713765. doi: 10.3389/fchem.2025.1713765 (PMC12816176; doi:10.3389/fchem.2025.1713765)
Supplement: Supplementary file 4 [file DataSheet4.zip › Figure4-original data/H-H1/HSYA_out.pdbqt]

MODEL 1
REMARK VINA RESULT:      -7.2      0.000      0.000
REMARK  18 active torsions:
REMARK  status: ('A' for Active; 'I' for Inactive)
REMARK    1  A    between atoms: O_3  and  C_18 
REMARK    2  A    between atoms: O_4  and  C_19 
REMARK    3  A    between atoms: O_5  and  C_20 
REMARK    4  A    between atoms: O_6  and  C_21 
REMARK    5  A    between atoms: O_7  and  C_24 
REMARK    6  A    between atoms: O_8  and  C_27 
REMARK    7  A    between atoms: O_9  and  C_28 
REMARK    8  A    between atoms: O_12  and  C_31 
REMARK    9  A    between atoms: O_13  and  C_33 
REMARK   10  A    between atoms: O_14  and  C_34 
REMARK   11  A    between atoms: O_15  and  C_35 
REMARK   12  A    between atoms: O_16  and  C_43 
REMARK   13  A    between atoms: C_17  and  C_18 
REMARK   14  A    between atoms: C_22  and  C_33 
REMARK   15  A    between atoms: C_23  and  C_25 
REMARK   16  A    between atoms: C_29  and  C_34 
REMARK   17  A    between atoms: C_35  and  C_36 
REMARK   18  A    between atoms: C_37  and  C_38 
ROOT
HETATM    1  O   UNL     1      12.565 -37.150  29.987  1.00  0.00    -0.288 OA
HETATM    2  O   UNL     1      14.833 -41.108  30.533  1.00  0.00    -0.288 OA
HETATM    3  C   UNL     1      13.688 -39.230  29.568  1.00  0.00     0.217 C 
HETATM    4  C   UNL     1      14.933 -36.993  29.971  1.00  0.00     0.057 C 
HETATM    5  C   UNL     1      13.637 -37.744  29.868  1.00  0.00     0.206 C 
HETATM    6  C   UNL     1      14.887 -39.936  30.163  1.00  0.00     0.210 C 
HETATM    7  C   UNL     1      16.081 -37.684  30.131  1.00  0.00     0.095 C 
HETATM    8  C   UNL     1      16.150 -39.137  30.241  1.00  0.00     0.080 C 
HETATM    9  C   UNL     1      17.285 -39.836  30.398  1.00  0.00     0.082 C 
ENDROOT
BRANCH   3  10
HETATM   10  O   UNL     1      12.533 -39.829  30.134  1.00  0.00    -0.372 OA
HETATM   11  H   UNL     1      12.664 -40.793  30.156  1.00  0.00     0.211 HD
ENDBRANCH   3  10
BRANCH   3  12
HETATM   12  C   UNL     1      13.675 -39.450  28.059  1.00  0.00     0.204 C 
HETATM   13  O   UNL     1      13.608 -38.160  27.445  1.00  0.00    -0.369 OA
HETATM   14  C   UNL     1      13.705 -38.221  26.020  1.00  0.00     0.177 C 
HETATM   15  C   UNL     1      12.521 -39.007  25.446  1.00  0.00     0.180 C 
HETATM   16  C   UNL     1      12.432 -40.394  26.083  1.00  0.00     0.180 C 
HETATM   17  C   UNL     1      12.489 -40.310  27.609  1.00  0.00     0.182 C 
BRANCH  14  18
HETATM   18  C   UNL     1      13.746 -36.785  25.509  1.00  0.00     0.198 C 
BRANCH  18  19
HETATM   19  O   UNL     1      14.551 -36.018  26.386  1.00  0.00    -0.398 OA
HETATM   20  H   UNL     1      15.471 -36.311  26.261  1.00  0.00     0.209 HD
ENDBRANCH  18  19
ENDBRANCH  14  18
BRANCH  15  21
HETATM   21  O   UNL     1      12.672 -39.176  24.040  1.00  0.00    -0.390 OA
HETATM   22  H   UNL     1      12.741 -40.129  23.858  1.00  0.00     0.210 HD
ENDBRANCH  15  21
BRANCH  16  23
HETATM   23  O   UNL     1      11.192 -41.001  25.713  1.00  0.00    -0.390 OA
HETATM   24  H   UNL     1      11.195 -41.133  24.749  1.00  0.00     0.210 HD
ENDBRANCH  16  23
BRANCH  17  25
HETATM   25  O   UNL     1      12.612 -41.634  28.122  1.00  0.00    -0.390 OA
HETATM   26  H   UNL     1      11.957 -41.744  28.832  1.00  0.00     0.210 HD
ENDBRANCH  17  25
ENDBRANCH   3  12
BRANCH   4  27
HETATM   27  C   UNL     1      14.800 -35.505  29.879  1.00  0.00     0.193 C 
HETATM   28  O   UNL     1      15.913 -35.039  29.110  1.00  0.00    -0.368 OA
HETATM   29  C   UNL     1      15.865 -33.634  28.854  1.00  0.00     0.177 C 
HETATM   30  C   UNL     1      15.954 -32.865  30.175  1.00  0.00     0.180 C 
HETATM   31  C   UNL     1      14.844 -33.309  31.127  1.00  0.00     0.181 C 
HETATM   32  C   UNL     1      14.787 -34.832  31.258  1.00  0.00     0.183 C 
BRANCH  29  33
HETATM   33  C   UNL     1      17.024 -33.307  27.917  1.00  0.00     0.198 C 
BRANCH  33  34
HETATM   34  O   UNL     1      17.993 -32.568  28.637  1.00  0.00    -0.398 OA
HETATM   35  H   UNL     1      17.529 -32.120  29.364  1.00  0.00     0.209 HD
ENDBRANCH  33  34
ENDBRANCH  29  33
BRANCH  30  36
HETATM   36  O   UNL     1      15.807 -31.465  29.947  1.00  0.00    -0.390 OA
HETATM   37  H   UNL     1      14.856 -31.265  29.908  1.00  0.00     0.210 HD
ENDBRANCH  30  36
BRANCH  31  38
HETATM   38  O   UNL     1      15.088 -32.756  32.422  1.00  0.00    -0.390 OA
HETATM   39  H   UNL     1      15.954 -33.078  32.729  1.00  0.00     0.210 HD
ENDBRANCH  31  38
BRANCH  32  40
HETATM   40  O   UNL     1      13.583 -35.154  31.955  1.00  0.00    -0.390 OA
HETATM   41  H   UNL     1      13.583 -36.110  32.130  1.00  0.00     0.210 HD
ENDBRANCH  32  40
ENDBRANCH   4  27
BRANCH   7  42
HETATM   42  O   UNL     1      17.315 -37.067  30.250  1.00  0.00    -0.359 OA
HETATM   43  H   UNL     1      18.012 -37.711  30.047  1.00  0.00     0.218 HD
ENDBRANCH   7  42
BRANCH   9  44
HETATM   44  O   UNL     1      18.514 -39.213  30.473  1.00  0.00    -0.360 OA
HETATM   45  H   UNL     1      18.532 -38.623  31.245  1.00  0.00     0.217 HD
ENDBRANCH   9  44
BRANCH   9  46
HETATM   46  C   UNL     1      17.296 -41.282  30.502  1.00  0.00     0.038 C 
HETATM   47  C   UNL     1      18.317 -42.016  30.977  1.00  0.00     0.014 C 
BRANCH  47  48
HETATM   48  C   UNL     1      18.320 -43.487  31.072  1.00  0.00    -0.036 A 
HETATM   49  C   UNL     1      18.925 -44.249  30.071  1.00  0.00     0.014 A 
HETATM   50  C   UNL     1      18.929 -45.640  30.162  1.00  0.00     0.037 A 
HETATM   51  C   UNL     1      18.326 -46.271  31.250  1.00  0.00     0.065 A 
HETATM   52  C   UNL     1      17.722 -45.509  32.251  1.00  0.00     0.037 A 
HETATM   53  C   UNL     1      17.719 -44.116  32.161  1.00  0.00     0.014 A 
BRANCH  51  54
HETATM   54  O   UNL     1      18.330 -47.629  31.338  1.00  0.00    -0.361 OA
HETATM   55  H   UNL     1      19.219 -47.926  31.597  1.00  0.00     0.217 HD
ENDBRANCH  51  54
ENDBRANCH  47  48
ENDBRANCH   9  46
TORSDOF 18
ENDMDL
MODEL 2
REMARK VINA RESULT:      -6.9     11.164     15.196
REMARK  18 active torsions:
REMARK  status: ('A' for Active; 'I' for Inactive)
REMARK    1  A    between atoms: O_3  and  C_18 
REMARK    2  A    between atoms: O_4  and  C_19 
REMARK    3  A    between atoms: O_5  and  C_20 
REMARK    4  A    between atoms: O_6  and  C_21 
REMARK    5  A    between atoms: O_7  and  C_24 
REMARK    6  A    between atoms: O_8  and  C_27 
REMARK    7  A    between atoms: O_9  and  C_28 
REMARK    8  A    between atoms: O_12  and  C_31 
REMARK    9  A    between atoms: O_13  and  C_33 
REMARK   10  A    between atoms: O_14  and  C_34 
REMARK   11  A    between atoms: O_15  and  C_35 
REMARK   12  A    between atoms: O_16  and  C_43 
REMARK   13  A    between atoms: C_17  and  C_18 
REMARK   14  A    between atoms: C_22  and  C_33 
REMARK   15  A    between atoms: C_23  and  C_25 
REMARK   16  A    between atoms: C_29  and  C_34 
REMARK   17  A    between atoms: C_35  and  C_36 
REMARK   18  A    between atoms: C_37  and  C_38 
ROOT
HETATM    1  O   UNL     1      19.834 -47.216  26.184  1.00  0.00    -0.288 OA
HETATM    2  O   UNL     1      22.104 -44.603  23.164  1.00  0.00    -0.288 OA
HETATM    3  C   UNL     1      21.577 -46.128  24.942  1.00  0.00     0.217 C 
HETATM    4  C   UNL     1      20.332 -48.241  24.103  1.00  0.00     0.057 C 
HETATM    5  C   UNL     1      20.512 -47.187  25.158  1.00  0.00     0.206 C 
HETATM    6  C   UNL     1      21.775 -45.741  23.493  1.00  0.00     0.210 C 
HETATM    7  C   UNL     1      20.858 -48.039  22.877  1.00  0.00     0.095 C 
HETATM    8  C   UNL     1      21.580 -46.833  22.488  1.00  0.00     0.080 C 
HETATM    9  C   UNL     1      22.110 -46.621  21.272  1.00  0.00     0.082 C 
ENDROOT
BRANCH   3  10
HETATM   10  O   UNL     1      21.171 -44.956  25.631  1.00  0.00    -0.372 OA
HETATM   11  H   UNL     1      20.846 -45.212  26.512  1.00  0.00     0.211 HD
ENDBRANCH   3  10
BRANCH   3  12
HETATM   12  C   UNL     1      22.904 -46.611  25.518  1.00  0.00     0.204 C 
HETATM   13  O   UNL     1      22.640 -47.824  26.228  1.00  0.00    -0.369 OA
HETATM   14  C   UNL     1      23.830 -48.443  26.723  1.00  0.00     0.177 C 
HETATM   15  C   UNL     1      24.521 -47.522  27.734  1.00  0.00     0.180 C 
HETATM   16  C   UNL     1      24.793 -46.149  27.118  1.00  0.00     0.180 C 
HETATM   17  C   UNL     1      23.538 -45.577  26.456  1.00  0.00     0.182 C 
BRANCH  14  18
HETATM   18  C   UNL     1      23.420 -49.775  27.343  1.00  0.00     0.198 C 
BRANCH  18  19
HETATM   19  O   UNL     1      22.006 -49.830  27.396  1.00  0.00    -0.398 OA
HETATM   20  H   UNL     1      21.742 -50.716  27.092  1.00  0.00     0.209 HD
ENDBRANCH  18  19
ENDBRANCH  14  18
BRANCH  15  21
HETATM   21  O   UNL     1      25.768 -48.077  28.142  1.00  0.00    -0.390 OA
HETATM   22  H   UNL     1      25.803 -48.055  29.113  1.00  0.00     0.210 HD
ENDBRANCH  15  21
BRANCH  16  23
HETATM   23  O   UNL     1      25.209 -45.247  28.147  1.00  0.00    -0.390 OA
HETATM   24  H   UNL     1      25.052 -45.675  29.006  1.00  0.00     0.210 HD
ENDBRANCH  16  23
BRANCH  17  25
HETATM   25  O   UNL     1      23.912 -44.410  25.729  1.00  0.00    -0.390 OA
HETATM   26  H   UNL     1      23.121 -43.856  25.623  1.00  0.00     0.210 HD
ENDBRANCH  17  25
ENDBRANCH   3  12
BRANCH   4  27
HETATM   27  C   UNL     1      19.562 -49.444  24.549  1.00  0.00     0.193 C 
HETATM   28  O   UNL     1      20.517 -50.485  24.773  1.00  0.00    -0.368 OA
HETATM   29  C   UNL     1      19.930 -51.677  25.301  1.00  0.00     0.177 C 
HETATM   30  C   UNL     1      18.945 -52.262  24.286  1.00  0.00     0.180 C 
HETATM   31  C   UNL     1      17.888 -51.224  23.909  1.00  0.00     0.181 C 
HETATM   32  C   UNL     1      18.521 -49.890  23.512  1.00  0.00     0.183 C 
BRANCH  29  33
HETATM   33  C   UNL     1      21.072 -52.638  25.618  1.00  0.00     0.198 C 
BRANCH  33  34
HETATM   34  O   UNL     1      21.257 -52.672  27.021  1.00  0.00    -0.398 OA
HETATM   35  H   UNL     1      20.565 -52.114  27.415  1.00  0.00     0.209 HD
ENDBRANCH  33  34
ENDBRANCH  29  33
BRANCH  30  36
HETATM   36  O   UNL     1      18.276 -53.394  24.836  1.00  0.00    -0.390 OA
HETATM   37  H   UNL     1      18.951 -54.031  25.126  1.00  0.00     0.210 HD
ENDBRANCH  30  36
BRANCH  31  38
HETATM   38  O   UNL     1      17.132 -51.709  22.798  1.00  0.00    -0.390 OA
HETATM   39  H   UNL     1      17.729 -51.780  22.033  1.00  0.00     0.210 HD
ENDBRANCH  31  38
BRANCH  32  40
HETATM   40  O   UNL     1      17.468 -48.930  23.423  1.00  0.00    -0.390 OA
HETATM   41  H   UNL     1      17.847 -48.097  23.094  1.00  0.00     0.210 HD
ENDBRANCH  32  40
ENDBRANCH   4  27
BRANCH   7  42
HETATM   42  O   UNL     1      20.724 -48.953  21.846  1.00  0.00    -0.359 OA
HETATM   43  H   UNL     1      20.175 -49.693  22.148  1.00  0.00     0.218 HD
ENDBRANCH   7  42
BRANCH   9  44
HETATM   44  O   UNL     1      22.007 -47.557  20.264  1.00  0.00    -0.360 OA
HETATM   45  H   UNL     1      22.695 -47.395  19.599  1.00  0.00     0.217 HD
ENDBRANCH   9  44
BRANCH   9  46
HETATM   46  C   UNL     1      22.819 -45.400  20.939  1.00  0.00     0.038 C 
HETATM   47  C   UNL     1      23.409 -45.146  19.758  1.00  0.00     0.014 C 
BRANCH  47  48
HETATM   48  C   UNL     1      24.134 -43.905  19.433  1.00  0.00    -0.036 A 
HETATM   49  C   UNL     1      25.006 -43.872  18.344  1.00  0.00     0.014 A 
HETATM   50  C   UNL     1      25.691 -42.697  18.036  1.00  0.00     0.037 A 
HETATM   51  C   UNL     1      25.505 -41.555  18.815  1.00  0.00     0.065 A 
HETATM   52  C   UNL     1      24.631 -41.589  19.903  1.00  0.00     0.037 A 
HETATM   53  C   UNL     1      23.946 -42.764  20.212  1.00  0.00     0.014 A 
BRANCH  51  54
HETATM   54  O   UNL     1      26.173 -40.408  18.514  1.00  0.00    -0.361 OA
HETATM   55  H   UNL     1      25.832 -40.056  17.675  1.00  0.00     0.217 HD
ENDBRANCH  51  54
ENDBRANCH  47  48
ENDBRANCH   9  46
TORSDOF 18
ENDMDL
MODEL 3
REMARK VINA RESULT:      -6.8     32.441     35.668
REMARK  18 active torsions:
REMARK  status: ('A' for Active; 'I' for Inactive)
REMARK    1  A    between atoms: O_3  and  C_18 
REMARK    2  A    between atoms: O_4  and  C_19 
REMARK    3  A    between atoms: O_5  and  C_20 
REMARK    4  A    between atoms: O_6  and  C_21 
REMARK    5  A    between atoms: O_7  and  C_24 
REMARK    6  A    between atoms: O_8  and  C_27 
REMARK    7  A    between atoms: O_9  and  C_28 
REMARK    8  A    between atoms: O_12  and  C_31 
REMARK    9  A    between atoms: O_13  and  C_33 
REMARK   10  A    between atoms: O_14  and  C_34 
REMARK   11  A    between atoms: O_15  and  C_35 
REMARK   12  A    between atoms: O_16  and  C_43 
REMARK   13  A    between atoms: C_17  and  C_18 
REMARK   14  A    between atoms: C_22  and  C_33 
REMARK   15  A    between atoms: C_23  and  C_25 
REMARK   16  A    between atoms: C_29  and  C_34 
REMARK   17  A    between atoms: C_35  and  C_36 
REMARK   18  A    between atoms: C_37  and  C_38 
ROOT
HETATM    1  O   UNL     1      33.381 -14.393  10.081  1.00  0.00    -0.288 OA
HETATM    2  O   UNL     1      35.681 -15.567  13.880  1.00  0.00    -0.288 OA
HETATM    3  C   UNL     1      34.887 -14.379  11.950  1.00  0.00     0.217 C 
HETATM    4  C   UNL     1      32.380 -13.748  12.133  1.00  0.00     0.057 C 
HETATM    5  C   UNL     1      33.533 -14.205  11.287  1.00  0.00     0.206 C 
HETATM    6  C   UNL     1      34.813 -14.850  13.386  1.00  0.00     0.210 C 
HETATM    7  C   UNL     1      32.479 -13.827  13.477  1.00  0.00     0.095 C 
HETATM    8  C   UNL     1      33.640 -14.363  14.178  1.00  0.00     0.080 C 
HETATM    9  C   UNL     1      33.752 -14.446  15.514  1.00  0.00     0.082 C 
ENDROOT
BRANCH   3  10
HETATM   10  O   UNL     1      35.602 -15.369  11.227  1.00  0.00    -0.372 OA
HETATM   11  H   UNL     1      36.302 -15.726  11.801  1.00  0.00     0.211 HD
ENDBRANCH   3  10
BRANCH   3  12
HETATM   12  C   UNL     1      35.659 -13.065  11.893  1.00  0.00     0.204 C 
HETATM   13  O   UNL     1      34.833 -12.120  11.207  1.00  0.00    -0.369 OA
HETATM   14  C   UNL     1      35.398 -10.807  11.187  1.00  0.00     0.177 C 
HETATM   15  C   UNL     1      36.726 -10.817  10.422  1.00  0.00     0.180 C 
HETATM   16  C   UNL     1      37.683 -11.853  11.013  1.00  0.00     0.180 C 
HETATM   17  C   UNL     1      37.003 -13.213  11.171  1.00  0.00     0.182 C 
BRANCH  14  18
HETATM   18  C   UNL     1      34.369  -9.884  10.542  1.00  0.00     0.198 C 
BRANCH  18  19
HETATM   19  O   UNL     1      33.083 -10.243  11.014  1.00  0.00    -0.398 OA
HETATM   20  H   UNL     1      32.931 -11.169  10.756  1.00  0.00     0.209 HD
ENDBRANCH  18  19
ENDBRANCH  14  18
BRANCH  15  21
HETATM   21  O   UNL     1      37.354  -9.541  10.499  1.00  0.00    -0.390 OA
HETATM   22  H   UNL     1      38.282  -9.646  10.226  1.00  0.00     0.210 HD
ENDBRANCH  15  21
BRANCH  16  23
HETATM   23  O   UNL     1      38.804 -12.009  10.139  1.00  0.00    -0.390 OA
HETATM   24  H   UNL     1      39.593 -11.671  10.596  1.00  0.00     0.210 HD
ENDBRANCH  16  23
BRANCH  17  25
HETATM   25  O   UNL     1      37.874 -14.062  11.913  1.00  0.00    -0.390 OA
HETATM   26  H   UNL     1      38.366 -13.510  12.545  1.00  0.00     0.210 HD
ENDBRANCH  17  25
ENDBRANCH   3  12
BRANCH   4  27
HETATM   27  C   UNL     1      31.206 -13.233  11.360  1.00  0.00     0.193 C 
HETATM   28  O   UNL     1      30.785 -12.027  12.005  1.00  0.00    -0.368 OA
HETATM   29  C   UNL     1      29.724 -11.366  11.313  1.00  0.00     0.177 C 
HETATM   30  C   UNL     1      28.480 -12.258  11.303  1.00  0.00     0.180 C 
HETATM   31  C   UNL     1      28.803 -13.618  10.685  1.00  0.00     0.181 C 
HETATM   32  C   UNL     1      30.050 -14.242  11.312  1.00  0.00     0.183 C 
BRANCH  29  33
HETATM   33  C   UNL     1      29.478 -10.040  12.028  1.00  0.00     0.198 C 
BRANCH  33  34
HETATM   34  O   UNL     1      30.670  -9.657  12.689  1.00  0.00    -0.398 OA
HETATM   35  H   UNL     1      31.220 -10.453  12.774  1.00  0.00     0.209 HD
ENDBRANCH  33  34
ENDBRANCH  29  33
BRANCH  30  36
HETATM   36  O   UNL     1      27.443 -11.657  10.531  1.00  0.00    -0.390 OA
HETATM   37  H   UNL     1      27.287 -12.215   9.750  1.00  0.00     0.210 HD
ENDBRANCH  30  36
BRANCH  31  38
HETATM   38  O   UNL     1      27.702 -14.503  10.900  1.00  0.00    -0.390 OA
HETATM   39  H   UNL     1      27.311 -14.715  10.035  1.00  0.00     0.210 HD
ENDBRANCH  31  38
BRANCH  32  40
HETATM   40  O   UNL     1      30.409 -15.369  10.512  1.00  0.00    -0.390 OA
HETATM   41  H   UNL     1      31.360 -15.310  10.319  1.00  0.00     0.210 HD
ENDBRANCH  32  40
ENDBRANCH   4  27
BRANCH   7  42
HETATM   42  O   UNL     1      31.456 -13.442  14.326  1.00  0.00    -0.359 OA
HETATM   43  H   UNL     1      31.712 -12.623  14.780  1.00  0.00     0.218 HD
ENDBRANCH   7  42
BRANCH   9  44
HETATM   44  O   UNL     1      32.743 -14.019  16.353  1.00  0.00    -0.360 OA
HETATM   45  H   UNL     1      31.912 -13.953  15.853  1.00  0.00     0.217 HD
ENDBRANCH   9  44
BRANCH   9  46
HETATM   46  C   UNL     1      34.931 -14.988  16.160  1.00  0.00     0.038 C 
HETATM   47  C   UNL     1      35.026 -15.295  17.466  1.00  0.00     0.014 C 
BRANCH  47  48
HETATM   48  C   UNL     1      36.233 -15.839  18.114  1.00  0.00    -0.036 A 
HETATM   49  C   UNL     1      36.111 -16.778  19.139  1.00  0.00     0.014 A 
HETATM   50  C   UNL     1      37.253 -17.294  19.750  1.00  0.00     0.037 A 
HETATM   51  C   UNL     1      38.516 -16.870  19.339  1.00  0.00     0.065 A 
HETATM   52  C   UNL     1      38.638 -15.932  18.314  1.00  0.00     0.037 A 
HETATM   53  C   UNL     1      37.496 -15.416  17.701  1.00  0.00     0.014 A 
BRANCH  51  54
HETATM   54  O   UNL     1      39.631 -17.374  19.937  1.00  0.00    -0.361 OA
HETATM   55  H   UNL     1      39.769 -18.286  19.631  1.00  0.00     0.217 HD
ENDBRANCH  51  54
ENDBRANCH  47  48
ENDBRANCH   9  46
TORSDOF 18
ENDMDL
MODEL 4
REMARK VINA RESULT:      -6.7      9.629     13.031
REMARK  18 active torsions:
REMARK  status: ('A' for Active; 'I' for Inactive)
REMARK    1  A    between atoms: O_3  and  C_18 
REMARK    2  A    between atoms: O_4  and  C_19 
REMARK    3  A    between atoms: O_5  and  C_20 
REMARK    4  A    between atoms: O_6  and  C_21 
REMARK    5  A    between atoms: O_7  and  C_24 
REMARK    6  A    between atoms: O_8  and  C_27 
REMARK    7  A    between atoms: O_9  and  C_28 
REMARK    8  A    between atoms: O_12  and  C_31 
REMARK    9  A    between atoms: O_13  and  C_33 
REMARK   10  A    between atoms: O_14  and  C_34 
REMARK   11  A    between atoms: O_15  and  C_35 
REMARK   12  A    between atoms: O_16  and  C_43 
REMARK   13  A    between atoms: C_17  and  C_18 
REMARK   14  A    between atoms: C_22  and  C_33 
REMARK   15  A    between atoms: C_23  and  C_25 
REMARK   16  A    between atoms: C_29  and  C_34 
REMARK   17  A    between atoms: C_35  and  C_36 
REMARK   18  A    between atoms: C_37  and  C_38 
ROOT
HETATM    1  O   UNL     1      20.376 -44.750  26.544  1.00  0.00    -0.288 OA
HETATM    2  O   UNL     1      18.420 -47.121  23.129  1.00  0.00    -0.288 OA
HETATM    3  C   UNL     1      20.030 -46.097  24.586  1.00  0.00     0.217 C 
HETATM    4  C   UNL     1      19.926 -47.035  27.000  1.00  0.00     0.057 C 
HETATM    5  C   UNL     1      20.116 -45.861  26.083  1.00  0.00     0.206 C 
HETATM    6  C   UNL     1      19.042 -47.171  24.189  1.00  0.00     0.210 C 
HETATM    7  C   UNL     1      19.363 -48.162  26.516  1.00  0.00     0.095 C 
HETATM    8  C   UNL     1      18.893 -48.314  25.143  1.00  0.00     0.080 C 
HETATM    9  C   UNL     1      18.334 -49.430  24.649  1.00  0.00     0.082 C 
ENDROOT
BRANCH   3  10
HETATM   10  O   UNL     1      19.595 -44.890  23.980  1.00  0.00    -0.372 OA
HETATM   11  H   UNL     1      18.855 -45.094  23.382  1.00  0.00     0.211 HD
ENDBRANCH   3  10
BRANCH   3  12
HETATM   12  C   UNL     1      21.409 -46.458  24.043  1.00  0.00     0.204 C 
HETATM   13  O   UNL     1      22.374 -45.824  24.887  1.00  0.00    -0.369 OA
HETATM   14  C   UNL     1      23.718 -46.180  24.551  1.00  0.00     0.177 C 
HETATM   15  C   UNL     1      24.048 -45.709  23.131  1.00  0.00     0.180 C 
HETATM   16  C   UNL     1      23.033 -46.260  22.129  1.00  0.00     0.180 C 
HETATM   17  C   UNL     1      21.598 -46.004  22.591  1.00  0.00     0.182 C 
BRANCH  14  18
HETATM   18  C   UNL     1      24.627 -45.540  25.596  1.00  0.00     0.198 C 
BRANCH  18  19
HETATM   19  O   UNL     1      25.466 -44.601  24.949  1.00  0.00    -0.398 OA
HETATM   20  H   UNL     1      25.540 -44.876  24.018  1.00  0.00     0.209 HD
ENDBRANCH  18  19
ENDBRANCH  14  18
BRANCH  15  21
HETATM   21  O   UNL     1      25.341 -46.163  22.744  1.00  0.00    -0.390 OA
HETATM   22  H   UNL     1      25.395 -47.115  22.934  1.00  0.00     0.210 HD
ENDBRANCH  15  21
BRANCH  16  23
HETATM   23  O   UNL     1      23.220 -45.613  20.868  1.00  0.00    -0.390 OA
HETATM   24  H   UNL     1      23.825 -46.158  20.335  1.00  0.00     0.210 HD
ENDBRANCH  16  23
BRANCH  17  25
HETATM   25  O   UNL     1      20.718 -46.720  21.729  1.00  0.00    -0.390 OA
HETATM   26  H   UNL     1      20.504 -46.145  20.974  1.00  0.00     0.210 HD
ENDBRANCH  17  25
ENDBRANCH   3  12
BRANCH   4  27
HETATM   27  C   UNL     1      20.401 -46.813  28.402  1.00  0.00     0.193 C 
HETATM   28  O   UNL     1      21.418 -47.788  28.650  1.00  0.00    -0.368 OA
HETATM   29  C   UNL     1      22.039 -47.634  29.929  1.00  0.00     0.177 C 
HETATM   30  C   UNL     1      21.005 -47.858  31.035  1.00  0.00     0.180 C 
HETATM   31  C   UNL     1      19.819 -46.909  30.858  1.00  0.00     0.181 C 
HETATM   32  C   UNL     1      19.270 -46.950  29.431  1.00  0.00     0.183 C 
BRANCH  29  33
HETATM   33  C   UNL     1      23.185 -48.639  29.997  1.00  0.00     0.198 C 
BRANCH  33  34
HETATM   34  O   UNL     1      24.079 -48.235  31.017  1.00  0.00    -0.398 OA
HETATM   35  H   UNL     1      24.377 -47.337  30.799  1.00  0.00     0.209 HD
ENDBRANCH  33  34
ENDBRANCH  29  33
BRANCH  30  36
HETATM   36  O   UNL     1      21.582 -47.609  32.314  1.00  0.00    -0.390 OA
HETATM   37  H   UNL     1      21.028 -48.044  32.984  1.00  0.00     0.210 HD
ENDBRANCH  30  36
BRANCH  31  38
HETATM   38  O   UNL     1      18.773 -47.295  31.752  1.00  0.00    -0.390 OA
HETATM   39  H   UNL     1      18.228 -46.511  31.936  1.00  0.00     0.210 HD
ENDBRANCH  31  38
BRANCH  32  40
HETATM   40  O   UNL     1      18.348 -45.868  29.300  1.00  0.00    -0.390 OA
HETATM   41  H   UNL     1      17.696 -45.940  30.018  1.00  0.00     0.210 HD
ENDBRANCH  32  40
ENDBRANCH   4  27
BRANCH   7  42
HETATM   42  O   UNL     1      19.138 -49.281  27.299  1.00  0.00    -0.359 OA
HETATM   43  H   UNL     1      19.950 -49.498  27.783  1.00  0.00     0.218 HD
ENDBRANCH   7  42
BRANCH   9  44
HETATM   44  O   UNL     1      18.152 -50.555  25.427  1.00  0.00    -0.360 OA
HETATM   45  H   UNL     1      17.254 -50.552  25.797  1.00  0.00     0.217 HD
ENDBRANCH   9  44
BRANCH   9  46
HETATM   46  C   UNL     1      17.884 -49.527  23.274  1.00  0.00     0.038 C 
HETATM   47  C   UNL     1      18.440 -50.308  22.331  1.00  0.00     0.014 C 
BRANCH  47  48
HETATM   48  C   UNL     1      17.979 -50.393  20.934  1.00  0.00    -0.036 A 
HETATM   49  C   UNL     1      18.843 -50.055  19.892  1.00  0.00     0.014 A 
HETATM   50  C   UNL     1      18.407 -50.137  18.570  1.00  0.00     0.037 A 
HETATM   51  C   UNL     1      17.106 -50.555  18.289  1.00  0.00     0.065 A 
HETATM   52  C   UNL     1      16.242 -50.894  19.331  1.00  0.00     0.037 A 
HETATM   53  C   UNL     1      16.679 -50.812  20.654  1.00  0.00     0.014 A 
BRANCH  51  54
HETATM   54  O   UNL     1      16.680 -50.635  16.999  1.00  0.00    -0.361 OA
HETATM   55  H   UNL     1      17.405 -50.362  16.410  1.00  0.00     0.217 HD
ENDBRANCH  51  54
ENDBRANCH  47  48
ENDBRANCH   9  46
TORSDOF 18
ENDMDL
MODEL 5
REMARK VINA RESULT:      -6.7      3.513      6.072
REMARK  18 active torsions:
REMARK  status: ('A' for Active; 'I' for Inactive)
REMARK    1  A    between atoms: O_3  and  C_18 
REMARK    2  A    between atoms: O_4  and  C_19 
REMARK    3  A    between atoms: O_5  and  C_20 
REMARK    4  A    between atoms: O_6  and  C_21 
REMARK    5  A    between atoms: O_7  and  C_24 
REMARK    6  A    between atoms: O_8  and  C_27 
REMARK    7  A    between atoms: O_9  and  C_28 
REMARK    8  A    between atoms: O_12  and  C_31 
REMARK    9  A    between atoms: O_13  and  C_33 
REMARK   10  A    between atoms: O_14  and  C_34 
REMARK   11  A    between atoms: O_15  and  C_35 
REMARK   12  A    between atoms: O_16  and  C_43 
REMARK   13  A    between atoms: C_17  and  C_18 
REMARK   14  A    between atoms: C_22  and  C_33 
REMARK   15  A    between atoms: C_23  and  C_25 
REMARK   16  A    between atoms: C_29  and  C_34 
REMARK   17  A    between atoms: C_35  and  C_36 
REMARK   18  A    between atoms: C_37  and  C_38 
ROOT
HETATM    1  O   UNL     1      14.209 -34.264  27.105  1.00  0.00    -0.288 OA
HETATM    2  O   UNL     1      12.778 -38.565  26.356  1.00  0.00    -0.288 OA
HETATM    3  C   UNL     1      14.154 -36.641  26.767  1.00  0.00     0.217 C 
HETATM    4  C   UNL     1      13.628 -35.510  29.039  1.00  0.00     0.057 C 
HETATM    5  C   UNL     1      13.999 -35.375  27.590  1.00  0.00     0.206 C 
HETATM    6  C   UNL     1      13.216 -37.757  27.173  1.00  0.00     0.210 C 
HETATM    7  C   UNL     1      13.123 -36.680  29.482  1.00  0.00     0.095 C 
HETATM    8  C   UNL     1      12.881 -37.838  28.629  1.00  0.00     0.080 C 
HETATM    9  C   UNL     1      12.381 -39.009  29.057  1.00  0.00     0.082 C 
ENDROOT
BRANCH   3  10
HETATM   10  O   UNL     1      13.858 -36.321  25.417  1.00  0.00    -0.372 OA
HETATM   11  H   UNL     1      12.908 -36.119  25.349  1.00  0.00     0.211 HD
ENDBRANCH   3  10
BRANCH   3  12
HETATM   12  C   UNL     1      15.594 -37.138  26.857  1.00  0.00     0.204 C 
HETATM   13  O   UNL     1      15.862 -37.408  28.236  1.00  0.00    -0.369 OA
HETATM   14  C   UNL     1      17.150 -37.993  28.443  1.00  0.00     0.177 C 
HETATM   15  C   UNL     1      18.247 -37.020  27.998  1.00  0.00     0.180 C 
HETATM   16  C   UNL     1      18.031 -36.587  26.548  1.00  0.00     0.180 C 
HETATM   17  C   UNL     1      16.596 -36.113  26.316  1.00  0.00     0.182 C 
BRANCH  14  18
HETATM   18  C   UNL     1      17.254 -38.341  29.925  1.00  0.00     0.198 C 
BRANCH  18  19
HETATM   19  O   UNL     1      18.306 -39.273  30.096  1.00  0.00    -0.398 OA
HETATM   20  H   UNL     1      17.918 -40.161  30.013  1.00  0.00     0.209 HD
ENDBRANCH  18  19
ENDBRANCH  14  18
BRANCH  15  21
HETATM   21  O   UNL     1      19.527 -37.639  28.088  1.00  0.00    -0.390 OA
HETATM   22  H   UNL     1      19.984 -37.272  28.864  1.00  0.00     0.210 HD
ENDBRANCH  15  21
BRANCH  16  23
HETATM   23  O   UNL     1      18.916 -35.507  26.243  1.00  0.00    -0.390 OA
HETATM   24  H   UNL     1      18.487 -34.942  25.577  1.00  0.00     0.210 HD
ENDBRANCH  16  23
BRANCH  17  25
HETATM   25  O   UNL     1      16.410 -35.928  24.915  1.00  0.00    -0.390 OA
HETATM   26  H   UNL     1      17.060 -36.481  24.450  1.00  0.00     0.210 HD
ENDBRANCH  17  25
ENDBRANCH   3  12
BRANCH   4  27
HETATM   27  C   UNL     1      13.872 -34.283  29.861  1.00  0.00     0.193 C 
HETATM   28  O   UNL     1      14.551 -34.709  31.046  1.00  0.00    -0.368 OA
HETATM   29  C   UNL     1      14.939 -33.622  31.889  1.00  0.00     0.177 C 
HETATM   30  C   UNL     1      13.694 -32.890  32.394  1.00  0.00     0.180 C 
HETATM   31  C   UNL     1      12.835 -32.422  31.220  1.00  0.00     0.181 C 
HETATM   32  C   UNL     1      12.571 -33.555  30.226  1.00  0.00     0.183 C 
BRANCH  29  33
HETATM   33  C   UNL     1      15.767 -34.209  33.028  1.00  0.00     0.198 C 
BRANCH  33  34
HETATM   34  O   UNL     1      16.718 -33.245  33.439  1.00  0.00    -0.398 OA
HETATM   35  H   UNL     1      16.226 -32.446  33.691  1.00  0.00     0.209 HD
ENDBRANCH  33  34
ENDBRANCH  29  33
BRANCH  30  36
HETATM   36  O   UNL     1      14.065 -31.743  33.155  1.00  0.00    -0.390 OA
HETATM   37  H   UNL     1      14.855 -31.968  33.674  1.00  0.00     0.210 HD
ENDBRANCH  30  36
BRANCH  31  38
HETATM   38  O   UNL     1      11.578 -31.957  31.714  1.00  0.00    -0.390 OA
HETATM   39  H   UNL     1      10.947 -32.698  31.681  1.00  0.00     0.210 HD
ENDBRANCH  31  38
BRANCH  32  40
HETATM   40  O   UNL     1      11.986 -32.971  29.062  1.00  0.00    -0.390 OA
HETATM   41  H   UNL     1      11.298 -33.575  28.735  1.00  0.00     0.210 HD
ENDBRANCH  32  40
ENDBRANCH   4  27
BRANCH   7  42
HETATM   42  O   UNL     1      12.741 -36.880  30.798  1.00  0.00    -0.359 OA
HETATM   43  H   UNL     1      13.531 -36.878  31.360  1.00  0.00     0.218 HD
ENDBRANCH   7  42
BRANCH   9  44
HETATM   44  O   UNL     1      12.043 -39.211  30.379  1.00  0.00    -0.360 OA
HETATM   45  H   UNL     1      12.446 -40.037  30.694  1.00  0.00     0.217 HD
ENDBRANCH   9  44
BRANCH   9  46
HETATM   46  C   UNL     1      12.161 -40.130  28.164  1.00  0.00     0.038 C 
HETATM   47  C   UNL     1      11.009 -40.813  28.049  1.00  0.00     0.014 C 
BRANCH  47  48
HETATM   48  C   UNL     1      10.798 -41.955  27.142  1.00  0.00    -0.036 A 
HETATM   49  C   UNL     1      10.803 -43.256  27.647  1.00  0.00     0.014 A 
HETATM   50  C   UNL     1      10.602 -44.337  26.790  1.00  0.00     0.037 A 
HETATM   51  C   UNL     1      10.398 -44.119  25.427  1.00  0.00     0.065 A 
HETATM   52  C   UNL     1      10.393 -42.818  24.923  1.00  0.00     0.037 A 
HETATM   53  C   UNL     1      10.593 -41.736  25.781  1.00  0.00     0.014 A 
BRANCH  51  54
HETATM   54  O   UNL     1      10.203 -45.174  24.590  1.00  0.00    -0.361 OA
HETATM   55  H   UNL     1      10.025 -44.838  23.695  1.00  0.00     0.217 HD
ENDBRANCH  51  54
ENDBRANCH  47  48
ENDBRANCH   9  46
TORSDOF 18
ENDMDL
MODEL 6
REMARK VINA RESULT:      -6.6      1.891      2.873
REMARK  18 active torsions:
REMARK  status: ('A' for Active; 'I' for Inactive)
REMARK    1  A    between atoms: O_3  and  C_18 
REMARK    2  A    between atoms: O_4  and  C_19 
REMARK    3  A    between atoms: O_5  and  C_20 
REMARK    4  A    between atoms: O_6  and  C_21 
REMARK    5  A    between atoms: O_7  and  C_24 
REMARK    6  A    between atoms: O_8  and  C_27 
REMARK    7  A    between atoms: O_9  and  C_28 
REMARK    8  A    between atoms: O_12  and  C_31 
REMARK    9  A    between atoms: O_13  and  C_33 
REMARK   10  A    between atoms: O_14  and  C_34 
REMARK   11  A    between atoms: O_15  and  C_35 
REMARK   12  A    between atoms: O_16  and  C_43 
REMARK   13  A    between atoms: C_17  and  C_18 
REMARK   14  A    between atoms: C_22  and  C_33 
REMARK   15  A    between atoms: C_23  and  C_25 
REMARK   16  A    between atoms: C_29  and  C_34 
REMARK   17  A    between atoms: C_35  and  C_36 
REMARK   18  A    between atoms: C_37  and  C_38 
ROOT
HETATM    1  O   UNL     1      14.004 -38.863  32.114  1.00  0.00    -0.288 OA
HETATM    2  O   UNL     1      17.062 -42.219  31.417  1.00  0.00    -0.288 OA
HETATM    3  C   UNL     1      15.169 -40.758  31.209  1.00  0.00     0.217 C 
HETATM    4  C   UNL     1      15.854 -38.303  30.737  1.00  0.00     0.057 C 
HETATM    5  C   UNL     1      14.939 -39.273  31.426  1.00  0.00     0.206 C 
HETATM    6  C   UNL     1      16.624 -41.135  31.036  1.00  0.00     0.210 C 
HETATM    7  C   UNL     1      17.026 -38.748  30.237  1.00  0.00     0.095 C 
HETATM    8  C   UNL     1      17.487 -40.127  30.345  1.00  0.00     0.080 C 
HETATM    9  C   UNL     1      18.650 -40.583  29.851  1.00  0.00     0.082 C 
ENDROOT
BRANCH   3  10
HETATM   10  O   UNL     1      14.698 -41.443  32.358  1.00  0.00    -0.372 OA
HETATM   11  H   UNL     1      15.406 -42.026  32.683  1.00  0.00     0.211 HD
ENDBRANCH   3  10
BRANCH   3  12
HETATM   12  C   UNL     1      14.381 -41.227  29.990  1.00  0.00     0.204 C 
HETATM   13  O   UNL     1      13.650 -40.099  29.501  1.00  0.00    -0.369 OA
HETATM   14  C   UNL     1      12.955 -40.379  28.283  1.00  0.00     0.177 C 
HETATM   15  C   UNL     1      11.907 -41.473  28.516  1.00  0.00     0.180 C 
HETATM   16  C   UNL     1      12.553 -42.722  29.117  1.00  0.00     0.180 C 
HETATM   17  C   UNL     1      13.420 -42.373  30.328  1.00  0.00     0.182 C 
BRANCH  14  18
HETATM   18  C   UNL     1      12.327 -39.071  27.812  1.00  0.00     0.198 C 
BRANCH  18  19
HETATM   19  O   UNL     1      13.276 -38.033  27.973  1.00  0.00    -0.398 OA
HETATM   20  H   UNL     1      14.140 -38.389  27.701  1.00  0.00     0.209 HD
ENDBRANCH  18  19
ENDBRANCH  14  18
BRANCH  15  21
HETATM   21  O   UNL     1      11.293 -41.844  27.285  1.00  0.00    -0.390 OA
HETATM   22  H   UNL     1      11.961 -41.773  26.582  1.00  0.00     0.210 HD
ENDBRANCH  15  21
BRANCH  16  23
HETATM   23  O   UNL     1      11.527 -43.622  29.545  1.00  0.00    -0.390 OA
HETATM   24  H   UNL     1      10.808 -43.593  28.891  1.00  0.00     0.210 HD
ENDBRANCH  16  23
BRANCH  17  25
HETATM   25  O   UNL     1      14.149 -43.538  30.703  1.00  0.00    -0.390 OA
HETATM   26  H   UNL     1      13.591 -44.313  30.521  1.00  0.00     0.210 HD
ENDBRANCH  17  25
ENDBRANCH   3  12
BRANCH   4  27
HETATM   27  C   UNL     1      15.343 -36.897  30.679  1.00  0.00     0.193 C 
HETATM   28  O   UNL     1      15.568 -36.432  29.345  1.00  0.00    -0.368 OA
HETATM   29  C   UNL     1      15.036 -35.126  29.112  1.00  0.00     0.177 C 
HETATM   30  C   UNL     1      15.752 -34.110  30.006  1.00  0.00     0.180 C 
HETATM   31  C   UNL     1      15.639 -34.518  31.475  1.00  0.00     0.181 C 
HETATM   32  C   UNL     1      16.044 -35.978  31.689  1.00  0.00     0.183 C 
BRANCH  29  33
HETATM   33  C   UNL     1      15.222 -34.823  27.629  1.00  0.00     0.198 C 
BRANCH  33  34
HETATM   34  O   UNL     1      14.041 -35.192  26.941  1.00  0.00    -0.398 OA
HETATM   35  H   UNL     1      14.033 -34.702  26.102  1.00  0.00     0.209 HD
ENDBRANCH  33  34
ENDBRANCH  29  33
BRANCH  30  36
HETATM   36  O   UNL     1      15.166 -32.819  29.860  1.00  0.00    -0.390 OA
HETATM   37  H   UNL     1      14.200 -32.920  29.907  1.00  0.00     0.210 HD
ENDBRANCH  30  36
BRANCH  31  38
HETATM   38  O   UNL     1      16.505 -33.694  32.257  1.00  0.00    -0.390 OA
HETATM   39  H   UNL     1      17.408 -33.785  31.906  1.00  0.00     0.210 HD
ENDBRANCH  31  38
BRANCH  32  40
HETATM   40  O   UNL     1      15.672 -36.331  33.021  1.00  0.00    -0.390 OA
HETATM   41  H   UNL     1      15.148 -37.149  32.981  1.00  0.00     0.210 HD
ENDBRANCH  32  40
ENDBRANCH   4  27
BRANCH   7  42
HETATM   42  O   UNL     1      17.933 -37.916  29.603  1.00  0.00    -0.359 OA
HETATM   43  H   UNL     1      18.575 -37.592  30.254  1.00  0.00     0.218 HD
ENDBRANCH   7  42
BRANCH   9  44
HETATM   44  O   UNL     1      19.527 -39.753  29.183  1.00  0.00    -0.360 OA
HETATM   45  H   UNL     1      19.748 -38.994  29.746  1.00  0.00     0.217 HD
ENDBRANCH   9  44
BRANCH   9  46
HETATM   46  C   UNL     1      19.060 -41.967  29.987  1.00  0.00     0.038 C 
HETATM   47  C   UNL     1      19.524 -42.738  28.988  1.00  0.00     0.014 C 
BRANCH  47  48
HETATM   48  C   UNL     1      19.931 -44.147  29.136  1.00  0.00    -0.036 A 
HETATM   49  C   UNL     1      19.183 -45.009  29.939  1.00  0.00     0.014 A 
HETATM   50  C   UNL     1      19.567 -46.342  30.077  1.00  0.00     0.037 A 
HETATM   51  C   UNL     1      20.701 -46.814  29.416  1.00  0.00     0.065 A 
HETATM   52  C   UNL     1      21.448 -45.952  28.613  1.00  0.00     0.037 A 
HETATM   53  C   UNL     1      21.064 -44.618  28.473  1.00  0.00     0.014 A 
BRANCH  51  54
HETATM   54  O   UNL     1      21.076 -48.115  29.551  1.00  0.00    -0.361 OA
HETATM   55  H   UNL     1      20.884 -48.587  28.723  1.00  0.00     0.217 HD
ENDBRANCH  51  54
ENDBRANCH  47  48
ENDBRANCH   9  46
TORSDOF 18
ENDMDL
MODEL 7
REMARK VINA RESULT:      -6.6      9.044     13.143
REMARK  18 active torsions:
REMARK  status: ('A' for Active; 'I' for Inactive)
REMARK    1  A    between atoms: O_3  and  C_18 
REMARK    2  A    between atoms: O_4  and  C_19 
REMARK    3  A    between atoms: O_5  and  C_20 
REMARK    4  A    between atoms: O_6  and  C_21 
REMARK    5  A    between atoms: O_7  and  C_24 
REMARK    6  A    between atoms: O_8  and  C_27 
REMARK    7  A    between atoms: O_9  and  C_28 
REMARK    8  A    between atoms: O_12  and  C_31 
REMARK    9  A    between atoms: O_13  and  C_33 
REMARK   10  A    between atoms: O_14  and  C_34 
REMARK   11  A    between atoms: O_15  and  C_35 
REMARK   12  A    between atoms: O_16  and  C_43 
REMARK   13  A    between atoms: C_17  and  C_18 
REMARK   14  A    between atoms: C_22  and  C_33 
REMARK   15  A    between atoms: C_23  and  C_25 
REMARK   16  A    between atoms: C_29  and  C_34 
REMARK   17  A    between atoms: C_35  and  C_36 
REMARK   18  A    between atoms: C_37  and  C_38 
ROOT
HETATM    1  O   UNL     1      19.450 -45.408  26.842  1.00  0.00    -0.288 OA
HETATM    2  O   UNL     1      18.997 -47.025  22.566  1.00  0.00    -0.288 OA
HETATM    3  C   UNL     1      19.919 -46.220  24.632  1.00  0.00     0.217 C 
HETATM    4  C   UNL     1      19.371 -47.771  26.636  1.00  0.00     0.057 C 
HETATM    5  C   UNL     1      19.555 -46.381  26.096  1.00  0.00     0.206 C 
HETATM    6  C   UNL     1      19.313 -47.272  23.729  1.00  0.00     0.210 C 
HETATM    7  C   UNL     1      19.200 -48.793  25.772  1.00  0.00     0.095 C 
HETATM    8  C   UNL     1      19.152 -48.636  24.322  1.00  0.00     0.080 C 
HETATM    9  C   UNL     1      18.984 -49.645  23.452  1.00  0.00     0.082 C 
ENDROOT
BRANCH   3  10
HETATM   10  O   UNL     1      19.423 -44.965  24.196  1.00  0.00    -0.372 OA
HETATM   11  H   UNL     1      18.821 -45.113  23.446  1.00  0.00     0.211 HD
ENDBRANCH   3  10
BRANCH   3  12
HETATM   12  C   UNL     1      21.436 -46.239  24.475  1.00  0.00     0.204 C 
HETATM   13  O   UNL     1      21.996 -45.869  25.738  1.00  0.00    -0.369 OA
HETATM   14  C   UNL     1      23.422 -45.960  25.757  1.00  0.00     0.177 C 
HETATM   15  C   UNL     1      24.025 -44.982  24.743  1.00  0.00     0.180 C 
HETATM   16  C   UNL     1      23.445 -45.222  23.349  1.00  0.00     0.180 C 
HETATM   17  C   UNL     1      21.917 -45.278  23.383  1.00  0.00     0.182 C 
BRANCH  14  18
HETATM   18  C   UNL     1      23.874 -45.663  27.183  1.00  0.00     0.198 C 
BRANCH  18  19
HETATM   19  O   UNL     1      25.189 -46.159  27.352  1.00  0.00    -0.398 OA
HETATM   20  H   UNL     1      25.775 -45.390  27.459  1.00  0.00     0.209 HD
ENDBRANCH  18  19
ENDBRANCH  14  18
BRANCH  15  21
HETATM   21  O   UNL     1      25.437 -45.150  24.668  1.00  0.00    -0.390 OA
HETATM   22  H   UNL     1      25.839 -44.645  25.396  1.00  0.00     0.210 HD
ENDBRANCH  15  21
BRANCH  16  23
HETATM   23  O   UNL     1      23.836 -44.151  22.486  1.00  0.00    -0.390 OA
HETATM   24  H   UNL     1      23.049 -43.850  22.002  1.00  0.00     0.210 HD
ENDBRANCH  16  23
BRANCH  17  25
HETATM   25  O   UNL     1      21.460 -45.709  22.104  1.00  0.00    -0.390 OA
HETATM   26  H   UNL     1      20.513 -45.498  22.036  1.00  0.00     0.210 HD
ENDBRANCH  17  25
ENDBRANCH   3  12
BRANCH   4  27
HETATM   27  C   UNL     1      19.402 -47.869  28.129  1.00  0.00     0.193 C 
HETATM   28  O   UNL     1      18.446 -46.926  28.623  1.00  0.00    -0.368 OA
HETATM   29  C   UNL     1      18.295 -46.979  30.043  1.00  0.00     0.177 C 
HETATM   30  C   UNL     1      19.612 -46.589  30.718  1.00  0.00     0.180 C 
HETATM   31  C   UNL     1      20.748 -47.489  30.233  1.00  0.00     0.181 C 
HETATM   32  C   UNL     1      20.793 -47.569  28.706  1.00  0.00     0.183 C 
BRANCH  29  33
HETATM   33  C   UNL     1      17.155 -46.032  30.409  1.00  0.00     0.198 C 
BRANCH  33  34
HETATM   34  O   UNL     1      16.489 -46.545  31.548  1.00  0.00    -0.398 OA
HETATM   35  H   UNL     1      16.076 -47.384  31.284  1.00  0.00     0.209 HD
ENDBRANCH  33  34
ENDBRANCH  29  33
BRANCH  30  36
HETATM   36  O   UNL     1      19.508 -46.732  32.133  1.00  0.00    -0.390 OA
HETATM   37  H   UNL     1      19.880 -47.597  32.376  1.00  0.00     0.210 HD
ENDBRANCH  30  36
BRANCH  31  38
HETATM   38  O   UNL     1      21.993 -46.960  30.691  1.00  0.00    -0.390 OA
HETATM   39  H   UNL     1      22.163 -47.314  31.582  1.00  0.00     0.210 HD
ENDBRANCH  31  38
BRANCH  32  40
HETATM   40  O   UNL     1      21.707 -48.610  28.362  1.00  0.00    -0.390 OA
HETATM   41  H   UNL     1      22.577 -48.206  28.201  1.00  0.00     0.210 HD
ENDBRANCH  32  40
ENDBRANCH   4  27
BRANCH   7  42
HETATM   42  O   UNL     1      19.008 -50.100  26.187  1.00  0.00    -0.359 OA
HETATM   43  H   UNL     1      19.530 -50.692  25.623  1.00  0.00     0.218 HD
ENDBRANCH   7  42
BRANCH   9  44
HETATM   44  O   UNL     1      18.836 -50.949  23.876  1.00  0.00    -0.360 OA
HETATM   45  H   UNL     1      17.989 -51.300  23.556  1.00  0.00     0.217 HD
ENDBRANCH   9  44
BRANCH   9  46
HETATM   46  C   UNL     1      18.945 -49.432  22.018  1.00  0.00     0.038 C 
HETATM   47  C   UNL     1      18.234 -50.168  21.146  1.00  0.00     0.014 C 
BRANCH  47  48
HETATM   48  C   UNL     1      18.206 -49.947  19.689  1.00  0.00    -0.036 A 
HETATM   49  C   UNL     1      17.788 -50.969  18.836  1.00  0.00     0.014 A 
HETATM   50  C   UNL     1      17.761 -50.759  17.458  1.00  0.00     0.037 A 
HETATM   51  C   UNL     1      18.153 -49.528  16.932  1.00  0.00     0.065 A 
HETATM   52  C   UNL     1      18.569 -48.506  17.785  1.00  0.00     0.037 A 
HETATM   53  C   UNL     1      18.596 -48.715  19.164  1.00  0.00     0.014 A 
BRANCH  51  54
HETATM   54  O   UNL     1      18.127 -49.323  15.586  1.00  0.00    -0.361 OA
HETATM   55  H   UNL     1      17.213 -49.428  15.269  1.00  0.00     0.217 HD
ENDBRANCH  51  54
ENDBRANCH  47  48
ENDBRANCH   9  46
TORSDOF 18
ENDMDL
MODEL 8
REMARK VINA RESULT:      -6.6      3.509      6.269
REMARK  18 active torsions:
REMARK  status: ('A' for Active; 'I' for Inactive)
REMARK    1  A    between atoms: O_3  and  C_18 
REMARK    2  A    between atoms: O_4  and  C_19 
REMARK    3  A    between atoms: O_5  and  C_20 
REMARK    4  A    between atoms: O_6  and  C_21 
REMARK    5  A    between atoms: O_7  and  C_24 
REMARK    6  A    between atoms: O_8  and  C_27 
REMARK    7  A    between atoms: O_9  and  C_28 
REMARK    8  A    between atoms: O_12  and  C_31 
REMARK    9  A    between atoms: O_13  and  C_33 
REMARK   10  A    between atoms: O_14  and  C_34 
REMARK   11  A    between atoms: O_15  and  C_35 
REMARK   12  A    between atoms: O_16  and  C_43 
REMARK   13  A    between atoms: C_17  and  C_18 
REMARK   14  A    between atoms: C_22  and  C_33 
REMARK   15  A    between atoms: C_23  and  C_25 
REMARK   16  A    between atoms: C_29  and  C_34 
REMARK   17  A    between atoms: C_35  and  C_36 
REMARK   18  A    between atoms: C_37  and  C_38 
ROOT
HETATM    1  O   UNL     1      14.108 -34.323  27.415  1.00  0.00    -0.288 OA
HETATM    2  O   UNL     1      12.717 -38.473  26.020  1.00  0.00    -0.288 OA
HETATM    3  C   UNL     1      14.069 -36.634  26.765  1.00  0.00     0.217 C 
HETATM    4  C   UNL     1      13.405 -35.805  29.129  1.00  0.00     0.057 C 
HETATM    5  C   UNL     1      13.866 -35.486  27.736  1.00  0.00     0.206 C 
HETATM    6  C   UNL     1      13.105 -37.783  26.961  1.00  0.00     0.210 C 
HETATM    7  C   UNL     1      12.870 -37.018  29.382  1.00  0.00     0.095 C 
HETATM    8  C   UNL     1      12.679 -38.052  28.371  1.00  0.00     0.080 C 
HETATM    9  C   UNL     1      12.150 -39.263  28.609  1.00  0.00     0.082 C 
ENDROOT
BRANCH   3  10
HETATM   10  O   UNL     1      13.858 -36.137  25.453  1.00  0.00    -0.372 OA
HETATM   11  H   UNL     1      14.640 -35.622  25.188  1.00  0.00     0.211 HD
ENDBRANCH   3  10
BRANCH   3  12
HETATM   12  C   UNL     1      15.499 -37.154  26.877  1.00  0.00     0.204 C 
HETATM   13  O   UNL     1      15.740 -37.429  28.260  1.00  0.00    -0.369 OA
HETATM   14  C   UNL     1      17.015 -38.035  28.487  1.00  0.00     0.177 C 
HETATM   15  C   UNL     1      18.135 -37.079  28.061  1.00  0.00     0.180 C 
HETATM   16  C   UNL     1      17.949 -36.642  26.608  1.00  0.00     0.180 C 
HETATM   17  C   UNL     1      16.526 -36.144  26.353  1.00  0.00     0.182 C 
BRANCH  14  18
HETATM   18  C   UNL     1      17.090 -38.386  29.969  1.00  0.00     0.198 C 
BRANCH  18  19
HETATM   19  O   UNL     1      17.892 -37.418  30.621  1.00  0.00    -0.398 OA
HETATM   20  H   UNL     1      18.670 -37.263  30.057  1.00  0.00     0.209 HD
ENDBRANCH  18  19
ENDBRANCH  14  18
BRANCH  15  21
HETATM   21  O   UNL     1      19.403 -37.718  28.170  1.00  0.00    -0.390 OA
HETATM   22  H   UNL     1      19.277 -38.668  28.003  1.00  0.00     0.210 HD
ENDBRANCH  15  21
BRANCH  16  23
HETATM   23  O   UNL     1      18.856 -35.575  26.319  1.00  0.00    -0.390 OA
HETATM   24  H   UNL     1      18.773 -35.354  25.375  1.00  0.00     0.210 HD
ENDBRANCH  16  23
BRANCH  17  25
HETATM   25  O   UNL     1      16.365 -35.955  24.950  1.00  0.00    -0.390 OA
HETATM   26  H   UNL     1      15.759 -36.641  24.622  1.00  0.00     0.210 HD
ENDBRANCH  17  25
ENDBRANCH   3  12
BRANCH   4  27
HETATM   27  C   UNL     1      13.599 -34.699  30.119  1.00  0.00     0.193 C 
HETATM   28  O   UNL     1      12.668 -33.669  29.774  1.00  0.00    -0.368 OA
HETATM   29  C   UNL     1      12.672 -32.581  30.700  1.00  0.00     0.177 C 
HETATM   30  C   UNL     1      14.039 -31.892  30.683  1.00  0.00     0.180 C 
HETATM   31  C   UNL     1      15.148 -32.900  30.983  1.00  0.00     0.181 C 
HETATM   32  C   UNL     1      15.032 -34.148  30.105  1.00  0.00     0.183 C 
BRANCH  29  33
HETATM   33  C   UNL     1      11.545 -31.637  30.291  1.00  0.00     0.198 C 
BRANCH  33  34
HETATM   34  O   UNL     1      12.098 -30.573  29.539  1.00  0.00    -0.398 OA
HETATM   35  H   UNL     1      13.022 -30.806  29.349  1.00  0.00     0.209 HD
ENDBRANCH  33  34
ENDBRANCH  29  33
BRANCH  30  36
HETATM   36  O   UNL     1      14.093 -30.868  31.673  1.00  0.00    -0.390 OA
HETATM   37  H   UNL     1      13.684 -31.212  32.485  1.00  0.00     0.210 HD
ENDBRANCH  30  36
BRANCH  31  38
HETATM   38  O   UNL     1      16.415 -32.291  30.731  1.00  0.00    -0.390 OA
HETATM   39  H   UNL     1      16.297 -31.325  30.753  1.00  0.00     0.210 HD
ENDBRANCH  31  38
BRANCH  32  40
HETATM   40  O   UNL     1      15.941 -35.118  30.624  1.00  0.00    -0.390 OA
HETATM   41  H   UNL     1      15.494 -35.596  31.343  1.00  0.00     0.210 HD
ENDBRANCH  32  40
ENDBRANCH   4  27
BRANCH   7  42
HETATM   42  O   UNL     1      12.406 -37.385  30.634  1.00  0.00    -0.359 OA
HETATM   43  H   UNL     1      12.042 -36.603  31.078  1.00  0.00     0.218 HD
ENDBRANCH   7  42
BRANCH   9  44
HETATM   44  O   UNL     1      11.730 -39.633  29.870  1.00  0.00    -0.360 OA
HETATM   45  H   UNL     1      12.409 -40.186  30.289  1.00  0.00     0.217 HD
ENDBRANCH   9  44
BRANCH   9  46
HETATM   46  C   UNL     1      11.984 -40.254  27.564  1.00  0.00     0.038 C 
HETATM   47  C   UNL     1      10.819 -40.833  27.225  1.00  0.00     0.014 C 
BRANCH  47  48
HETATM   48  C   UNL     1      10.662 -41.845  26.166  1.00  0.00    -0.036 A 
HETATM   49  C   UNL     1      10.881 -41.499  24.832  1.00  0.00     0.014 A 
HETATM   50  C   UNL     1      10.734 -42.458  23.830  1.00  0.00     0.037 A 
HETATM   51  C   UNL     1      10.367 -43.762  24.161  1.00  0.00     0.065 A 
HETATM   52  C   UNL     1      10.148 -44.108  25.495  1.00  0.00     0.037 A 
HETATM   53  C   UNL     1      10.296 -43.149  26.498  1.00  0.00     0.014 A 
BRANCH  51  54
HETATM   54  O   UNL     1      10.223 -44.698  23.183  1.00  0.00    -0.361 OA
HETATM   55  H   UNL     1       9.579 -44.374  22.529  1.00  0.00     0.217 HD
ENDBRANCH  51  54
ENDBRANCH  47  48
ENDBRANCH   9  46
TORSDOF 18
ENDMDL
MODEL 9
REMARK VINA RESULT:      -6.6      6.673     12.306
REMARK  18 active torsions:
REMARK  status: ('A' for Active; 'I' for Inactive)
REMARK    1  A    between atoms: O_3  and  C_18 
REMARK    2  A    between atoms: O_4  and  C_19 
REMARK    3  A    between atoms: O_5  and  C_20 
REMARK    4  A    between atoms: O_6  and  C_21 
REMARK    5  A    between atoms: O_7  and  C_24 
REMARK    6  A    between atoms: O_8  and  C_27 
REMARK    7  A    between atoms: O_9  and  C_28 
REMARK    8  A    between atoms: O_12  and  C_31 
REMARK    9  A    between atoms: O_13  and  C_33 
REMARK   10  A    between atoms: O_14  and  C_34 
REMARK   11  A    between atoms: O_15  and  C_35 
REMARK   12  A    between atoms: O_16  and  C_43 
REMARK   13  A    between atoms: C_17  and  C_18 
REMARK   14  A    between atoms: C_22  and  C_33 
REMARK   15  A    between atoms: C_23  and  C_25 
REMARK   16  A    between atoms: C_29  and  C_34 
REMARK   17  A    between atoms: C_35  and  C_36 
REMARK   18  A    between atoms: C_37  and  C_38 
ROOT
HETATM    1  O   UNL     1      22.483 -44.473  28.556  1.00  0.00    -0.288 OA
HETATM    2  O   UNL     1      21.926 -47.134  24.853  1.00  0.00    -0.288 OA
HETATM    3  C   UNL     1      22.440 -46.354  27.065  1.00  0.00     0.217 C 
HETATM    4  C   UNL     1      20.348 -45.484  28.323  1.00  0.00     0.057 C 
HETATM    5  C   UNL     1      21.812 -45.352  28.015  1.00  0.00     0.206 C 
HETATM    6  C   UNL     1      21.511 -46.830  25.969  1.00  0.00     0.210 C 
HETATM    7  C   UNL     1      19.574 -46.245  27.521  1.00  0.00     0.095 C 
HETATM    8  C   UNL     1      20.064 -46.939  26.336  1.00  0.00     0.080 C 
HETATM    9  C   UNL     1      19.305 -47.700  25.531  1.00  0.00     0.082 C 
ENDROOT
BRANCH   3  10
HETATM   10  O   UNL     1      23.539 -45.722  26.429  1.00  0.00    -0.372 OA
HETATM   11  H   UNL     1      23.275 -44.820  26.178  1.00  0.00     0.211 HD
ENDBRANCH   3  10
BRANCH   3  12
HETATM   12  C   UNL     1      22.945 -47.560  27.851  1.00  0.00     0.204 C 
HETATM   13  O   UNL     1      22.713 -47.288  29.236  1.00  0.00    -0.369 OA
HETATM   14  C   UNL     1      23.040 -48.396  30.078  1.00  0.00     0.177 C 
HETATM   15  C   UNL     1      24.535 -48.714  29.971  1.00  0.00     0.180 C 
HETATM   16  C   UNL     1      24.935 -48.953  28.515  1.00  0.00     0.180 C 
HETATM   17  C   UNL     1      24.435 -47.827  27.608  1.00  0.00     0.182 C 
BRANCH  14  18
HETATM   18  C   UNL     1      22.631 -48.018  31.498  1.00  0.00     0.198 C 
BRANCH  18  19
HETATM   19  O   UNL     1      21.282 -47.589  31.479  1.00  0.00    -0.398 OA
HETATM   20  H   UNL     1      20.728 -48.386  31.419  1.00  0.00     0.209 HD
ENDBRANCH  18  19
ENDBRANCH  14  18
BRANCH  15  21
HETATM   21  O   UNL     1      24.847 -49.890  30.712  1.00  0.00    -0.390 OA
HETATM   22  H   UNL     1      25.537 -50.376  30.229  1.00  0.00     0.210 HD
ENDBRANCH  15  21
BRANCH  16  23
HETATM   23  O   UNL     1      26.361 -49.004  28.422  1.00  0.00    -0.390 OA
HETATM   24  H   UNL     1      26.596 -49.217  27.502  1.00  0.00     0.210 HD
ENDBRANCH  16  23
BRANCH  17  25
HETATM   25  O   UNL     1      24.656 -48.215  26.255  1.00  0.00    -0.390 OA
HETATM   26  H   UNL     1      25.101 -47.479  25.801  1.00  0.00     0.210 HD
ENDBRANCH  17  25
ENDBRANCH   3  12
BRANCH   4  27
HETATM   27  C   UNL     1      19.896 -44.729  29.534  1.00  0.00     0.193 C 
HETATM   28  O   UNL     1      19.041 -45.608  30.271  1.00  0.00    -0.368 OA
HETATM   29  C   UNL     1      18.608 -45.052  31.515  1.00  0.00     0.177 C 
HETATM   30  C   UNL     1      17.757 -43.806  31.255  1.00  0.00     0.180 C 
HETATM   31  C   UNL     1      18.537 -42.792  30.418  1.00  0.00     0.181 C 
HETATM   32  C   UNL     1      19.149 -43.438  29.173  1.00  0.00     0.183 C 
BRANCH  29  33
HETATM   33  C   UNL     1      17.829 -46.141  32.248  1.00  0.00     0.198 C 
BRANCH  33  34
HETATM   34  O   UNL     1      18.269 -47.402  31.780  1.00  0.00    -0.398 OA
HETATM   35  H   UNL     1      18.201 -48.023  32.524  1.00  0.00     0.209 HD
ENDBRANCH  33  34
ENDBRANCH  29  33
BRANCH  30  36
HETATM   36  O   UNL     1      17.400 -43.181  32.485  1.00  0.00    -0.390 OA
HETATM   37  H   UNL     1      16.570 -42.695  32.346  1.00  0.00     0.210 HD
ENDBRANCH  30  36
BRANCH  31  38
HETATM   38  O   UNL     1      17.650 -41.755  29.994  1.00  0.00    -0.390 OA
HETATM   39  H   UNL     1      17.745 -41.006  30.608  1.00  0.00     0.210 HD
ENDBRANCH  31  38
BRANCH  32  40
HETATM   40  O   UNL     1      20.048 -42.488  28.601  1.00  0.00    -0.390 OA
HETATM   41  H   UNL     1      20.660 -42.967  28.017  1.00  0.00     0.210 HD
ENDBRANCH  32  40
ENDBRANCH   4  27
BRANCH   7  42
HETATM   42  O   UNL     1      18.215 -46.405  27.727  1.00  0.00    -0.359 OA
HETATM   43  H   UNL     1      17.835 -45.557  28.007  1.00  0.00     0.218 HD
ENDBRANCH   7  42
BRANCH   9  44
HETATM   44  O   UNL     1      17.959 -47.887  25.769  1.00  0.00    -0.360 OA
HETATM   45  H   UNL     1      17.443 -47.292  25.201  1.00  0.00     0.217 HD
ENDBRANCH   9  44
BRANCH   9  46
HETATM   46  C   UNL     1      19.845 -48.369  24.363  1.00  0.00     0.038 C 
HETATM   47  C   UNL     1      19.477 -48.126  23.093  1.00  0.00     0.014 C 
BRANCH  47  48
HETATM   48  C   UNL     1      20.027 -48.817  21.913  1.00  0.00    -0.036 A 
HETATM   49  C   UNL     1      19.641 -48.425  20.631  1.00  0.00     0.014 A 
HETATM   50  C   UNL     1      20.163 -49.078  19.515  1.00  0.00     0.037 A 
HETATM   51  C   UNL     1      21.069 -50.125  19.680  1.00  0.00     0.065 A 
HETATM   52  C   UNL     1      21.457 -50.516  20.962  1.00  0.00     0.037 A 
HETATM   53  C   UNL     1      20.935 -49.863  22.079  1.00  0.00     0.014 A 
BRANCH  51  54
HETATM   54  O   UNL     1      21.579 -50.763  18.591  1.00  0.00    -0.361 OA
HETATM   55  H   UNL     1      22.548 -50.788  18.665  1.00  0.00     0.217 HD
ENDBRANCH  51  54
ENDBRANCH  47  48
ENDBRANCH   9  46
TORSDOF 18
ENDMDL
