# Supplementary material for: Insights into the pro-angiogenic effect of hydroxysafflor yellow A (HSYA): targeting HIF-1α and MMP9 in HMEC-1
Source: Front Chem. 2026 Jan 6;13:1713765. doi: 10.3389/fchem.2025.1713765 (PMC12816176; doi:10.3389/fchem.2025.1713765)
Supplement: Supplementary file 5 [file DataSheet1.zip]

Archive with 6 entries (5 files):
- Figure3-original data/
- Figure3-original data/2.cys
- Figure3-original data/3A.xlsx
- Figure3-original data/chart_729402380EA41739976455153.txt
- Figure3-original data/Network.xlsx
- Figure3-original data/type.xlsx
