# Supplementary material for: Insights into the pro-angiogenic effect of hydroxysafflor yellow A (HSYA): targeting HIF-1α and MMP9 in HMEC-1
Source: Front Chem. 2026 Jan 6;13:1713765. doi: 10.3389/fchem.2025.1713765 (PMC12816176; doi:10.3389/fchem.2025.1713765)
Supplement: Supplementary file 5 [file DataSheet1.zip › Figure3-original data/3A.xlsx]

## Sheet: chart_729402380EA41739976455153
Category	Term		Count	%	PValue	Genes	List Total	Pop Hits	Pop Total	Fold Enrichment	Bonferroni	Benjamini	FDR
KEGG_PATHWAY	hsa04915	Estrogen signaling pathway	6	75	1.80629e-08	HSP90AA1, SRC, AKT1, ESR1, MMP9, EGFR	8	139	8865	47.8327	2.3843e-06	2.40237e-06	1.98692e-06
KEGG_PATHWAY	hsa05205	Proteoglycans in cancer	6	75	1.2434e-07	SRC, AKT1, ESR1, HIF1A, MMP9, EGFR	8	204	8865	32.5919	1.64128e-05	8.26862e-06	6.83871e-06
KEGG_PATHWAY	hsa01522	Endocrine resistance	5	62.5	4.99265e-07	SRC, AKT1, ESR1, MMP9, EGFR	8	99	8865	55.9659	6.59009e-05	2.21341e-05	1.83064e-05
GOTERM_BP_DIRECT	GO	0034614~cellular response to reactive oxygen species	4	50	7.0616e-07	SRC, AKT1, MMP9, EGFR	8	54	19416	179.778	0.000339605	0.000338957	0.000324834
GOTERM_CC_DIRECT	GO	0032991~protein-containing complex	6	75	8.24119e-07	HSP90AA1, ALB, AKT1, ESR1, HIF1A, EGFR	8	692	20666	22.3981	6.42793e-05	6.42813e-05	5.85125e-05
GOTERM_MF_DIRECT	GO	0030235~nitric-oxide synthase regulator activity	3	37.5	1.13784e-06	HSP90AA1, AKT1, ESR1	8	5	19208	1440.6	0.000178625	0.000178641	0.000171814
GOTERM_MF_DIRECT	GO	0019899~enzyme binding	5	62.5	4.72657e-06	SRC, AKT1, ESR1, HIF1A, EGFR	8	374	19208	32.0989	0.000741799	0.000371036	0.000356856
KEGG_PATHWAY	hsa05207	Chemical carcinogenesis - receptor activation	5	62.5	1.11218e-05	HSP90AA1, SRC, AKT1, ESR1, EGFR	8	215	8865	25.7703	0.001467	0.000369799	0.000305849
GOTERM_BP_DIRECT	GO	0051000~positive regulation of nitric-oxide synthase activity	3	37.5	1.16727e-05	AKT1, ESR1, HIF1A	8	15	19416	485.4	0.00559888	0.00280145	0.00268472
KEGG_PATHWAY	hsa05200	Pathways in cancer	6	75	1.46409e-05	HSP90AA1, AKT1, ESR1, HIF1A, MMP9, EGFR	8	533	8865	12.4742	0.00193075	0.000389449	0.000322101
GOTERM_BP_DIRECT	GO	2001243~negative regulation of intrinsic apoptotic signaling pathway	3	37.5	2.80871e-05	SRC, AKT1, MMP9	8	23	19416	316.565	0.0134192	0.00449393	0.00430668
GOTERM_BP_DIRECT	GO	0001934~positive regulation of protein phosphorylation	4	50	3.8215e-05	HSP90AA1, AKT1, MMP9, EGFR	8	203	19416	47.8227	0.0182139	0.0045858	0.00439473
KEGG_PATHWAY	hsa05215	Prostate cancer	4	50	4.44052e-05	HSP90AA1, AKT1, MMP9, EGFR	8	98	8865	45.2296	0.00584447	0.000984316	0.000814096
GOTERM_BP_DIRECT	GO	0071276~cellular response to cadmium ion	3	37.5	6.59185e-05	AKT1, MMP9, EGFR	8	35	19416	208.029	0.0312104	0.00632818	0.0060645
KEGG_PATHWAY	hsa04919	Thyroid hormone signaling pathway	4	50	8.54943e-05	SRC, AKT1, ESR1, HIF1A	8	122	8865	36.332	0.0112223	0.00162439	0.00134348
GOTERM_BP_DIRECT	GO	2000117~negative regulation of cysteine-type endopeptidase activity	3	37.5	8.634e-05	SRC, AKT1, MMP9	8	40	19416	182.025	0.0406807	0.0069072	0.0066194
KEGG_PATHWAY	hsa04926	Relaxin signaling pathway	4	50	0.000103316	SRC, AKT1, MMP9, EGFR	8	130	8865	34.0962	0.0135458	0.00171763	0.00142059
GOTERM_BP_DIRECT	GO	0045429~positive regulation of nitric oxide biosynthetic process	3	37.5	0.000114448	HSP90AA1, AKT1, ESR1	8	46	19416	158.283	0.0535649	0.0078479	0.0075209
GOTERM_MF_DIRECT	GO	0042802~identical protein binding	6	75	0.000120673	HSP90AA1, ALB, AKT1, ESR1, MMP9, EGFR	8	1777	19208	8.10692	0.0187684	0.00631522	0.00607387
KEGG_PATHWAY	hsa05418	Fluid shear stress and atherosclerosis	4	50	0.000131569	HSP90AA1, SRC, AKT1, MMP9	8	141	8865	31.4362	0.0172183	0.0019443	0.00160807
GOTERM_BP_DIRECT	GO	0010629~negative regulation of gene expression	4	50	0.000139737	SRC, AKT1, ESR1, HIF1A	8	314	19416	30.9172	0.0650086	0.00838419	0.00803485
GOTERM_MF_DIRECT	GO	0051117~ATPase binding	3	37.5	0.000391246	SRC, ESR1, EGFR	8	84	19208	85.75	0.0595883	0.0153564	0.0147695
GOTERM_BP_DIRECT	GO	0048013~ephrin receptor signaling pathway	3	37.5	0.000392127	SRC, MMP9, EGFR	8	85	19416	85.6588	0.171924	0.0209134	0.020042
KEGG_PATHWAY	hsa05219	Bladder cancer	3	37.5	0.000431896	SRC, MMP9, EGFR	8	41	8865	81.0823	0.0554272	0.00561562	0.00464449
KEGG_PATHWAY	hsa05417	Lipid and atherosclerosis	4	50	0.000464449	HSP90AA1, SRC, AKT1, MMP9	8	216	8865	20.5208	0.0594793	0.00561562	0.00464449
GOTERM_BP_DIRECT	GO	0007173~epidermal growth factor receptor signaling pathway	3	37.5	0.00048959	SRC, AKT1, EGFR	8	95	19416	76.6421	0.209864	0.0235003	0.0225212
KEGG_PATHWAY	hsa05208	Chemical carcinogenesis - reactive oxygen species	4	50	0.000537412	SRC, AKT1, HIF1A, EGFR	8	227	8865	19.5264	0.0684985	0.00595632	0.00492628
GOTERM_MF_DIRECT	GO	0019901~protein kinase binding	4	50	0.000554366	AKT1, ESR1, HIF1A, EGFR	8	496	19208	19.3629	0.0833775	0.0174071	0.0167419
GOTERM_BP_DIRECT	GO	0043066~negative regulation of apoptotic process	4	50	0.000569513	SRC, AKT1, MMP9, EGFR	8	506	19416	19.1858	0.239679	0.0248515	0.023816
GOTERM_BP_DIRECT	GO	0007165~signal transduction	5	62.5	0.000641147	SRC, AKT1, ESR1, HIF1A, EGFR	8	1326	19416	9.15158	0.265445	0.0256459	0.0245773
GOTERM_BP_DIRECT	GO	0046777~protein autophosphorylation	3	37.5	0.00104373	SRC, AKT1, EGFR	8	139	19416	52.3813	0.39486	0.0370714	0.0355267
GOTERM_BP_DIRECT	GO	0070141~response to UV-A	2	25	0.00108125	AKT1, EGFR	8	3	19416	1618	0.405694	0.0370714	0.0355267
KEGG_PATHWAY	hsa05230	Central carbon metabolism in cancer	3	37.5	0.00129414	AKT1, HIF1A, EGFR	8	71	8865	46.8222	0.157125	0.0122943	0.0101682
KEGG_PATHWAY	hsa04917	Prolactin signaling pathway	3	37.5	0.00129414	SRC, AKT1, ESR1	8	71	8865	46.8222	0.157125	0.0122943	0.0101682
GOTERM_BP_DIRECT	GO	0045893~positive regulation of DNA-templated transcription	4	50	0.00157014	AKT1, ESR1, HIF1A, EGFR	8	717	19416	13.5397	0.53038	0.0502445	0.048151
KEGG_PATHWAY	hsa01521	EGFR tyrosine kinase inhibitor resistance	3	37.5	0.00164009	SRC, AKT1, EGFR	8	80	8865	41.5547	0.194804	0.0145421	0.0120273
KEGG_PATHWAY	hsa04012	ErbB signaling pathway	3	37.5	0.00189271	SRC, AKT1, EGFR	8	86	8865	38.6555	0.221257	0.0157332	0.0130124
KEGG_PATHWAY	hsa05235	PD-L1 expression and PD-1 checkpoint pathway in cancer	3	37.5	0.00207083	AKT1, HIF1A, EGFR	8	90	8865	36.9375	0.239388	0.0162012	0.0133995
GOTERM_MF_DIRECT	GO	0005516~calmodulin binding	3	37.5	0.00245492	AKT1, ESR1, EGFR	8	212	19208	33.9764	0.320159	0.0642371	0.0617822
KEGG_PATHWAY	hsa05231	Choline metabolism in cancer	3	37.5	0.00249975	AKT1, HIF1A, EGFR	8	99	8865	33.5795	0.28135	0.0184704	0.0152763
GOTERM_BP_DIRECT	GO	0051902~negative regulation of mitochondrial depolarization	2	25	0.00252135	SRC, ALB	8	7	19416	693.429	0.703083	0.0756406	0.0724889
GOTERM_CC_DIRECT	GO	0005737~cytoplasm	7	87.5	0.00282266	HSP90AA1, SRC, ALB, AKT1, ESR1, HIF1A, EGFR	8	5887	20666	3.07164	0.197865	0.0791686	0.0720637
KEGG_PATHWAY	hsa04066	HIF-1 signaling pathway	3	37.5	0.00302166	AKT1, HIF1A, EGFR	8	109	8865	30.4989	0.32932	0.0211517	0.0174938
GOTERM_CC_DIRECT	GO	0044294~dendritic growth cone	2	25	0.00304495	HSP90AA1, SRC	8	9	20666	574.056	0.211693	0.0791686	0.0720637
GOTERM_BP_DIRECT	GO	0006338~chromatin remodeling	4	50	0.00318508	SRC, AKT1, ESR1, EGFR	8	917	19416	10.5867	0.78443	0.0864197	0.0828189
GOTERM_BP_DIRECT	GO	0010907~positive regulation of glucose metabolic process	2	25	0.00324074	SRC, AKT1	8	9	19416	539.333	0.790142	0.0864197	0.0828189
GOTERM_BP_DIRECT	GO	0045737~positive regulation of cyclin-dependent protein serine/threonine kinase activity	2	25	0.00467817	AKT1, EGFR	8	13	19416	373.385	0.895177	0.118185	0.113261
GOTERM_MF_DIRECT	GO	0030296~protein tyrosine kinase activator activity	2	25	0.00509169	SRC, EGFR	8	14	19208	343	0.551317	0.10206	0.0981595
GOTERM_MF_DIRECT	GO	0031625~ubiquitin protein ligase binding	3	37.5	0.0052005	HSP90AA1, HIF1A, EGFR	8	311	19208	23.1608	0.558955	0.10206	0.0981595
GOTERM_BP_DIRECT	GO	0048546~digestive tract morphogenesis	2	25	0.00539623	HIF1A, EGFR	8	15	19416	323.6	0.92592	0.129509	0.124113
KEGG_PATHWAY	hsa05224	Breast cancer	3	37.5	0.00550268	AKT1, ESR1, EGFR	8	148	8865	22.462	0.5173	0.0365928	0.0302647
KEGG_PATHWAY	hsa05161	Hepatitis B	3	37.5	0.00664099	SRC, AKT1, MMP9	8	163	8865	20.3949	0.585024	0.0420596	0.0347862
GOTERM_BP_DIRECT	GO	0060065~uterus development	2	25	0.006831	SRC, ESR1	8	19	19416	255.474	0.963005	0.15004	0.143788
GOTERM_BP_DIRECT	GO	0045780~positive regulation of bone resorption	2	25	0.00718941	SRC, EGFR	8	20	19416	242.7	0.968902	0.15004	0.143788
GOTERM_BP_DIRECT	GO	0001892~embryonic placenta development	2	25	0.00718941	HIF1A, EGFR	8	20	19416	242.7	0.968902	0.15004	0.143788
GOTERM_BP_DIRECT	GO	0045944~positive regulation of transcription by RNA polymerase II	4	50	0.00758772	AKT1, ESR1, HIF1A, EGFR	8	1246	19416	7.79133	0.97436	0.151754	0.145431
GOTERM_BP_DIRECT	GO	0031929~TOR signaling	2	25	0.00790591	AKT1, HIF1A	8	22	19416	220.636	0.978025	0.151793	0.145469
GOTERM_BP_DIRECT	GO	0045821~positive regulation of glycolytic process	2	25	0.00862196	SRC, HIF1A	8	24	19416	202.25	0.984473	0.159175	0.152542
KEGG_PATHWAY	hsa05167	Kaposi sarcoma-associated herpesvirus infection	3	37.5	0.00949281	SRC, AKT1, HIF1A	8	196	8865	16.9611	0.716073	0.0573884	0.0474641
KEGG_PATHWAY	hsa04510	Focal adhesion	3	37.5	0.0101578	SRC, AKT1, EGFR	8	203	8865	16.3762	0.740159	0.0587386	0.0485808
GOTERM_BP_DIRECT	GO	1902894~negative regulation of miRNA transcription	2	25	0.0107675	ESR1, HIF1A	8	30	19416	161.8	0.994523	0.191422	0.183446
KEGG_PATHWAY	hsa04015	Rap1 signaling pathway	3	37.5	0.0110431	SRC, AKT1, EGFR	8	212	8865	15.681	0.769105	0.0611969	0.050614
GOTERM_MF_DIRECT	GO	0071889~14-3-3 protein binding	2	25	0.0119663	AKT1, ESR1	8	33	19208	145.515	0.848934	0.19427	0.186846
KEGG_PATHWAY	hsa05163	Human cytomegalovirus infection	3	37.5	0.012487	SRC, AKT1, EGFR	8	226	8865	14.7096	0.809605	0.0660615	0.0546373
KEGG_PATHWAY	hsa04810	Regulation of actin cytoskeleton	3	37.5	0.0129143	SRC, AKT1, EGFR	8	230	8865	14.4538	0.820178	0.0660615	0.0546373
GOTERM_BP_DIRECT	GO	0071392~cellular response to estradiol stimulus	2	25	0.013622	ESR1, EGFR	8	38	19416	127.737	0.998636	0.221953	0.212705
GOTERM_BP_DIRECT	GO	0010634~positive regulation of epithelial cell migration	2	25	0.013622	SRC, HIF1A	8	38	19416	127.737	0.998636	0.221953	0.212705
GOTERM_MF_DIRECT	GO	0004714~transmembrane receptor protein tyrosine kinase activity	2	25	0.0141287	SRC, EGFR	8	39	19208	123.128	0.892904	0.19427	0.186846
GOTERM_MF_DIRECT	GO	0005524~ATP binding	4	50	0.0141801	HSP90AA1, SRC, AKT1, EGFR	8	1544	19208	6.22021	0.893776	0.19427	0.186846
GOTERM_BP_DIRECT	GO	0009408~response to heat	2	25	0.0143345	HSP90AA1, AKT1	8	40	19416	121.35	0.999036	0.221953	0.212705
GOTERM_BP_DIRECT	GO	1900182~positive regulation of protein localization to nucleus	2	25	0.0143345	SRC, AKT1	8	40	19416	121.35	0.999036	0.221953	0.212705
GOTERM_MF_DIRECT	GO	0030331~nuclear estrogen receptor binding	2	25	0.0148487	SRC, ESR1	8	41	19208	117.122	0.904509	0.19427	0.186846
KEGG_PATHWAY	hsa05131	Shigellosis	3	37.5	0.0151478	SRC, AKT1, EGFR	8	250	8865	13.2975	0.866654	0.0746171	0.0617134
GOTERM_BP_DIRECT	GO	0031295~T cell costimulation	2	25	0.0154024	SRC, AKT1	8	43	19416	112.884	0.999428	0.231036	0.22141
GOTERM_CC_DIRECT	GO	0098978~glutamatergic synapse	3	37.5	0.0154847	SRC, AKT1, EGFR	8	589	20666	13.1575	0.703958	0.241424	0.219758
GOTERM_BP_DIRECT	GO	0071364~cellular response to epidermal growth factor stimulus	2	25	0.0161138	AKT1, EGFR	8	45	19416	107.867	0.999596	0.231717	0.222062
GOTERM_CC_DIRECT	GO	0097060~synaptic membrane	2	25	0.0161481	SRC, EGFR	8	48	20666	107.635	0.719121	0.241424	0.219758
GOTERM_BP_DIRECT	GO	0018108~peptidyl-tyrosine phosphorylation	2	25	0.0168248	SRC, EGFR	8	47	19416	103.277	0.999715	0.231717	0.222062
GOTERM_MF_DIRECT	GO	0001223~transcription coactivator binding	2	25	0.0173648	ESR1, HIF1A	8	48	19208	100.042	0.936086	0.209713	0.201699
GOTERM_BP_DIRECT	GO	0043536~positive regulation of blood vessel endothelial cell migration	2	25	0.0178904	AKT1, HIF1A	8	50	19416	97.08	0.999831	0.231717	0.222062
GOTERM_BP_DIRECT	GO	1900087~positive regulation of G1/S transition of mitotic cell cycle	2	25	0.0189551	AKT1, EGFR	8	53	19416	91.5849	0.999899	0.231717	0.222062
GOTERM_BP_DIRECT	GO	0048146~positive regulation of fibroblast proliferation	2	25	0.0189551	ESR1, EGFR	8	53	19416	91.5849	0.999899	0.231717	0.222062
GOTERM_BP_DIRECT	GO	1904707~positive regulation of vascular associated smooth muscle cell proliferation	2	25	0.0189551	SRC, MMP9	8	53	19416	91.5849	0.999899	0.231717	0.222062
GOTERM_BP_DIRECT	GO	1904263~positive regulation of TORC1 signaling	2	25	0.0193098	SRC, AKT1	8	54	19416	89.8889	0.999916	0.231717	0.222062
GOTERM_BP_DIRECT	GO	0048661~positive regulation of smooth muscle cell proliferation	2	25	0.0193098	AKT1, EGFR	8	54	19416	89.8889	0.999916	0.231717	0.222062
GOTERM_BP_DIRECT	GO	0043627~response to estrogen	2	25	0.0207273	HSP90AA1, ESR1	8	58	19416	83.6897	0.999958	0.236883	0.227013
GOTERM_BP_DIRECT	GO	1903078~positive regulation of protein localization to plasma membrane	2	25	0.0207273	AKT1, EGFR	8	58	19416	83.6897	0.999958	0.236883	0.227013
GOTERM_CC_DIRECT	GO	0000791~euchromatin	2	25	0.0214808	ESR1, HIF1A	8	64	20666	80.7266	0.816174	0.241424	0.219758
GOTERM_BP_DIRECT	GO	1902895~positive regulation of miRNA transcription	2	25	0.0221431	HIF1A, EGFR	8	62	19416	78.2903	0.999979	0.247179	0.23688
GOTERM_BP_DIRECT	GO	0007611~learning or memory	2	25	0.0242635	SRC, EGFR	8	68	19416	71.3824	0.999993	0.264693	0.253664
GOTERM_CC_DIRECT	GO	0048471~perinuclear region of cytoplasm	3	37.5	0.0248962	HSP90AA1, SRC, EGFR	8	757	20666	10.2375	0.860053	0.241424	0.219758
GOTERM_BP_DIRECT	GO	0033138~positive regulation of peptidyl-serine phosphorylation	2	25	0.0249694	AKT1, EGFR	8	70	19416	69.3429	0.999995	0.26634	0.255243
GOTERM_MF_DIRECT	GO	0097110~scaffold protein binding	2	25	0.0259498	HSP90AA1, SRC	8	72	19208	66.6944	0.983884	0.291009	0.279888
GOTERM_BP_DIRECT	GO	0001938~positive regulation of endothelial cell proliferation	2	25	0.0260275	AKT1, HIF1A	8	73	19416	66.4932	0.999997	0.271591	0.260275
GOTERM_CC_DIRECT	GO	0005634~nucleus	6	75	0.027547	HSP90AA1, ALB, AKT1, ESR1, HIF1A, EGFR	8	6138	20666	2.52517	0.886824	0.241424	0.219758
GOTERM_BP_DIRECT	GO	0048009~insulin-like growth factor receptor signaling pathway	2	25	0.0288442	AKT1, EGFR	8	81	19416	59.9259	0.999999	0.294579	0.282305
GOTERM_CC_DIRECT	GO	0005654~nucleoplasm	5	62.5	0.0297571	HSP90AA1, SRC, AKT1, ESR1, HIF1A	8	4000	20666	3.22906	0.905228	0.241424	0.219758
KEGG_PATHWAY	hsa04151	PI3K-Akt signaling pathway	3	37.5	0.0304739	HSP90AA1, AKT1, EGFR	8	362	8865	9.18336	0.983179	0.144751	0.119719
GOTERM_BP_DIRECT	GO	0030307~positive regulation of cell growth	2	25	0.031303	AKT1, EGFR	8	88	19416	55.1591	1	0.310079	0.297159
GOTERM_BP_DIRECT	GO	0051091~positive regulation of DNA-binding transcription factor activity	2	25	0.0316539	AKT1, ESR1	8	89	19416	54.5393	1	0.310079	0.297159
GOTERM_CC_DIRECT	GO	0070062~extracellular exosome	4	50	0.0319013	HSP90AA1, SRC, ALB, MMP9	8	2242	20666	4.60883	0.92025	0.241424	0.219758
GOTERM_MF_DIRECT	GO	0019903~protein phosphatase binding	2	25	0.0319919	HSP90AA1, EGFR	8	89	19208	53.9551	0.993933	0.334849	0.322052
GOTERM_BP_DIRECT	GO	0032869~cellular response to insulin stimulus	2	25	0.0334064	SRC, AKT1	8	94	19416	51.6383	1	0.314413	0.301313
GOTERM_BP_DIRECT	GO	0098586~cellular response to virus	2	25	0.0334064	HSP90AA1, HIF1A	8	94	19416	51.6383	1	0.314413	0.301313
GOTERM_CC_DIRECT	GO	0032587~ruffle membrane	2	25	0.034047	SRC, EGFR	8	102	20666	50.652	0.932924	0.241424	0.219758
GOTERM_BP_DIRECT	GO	0046718~symbiont entry into host cell	2	25	0.0379503	SRC, EGFR	8	107	19416	45.3645	1	0.35031	0.335714
GOTERM_BP_DIRECT	GO	0007169~cell surface receptor protein tyrosine kinase signaling pathway	2	25	0.0389962	SRC, EGFR	8	110	19416	44.1273	1	0.353173	0.338458
GOTERM_MF_DIRECT	GO	0004713~protein tyrosine kinase activity	2	25	0.0404673	SRC, EGFR	8	113	19208	42.4956	0.998475	0.3591	0.345376
GOTERM_BP_DIRECT	GO	0008286~insulin receptor signaling pathway	2	25	0.0410853	AKT1, EGFR	8	116	19416	41.8448	1	0.365202	0.349986
GOTERM_MF_DIRECT	GO	0035401~histone H3Y41 kinase activity	2	25	0.0411707	SRC, EGFR	8	115	19208	41.7565	0.99864	0.3591	0.345376
GOTERM_MF_DIRECT	GO	0140801~histone H2AXY142 kinase activity	2	25	0.0411707	SRC, EGFR	8	115	19208	41.7565	0.99864	0.3591	0.345376
GOTERM_CC_DIRECT	GO	1904813~ficolin-1-rich granule lumen	2	25	0.0415854	HSP90AA1, MMP9	8	125	20666	41.332	0.963595	0.270305	0.246047
GOTERM_BP_DIRECT	GO	0090263~positive regulation of canonical Wnt signaling pathway	2	25	0.0421283	SRC, EGFR	8	119	19416	40.7899	1	0.367665	0.352346
GOTERM_BP_DIRECT	GO	0006979~response to oxidative stress	2	25	0.044905	AKT1, EGFR	8	127	19416	38.2205	1	0.3849	0.368863
KEGG_PATHWAY	hsa05213	Endometrial cancer	2	25	0.0456829	AKT1, EGFR	8	59	8865	37.5636	0.997913	0.205891	0.170286
GOTERM_MF_DIRECT	GO	0042826~histone deacetylase binding	2	25	0.0460821	HSP90AA1, HIF1A	8	129	19208	37.2248	0.999393	0.380783	0.366231
KEGG_PATHWAY	hsa04370	VEGF signaling pathway	2	25	0.0464415	SRC, AKT1	8	60	8865	36.9375	0.998121	0.205891	0.170286
GOTERM_BP_DIRECT	GO	0071456~cellular response to hypoxia	2	25	0.0500928	SRC, HIF1A	8	142	19416	34.1831	1	0.421834	0.404258
GOTERM_MF_DIRECT	GO	0044325~transmembrane transporter binding	2	25	0.052365	HSP90AA1, SRC	8	147	19208	32.6667	0.999785	0.411066	0.395356
KEGG_PATHWAY	hsa05211	Renal cell carcinoma	2	25	0.0539991	AKT1, HIF1A	8	70	8865	31.6607	0.999343	0.218929	0.181069
KEGG_PATHWAY	hsa05120	Epithelial cell signaling in Helicobacter pylori infection	2	25	0.0547521	SRC, EGFR	8	71	8865	31.2148	0.999408	0.218929	0.181069
KEGG_PATHWAY	hsa05223	Non-small cell lung cancer	2	25	0.0562564	AKT1, EGFR	8	73	8865	30.3596	0.999521	0.218929	0.181069
KEGG_PATHWAY	hsa05218	Melanoma	2	25	0.0562564	AKT1, EGFR	8	73	8865	30.3596	0.999521	0.218929	0.181069
GOTERM_MF_DIRECT	GO	0005178~integrin binding	2	25	0.0575737	SRC, EGFR	8	162	19208	29.642	0.999909	0.430432	0.413982
KEGG_PATHWAY	hsa05214	Glioma	2	25	0.058509	AKT1, EGFR	8	76	8865	29.1612	0.99965	0.218929	0.181069
KEGG_PATHWAY	hsa05212	Pancreatic cancer	2	25	0.0592589	AKT1, EGFR	8	77	8865	28.7825	0.999685	0.218929	0.181069
GOTERM_CC_DIRECT	GO	0030054~cell junction	2	25	0.0632585	SRC, EGFR	8	192	20666	26.9089	0.993886	0.34573	0.314703
GOTERM_CC_DIRECT	GO	0005911~cell-cell junction	2	25	0.0638989	SRC, AKT1	8	194	20666	26.6314	0.994203	0.34573	0.314703
KEGG_PATHWAY	hsa05210	Colorectal cancer	2	25	0.0667293	AKT1, EGFR	8	87	8865	25.4741	0.99989	0.235731	0.194965
GOTERM_BP_DIRECT	GO	0051897~positive regulation of phosphatidylinositol 3-kinase/protein kinase B signal transduction	2	25	0.0685693	SRC, EGFR	8	196	19416	24.7653	1	0.563371	0.539897
GOTERM_BP_DIRECT	GO	0071222~cellular response to lipopolysaccharide	2	25	0.0692477	SRC, MMP9	8	198	19416	24.5152	1	0.563371	0.539897
GOTERM_CC_DIRECT	GO	0045121~membrane raft	2	25	0.0702827	SRC, EGFR	8	214	20666	24.1425	0.996601	0.34573	0.314703
KEGG_PATHWAY	hsa04540	Gap junction	2	25	0.0704453	SRC, EGFR	8	92	8865	24.0897	0.999935	0.235731	0.194965
GOTERM_BP_DIRECT	GO	0098609~cell-cell adhesion	2	25	0.0706031	SRC, EGFR	8	202	19416	24.0297	1	0.563556	0.540074
GOTERM_CC_DIRECT	GO	0043235~receptor complex	2	25	0.0709191	SRC, EGFR	8	216	20666	23.919	0.996778	0.34573	0.314703
KEGG_PATHWAY	hsa04520	Adherens junction	2	25	0.071187	SRC, EGFR	8	93	8865	23.8306	0.999942	0.235731	0.194965
KEGG_PATHWAY	hsa04912	GnRH signaling pathway	2	25	0.071187	SRC, EGFR	8	93	8865	23.8306	0.999942	0.235731	0.194965
GOTERM_BP_DIRECT	GO	0070374~positive regulation of ERK1 and ERK2 cascade	2	25	0.0716186	SRC, EGFR	8	205	19416	23.678	1	0.563556	0.540074
KEGG_PATHWAY	hsa04657	IL-17 signaling pathway	2	25	0.0726689	HSP90AA1, MMP9	8	95	8865	23.3289	0.999953	0.235731	0.194965
GOTERM_MF_DIRECT	GO	0016301~kinase activity	2	25	0.0795227	AKT1, EGFR	8	226	19208	21.2478	0.999998	0.567503	0.545815
KEGG_PATHWAY	hsa04625	C-type lectin receptor signaling pathway	2	25	0.0800479	SRC, AKT1	8	105	8865	21.1071	0.999984	0.24759	0.204774
KEGG_PATHWAY	hsa04137	Mitophagy - animal	2	25	0.0800479	SRC, HIF1A	8	105	8865	21.1071	0.999984	0.24759	0.204774
KEGG_PATHWAY	hsa04659	Th17 cell differentiation	2	25	0.0829853	HSP90AA1, HIF1A	8	109	8865	20.3326	0.999989	0.2496	0.206436
GOTERM_BP_DIRECT	GO	0042981~regulation of apoptotic process	2	25	0.0833956	HSP90AA1, AKT1	8	240	19416	20.225	1	0.645644	0.618742
KEGG_PATHWAY	hsa04914	Progesterone-mediated oocyte maturation	2	25	0.0844511	HSP90AA1, AKT1	8	111	8865	19.9662	0.999991	0.2496	0.206436
GOTERM_CC_DIRECT	GO	0016323~basolateral plasma membrane	2	25	0.0879593	HSP90AA1, EGFR	8	270	20666	19.1352	0.999239	0.37057	0.337314
GOTERM_CC_DIRECT	GO	0005886~plasma membrane	5	62.5	0.088107	HSP90AA1, SRC, AKT1, ESR1, EGFR	8	5534	20666	2.33398	0.999249	0.37057	0.337314
GOTERM_BP_DIRECT	GO	0009410~response to xenobiotic stimulus	2	25	0.0890696	HSP90AA1, SRC	8	257	19416	18.8872	1	0.678625	0.650349
GOTERM_CC_DIRECT	GO	0005829~cytosol	5	62.5	0.0902671	HSP90AA1, SRC, AKT1, ESR1, HIF1A	8	5576	20666	2.3164	0.999376	0.37057	0.337314
KEGG_PATHWAY	hsa04668	TNF signaling pathway	2	25	0.0902939	AKT1, MMP9	8	119	8865	18.6239	0.999996	0.261067	0.21592
GOTERM_MF_DIRECT	GO	0005515~protein binding	8	100	0.0924298	HSP90AA1, SRC, ALB, AKT1, ESR1, HIF1A, MMP9, EGFR	8	13670	19208	1.40512	1	0.630934	0.606822
KEGG_PATHWAY	hsa04611	Platelet activation	2	25	0.0953801	SRC, AKT1	8	126	8865	17.5893	0.999998	0.269905	0.22323
GOTERM_BP_DIRECT	GO	0030335~positive regulation of cell migration	2	25	0.0983492	AKT1, EGFR	8	285	19416	17.0316	1	0.737619	0.706885

## Sheet: GO
Category	Fold Enrichment	PValue	Count	class
GO:0030235~nitric-oxide synthase regulator activity	1440.6	1.13784e-06	3	MF
GO:0019899~enzyme binding	32.0989	4.72657e-06	5	MF
GO:0042802~identical protein binding	8.10692	0.000120673	6	MF
GO:0051117~ATPase binding	85.75	0.000391246	3	MF
GO:0019901~protein kinase binding	19.3629	0.000554366	4	MF
GO:0005516~calmodulin binding	33.9764	0.00245492	3	MF
GO:0030296~protein tyrosine kinase activator activity	343	0.00509169	2	MF
GO:0031625~ubiquitin protein ligase binding	23.1608	0.0052005	3	MF
GO:0071889~14-3-3 protein binding	145.515	0.0119663	2	MF
GO:0004714~transmembrane receptor protein tyrosine kinase activity	123.128	0.0141287	2	MF
GO:0032991~protein-containing complex	22.3981	8.24119e-07	6	CC
GO:0005737~cytoplasm	3.07164	0.00282266	7	CC
GO:0044294~dendritic growth cone	574.056	0.00304495	2	CC
GO:0098978~glutamatergic synapse	13.1575	0.0154847	3	CC
GO:0097060~synaptic membrane	107.635	0.0161481	2	CC
GO:0000791~euchromatin	80.7266	0.0214808	2	CC
GO:0048471~perinuclear region of cytoplasm	10.2375	0.0248962	3	CC
GO:0005634~nucleus	2.52517	0.027547	6	CC
GO:0005654~nucleoplasm	3.22906	0.0297571	5	CC
GO:0070062~extracellular exosome	4.60883	0.0319013	4	CC
GO:0034614~cellular response to reactive oxygen species	179.778	7.0616e-07	4	BP
GO:0051000~positive regulation of nitric-oxide synthase activity	485.4	1.16727e-05	3	BP
GO:2001243~negative regulation of intrinsic apoptotic signaling pathway	316.565	2.80871e-05	3	BP
GO:0001934~positive regulation of protein phosphorylation	47.8227	3.8215e-05	4	BP
GO:0071276~cellular response to cadmium ion	208.029	6.59185e-05	3	BP
GO:2000117~negative regulation of cysteine-type endopeptidase activity	182.025	8.634e-05	3	BP
GO:0045429~positive regulation of nitric oxide biosynthetic process	158.283	0.000114448	3	BP
GO:0010629~negative regulation of gene expression	30.9172	0.000139737	4	BP
GO:0048013~ephrin receptor signaling pathway	85.6588	0.000392127	3	BP
GO:0007173~epidermal growth factor receptor signaling pathway	76.6421	0.00048959	3	BP

## Sheet: kegg
Term	Fold Enrichment	PValue	Count		Genes
hsa04915:Estrogen signaling pathway	47.8327	1.80629e-08	6		HSP90AA1	SRC	AKT1	ESR1	MMP9	EGFR
hsa05205:Proteoglycans in cancer	32.5919	1.2434e-07	6		SRC	AKT1	ESR1	HIF1A	MMP9	EGFR
hsa01522:Endocrine resistance	55.9659	4.99265e-07	5		SRC	AKT1	ESR1	MMP9	EGFR
hsa05207:Chemical carcinogenesis - receptor activation	25.7703	1.11218e-05	5		HSP90AA1	SRC	AKT1	ESR1	EGFR
hsa05200:Pathways in cancer	12.4742	1.46409e-05	6		HSP90AA1	AKT1	ESR1	HIF1A	MMP9	EGFR
hsa05215:Prostate cancer	45.2296	4.44052e-05	4		HSP90AA1	AKT1	MMP9	EGFR
hsa04919:Thyroid hormone signaling pathway	36.332	8.54943e-05	4		SRC	AKT1	ESR1	HIF1A
hsa04926:Relaxin signaling pathway	34.0962	0.000103316	4		SRC	AKT1	MMP9	EGFR
hsa05418:Fluid shear stress and atherosclerosis	31.4362	0.000131569	4		HSP90AA1	SRC	AKT1	MMP9
hsa05219:Bladder cancer	81.0823	0.000431896	3		SRC	MMP9	EGFR
hsa05417:Lipid and atherosclerosis	20.5208	0.000464449	4		HSP90AA1	SRC	AKT1	MMP9
hsa05208:Chemical carcinogenesis - reactive oxygen species	19.5264	0.000537412	4		SRC	AKT1	HIF1A	EGFR
hsa05230:Central carbon metabolism in cancer	46.8222	0.00129414	3		AKT1	HIF1A	EGFR
hsa04917:Prolactin signaling pathway	46.8222	0.00129414	3		SRC	AKT1	ESR1
hsa01521:EGFR tyrosine kinase inhibitor resistance	41.5547	0.00164009	3		SRC	AKT1	EGFR
hsa04012:ErbB signaling pathway	38.6555	0.00189271	3		SRC	AKT1	EGFR
hsa05235:PD-L1 expression and PD-1 checkpoint pathway in cancer	36.9375	0.00207083	3		AKT1	HIF1A	EGFR
hsa05231:Choline metabolism in cancer	33.5795	0.00249975	3		AKT1	HIF1A	EGFR
hsa04066:HIF-1 signaling pathway	30.4989	0.00302166	3		AKT1	HIF1A	EGFR
hsa05224:Breast cancer	22.462	0.00550268	3		AKT1	ESR1	EGFR
hsa05161:Hepatitis B	20.3949	0.00664099	3		SRC	AKT1	MMP9
hsa05167:Kaposi sarcoma-associated herpesvirus infection	16.9611	0.00949281	3		SRC	AKT1	HIF1A
hsa04510:Focal adhesion	16.3762	0.0101578	3		SRC	AKT1	EGFR
hsa04015:Rap1 signaling pathway	15.681	0.0110431	3		SRC	AKT1	EGFR
hsa05163:Human cytomegalovirus infection	14.7096	0.012487	3		SRC	AKT1	EGFR
hsa04810:Regulation of actin cytoskeleton	14.4538	0.0129143	3		SRC	AKT1	EGFR
hsa05131:Shigellosis	13.2975	0.0151478	3		SRC	AKT1	EGFR
hsa04151:PI3K-Akt signaling pathway	9.18336	0.0304739	3		HSP90AA1	AKT1	EGFR
hsa05213:Endometrial cancer	37.5636	0.0456829	2		AKT1	EGFR
hsa04370:VEGF signaling pathway	36.9375	0.0464415	2		SRC	AKT1

## Sheet: KEGG网络图
1	2
Estrogen signaling pathway	HSP90AA1
Estrogen signaling pathway	SRC
Estrogen signaling pathway	AKT1
Estrogen signaling pathway	ESR1
Estrogen signaling pathway	MMP9
Estrogen signaling pathway	EGFR
Proteoglycans in cancer	SRC
Proteoglycans in cancer	AKT1
Proteoglycans in cancer	ESR1
Proteoglycans in cancer	HIF1A
Proteoglycans in cancer	MMP9
Proteoglycans in cancer	EGFR
Endocrine resistance	SRC
Endocrine resistance	AKT1
Endocrine resistance	ESR1
Endocrine resistance	MMP9
Endocrine resistance	EGFR
Chemical carcinogenesis - receptor activation	HSP90AA1
Chemical carcinogenesis - receptor activation	SRC
Chemical carcinogenesis - receptor activation	AKT1
Chemical carcinogenesis - receptor activation	ESR1
Chemical carcinogenesis - receptor activation	EGFR
Pathways in cancer	HSP90AA1
Pathways in cancer	AKT1
Pathways in cancer	ESR1
Pathways in cancer	HIF1A
Pathways in cancer	MMP9
Pathways in cancer	EGFR
Prostate cancer	HSP90AA1
Prostate cancer	AKT1
Prostate cancer	MMP9
Prostate cancer	EGFR
Thyroid hormone signaling pathway	SRC
Thyroid hormone signaling pathway	AKT1
Thyroid hormone signaling pathway	ESR1
Thyroid hormone signaling pathway	HIF1A
Relaxin signaling pathway	SRC
Relaxin signaling pathway	AKT1
Relaxin signaling pathway	MMP9
Relaxin signaling pathway	EGFR
Fluid shear stress and atherosclerosis	HSP90AA1
Fluid shear stress and atherosclerosis	SRC
Fluid shear stress and atherosclerosis	AKT1
Fluid shear stress and atherosclerosis	MMP9
Bladder cancer	SRC
Bladder cancer	MMP9
Bladder cancer	EGFR
Lipid and atherosclerosis	HSP90AA1
Lipid and atherosclerosis	SRC
Lipid and atherosclerosis	AKT1
Lipid and atherosclerosis	MMP9
Chemical carcinogenesis - reactive oxygen species	SRC
Chemical carcinogenesis - reactive oxygen species	AKT1
Chemical carcinogenesis - reactive oxygen species	HIF1A
Chemical carcinogenesis - reactive oxygen species	EGFR
Central carbon metabolism in cancer	AKT1
Central carbon metabolism in cancer	HIF1A
Central carbon metabolism in cancer	EGFR
Prolactin signaling pathway	SRC
Prolactin signaling pathway	AKT1
Prolactin signaling pathway	ESR1
EGFR tyrosine kinase inhibitor resistance	SRC
EGFR tyrosine kinase inhibitor resistance	AKT1
EGFR tyrosine kinase inhibitor resistance	EGFR
ErbB signaling pathway	SRC
ErbB signaling pathway	AKT1
ErbB signaling pathway	EGFR
PD-L1 expression and PD-1 checkpoint pathway in cancer	AKT1
PD-L1 expression and PD-2 checkpoint pathway in cancer	HIF1A
PD-L1 expression and PD-3 checkpoint pathway in cancer	EGFR
Choline metabolism in cancer	AKT1
Choline metabolism in cancer	HIF1A
Choline metabolism in cancer	EGFR
HIF-1 signaling pathway	AKT1
HIF-2 signaling pathway	HIF1A
HIF-3 signaling pathway	EGFR
Breast cancer	AKT1
Breast cancer	ESR1
Breast cancer	EGFR
Hepatitis B	SRC
Hepatitis B	AKT1
Hepatitis B	MMP9
Kaposi sarcoma-associated herpesvirus infection	SRC
Kaposi sarcoma-associated herpesvirus infection	AKT1
Kaposi sarcoma-associated herpesvirus infection	HIF1A
Focal adhesion	SRC
Focal adhesion	AKT1
Focal adhesion	EGFR
Rap1 signaling pathway	SRC
Rap2 signaling pathway	AKT1
Rap3 signaling pathway	EGFR
Human cytomegalovirus infection	SRC
Human cytomegalovirus infection	AKT1
Human cytomegalovirus infection	EGFR
Regulation of actin cytoskeleton	SRC
Regulation of actin cytoskeleton	AKT1
Regulation of actin cytoskeleton	EGFR
Shigellosis	SRC
Shigellosis	AKT1
Shigellosis	EGFR
PI3K-Akt signaling pathway	HSP90AA1
PI4K-Akt signaling pathway	AKT1
PI5K-Akt signaling pathway	EGFR
Endometrial cancer	AKT1
Endometrial cancer	EGFR
VEGF signaling pathway	SRC
VEGF signaling pathway	AKT1

## Sheet: KEGGtype
TERM	TYPE
Estrogen signaling pathway	way
Proteoglycans in cancer	way
Endocrine resistance	way
Chemical carcinogenesis - receptor activation	way
Pathways in cancer	way
Prostate cancer	way
Thyroid hormone signaling pathway	way
Relaxin signaling pathway	way
Fluid shear stress and atherosclerosis	way
Bladder cancer	way
Lipid and atherosclerosis	way
Chemical carcinogenesis - reactive oxygen species	way
Central carbon metabolism in cancer	way
Prolactin signaling pathway	way
EGFR tyrosine kinase inhibitor resistance	way
ErbB signaling pathway	way
PD-L1 expression and PD-1 checkpoint pathway in cancer	way
Choline metabolism in cancer	way
HIF-1 signaling pathway	way
Breast cancer	way
Hepatitis B	way
Kaposi sarcoma-associated herpesvirus infection	way
Focal adhesion	way
Rap1 signaling pathway	way
Human cytomegalovirus infection	way
Regulation of actin cytoskeleton	way
Shigellosis	way
PI3K-Akt signaling pathway	way
Endometrial cancer	way
VEGF signaling pathway	way
AKT1	gene
ALB	gene
MMP9	gene
HIF1A	gene
HSP90AA1	gene
SRC	gene
EGFR	gene
ESR1	gene
