# Supplementary material for: Insights into the pro-angiogenic effect of hydroxysafflor yellow A (HSYA): targeting HIF-1α and MMP9 in HMEC-1
Source: Front Chem. 2026 Jan 6;13:1713765. doi: 10.3389/fchem.2025.1713765 (PMC12816176; doi:10.3389/fchem.2025.1713765)
Supplement: Supplementary file 5 [file DataSheet1.zip › Figure3-original data/chart_729402380EA41739976455153.txt]

Category	Term	Count	%	PValue	Genes	List Total	Pop Hits	Pop Total	Fold Enrichment	Bonferroni	Benjamini	FDR
KEGG_PATHWAY	hsa04915:Estrogen signaling pathway	6	75.0	1.8062896477624615E-8	HSP90AA1, SRC, AKT1, ESR1, MMP9, EGFR	8	139	8865	47.83273381294964	2.3842995185985316E-6	2.402365231524074E-6	1.9869186125387076E-6
KEGG_PATHWAY	hsa05205:Proteoglycans in cancer	6	75.0	1.2434015330627818E-7	SRC, AKT1, ESR1, HIF1A, MMP9, EGFR	8	204	8865	32.59191176470588	1.6412766563056458E-5	8.268620194867499E-6	6.8387084318453E-6
KEGG_PATHWAY	hsa01522:Endocrine resistance	5	62.5	4.992653148253676E-7	SRC, AKT1, ESR1, MMP9, EGFR	8	99	8865	55.96590909090909	6.590086645663629E-5	2.2134095623924633E-5	1.8306394876930146E-5
GOTERM_BP_DIRECT	GO:0034614~cellular response to reactive oxygen species	4	50.0	7.06159995180552E-7	SRC, AKT1, MMP9, EGFR	8	54	19416	179.77777777777777	3.396053986206571E-4	3.3895679768666494E-4	3.248335977830539E-4
GOTERM_CC_DIRECT	GO:0032991~protein-containing complex	6	75.0	8.241193993210937E-7	HSP90AA1, ALB, AKT1, ESR1, HIF1A, EGFR	8	692	20666	22.398121387283236	6.427927363039654E-5	6.428131314704531E-5	5.8512477351797655E-5
GOTERM_MF_DIRECT	GO:0030235~nitric-oxide synthase regulator activity	3	37.5	1.1378406864199038E-6	HSP90AA1, AKT1, ESR1	8	5	19208	1440.6	1.786251340357703E-4	1.786409877679249E-4	1.7181394364940549E-4
GOTERM_MF_DIRECT	GO:0019899~enzyme binding	5	62.5	4.726574804247255E-6	SRC, AKT1, ESR1, HIF1A, EGFR	8	374	19208	32.09893048128342	7.417987291821193E-4	3.7103612213340955E-4	3.568563977206678E-4
KEGG_PATHWAY	hsa05207:Chemical carcinogenesis - receptor activation	5	62.5	1.1121767639643775E-5	HSP90AA1, SRC, AKT1, ESR1, EGFR	8	215	8865	25.7703488372093	0.001467004387798676	3.697987740181555E-4	3.058486100902038E-4
GOTERM_BP_DIRECT	GO:0051000~positive regulation of nitric-oxide synthase activity	3	37.5	1.167271479099911E-5	AKT1, ESR1, HIF1A	8	15	19416	485.40000000000003	0.00559887612624288	0.0028014515498397865	0.0026847244019297953
KEGG_PATHWAY	hsa05200:Pathways in cancer	6	75.0	1.4640938936973927E-5	HSP90AA1, AKT1, ESR1, HIF1A, MMP9, EGFR	8	533	8865	12.47420262664165	0.0019307517835314147	3.8944897572350647E-4	3.221006566134264E-4
GOTERM_BP_DIRECT	GO:2001243~negative regulation of intrinsic apoptotic signaling pathway	3	37.5	2.8087063642801313E-5	SRC, AKT1, MMP9	8	23	19416	316.5652173913044	0.013419215978545007	0.00449393018284821	0.004306683091896202
GOTERM_BP_DIRECT	GO:0001934~positive regulation of protein phosphorylation	4	50.0	3.8215022451180156E-5	HSP90AA1, AKT1, MMP9, EGFR	8	203	19416	47.82266009852217	0.018213862597153407	0.004585802694141619	0.004394727581885718
KEGG_PATHWAY	hsa05215:Prostate cancer	4	50.0	4.440522883607859E-5	HSP90AA1, AKT1, MMP9, EGFR	8	98	8865	45.2295918367347	0.005844474571096714	9.84315905866409E-4	8.140958619947741E-4
GOTERM_BP_DIRECT	GO:0071276~cellular response to cadmium ion	3	37.5	6.591852677053995E-5	AKT1, MMP9, EGFR	8	35	19416	208.02857142857144	0.03121043364122522	0.006328178569971836	0.0060645044628896754
KEGG_PATHWAY	hsa04919:Thyroid hormone signaling pathway	4	50.0	8.549425099357325E-5	SRC, AKT1, ESR1, HIF1A	8	122	8865	36.33196721311476	0.011222278690107723	0.0016243907688778918	0.0013434810870418654
GOTERM_BP_DIRECT	GO:2000117~negative regulation of cysteine-type endopeptidase activity	3	37.5	8.633999869386814E-5	SRC, AKT1, MMP9	8	40	19416	182.02499999999998	0.040680722813753456	0.006907199895509451	0.0066193998998632245
KEGG_PATHWAY	hsa04926:Relaxin signaling pathway	4	50.0	1.0331594295279507E-4	SRC, AKT1, MMP9, EGFR	8	130	8865	34.09615384615385	0.013545827281319034	0.001717627551590218	0.0014205942156009321
GOTERM_BP_DIRECT	GO:0045429~positive regulation of nitric oxide biosynthetic process	3	37.5	1.1444848088491376E-4	HSP90AA1, AKT1, ESR1	8	46	19416	158.2826086956522	0.05356489113265128	0.007847895832108372	0.007520900172437189
GOTERM_MF_DIRECT	GO:0042802~identical protein binding	6	75.0	1.206729548032148E-4	HSP90AA1, ALB, AKT1, ESR1, MMP9, EGFR	8	1777	19208	8.106921778277997	0.0187684347909457	0.006315217968034908	0.006073872058428478
KEGG_PATHWAY	hsa05418:Fluid shear stress and atherosclerosis	4	50.0	1.3156920460905116E-4	HSP90AA1, SRC, AKT1, MMP9	8	141	8865	31.43617021276596	0.017218318497523755	0.001944300468111534	0.0016080680563328475
GOTERM_BP_DIRECT	GO:0010629~negative regulation of gene expression	4	50.0	1.3973655467721573E-4	SRC, AKT1, ESR1, HIF1A	8	314	19416	30.9171974522293	0.06500862965498067	0.008384193280632944	0.008034851893939904
GOTERM_MF_DIRECT	GO:0051117~ATPase binding	3	37.5	3.912455283371969E-4	SRC, ESR1, EGFR	8	84	19208	85.75	0.05958834367288646	0.015356386987234977	0.014769518694729183
GOTERM_BP_DIRECT	GO:0048013~ephrin receptor signaling pathway	3	37.5	3.921266785735985E-4	SRC, MMP9, EGFR	8	85	19416	85.65882352941176	0.1719236528504875	0.020913422857258588	0.020042030238206145
KEGG_PATHWAY	hsa05219:Bladder cancer	3	37.5	4.3189562806543604E-4	SRC, MMP9, EGFR	8	41	8865	81.08231707317073	0.05542721935582351	0.005615616096531863	0.004644494515928608
KEGG_PATHWAY	hsa05417:Lipid and atherosclerosis	4	50.0	4.644494515928608E-4	HSP90AA1, SRC, AKT1, MMP9	8	216	8865	20.520833333333332	0.05947925126553022	0.005615616096531863	0.004644494515928608
GOTERM_BP_DIRECT	GO:0007173~epidermal growth factor receptor signaling pathway	3	37.5	4.895902785815703E-4	SRC, AKT1, EGFR	8	95	19416	76.6421052631579	0.20986431123827387	0.023500333371915372	0.022521152814752234
KEGG_PATHWAY	hsa05208:Chemical carcinogenesis - reactive oxygen species	4	50.0	5.374124633489674E-4	SRC, AKT1, HIF1A, EGFR	8	227	8865	19.526431718061673	0.0684985325658094	0.005956321468784389	0.0049262809140322005
GOTERM_MF_DIRECT	GO:0019901~protein kinase binding	4	50.0	5.543660150298525E-4	AKT1, ESR1, HIF1A, EGFR	8	496	19208	19.362903225806452	0.08337753488898247	0.01740709287193737	0.016741853653901545
GOTERM_BP_DIRECT	GO:0043066~negative regulation of apoptotic process	4	50.0	5.695134213715986E-4	SRC, AKT1, MMP9, EGFR	8	506	19416	19.185770750988144	0.23967856202270466	0.024851494750760667	0.02381601580281231
GOTERM_BP_DIRECT	GO:0007165~signal transduction	5	62.5	6.411474961718555E-4	SRC, AKT1, ESR1, HIF1A, EGFR	8	1326	19416	9.15158371040724	0.26544532687505784	0.025645899846874216	0.024577320686587793
GOTERM_BP_DIRECT	GO:0046777~protein autophosphorylation	3	37.5	0.0010437285367544307	SRC, AKT1, EGFR	8	139	19416	52.381294964028775	0.3948600963174921	0.03707135922626387	0.03552671925850287
GOTERM_BP_DIRECT	GO:0070141~response to UV-A	2	25.0	0.0010812479774326962	AKT1, EGFR	8	3	19416	1618.0000000000002	0.40569442023895863	0.03707135922626387	0.03552671925850287
KEGG_PATHWAY	hsa05230:Central carbon metabolism in cancer	3	37.5	0.0012941378470437046	AKT1, HIF1A, EGFR	8	71	8865	46.822183098591545	0.15712518177762702	0.012294309546915193	0.01016822594105768
KEGG_PATHWAY	hsa04917:Prolactin signaling pathway	3	37.5	0.0012941378470437046	SRC, AKT1, ESR1	8	71	8865	46.822183098591545	0.15712518177762702	0.012294309546915193	0.01016822594105768
GOTERM_BP_DIRECT	GO:0045893~positive regulation of DNA-templated transcription	4	50.0	0.001570141304916193	AKT1, ESR1, HIF1A, EGFR	8	717	19416	13.539748953974897	0.5303800386326121	0.050244521757318174	0.04815100001742992
KEGG_PATHWAY	hsa01521:EGFR tyrosine kinase inhibitor resistance	3	37.5	0.001640087128245345	SRC, AKT1, EGFR	8	80	8865	41.55468749999999	0.19480373815282892	0.01454210587044206	0.01202730560713253
KEGG_PATHWAY	hsa04012:ErbB signaling pathway	3	37.5	0.0018927099923792957	SRC, AKT1, EGFR	8	86	8865	38.655523255813954	0.22125719876818917	0.015733151811652895	0.013012381197607658
KEGG_PATHWAY	hsa05235:PD-L1 expression and PD-1 checkpoint pathway in cancer	3	37.5	0.002070826261939252	AKT1, HIF1A, EGFR	8	90	8865	36.9375	0.2393884415645301	0.0162011701669365	0.01339946404784222
GOTERM_MF_DIRECT	GO:0005516~calmodulin binding	3	37.5	0.0024549198964313105	AKT1, ESR1, EGFR	8	212	19208	33.97641509433962	0.3201589716780481	0.06423707062328596	0.061782150726854654
KEGG_PATHWAY	hsa05231:Choline metabolism in cancer	3	37.5	0.0024997528819873395	AKT1, HIF1A, EGFR	8	99	8865	33.57954545454545	0.281349756003768	0.018470396294684232	0.015276267612144852
GOTERM_BP_DIRECT	GO:0051902~negative regulation of mitochondrial depolarization	2	25.0	0.002521353044044848	SRC, ALB	8	7	19416	693.4285714285714	0.7030828991024056	0.07564059132134544	0.07248890001628938
GOTERM_CC_DIRECT	GO:0005737~cytoplasm	7	87.5	0.0028226622486506483	HSP90AA1, SRC, ALB, AKT1, ESR1, HIF1A, EGFR	8	5887	20666	3.071640903686088	0.19786549308714863	0.07916862125075153	0.07206374498465845
KEGG_PATHWAY	hsa04066:HIF-1 signaling pathway	3	37.5	0.003021664356618703	AKT1, HIF1A, EGFR	8	109	8865	30.498853211009177	0.3293202454046936	0.021151650496330922	0.017493846275160915
GOTERM_CC_DIRECT	GO:0044294~dendritic growth cone	2	25.0	0.003044946971182751	HSP90AA1, SRC	8	9	20666	574.0555555555555	0.21169341366645578	0.07916862125075153	0.07206374498465845
GOTERM_BP_DIRECT	GO:0006338~chromatin remodeling	4	50.0	0.0031850810235331856	SRC, AKT1, ESR1, EGFR	8	917	19416	10.586695747001091	0.7844298662243377	0.08641967979238993	0.08281885980104035
GOTERM_BP_DIRECT	GO:0010907~positive regulation of glucose metabolic process	2	25.0	0.003240737992214622	SRC, AKT1	8	9	19416	539.3333333333334	0.790142440735034	0.08641967979238993	0.08281885980104035
GOTERM_BP_DIRECT	GO:0045737~positive regulation of cyclin-dependent protein serine/threonine kinase activity	2	25.0	0.004678173864150965	AKT1, EGFR	8	13	19416	373.3846153846154	0.8951769427269409	0.11818544498907702	0.11326105144786547
GOTERM_MF_DIRECT	GO:0030296~protein tyrosine kinase activator activity	2	25.0	0.005091691854689218	SRC, EGFR	8	14	19208	343.0	0.5513165692690969	0.1020598379455627	0.09815946197312081
GOTERM_MF_DIRECT	GO:0031625~ubiquitin protein ligase binding	3	37.5	0.005200501296589182	HSP90AA1, HIF1A, EGFR	8	311	19208	23.160771704180068	0.5589553415278272	0.1020598379455627	0.09815946197312081
GOTERM_BP_DIRECT	GO:0048546~digestive tract morphogenesis	2	25.0	0.005396225246340059	HIF1A, EGFR	8	15	19416	323.6	0.9259202318665785	0.12950940591216142	0.12411318066582135
KEGG_PATHWAY	hsa05224:Breast cancer	3	37.5	0.005502675673504986	AKT1, ESR1, EGFR	8	148	8865	22.461993243243242	0.5172995448992603	0.03659279322880816	0.030264716204277425
KEGG_PATHWAY	hsa05161:Hepatitis B	3	37.5	0.006640994274625035	SRC, AKT1, MMP9	8	163	8865	20.39493865030675	0.5850241614933794	0.04205963040595855	0.03478616048613114
GOTERM_BP_DIRECT	GO:0060065~uterus development	2	25.0	0.006830996047813031	SRC, ESR1	8	19	19416	255.47368421052633	0.9630053807162848	0.15003989055282949	0.14378822844646158
GOTERM_BP_DIRECT	GO:0045780~positive regulation of bone resorption	2	25.0	0.007189411422323079	SRC, EGFR	8	20	19416	242.7	0.9689015616323731	0.15003989055282949	0.14378822844646158
GOTERM_BP_DIRECT	GO:0001892~embryonic placenta development	2	25.0	0.007189411422323079	HIF1A, EGFR	8	20	19416	242.7	0.9689015616323731	0.15003989055282949	0.14378822844646158
GOTERM_BP_DIRECT	GO:0045944~positive regulation of transcription by RNA polymerase II	4	50.0	0.007587719817288938	AKT1, ESR1, HIF1A, EGFR	8	1246	19416	7.791332263242375	0.9743602167316531	0.15175439634577875	0.145431296498038
GOTERM_BP_DIRECT	GO:0031929~TOR signaling	2	25.0	0.007905909581892382	AKT1, HIF1A	8	22	19416	220.63636363636363	0.978025097647615	0.15179346397233373	0.14546873630681983
GOTERM_BP_DIRECT	GO:0045821~positive regulation of glycolytic process	2	25.0	0.00862196447870225	SRC, HIF1A	8	24	19416	202.25000000000003	0.9844725631736729	0.15917472883758	0.15254244846934753
KEGG_PATHWAY	hsa05167:Kaposi sarcoma-associated herpesvirus infection	3	37.5	0.009492811111260846	SRC, AKT1, HIF1A	8	196	8865	16.961096938775512	0.7160725309705556	0.0573883580817133	0.04746405555630423
KEGG_PATHWAY	hsa04510:Focal adhesion	3	37.5	0.010157800936547	SRC, AKT1, EGFR	8	203	8865	16.376231527093598	0.7401591977554021	0.05873858802438047	0.04858078708783348
GOTERM_BP_DIRECT	GO:1902894~negative regulation of miRNA transcription	2	25.0	0.010767471872406011	ESR1, HIF1A	8	30	19416	161.8	0.9945232255358964	0.19142172217610687	0.18344581708543575
KEGG_PATHWAY	hsa04015:Rap1 signaling pathway	3	37.5	0.011043054413127546	SRC, AKT1, EGFR	8	212	8865	15.681014150943396	0.769104850409923	0.06119692653941516	0.05061399939350125
GOTERM_MF_DIRECT	GO:0071889~14-3-3 protein binding	2	25.0	0.011966291235771174	AKT1, ESR1	8	33	19208	145.5151515151515	0.8489340512034722	0.1942698994935472	0.18684557212436703
KEGG_PATHWAY	hsa05163:Human cytomegalovirus infection	3	37.5	0.012486954152468933	SRC, AKT1, EGFR	8	226	8865	14.70962389380531	0.809605189509844	0.06606147907520561	0.054637313520846754
KEGG_PATHWAY	hsa04810:Regulation of actin cytoskeleton	3	37.5	0.012914274104927414	SRC, AKT1, EGFR	8	230	8865	14.453804347826086	0.8201779012206745	0.06606147907520561	0.054637313520846754
GOTERM_BP_DIRECT	GO:0071392~cellular response to estradiol stimulus	2	25.0	0.013621956566627801	ESR1, EGFR	8	38	19416	127.73684210526316	0.9986358137604148	0.22195313925167254	0.21270509178285282
GOTERM_BP_DIRECT	GO:0010634~positive regulation of epithelial cell migration	2	25.0	0.013621956566627801	SRC, HIF1A	8	38	19416	127.73684210526316	0.9986358137604148	0.22195313925167254	0.21270509178285282
GOTERM_MF_DIRECT	GO:0004714~transmembrane receptor protein tyrosine kinase activity	2	25.0	0.014128740426822014	SRC, EGFR	8	39	19208	123.12820512820512	0.8929042197388469	0.1942698994935472	0.18684557212436703
GOTERM_MF_DIRECT	GO:0005524~ATP binding	4	50.0	0.014180066876256298	HSP90AA1, SRC, AKT1, EGFR	8	1544	19208	6.22020725388601	0.89377604729501	0.1942698994935472	0.18684557212436703
GOTERM_BP_DIRECT	GO:0009408~response to heat	2	25.0	0.014334473576670517	HSP90AA1, AKT1	8	40	19416	121.35	0.9990363442410259	0.22195313925167254	0.21270509178285282
GOTERM_BP_DIRECT	GO:1900182~positive regulation of protein localization to nucleus	2	25.0	0.014334473576670517	SRC, AKT1	8	40	19416	121.35	0.9990363442410259	0.22195313925167254	0.21270509178285282
GOTERM_MF_DIRECT	GO:0030331~nuclear estrogen receptor binding	2	25.0	0.014848654738360294	SRC, ESR1	8	41	19208	117.1219512195122	0.9045086811179671	0.1942698994935472	0.18684557212436703
KEGG_PATHWAY	hsa05131:Shigellosis	3	37.5	0.015147823829497371	SRC, AKT1, EGFR	8	250	8865	13.2975	0.8666544728983849	0.07461705812307964	0.061713356342396705
GOTERM_BP_DIRECT	GO:0031295~T cell costimulation	2	25.0	0.015402421893824519	SRC, AKT1	8	43	19416	112.88372093023256	0.99942790904125	0.2310363284073678	0.22140981472372745
GOTERM_CC_DIRECT	GO:0098978~glutamatergic synapse	3	37.5	0.015484691809933624	SRC, AKT1, EGFR	8	589	20666	13.157470288624788	0.7039582780474671	0.2414240882854756	0.21975782395216367
GOTERM_BP_DIRECT	GO:0071364~cellular response to epidermal growth factor stimulus	2	25.0	0.016113836306186277	AKT1, EGFR	8	45	19416	107.86666666666667	0.9995959134701041	0.231717018197255	0.22206214243903605
GOTERM_CC_DIRECT	GO:0097060~synaptic membrane	2	25.0	0.016148065195437416	SRC, EGFR	8	48	20666	107.63541666666667	0.7191205060850969	0.2414240882854756	0.21975782395216367
GOTERM_BP_DIRECT	GO:0018108~peptidyl-tyrosine phosphorylation	2	25.0	0.016824810077965914	SRC, EGFR	8	47	19416	103.27659574468085	0.9997145907329072	0.231717018197255	0.22206214243903605
GOTERM_MF_DIRECT	GO:0001223~transcription coactivator binding	2	25.0	0.01736480749876574	ESR1, HIF1A	8	48	19208	100.04166666666666	0.9360863955813424	0.20971344440817086	0.20169891787027897
GOTERM_BP_DIRECT	GO:0043536~positive regulation of blood vessel endothelial cell migration	2	25.0	0.01789044503147094	AKT1, HIF1A	8	50	19416	97.08	0.9998305937720744	0.231717018197255	0.22206214243903605
GOTERM_BP_DIRECT	GO:1900087~positive regulation of G1/S transition of mitotic cell cycle	2	25.0	0.01895508982220399	AKT1, EGFR	8	53	19416	91.58490566037736	0.9998994561356583	0.231717018197255	0.22206214243903605
GOTERM_BP_DIRECT	GO:0048146~positive regulation of fibroblast proliferation	2	25.0	0.01895508982220399	ESR1, EGFR	8	53	19416	91.58490566037736	0.9998994561356583	0.231717018197255	0.22206214243903605
GOTERM_BP_DIRECT	GO:1904707~positive regulation of vascular associated smooth muscle cell proliferation	2	25.0	0.01895508982220399	SRC, MMP9	8	53	19416	91.58490566037736	0.9998994561356583	0.231717018197255	0.22206214243903605
GOTERM_BP_DIRECT	GO:1904263~positive regulation of TORC1 signaling	2	25.0	0.019309751516437917	SRC, AKT1	8	54	19416	89.88888888888889	0.9999155065251942	0.231717018197255	0.22206214243903605
GOTERM_BP_DIRECT	GO:0048661~positive regulation of smooth muscle cell proliferation	2	25.0	0.019309751516437917	AKT1, EGFR	8	54	19416	89.88888888888889	0.9999155065251942	0.231717018197255	0.22206214243903605
GOTERM_BP_DIRECT	GO:0043627~response to estrogen	2	25.0	0.020727299528778425	HSP90AA1, ESR1	8	58	19416	83.6896551724138	0.99995786388008	0.23688342318603914	0.2270132805532875
GOTERM_BP_DIRECT	GO:1903078~positive regulation of protein localization to plasma membrane	2	25.0	0.020727299528778425	AKT1, EGFR	8	58	19416	83.6896551724138	0.99995786388008	0.23688342318603914	0.2270132805532875
GOTERM_CC_DIRECT	GO:0000791~euchromatin	2	25.0	0.021480841303700815	ESR1, HIF1A	8	64	20666	80.7265625	0.8161735529312888	0.2414240882854756	0.21975782395216367
GOTERM_BP_DIRECT	GO:1902895~positive regulation of miRNA transcription	2	25.0	0.022143090887155527	HIF1A, EGFR	8	62	19416	78.29032258064515	0.9999789901255407	0.2471786889728989	0.23687957693236145
GOTERM_BP_DIRECT	GO:0007611~learning or memory	2	25.0	0.0242634881642464	SRC, EGFR	8	68	19416	71.38235294117646	0.9999926046339809	0.26469259815541524	0.25366373989893964
GOTERM_CC_DIRECT	GO:0048471~perinuclear region of cytoplasm	3	37.5	0.024896239319202148	HSP90AA1, SRC, EGFR	8	757	20666	10.237450462351386	0.8600525956218991	0.2414240882854756	0.21975782395216367
GOTERM_BP_DIRECT	GO:0033138~positive regulation of peptidyl-serine phosphorylation	2	25.0	0.024969410892093445	AKT1, EGFR	8	70	19416	69.34285714285714	0.9999947787579857	0.26634038284899675	0.2552428668969552
GOTERM_MF_DIRECT	GO:0097110~scaffold protein binding	2	25.0	0.025949844733022687	HSP90AA1, SRC	8	72	19208	66.69444444444444	0.9838836301161955	0.2910089730774687	0.2798876110490304
GOTERM_BP_DIRECT	GO:0001938~positive regulation of endothelial cell proliferation	2	25.0	0.026027474172394007	AKT1, HIF1A	8	73	19416	66.4931506849315	0.9999969028250564	0.27159103484237224	0.26027474172394005
GOTERM_CC_DIRECT	GO:0005634~nucleus	6	75.0	0.027546996713237435	HSP90AA1, ALB, AKT1, ESR1, HIF1A, EGFR	8	6138	20666	2.5251710654936463	0.8868244771075292	0.2414240882854756	0.21975782395216367
GOTERM_BP_DIRECT	GO:0048009~insulin-like growth factor receptor signaling pathway	2	25.0	0.028844166217078564	AKT1, EGFR	8	81	19416	59.925925925925924	0.9999992309189222	0.29457871881271724	0.282304605528854
GOTERM_CC_DIRECT	GO:0005654~nucleoplasm	5	62.5	0.029757060277577414	HSP90AA1, SRC, AKT1, ESR1, HIF1A	8	4000	20666	3.2290625	0.9052283789570376	0.2414240882854756	0.21975782395216367
KEGG_PATHWAY	hsa04151:PI3K-Akt signaling pathway	3	37.5	0.030473866977806855	HSP90AA1, AKT1, EGFR	8	362	8865	9.18335635359116	0.98317881432751	0.14475086814458257	0.11971876312709835
GOTERM_BP_DIRECT	GO:0030307~positive regulation of cell growth	2	25.0	0.03130304140001266	AKT1, EGFR	8	88	19416	55.15909090909091	0.9999997728057641	0.31007875873273144	0.297158810452201
GOTERM_BP_DIRECT	GO:0051091~positive regulation of DNA-binding transcription factor activity	2	25.0	0.03165387328729967	AKT1, ESR1	8	89	19416	54.53932584269663	0.9999998091342055	0.31007875873273144	0.297158810452201
GOTERM_CC_DIRECT	GO:0070062~extracellular exosome	4	50.0	0.031901318882341496	HSP90AA1, SRC, ALB, MMP9	8	2242	20666	4.608831400535236	0.9202499396556593	0.2414240882854756	0.21975782395216367
GOTERM_MF_DIRECT	GO:0019903~protein phosphatase binding	2	25.0	0.03199194254952591	HSP90AA1, EGFR	8	89	19208	53.955056179775276	0.9939326555947345	0.33484899868503787	0.3220522216652275
GOTERM_BP_DIRECT	GO:0032869~cellular response to insulin stimulus	2	25.0	0.03340639956828929	SRC, AKT1	8	94	19416	51.638297872340424	0.9999999201410977	0.3144131724074286	0.3013126235571191
GOTERM_BP_DIRECT	GO:0098586~cellular response to virus	2	25.0	0.03340639956828929	HSP90AA1, HIF1A	8	94	19416	51.638297872340424	0.9999999201410977	0.3144131724074286	0.3013126235571191
GOTERM_CC_DIRECT	GO:0032587~ruffle membrane	2	25.0	0.03404698680949015	SRC, EGFR	8	102	20666	50.65196078431372	0.9329238508355581	0.2414240882854756	0.21975782395216367
GOTERM_BP_DIRECT	GO:0046718~symbiont entry into host cell	2	25.0	0.037950250148352634	SRC, EGFR	8	107	19416	45.36448598130841	0.9999999917203417	0.3503100013694089	0.33571375131235026
GOTERM_BP_DIRECT	GO:0007169~cell surface receptor protein tyrosine kinase signaling pathway	2	25.0	0.038996227006855476	SRC, EGFR	8	110	19416	44.127272727272725	0.9999999950935248	0.3531733766658609	0.3384578193047834
GOTERM_MF_DIRECT	GO:0004713~protein tyrosine kinase activity	2	25.0	0.04046725697877735	SRC, EGFR	8	113	19208	42.49557522123894	0.9984745834026082	0.35909958485686416	0.34537603384322607
GOTERM_BP_DIRECT	GO:0008286~insulin receptor signaling pathway	2	25.0	0.04108525672975912	AKT1, EGFR	8	116	19416	41.8448275862069	0.9999999982774254	0.3652022820423033	0.3499855202905407
GOTERM_MF_DIRECT	GO:0035401~histone H3Y41 kinase activity	2	25.0	0.041170653040914364	SRC, EGFR	8	115	19208	41.756521739130434	0.9986404758285097	0.35909958485686416	0.34537603384322607
GOTERM_MF_DIRECT	GO:0140801~histone H2AXY142 kinase activity	2	25.0	0.041170653040914364	SRC, EGFR	8	115	19208	41.756521739130434	0.9986404758285097	0.35909958485686416	0.34537603384322607
GOTERM_CC_DIRECT	GO:1904813~ficolin-1-rich granule lumen	2	25.0	0.04158540951090896	HSP90AA1, MMP9	8	125	20666	41.332	0.9635945423136442	0.27030516182090825	0.246047006272878
GOTERM_BP_DIRECT	GO:0090263~positive regulation of canonical Wnt signaling pathway	2	25.0	0.04212831111076873	SRC, EGFR	8	119	19416	40.78991596638655	0.9999999989794618	0.36766526060307253	0.35234587474461115
GOTERM_BP_DIRECT	GO:0006979~response to oxidative stress	2	25.0	0.04490503635827871	AKT1, EGFR	8	127	19416	38.22047244094488	0.9999999997474235	0.3849003116423889	0.3688627986572893
KEGG_PATHWAY	hsa05213:Endometrial cancer	2	25.0	0.04568293021396005	AKT1, EGFR	8	59	8865	37.563559322033896	0.9979134184877488	0.20589077785374096	0.1702856057436955
GOTERM_MF_DIRECT	GO:0042826~histone deacetylase binding	2	25.0	0.04608206194894808	HSP90AA1, HIF1A	8	129	19208	37.224806201550386	0.9993929430307686	0.3807833539992026	0.3662311239100611
KEGG_PATHWAY	hsa04370:VEGF signaling pathway	2	25.0	0.046441528839189686	SRC, AKT1	8	60	8865	36.9375	0.9981213434839741	0.20589077785374096	0.1702856057436955
GOTERM_BP_DIRECT	GO:0071456~cellular response to hypoxia	2	25.0	0.05009280367952038	SRC, HIF1A	8	142	19416	34.183098591549296	0.9999999999816073	0.4218341362485927	0.40425771390490134
GOTERM_MF_DIRECT	GO:0044325~transmembrane transporter binding	2	25.0	0.05236503290760595	HSP90AA1, SRC	8	147	19208	32.666666666666664	0.9997848956610915	0.4110655083247067	0.3953559984524249
KEGG_PATHWAY	hsa05211:Renal cell carcinoma	2	25.0	0.05399913218779274	AKT1, HIF1A	8	70	8865	31.66071428571428	0.9993428226394752	0.2189285436468166	0.1810687203093972
KEGG_PATHWAY	hsa05120:Epithelial cell signaling in Helicobacter pylori infection	2	25.0	0.05475206067836233	SRC, EGFR	8	71	8865	31.214788732394364	0.9994083871726178	0.2189285436468166	0.1810687203093972
KEGG_PATHWAY	hsa05223:Non-small cell lung cancer	2	25.0	0.056256376820736274	AKT1, EGFR	8	73	8865	30.35958904109589	0.9995205625231831	0.2189285436468166	0.1810687203093972
KEGG_PATHWAY	hsa05218:Melanoma	2	25.0	0.056256376820736274	AKT1, EGFR	8	73	8865	30.35958904109589	0.9995205625231831	0.2189285436468166	0.1810687203093972
GOTERM_MF_DIRECT	GO:0005178~integrin binding	2	25.0	0.05757371356238775	SRC, EGFR	8	162	19208	29.641975308641975	0.999909460018745	0.43043204901404175	0.4139824165676453
KEGG_PATHWAY	hsa05214:Glioma	2	25.0	0.05850900331332539	AKT1, EGFR	8	76	8865	29.161184210526315	0.9996502686129243	0.2189285436468166	0.1810687203093972
KEGG_PATHWAY	hsa05212:Pancreatic cancer	2	25.0	0.05925885391943908	AKT1, EGFR	8	77	8865	28.782467532467535	0.9996851828192233	0.2189285436468166	0.1810687203093972
GOTERM_CC_DIRECT	GO:0030054~cell junction	2	25.0	0.06325846356731202	SRC, EGFR	8	192	20666	26.908854166666668	0.9938857572834883	0.34573043752071186	0.3147033469739813
GOTERM_CC_DIRECT	GO:0005911~cell-cell junction	2	25.0	0.06389890802302081	SRC, AKT1	8	194	20666	26.63144329896907	0.9942033824862762	0.34573043752071186	0.3147033469739813
KEGG_PATHWAY	hsa05210:Colorectal cancer	2	25.0	0.06672925020939346	AKT1, EGFR	8	87	8865	25.474137931034484	0.9998900967840074	0.23573082667938786	0.19496534537392982
GOTERM_BP_DIRECT	GO:0051897~positive regulation of phosphatidylinositol 3-kinase/protein kinase B signal transduction	2	25.0	0.06856929857680671	SRC, EGFR	8	196	19416	24.76530612244898	0.9999999999999986	0.5633707456947095	0.5398969646240965
GOTERM_BP_DIRECT	GO:0071222~cellular response to lipopolysaccharide	2	25.0	0.06924765415830804	SRC, MMP9	8	198	19416	24.515151515151512	0.999999999999999	0.5633707456947095	0.5398969646240965
GOTERM_CC_DIRECT	GO:0045121~membrane raft	2	25.0	0.07028273845141288	SRC, EGFR	8	214	20666	24.14252336448598	0.99660085447146	0.34573043752071186	0.3147033469739813
KEGG_PATHWAY	hsa04540:Gap junction	2	25.0	0.07044534071740495	SRC, EGFR	8	92	8865	24.089673913043477	0.9999350930754046	0.23573082667938786	0.19496534537392982
GOTERM_BP_DIRECT	GO:0098609~cell-cell adhesion	2	25.0	0.07060309501753301	SRC, EGFR	8	202	19416	24.02970297029703	0.9999999999999994	0.5635559214383304	0.5400744247117333
GOTERM_CC_DIRECT	GO:0043235~receptor complex	2	25.0	0.07091906410681269	SRC, EGFR	8	216	20666	23.91898148148148	0.9967776196405755	0.34573043752071186	0.3147033469739813
KEGG_PATHWAY	hsa04520:Adherens junction	2	25.0	0.07118703484792165	SRC, EGFR	8	93	8865	23.83064516129032	0.9999415840410157	0.23573082667938786	0.19496534537392982
KEGG_PATHWAY	hsa04912:GnRH signaling pathway	2	25.0	0.07118703484792165	SRC, EGFR	8	93	8865	23.83064516129032	0.9999415840410157	0.23573082667938786	0.19496534537392982
GOTERM_BP_DIRECT	GO:0070374~positive regulation of ERK1 and ERK2 cascade	2	25.0	0.07161856501612116	SRC, EGFR	8	205	19416	23.678048780487803	0.9999999999999997	0.5635559214383304	0.5400744247117333
KEGG_PATHWAY	hsa04657:IL-17 signaling pathway	2	25.0	0.07266890145755565	HSP90AA1, MMP9	8	95	8865	23.32894736842105	0.99995268522156	0.23573082667938786	0.19496534537392982
GOTERM_MF_DIRECT	GO:0016301~kinase activity	2	25.0	0.07952266418095962	AKT1, EGFR	8	226	19208	21.24778761061947	0.9999977609868181	0.5675026489277573	0.5458146496056774
KEGG_PATHWAY	hsa04625:C-type lectin receptor signaling pathway	2	25.0	0.08004787649495011	SRC, AKT1	8	105	8865	21.107142857142858	0.9999835180018675	0.24758994357740385	0.20477363754522124
KEGG_PATHWAY	hsa04137:Mitophagy - animal	2	25.0	0.08004787649495011	SRC, HIF1A	8	105	8865	21.107142857142858	0.9999835180018675	0.24758994357740385	0.20477363754522124
KEGG_PATHWAY	hsa04659:Th17 cell differentiation	2	25.0	0.0829853424913178	HSP90AA1, HIF1A	8	109	8865	20.33256880733945	0.9999891939088845	0.2495997939992568	0.20643591984900939
GOTERM_BP_DIRECT	GO:0042981~regulation of apoptotic process	2	25.0	0.08339562953153828	HSP90AA1, AKT1	8	240	19416	20.225	1.0	0.6456435834699739	0.6187417674920582
KEGG_PATHWAY	hsa04914:Progesterone-mediated oocyte maturation	2	25.0	0.08445105812004929	HSP90AA1, AKT1	8	111	8865	19.966216216216218	0.9999912508354248	0.2495997939992568	0.20643591984900939
GOTERM_CC_DIRECT	GO:0016323~basolateral plasma membrane	2	25.0	0.08795933115972317	HSP90AA1, EGFR	8	270	20666	19.135185185185186	0.9992394847214154	0.3705701707611235	0.3373138733851252
GOTERM_CC_DIRECT	GO:0005886~plasma membrane	5	62.5	0.08810698966197192	HSP90AA1, SRC, AKT1, ESR1, EGFR	8	5534	20666	2.333980845681243	0.9992490289857876	0.3705701707611235	0.3373138733851252
GOTERM_BP_DIRECT	GO:0009410~response to xenobiotic stimulus	2	25.0	0.08906955685649773	HSP90AA1, SRC	8	257	19416	18.88715953307393	1.0	0.6786251950971255	0.650349145301412
GOTERM_CC_DIRECT	GO:0005829~cytosol	5	62.5	0.09026709287770955	HSP90AA1, SRC, AKT1, ESR1, HIF1A	8	5576	20666	2.3164006456241033	0.9993758563666254	0.3705701707611235	0.3373138733851252
KEGG_PATHWAY	hsa04668:TNF signaling pathway	2	25.0	0.0902938583964168	AKT1, MMP9	8	119	8865	18.623949579831933	0.9999962420696374	0.2610670253635529	0.21592009616534452
GOTERM_MF_DIRECT	GO:0005515~protein binding	8	100.0	0.09242983214727338	HSP90AA1, SRC, ALB, AKT1, ESR1, HIF1A, MMP9, EGFR	8	13670	19208	1.4051207022677394	0.9999997561103953	0.6309340716139965	0.6068219414886209
KEGG_PATHWAY	hsa04611:Platelet activation	2	25.0	0.09538006209103453	SRC, AKT1	8	126	8865	17.589285714285715	0.9999982071972334	0.2699052820873956	0.22322993255348508
GOTERM_BP_DIRECT	GO:0030335~positive regulation of cell migration	2	25.0	0.0983492267425264	AKT1, EGFR	8	285	19416	17.03157894736842	1.0	0.737619200568948	0.7068850672119085
