# Supplementary material for: Insights into the pro-angiogenic effect of hydroxysafflor yellow A (HSYA): targeting HIF-1α and MMP9 in HMEC-1
Source: Front Chem. 2026 Jan 6;13:1713765. doi: 10.3389/fchem.2025.1713765 (PMC12816176; doi:10.3389/fchem.2025.1713765)
Supplement: Supplementary file 5 [file DataSheet1.zip › Figure3-original data/Network.xlsx]

## Sheet: Sheet1
1	2
Estrogen signaling pathway	HSP90AA1
Estrogen signaling pathway	SRC
Estrogen signaling pathway	AKT1
Estrogen signaling pathway	ESR1
Estrogen signaling pathway	MMP9
Estrogen signaling pathway	EGFR
Proteoglycans in cancer	SRC
Proteoglycans in cancer	AKT1
Proteoglycans in cancer	ESR1
Proteoglycans in cancer	HIF1A
Proteoglycans in cancer	MMP9
Proteoglycans in cancer	EGFR
Endocrine resistance	SRC
Endocrine resistance	AKT1
Endocrine resistance	ESR1
Endocrine resistance	MMP9
Endocrine resistance	EGFR
Chemical carcinogenesis - receptor activation	HSP90AA1
Chemical carcinogenesis - receptor activation	SRC
Chemical carcinogenesis - receptor activation	AKT1
Chemical carcinogenesis - receptor activation	ESR1
Chemical carcinogenesis - receptor activation	EGFR
Pathways in cancer	HSP90AA1
Pathways in cancer	AKT1
Pathways in cancer	ESR1
Pathways in cancer	HIF1A
Pathways in cancer	MMP9
Pathways in cancer	EGFR
Prostate cancer	HSP90AA1
Prostate cancer	AKT1
Prostate cancer	MMP9
Prostate cancer	EGFR
Thyroid hormone signaling pathway	SRC
Thyroid hormone signaling pathway	AKT1
Thyroid hormone signaling pathway	ESR1
Thyroid hormone signaling pathway	HIF1A
Relaxin signaling pathway	SRC
Relaxin signaling pathway	AKT1
Relaxin signaling pathway	MMP9
Relaxin signaling pathway	EGFR
Fluid shear stress and atherosclerosis	HSP90AA1
Fluid shear stress and atherosclerosis	SRC
Fluid shear stress and atherosclerosis	AKT1
Fluid shear stress and atherosclerosis	MMP9
Bladder cancer	SRC
Bladder cancer	MMP9
Bladder cancer	EGFR
Lipid and atherosclerosis	HSP90AA1
Lipid and atherosclerosis	SRC
Lipid and atherosclerosis	AKT1
Lipid and atherosclerosis	MMP9
Chemical carcinogenesis - reactive oxygen species	SRC
Chemical carcinogenesis - reactive oxygen species	AKT1
Chemical carcinogenesis - reactive oxygen species	HIF1A
Chemical carcinogenesis - reactive oxygen species	EGFR
Central carbon metabolism in cancer	AKT1
Central carbon metabolism in cancer	HIF1A
Central carbon metabolism in cancer	EGFR
Prolactin signaling pathway	SRC
Prolactin signaling pathway	AKT1
Prolactin signaling pathway	ESR1
EGFR tyrosine kinase inhibitor resistance	SRC
EGFR tyrosine kinase inhibitor resistance	AKT1
EGFR tyrosine kinase inhibitor resistance	EGFR
ErbB signaling pathway	SRC
ErbB signaling pathway	AKT1
ErbB signaling pathway	EGFR
PD-L1 expression and PD-1 checkpoint pathway in cancer	AKT1
PD-L1 expression and PD-1 checkpoint pathway in cancer	HIF1A
PD-L1 expression and PD-1 checkpoint pathway in cancer	EGFR
Choline metabolism in cancer	AKT1
Choline metabolism in cancer	HIF1A
Choline metabolism in cancer	EGFR
HIF-1 signaling pathway	AKT1
HIF-1 signaling pathway	HIF1A
HIF-1 signaling pathway	EGFR
Breast cancer	AKT1
Breast cancer	ESR1
Breast cancer	EGFR
Hepatitis B	SRC
Hepatitis B	AKT1
Hepatitis B	MMP9
Kaposi sarcoma-associated herpesvirus infection	SRC
Kaposi sarcoma-associated herpesvirus infection	AKT1
Kaposi sarcoma-associated herpesvirus infection	HIF1A
Focal adhesion	SRC
Focal adhesion	AKT1
Focal adhesion	EGFR
Rap1 signaling pathway	SRC
Rap1 signaling pathway	AKT1
Rap1 signaling pathway	EGFR
Human cytomegalovirus infection	SRC
Human cytomegalovirus infection	AKT1
Human cytomegalovirus infection	EGFR
Regulation of actin cytoskeleton	SRC
Regulation of actin cytoskeleton	AKT1
Regulation of actin cytoskeleton	EGFR
Shigellosis	SRC
Shigellosis	AKT1
Shigellosis	EGFR
PI3K-Akt signaling pathway	HSP90AA1
PI3K-Akt signaling pathway	AKT1
PI3K-Akt signaling pathway	EGFR
Endometrial cancer	AKT1
Endometrial cancer	EGFR
VEGF signaling pathway	SRC
VEGF signaling pathway	AKT1
