# Supplementary material for: Insights into the pro-angiogenic effect of hydroxysafflor yellow A (HSYA): targeting HIF-1α and MMP9 in HMEC-1
Source: Front Chem. 2026 Jan 6;13:1713765. doi: 10.3389/fchem.2025.1713765 (PMC12816176; doi:10.3389/fchem.2025.1713765)
Supplement: Supplementary file 5 [file DataSheet1.zip › Figure3-original data/type.xlsx]

## Sheet: Sheet1
TERM	TYPE
AKT1	gene
ALB	gene
MMP9	gene
HIF1A	gene
HSP90AA1	gene
SRC	gene
EGFR	gene
ESR1	gene
Estrogen signaling pathway	way
Proteoglycans in cancer	way
Endocrine resistance	way
Chemical carcinogenesis - receptor activation	way
Pathways in cancer	way
Prostate cancer	way
Thyroid hormone signaling pathway	way
Relaxin signaling pathway	way
Fluid shear stress and atherosclerosis	way
Bladder cancer	way
Lipid and atherosclerosis	way
Chemical carcinogenesis - reactive oxygen species	way
Central carbon metabolism in cancer	way
Prolactin signaling pathway	way
EGFR tyrosine kinase inhibitor resistance	way
ErbB signaling pathway	way
PD-L1 expression and PD-1 checkpoint pathway in cancer	way
Choline metabolism in cancer	way
HIF-1 signaling pathway	way
Breast cancer	way
Hepatitis B	way
Kaposi sarcoma-associated herpesvirus infection	way
Focal adhesion	way
Rap1 signaling pathway	way
Human cytomegalovirus infection	way
Regulation of actin cytoskeleton	way
Shigellosis	way
PI3K-Akt signaling pathway	way
Endometrial cancer	way
VEGF signaling pathway	way
