# Supplementary material for: Insights into the pro-angiogenic effect of hydroxysafflor yellow A (HSYA): targeting HIF-1α and MMP9 in HMEC-1
Source: Front Chem. 2026 Jan 6;13:1713765. doi: 10.3389/fchem.2025.1713765 (PMC12816176; doi:10.3389/fchem.2025.1713765)
Supplement: Supplementary file 6 [file DataSheet10.zip]

Archive with 10 entries (9 files):
- 3MMP9/
- 3MMP9/3MMP9&beta(Chemiluminescence).tif
- 3MMP9/3MMP9&beta-(Colorimetric).tif
- 3MMP9/3MMP9&beta-(复合).tif
- 3MMP9/3MMP9(Chemiluminescence).tif
- 3MMP9/3MMP9-(Colorimetric).tif
- 3MMP9/3MMP9-(复合).tif
- 3MMP9/3MMP9-beta(Chemiluminescence).tif
- 3MMP9/3MMP9-beta-(Colorimetric).tif
- 3MMP9/3MMP9-beta-(复合).tif
