# Supplementary material for: Insights into the pro-angiogenic effect of hydroxysafflor yellow A (HSYA): targeting HIF-1α and MMP9 in HMEC-1
Source: Front Chem. 2026 Jan 6;13:1713765. doi: 10.3389/fchem.2025.1713765 (PMC12816176; doi:10.3389/fchem.2025.1713765)
Supplement: Supplementary file 7 [file DataSheet6.zip]

Archive with 10 entries (9 files):
- 2HIF1α/
- 2HIF1α/2HIF1α&1(Colorimetric).tif
- 2HIF1α/2HIF1α&1-(复合).tif
- 2HIF1α/2HIF1α&beta(Chemiluminescence).tif
- 2HIF1α/2HIF1α(Chemiluminescence).tif
- 2HIF1α/2HIF1α-(复合).tif
- 2HIF1α/2HIF1α--(Colorimetric).tif
- 2HIF1α/2HIF1α--beta(复合).tif
- 2HIF1α/2HIF1α-beta(Chemiluminescence).tif
- 2HIF1α/2HIF1α-beta(Colorimetric).tif
