# Supplementary material for: Insights into the pro-angiogenic effect of hydroxysafflor yellow A (HSYA): targeting HIF-1α and MMP9 in HMEC-1
Source: Front Chem. 2026 Jan 6;13:1713765. doi: 10.3389/fchem.2025.1713765 (PMC12816176; doi:10.3389/fchem.2025.1713765)
Supplement: Supplementary file 8 [file DataSheet2.zip]

Archive with 18 entries (12 files):
- Figure2-original data/
- Figure2-original data/Figure2A/
- Figure2-original data/Figure2A/Angiogenesis/
- Figure2-original data/Figure2A/Angiogenesis/1.  GeneCard Angiogenesis.xlsx
- Figure2-original data/Figure2A/Angiogenesis/Angiogenesis.xlsx
- Figure2-original data/Figure2A/HSYA/
- Figure2-original data/Figure2A/HSYA/241130020213.xlsx
- Figure2-original data/Figure2A/HSYA/HSYA靶点合集.xlsx
- Figure2-original data/Figure2A/HSYA/Pharm标准化.xlsx
- Figure2-original data/Figure2A/venn.png
- Figure2-original data/Figure2B/
- Figure2-original data/Figure2B/net1.cys
- Figure2-original data/Figure2B/network.xlsx
- Figure2-original data/Figure2B/type.xlsx
- Figure2-original data/Figure2C/
- Figure2-original data/Figure2C/PPI.cys
- Figure2-original data/Figure2C/string_interactions.tsv
- Figure2-original data/Figure2C/string_interactions.tsv default node.csv
