# Supplementary material for: Insights into the pro-angiogenic effect of hydroxysafflor yellow A (HSYA): targeting HIF-1α and MMP9 in HMEC-1
Source: Front Chem. 2026 Jan 6;13:1713765. doi: 10.3389/fchem.2025.1713765 (PMC12816176; doi:10.3389/fchem.2025.1713765)
Supplement: Supplementary file 8 [file DataSheet2.zip › Figure2-original data/Figure2A/Angiogenesis/1. GeneCard Angiogenesis.xlsx]

## Sheet: Angiogenesis
Gene Symbol	Description	Category	Uniprot ID	Gifts	GC Id	Relevance score	GeneCards Link	列1	列2	列3	列4	列5	列6
VEGFA	Vascular Endothelial Growth Factor A	Protein Coding	P15692	57	GC06P043770	47.8074	https://www.genecards.org/cgi-bin/carddisp.pl?gene=VEGFA
KDR	Kinase Insert Domain Receptor	Protein Coding	P35968	62	GC04M055078	27.1844	https://www.genecards.org/cgi-bin/carddisp.pl?gene=KDR
HIF1A	Hypoxia Inducible Factor 1 Subunit Alpha	Protein Coding	Q16665	57	GC14P061695	24.8531	https://www.genecards.org/cgi-bin/carddisp.pl?gene=HIF1A
FGF2	Fibroblast Growth Factor 2	Protein Coding	P09038	54	GC04P122826	22.2662	https://www.genecards.org/cgi-bin/carddisp.pl?gene=FGF2
FLT1	Fms Related Receptor Tyrosine Kinase 1	Protein Coding	P17948	59	GC13M028300	20.5803	https://www.genecards.org/cgi-bin/carddisp.pl?gene=FLT1
THBS1	Thrombospondin 1	Protein Coding	P07996	54	GC15P039581	18.8899	https://www.genecards.org/cgi-bin/carddisp.pl?gene=THBS1
ADGRB1	Adhesion G Protein-Coupled Receptor B1	Protein Coding	O14514	44	GC08P142449	17.324	https://www.genecards.org/cgi-bin/carddisp.pl?gene=ADGRB1
TEK	TEK Receptor Tyrosine Kinase	Protein Coding	Q02763	60	GC09P027109	17.1784	https://www.genecards.org/cgi-bin/carddisp.pl?gene=TEK
ANGPT1	Angiopoietin 1	Protein Coding	Q15389	54	GC08M107246	16.5438	https://www.genecards.org/cgi-bin/carddisp.pl?gene=ANGPT1
ENG	Endoglin	Protein Coding	P17813	57	GC09M127815	16.426	https://www.genecards.org/cgi-bin/carddisp.pl?gene=ENG
ANGPT2	Angiopoietin 2	Protein Coding	O15123	57	GC08M006499	16.3598	https://www.genecards.org/cgi-bin/carddisp.pl?gene=ANGPT2
VEGFC	Vascular Endothelial Growth Factor C	Protein Coding	P49767	55	GC04M176683	15.1849	https://www.genecards.org/cgi-bin/carddisp.pl?gene=VEGFC
AKT1	AKT Serine/Threonine Kinase 1	Protein Coding	P31749	62	GC14M104769	13.7263	https://www.genecards.org/cgi-bin/carddisp.pl?gene=AKT1
MMP9	Matrix Metallopeptidase 9	Protein Coding	P14780	62	GC20P046008	13.5007	https://www.genecards.org/cgi-bin/carddisp.pl?gene=MMP9
MMP2	Matrix Metallopeptidase 2	Protein Coding	P08253	61	GC16P067771	13.2253	https://www.genecards.org/cgi-bin/carddisp.pl?gene=MMP2
ADGRB3	Adhesion G Protein-Coupled Receptor B3	Protein Coding	O60242	46	GC06P068635	12.9784	https://www.genecards.org/cgi-bin/carddisp.pl?gene=ADGRB3
PLG	Plasminogen	Protein Coding	P00747	58	GC06P160702	12.8727	https://www.genecards.org/cgi-bin/carddisp.pl?gene=PLG
CXCL8	C-X-C Motif Chemokine Ligand 8	Protein Coding	P10145	52	GC04P073740	12.8271	https://www.genecards.org/cgi-bin/carddisp.pl?gene=CXCL8
NOS3	Nitric Oxide Synthase 3	Protein Coding	P29474	58	GC07P156074	12.7835	https://www.genecards.org/cgi-bin/carddisp.pl?gene=NOS3
PTGS2	Prostaglandin-Endoperoxide Synthase 2	Protein Coding	P35354	58	GC01M186671	12.7784	https://www.genecards.org/cgi-bin/carddisp.pl?gene=PTGS2
TYMP	Thymidine Phosphorylase	Protein Coding	P19971	56	GC22M050525	12.4973	https://www.genecards.org/cgi-bin/carddisp.pl?gene=TYMP
ADGRB2	Adhesion G Protein-Coupled Receptor B2	Protein Coding	O60241	47	GC01M031727	12.2182	https://www.genecards.org/cgi-bin/carddisp.pl?gene=ADGRB2
NRP1	Neuropilin 1	Protein Coding	O14786	56	GC10M033177	12.1913	https://www.genecards.org/cgi-bin/carddisp.pl?gene=NRP1
TGFB1	Transforming Growth Factor Beta 1	Protein Coding	P01137	61	GC19M041301	11.6374	https://www.genecards.org/cgi-bin/carddisp.pl?gene=TGFB1
HGF	Hepatocyte Growth Factor	Protein Coding	P14210	60	GC07M081699	11.5732	https://www.genecards.org/cgi-bin/carddisp.pl?gene=HGF
FLT4	Fms Related Receptor Tyrosine Kinase 4	Protein Coding	P35916	61	GC05M182477	11.5238	https://www.genecards.org/cgi-bin/carddisp.pl?gene=FLT4
SRC	SRC Proto-Oncogene, Non-Receptor Tyrosine Kinase	Protein Coding	P12931	60	GC20P037344	11.5009	https://www.genecards.org/cgi-bin/carddisp.pl?gene=SRC
COL18A1	Collagen Type XVIII Alpha 1 Chain	Protein Coding	P39060	55	GC21P045405	11.4724	https://www.genecards.org/cgi-bin/carddisp.pl?gene=COL18A1
PGF	Placental Growth Factor	Protein Coding	P49763	53	GC14M074941	11.4054	https://www.genecards.org/cgi-bin/carddisp.pl?gene=PGF
IL6	Interleukin 6	Protein Coding	P05231	60	GC07P022725	11.0647	https://www.genecards.org/cgi-bin/carddisp.pl?gene=IL6
SERPINF1	Serpin Family F Member 1	Protein Coding	P36955	53	GC17P100163	10.9988	https://www.genecards.org/cgi-bin/carddisp.pl?gene=SERPINF1
STAT3	Signal Transducer And Activator Of Transcription 3	Protein Coding	P40763	62	GC17M042313	10.9159	https://www.genecards.org/cgi-bin/carddisp.pl?gene=STAT3
ITGAV	Integrin Subunit Alpha V	Protein Coding	P06756	56	GC02P186589	10.1439	https://www.genecards.org/cgi-bin/carddisp.pl?gene=ITGAV
ITGB3	Integrin Subunit Beta 3	Protein Coding	P05106	61	GC17P101809	10.0542	https://www.genecards.org/cgi-bin/carddisp.pl?gene=ITGB3
VASH1	Vasohibin 1	Protein Coding	Q7L8A9	43	GC14P076761	9.98993	https://www.genecards.org/cgi-bin/carddisp.pl?gene=VASH1
PDGFRB	Platelet Derived Growth Factor Receptor Beta	Protein Coding	P09619	62	GC05M150113	9.97712	https://www.genecards.org/cgi-bin/carddisp.pl?gene=PDGFRB
EGFR	Epidermal Growth Factor Receptor	Protein Coding	P00533	63	GC07P055019	9.79558	https://www.genecards.org/cgi-bin/carddisp.pl?gene=EGFR
VEGFD	Vascular Endothelial Growth Factor D	Protein Coding	O43915	49	GC0XM015345	9.79534	https://www.genecards.org/cgi-bin/carddisp.pl?gene=VEGFD
CDH5	Cadherin 5	Protein Coding	P33151	55	GC16P066366	9.74695	https://www.genecards.org/cgi-bin/carddisp.pl?gene=CDH5
PECAM1	Platelet And Endothelial Cell Adhesion Molecule 1	Protein Coding	P16284	50	GC17M064319	9.74004	https://www.genecards.org/cgi-bin/carddisp.pl?gene=PECAM1
HPSE	Heparanase	Protein Coding	Q9Y251	52	GC04M083292	9.58511	https://www.genecards.org/cgi-bin/carddisp.pl?gene=HPSE
CTNNB1	Catenin Beta 1	Protein Coding	P35222	62	GC03P041194	9.58494	https://www.genecards.org/cgi-bin/carddisp.pl?gene=CTNNB1
ITGB1	Integrin Subunit Beta 1	Protein Coding	P05556	58	GC10M035364	9.57639	https://www.genecards.org/cgi-bin/carddisp.pl?gene=ITGB1
MAPK1	Mitogen-Activated Protein Kinase 1	Protein Coding	P28482	61	GC22M021759	9.54829	https://www.genecards.org/cgi-bin/carddisp.pl?gene=MAPK1
SCARNA5	Small Cajal Body-Specific RNA 5	RNA Gene		23	GC02P233275	9.44486	https://www.genecards.org/cgi-bin/carddisp.pl?gene=SCARNA5
FGFR1	Fibroblast Growth Factor Receptor 1	Protein Coding	P11362	63	GC08M038400	9.41073	https://www.genecards.org/cgi-bin/carddisp.pl?gene=FGFR1
TNF	Tumor Necrosis Factor	Protein Coding	P01375	61	GC06P125492	9.37824	https://www.genecards.org/cgi-bin/carddisp.pl?gene=TNF
EPO	Erythropoietin	Protein Coding	P01588	51	GC07P100720	9.32861	https://www.genecards.org/cgi-bin/carddisp.pl?gene=EPO
ISM1	Isthmin 1	Protein Coding	B1AKI9	41	GC20P013221	9.11494	https://www.genecards.org/cgi-bin/carddisp.pl?gene=ISM1
FGF1	Fibroblast Growth Factor 1	Protein Coding	P05230	56	GC05M142555	8.96047	https://www.genecards.org/cgi-bin/carddisp.pl?gene=FGF1
FGFR2	Fibroblast Growth Factor Receptor 2	Protein Coding	P21802	64	GC10M121478	8.95859	https://www.genecards.org/cgi-bin/carddisp.pl?gene=FGFR2
VEGFB	Vascular Endothelial Growth Factor B	Protein Coding	P49765	52	GC11P064234	8.92127	https://www.genecards.org/cgi-bin/carddisp.pl?gene=VEGFB
DLL4	Delta Like Canonical Notch Ligand 4	Protein Coding	Q9NR61	55	GC15P040929	8.86635	https://www.genecards.org/cgi-bin/carddisp.pl?gene=DLL4
ANG	Angiogenin	Protein Coding	P03950	54	GC14P043150	8.8037	https://www.genecards.org/cgi-bin/carddisp.pl?gene=ANG
TP53	Tumor Protein P53	Protein Coding	P04637	62	GC17M007661	8.79441	https://www.genecards.org/cgi-bin/carddisp.pl?gene=TP53
GDF2	Growth Differentiation Factor 2	Protein Coding	Q9UK05	52	GC10P047322	8.7882	https://www.genecards.org/cgi-bin/carddisp.pl?gene=GDF2
ACVRL1	Activin A Receptor Like Type 1	Protein Coding	P37023	59	GC12P051906	8.73846	https://www.genecards.org/cgi-bin/carddisp.pl?gene=ACVRL1
CCL2	C-C Motif Chemokine Ligand 2	Protein Coding	P13500	58	GC17P034255	8.7155	https://www.genecards.org/cgi-bin/carddisp.pl?gene=CCL2
TIMP1	TIMP Metallopeptidase Inhibitor 1	Protein Coding	P01033	54	GC0XP056576	8.68812	https://www.genecards.org/cgi-bin/carddisp.pl?gene=TIMP1
ETS1	ETS Proto-Oncogene 1, Transcription Factor	Protein Coding	P14921	56	GC11M128458	8.67817	https://www.genecards.org/cgi-bin/carddisp.pl?gene=ETS1
NOTCH1	Notch Receptor 1	Protein Coding	P46531	61	GC09M138590	8.65909	https://www.genecards.org/cgi-bin/carddisp.pl?gene=NOTCH1
MEG3	Maternally Expressed 3	RNA Gene		34	GC14P115583	8.63657	https://www.genecards.org/cgi-bin/carddisp.pl?gene=MEG3
TIMP2	TIMP Metallopeptidase Inhibitor 2	Protein Coding	P16035	50	GC17M078852	8.33175	https://www.genecards.org/cgi-bin/carddisp.pl?gene=TIMP2
PDGFB	Platelet Derived Growth Factor Subunit B	Protein Coding	P01127	60	GC22M075721	8.19249	https://www.genecards.org/cgi-bin/carddisp.pl?gene=PDGFB
CCN1	Cellular Communication Network Factor 1	Protein Coding	O00622	49	GC01P085585	8.12206	https://www.genecards.org/cgi-bin/carddisp.pl?gene=CCN1
MIR21	MicroRNA 21	RNA Gene		31	GC17P102034	8.09285	https://www.genecards.org/cgi-bin/carddisp.pl?gene=MIR21
EPAS1	Endothelial PAS Domain Protein 1	Protein Coding	Q99814	59	GC02P046293	8.04962	https://www.genecards.org/cgi-bin/carddisp.pl?gene=EPAS1
CD36	CD36 Molecule	Protein Coding	P16671	58	GC07P080369	8.02306	https://www.genecards.org/cgi-bin/carddisp.pl?gene=CD36
MMP14	Matrix Metallopeptidase 14	Protein Coding	P50281	59	GC14P043342	7.97846	https://www.genecards.org/cgi-bin/carddisp.pl?gene=MMP14
TGFB2	Transforming Growth Factor Beta 2	Protein Coding	P61812	60	GC01P218345	7.97044	https://www.genecards.org/cgi-bin/carddisp.pl?gene=TGFB2
PTK2	Protein Tyrosine Kinase 2	Protein Coding	Q05397	56	GC08M140657	7.87038	https://www.genecards.org/cgi-bin/carddisp.pl?gene=PTK2
BAIAP2	BAR/IMD Domain Containing Adaptor Protein 2	Protein Coding	Q9UQB8	50	GC17P081035	7.81728	https://www.genecards.org/cgi-bin/carddisp.pl?gene=BAIAP2
ITGA5	Integrin Subunit Alpha 5	Protein Coding	P08648	56	GC12M055747	7.7986	https://www.genecards.org/cgi-bin/carddisp.pl?gene=ITGA5
VHL	Von Hippel-Lindau Tumor Suppressor	Protein Coding	P40337	56	GC03P020237	7.79523	https://www.genecards.org/cgi-bin/carddisp.pl?gene=VHL
CXCL12	C-X-C Motif Chemokine Ligand 12	Protein Coding	P48061	54	GC10M044370	7.77653	https://www.genecards.org/cgi-bin/carddisp.pl?gene=CXCL12
JAK2	Janus Kinase 2	Protein Coding	O60674	62	GC09P004985	7.77076	https://www.genecards.org/cgi-bin/carddisp.pl?gene=JAK2
ARNT	Aryl Hydrocarbon Receptor Nuclear Translocator	Protein Coding	P27540	54	GC01M150809	7.76902	https://www.genecards.org/cgi-bin/carddisp.pl?gene=ARNT
TIE1	Tyrosine Kinase With Immunoglobulin Like And EGF Like Domains 1	Protein Coding	P35590	54	GC01P043300	7.72294	https://www.genecards.org/cgi-bin/carddisp.pl?gene=TIE1
EFNB2	Ephrin B2	Protein Coding	P52799	52	GC13M106489	7.59377	https://www.genecards.org/cgi-bin/carddisp.pl?gene=EFNB2
PIK3CG	Phosphatidylinositol-4,5-Bisphosphate 3-Kinase Catalytic Subunit Gamma	Protein Coding	P48736	57	GC07P106865	7.4796	https://www.genecards.org/cgi-bin/carddisp.pl?gene=PIK3CG
SMAD4	SMAD Family Member 4	Protein Coding	Q13485	61	GC18P051028	7.42249	https://www.genecards.org/cgi-bin/carddisp.pl?gene=SMAD4
F3	Coagulation Factor III, Tissue Factor	Protein Coding	P13726	54	GC01M094825	7.35209	https://www.genecards.org/cgi-bin/carddisp.pl?gene=F3
IL1B	Interleukin 1 Beta	Protein Coding	P01584	56	GC02M112829	7.32629	https://www.genecards.org/cgi-bin/carddisp.pl?gene=IL1B
LINC01672	Long Intergenic Non-Protein Coding RNA 1672	RNA Gene		18	GC01P011469	7.27971	https://www.genecards.org/cgi-bin/carddisp.pl?gene=LINC01672
FN1	Fibronectin 1	Protein Coding	P02751	59	GC02M215360	7.26918	https://www.genecards.org/cgi-bin/carddisp.pl?gene=FN1
PIK3CA	Phosphatidylinositol-4,5-Bisphosphate 3-Kinase Catalytic Subunit Alpha	Protein Coding	P42336	61	GC03P179148	7.26628	https://www.genecards.org/cgi-bin/carddisp.pl?gene=PIK3CA
BMP6	Bone Morphogenetic Protein 6	Protein Coding	P22004	53	GC06P007726	7.23648	https://www.genecards.org/cgi-bin/carddisp.pl?gene=BMP6
ANPEP	Alanyl Aminopeptidase, Membrane	Protein Coding	P15144	58	GC15M089784	7.17985	https://www.genecards.org/cgi-bin/carddisp.pl?gene=ANPEP
EPHA2	EPH Receptor A2	Protein Coding	P29317	61	GC01M016124	7.11625	https://www.genecards.org/cgi-bin/carddisp.pl?gene=EPHA2
EPHB4	EPH Receptor B4	Protein Coding	P54760	62	GC07M105015	7.10317	https://www.genecards.org/cgi-bin/carddisp.pl?gene=EPHB4
NDP	Norrin Cystine Knot Growth Factor NDP	Protein Coding	Q00604	50	GC0XM043948	7.03667	https://www.genecards.org/cgi-bin/carddisp.pl?gene=NDP
JUN	Jun Proto-Oncogene, AP-1 Transcription Factor Subunit	Protein Coding	P05412	58	GC01M058780	7.03257	https://www.genecards.org/cgi-bin/carddisp.pl?gene=JUN
CCN2	Cellular Communication Network Factor 2	Protein Coding	P29279	54	GC06M131948	7.0288	https://www.genecards.org/cgi-bin/carddisp.pl?gene=CCN2
PVT1	Pvt1 Oncogene	RNA Gene		32	GC08P128043	7.02514	https://www.genecards.org/cgi-bin/carddisp.pl?gene=PVT1
PRKCA	Protein Kinase C Alpha	Protein Coding	P17252	59	GC17P066302	7.02243	https://www.genecards.org/cgi-bin/carddisp.pl?gene=PRKCA
MET	MET Proto-Oncogene, Receptor Tyrosine Kinase	Protein Coding	P08581	63	GC07P116672	6.99249	https://www.genecards.org/cgi-bin/carddisp.pl?gene=MET
SPP1	Secreted Phosphoprotein 1	Protein Coding	P10451	54	GC04P087975	6.9859	https://www.genecards.org/cgi-bin/carddisp.pl?gene=SPP1
PLAU	Plasminogen Activator, Urokinase	Protein Coding	P00749	60	GC10P073909	6.89377	https://www.genecards.org/cgi-bin/carddisp.pl?gene=PLAU
H19	H19 Imprinted Maternally Expressed Transcript	RNA Gene		34	GC11M001995	6.89211	https://www.genecards.org/cgi-bin/carddisp.pl?gene=H19
SETD2	SET Domain Containing 2, Histone Lysine Methyltransferase	Protein Coding	Q9BYW2	56	GC03M047033	6.89148	https://www.genecards.org/cgi-bin/carddisp.pl?gene=SETD2
VWF	Von Willebrand Factor	Protein Coding	P04275	56	GC12M027734	6.83625	https://www.genecards.org/cgi-bin/carddisp.pl?gene=VWF
NOS2	Nitric Oxide Synthase 2	Protein Coding	P35228	58	GC17M027756	6.81487	https://www.genecards.org/cgi-bin/carddisp.pl?gene=NOS2
BDNF-AS	BDNF Antisense RNA	RNA Gene		28	GC11P027466	6.80271	https://www.genecards.org/cgi-bin/carddisp.pl?gene=BDNF-AS
ID1	Inhibitor Of DNA Binding 1	Protein Coding	P41134	49	GC20P031605	6.80225	https://www.genecards.org/cgi-bin/carddisp.pl?gene=ID1
TGFA	Transforming Growth Factor Alpha	Protein Coding	P01135	54	GC02M070447	6.76546	https://www.genecards.org/cgi-bin/carddisp.pl?gene=TGFA
PDGFRA	Platelet Derived Growth Factor Receptor Alpha	Protein Coding	P16234	62	GC04P054229	6.7175	https://www.genecards.org/cgi-bin/carddisp.pl?gene=PDGFRA
SERPINE1	Serpin Family E Member 1	Protein Coding	P05121	59	GC07P101127	6.69022	https://www.genecards.org/cgi-bin/carddisp.pl?gene=SERPINE1
ACE	Angiotensin I Converting Enzyme	Protein Coding	P12821	60	GC17P063477	6.66744	https://www.genecards.org/cgi-bin/carddisp.pl?gene=ACE
AKT3	AKT Serine/Threonine Kinase 3	Protein Coding	Q9Y243	63	GC01M243488	6.65817	https://www.genecards.org/cgi-bin/carddisp.pl?gene=AKT3
TGFBR1	Transforming Growth Factor Beta Receptor 1	Protein Coding	P36897	62	GC09P099696	6.54896	https://www.genecards.org/cgi-bin/carddisp.pl?gene=TGFBR1
EGF	Epidermal Growth Factor	Protein Coding	P01133	60	GC04P109912	6.54795	https://www.genecards.org/cgi-bin/carddisp.pl?gene=EGF
VTN	Vitronectin	Protein Coding	P04004	52	GC17M071093	6.52247	https://www.genecards.org/cgi-bin/carddisp.pl?gene=VTN
COL4A2	Collagen Type IV Alpha 2 Chain	Protein Coding	P08572	55	GC13P110305	6.51329	https://www.genecards.org/cgi-bin/carddisp.pl?gene=COL4A2
TIMP3	TIMP Metallopeptidase Inhibitor 3	Protein Coding	P35625	52	GC22P064973	6.50113	https://www.genecards.org/cgi-bin/carddisp.pl?gene=TIMP3
MAPK3	Mitogen-Activated Protein Kinase 3	Protein Coding	P27361	57	GC16M043239	6.47796	https://www.genecards.org/cgi-bin/carddisp.pl?gene=MAPK3
MAPK14	Mitogen-Activated Protein Kinase 14	Protein Coding	Q16539	59	GC06P125627	6.45469	https://www.genecards.org/cgi-bin/carddisp.pl?gene=MAPK14
BAIAP3	BAI1 Associated Protein 3	Protein Coding	O94812	44	GC16P001333	6.40861	https://www.genecards.org/cgi-bin/carddisp.pl?gene=BAIAP3
VASH2	Vasohibin 2	Protein Coding	Q86V25	42	GC01P212950	6.39359	https://www.genecards.org/cgi-bin/carddisp.pl?gene=VASH2
ECM1	Extracellular Matrix Protein 1	Protein Coding	Q16610	53	GC01P150508	6.38228	https://www.genecards.org/cgi-bin/carddisp.pl?gene=ECM1
NFKB1	Nuclear Factor Kappa B Subunit 1	Protein Coding	P19838	61	GC04P102501	6.38118	https://www.genecards.org/cgi-bin/carddisp.pl?gene=NFKB1
PF4	Platelet Factor 4	Protein Coding	P02776	49	GC04M073980	6.38002	https://www.genecards.org/cgi-bin/carddisp.pl?gene=PF4
THBS2	Thrombospondin 2	Protein Coding	P35442	55	GC06M169215	6.34604	https://www.genecards.org/cgi-bin/carddisp.pl?gene=THBS2
PTEN	Phosphatase And Tensin Homolog	Protein Coding	P60484	60	GC10P106636	6.33487	https://www.genecards.org/cgi-bin/carddisp.pl?gene=PTEN
COL4A3	Collagen Type IV Alpha 3 Chain	Protein Coding	Q01955	55	GC02P227164	6.31652	https://www.genecards.org/cgi-bin/carddisp.pl?gene=COL4A3
CD34	CD34 Molecule	Protein Coding	P28906	54	GC01M207880	6.29175	https://www.genecards.org/cgi-bin/carddisp.pl?gene=CD34
ADM	Adrenomedullin	Protein Coding	P35318	54	GC11P010531	6.28776	https://www.genecards.org/cgi-bin/carddisp.pl?gene=ADM
HMOX1	Heme Oxygenase 1	Protein Coding	P09601	61	GC22P035380	6.27583	https://www.genecards.org/cgi-bin/carddisp.pl?gene=HMOX1
MIR126	MicroRNA 126	RNA Gene		29	GC09P136670	6.27277	https://www.genecards.org/cgi-bin/carddisp.pl?gene=MIR126
NRP2	Neuropilin 2	Protein Coding	O60462	52	GC02P205681	6.2374	https://www.genecards.org/cgi-bin/carddisp.pl?gene=NRP2
CERNA3	Competing Endogenous LncRNA 3 For MiR-645	RNA Gene		19	GC08P056101	6.21189	https://www.genecards.org/cgi-bin/carddisp.pl?gene=CERNA3
TNC	Tenascin C	Protein Coding	P24821	58	GC09M115019	6.18038	https://www.genecards.org/cgi-bin/carddisp.pl?gene=TNC
ANGPT4	Angiopoietin 4	Protein Coding	Q9Y264	48	GC20M000869	6.13624	https://www.genecards.org/cgi-bin/carddisp.pl?gene=ANGPT4
MTOR	Mechanistic Target Of Rapamycin Kinase	Protein Coding	P42345	64	GC01M011106	6.08207	https://www.genecards.org/cgi-bin/carddisp.pl?gene=MTOR
MMRN2	Multimerin 2	Protein Coding	Q9H8L6	38	GC10M086935	6.0635	https://www.genecards.org/cgi-bin/carddisp.pl?gene=MMRN2
MIR7-3HG	MIR7-3 Host Gene	RNA Gene	Q8N6C7	33	GC19P102033	6.0625	https://www.genecards.org/cgi-bin/carddisp.pl?gene=MIR7-3HG
ERBB2	Erb-B2 Receptor Tyrosine Kinase 2	Protein Coding	P04626	63	GC17P039687	6.01404	https://www.genecards.org/cgi-bin/carddisp.pl?gene=ERBB2
LEP	Leptin	Protein Coding	P41159	55	GC07P128241	6.00925	https://www.genecards.org/cgi-bin/carddisp.pl?gene=LEP
CASP3	Caspase 3	Protein Coding	P42574	58	GC04M184627	5.95969	https://www.genecards.org/cgi-bin/carddisp.pl?gene=CASP3
CEACAM1	CEA Cell Adhesion Molecule 1	Protein Coding	P13688	53	GC19M042507	5.92405	https://www.genecards.org/cgi-bin/carddisp.pl?gene=CEACAM1
JAG1	Jagged Canonical Notch Ligand 1	Protein Coding	P78504	59	GC20M010637	5.84378	https://www.genecards.org/cgi-bin/carddisp.pl?gene=JAG1
CD47	CD47 Molecule	Protein Coding	Q08722	53	GC03M108043	5.84153	https://www.genecards.org/cgi-bin/carddisp.pl?gene=CD47
KIT	KIT Proto-Oncogene, Receptor Tyrosine Kinase	Protein Coding	P10721	62	GC04P054657	5.8349	https://www.genecards.org/cgi-bin/carddisp.pl?gene=KIT
RHOA	Ras Homolog Family Member A	Protein Coding	P61586	58	GC03M049359	5.83033	https://www.genecards.org/cgi-bin/carddisp.pl?gene=RHOA
ANGPTL3	Angiopoietin Like 3	Protein Coding	Q9Y5C1	56	GC01P062597	5.80189	https://www.genecards.org/cgi-bin/carddisp.pl?gene=ANGPTL3
FGFR3	Fibroblast Growth Factor Receptor 3	Protein Coding	P22607	63	GC04P003013	5.79252	https://www.genecards.org/cgi-bin/carddisp.pl?gene=FGFR3
SNHG6	Small Nucleolar RNA Host Gene 6	RNA Gene		25	GC08M066921	5.75799	https://www.genecards.org/cgi-bin/carddisp.pl?gene=SNHG6
EGLN1	Egl-9 Family Hypoxia Inducible Factor 1	Protein Coding	Q9GZT9	58	GC01M231363	5.72734	https://www.genecards.org/cgi-bin/carddisp.pl?gene=EGLN1
FZD4	Frizzled Class Receptor 4	Protein Coding	Q9ULV1	57	GC11M086945	5.71889	https://www.genecards.org/cgi-bin/carddisp.pl?gene=FZD4
RECK	Reversion Inducing Cysteine Rich Protein With Kazal Motifs	Protein Coding	O95980	49	GC09P036036	5.69335	https://www.genecards.org/cgi-bin/carddisp.pl?gene=RECK
CXCR4	C-X-C Motif Chemokine Receptor 4	Protein Coding	P61073	61	GC02M136114	5.679	https://www.genecards.org/cgi-bin/carddisp.pl?gene=CXCR4
HRG	Histidine Rich Glycoprotein	Protein Coding	P04196	52	GC03P186660	5.66868	https://www.genecards.org/cgi-bin/carddisp.pl?gene=HRG
TGFBR2	Transforming Growth Factor Beta Receptor 2	Protein Coding	P37173	61	GC03P030623	5.62397	https://www.genecards.org/cgi-bin/carddisp.pl?gene=TGFBR2
MMP1	Matrix Metallopeptidase 1	Protein Coding	P03956	58	GC11M121934	5.61944	https://www.genecards.org/cgi-bin/carddisp.pl?gene=MMP1
PTN	Pleiotrophin	Protein Coding	P21246	50	GC07M137227	5.6104	https://www.genecards.org/cgi-bin/carddisp.pl?gene=PTN
RAC1	Rac Family Small GTPase 1	Protein Coding	P63000	57	GC07P010187	5.53972	https://www.genecards.org/cgi-bin/carddisp.pl?gene=RAC1
ADAMTS1	ADAM Metallopeptidase With Thrombospondin Type 1 Motif 1	Protein Coding	Q9UHI8	52	GC21M026835	5.53909	https://www.genecards.org/cgi-bin/carddisp.pl?gene=ADAMTS1
AKT2	AKT Serine/Threonine Kinase 2	Protein Coding	P31751	62	GC19M040230	5.49077	https://www.genecards.org/cgi-bin/carddisp.pl?gene=AKT2
EPHB2	EPH Receptor B2	Protein Coding	P29323	60	GC01P022710	5.48612	https://www.genecards.org/cgi-bin/carddisp.pl?gene=EPHB2
TNMD	Tenomodulin	Protein Coding	Q9H2S6	41	GC0XP100584	5.46661	https://www.genecards.org/cgi-bin/carddisp.pl?gene=TNMD
PROK1	Prokineticin 1	Protein Coding	P58294	44	GC01P110451	5.43171	https://www.genecards.org/cgi-bin/carddisp.pl?gene=PROK1
RELA	RELA Proto-Oncogene, NF-KB Subunit	Protein Coding	Q04206	59	GC11M065653	5.42361	https://www.genecards.org/cgi-bin/carddisp.pl?gene=RELA
TMX2-CTNND1	TMX2-CTNND1 Readthrough (NMD Candidate)	RNA Gene		23	GC11P057712	5.40411	https://www.genecards.org/cgi-bin/carddisp.pl?gene=TMX2-CTNND1
BSG	Basigin (Ok Blood Group)	Protein Coding	P35613	53	GC19P000571	5.40065	https://www.genecards.org/cgi-bin/carddisp.pl?gene=BSG
WARS1	Tryptophanyl-TRNA Synthetase 1	Protein Coding	P23381	54	GC14M118710	5.40016	https://www.genecards.org/cgi-bin/carddisp.pl?gene=WARS1
PTGS1	Prostaglandin-Endoperoxide Synthase 1	Protein Coding	P23219	55	GC09P122370	5.38585	https://www.genecards.org/cgi-bin/carddisp.pl?gene=PTGS1
RHOJ	Ras Homolog Family Member J	Protein Coding	Q9H4E5	44	GC14P063204	5.37701	https://www.genecards.org/cgi-bin/carddisp.pl?gene=RHOJ
MIAT	Myocardial Infarction Associated Transcript	RNA Gene		32	GC22P026646	5.363	https://www.genecards.org/cgi-bin/carddisp.pl?gene=MIAT
BIRC5	Baculoviral IAP Repeat Containing 5	Protein Coding	O15392	54	GC17P078214	5.34808	https://www.genecards.org/cgi-bin/carddisp.pl?gene=BIRC5
MMP13	Matrix Metallopeptidase 13	Protein Coding	P45452	58	GC11M102942	5.32364	https://www.genecards.org/cgi-bin/carddisp.pl?gene=MMP13
CXCL10	C-X-C Motif Chemokine Ligand 10	Protein Coding	P02778	53	GC04M076021	5.32322	https://www.genecards.org/cgi-bin/carddisp.pl?gene=CXCL10
PPARG	Peroxisome Proliferator Activated Receptor Gamma	Protein Coding	P37231	61	GC03P012287	5.31517	https://www.genecards.org/cgi-bin/carddisp.pl?gene=PPARG
SOD2	Superoxide Dismutase 2	Protein Coding	P04179	56	GC06M159669	5.28887	https://www.genecards.org/cgi-bin/carddisp.pl?gene=SOD2
ADAMTSL1	ADAMTS Like 1	Protein Coding	Q8N6G6	49	GC09P017906	5.283	https://www.genecards.org/cgi-bin/carddisp.pl?gene=ADAMTSL1
MMP7	Matrix Metallopeptidase 7	Protein Coding	P09237	56	GC11M121929	5.24517	https://www.genecards.org/cgi-bin/carddisp.pl?gene=MMP7
COL4A1	Collagen Type IV Alpha 1 Chain	Protein Coding	P02462	56	GC13M110148	5.23755	https://www.genecards.org/cgi-bin/carddisp.pl?gene=COL4A1
MALAT1	Metastasis Associated Lung Adenocarcinoma Transcript 1	RNA Gene		31	GC11P084571	5.22383	https://www.genecards.org/cgi-bin/carddisp.pl?gene=MALAT1
BCL2	BCL2 Apoptosis Regulator	Protein Coding	P10415	59	GC18M063123	5.22143	https://www.genecards.org/cgi-bin/carddisp.pl?gene=BCL2
CNMD	Chondromodulin	Protein Coding	O75829	45	GC13M052704	5.20824	https://www.genecards.org/cgi-bin/carddisp.pl?gene=CNMD
AIMP1	Aminoacyl TRNA Synthetase Complex Interacting Multifunctional Protein 1	Protein Coding	Q12904	54	GC04P106315	5.19996	https://www.genecards.org/cgi-bin/carddisp.pl?gene=AIMP1
AGTR1	Angiotensin II Receptor Type 1	Protein Coding	P30556	60	GC03P148697	5.16366	https://www.genecards.org/cgi-bin/carddisp.pl?gene=AGTR1
PDGFA	Platelet Derived Growth Factor Subunit A	Protein Coding	P04085	52	GC07M000497	5.15539	https://www.genecards.org/cgi-bin/carddisp.pl?gene=PDGFA
EPHA1	EPH Receptor A1	Protein Coding	P21709	55	GC07M143390	5.13757	https://www.genecards.org/cgi-bin/carddisp.pl?gene=EPHA1
SP1	Sp1 Transcription Factor	Protein Coding	P08047	55	GC12P053380	5.10769	https://www.genecards.org/cgi-bin/carddisp.pl?gene=SP1
PRKD1	Protein Kinase D1	Protein Coding	Q15139	57	GC14M029576	5.06933	https://www.genecards.org/cgi-bin/carddisp.pl?gene=PRKD1
ANGPTL4	Angiopoietin Like 4	Protein Coding	Q9BY76	52	GC19P008363	5.06639	https://www.genecards.org/cgi-bin/carddisp.pl?gene=ANGPTL4
BMP4	Bone Morphogenetic Protein 4	Protein Coding	P12644	58	GC14M053949	5.03526	https://www.genecards.org/cgi-bin/carddisp.pl?gene=BMP4
MMP3	Matrix Metallopeptidase 3	Protein Coding	P08254	58	GC11M102835	5.03518	https://www.genecards.org/cgi-bin/carddisp.pl?gene=MMP3
IFNG	Interferon Gamma	Protein Coding	P01579	59	GC12M068154	5.03141	https://www.genecards.org/cgi-bin/carddisp.pl?gene=IFNG
MYC	MYC Proto-Oncogene, BHLH Transcription Factor	Protein Coding	P01106	61	GC08P127735	5.01965	https://www.genecards.org/cgi-bin/carddisp.pl?gene=MYC
S1PR1	Sphingosine-1-Phosphate Receptor 1	Protein Coding	P21453	54	GC01P101236	4.97745	https://www.genecards.org/cgi-bin/carddisp.pl?gene=S1PR1
ROBO4	Roundabout Guidance Receptor 4	Protein Coding	Q8WZ75	52	GC11M124883	4.95259	https://www.genecards.org/cgi-bin/carddisp.pl?gene=ROBO4
UNC5B	Unc-5 Netrin Receptor B	Protein Coding	Q8IZJ1	44	GC10P071212	4.91835	https://www.genecards.org/cgi-bin/carddisp.pl?gene=UNC5B
AGGF1	Angiogenic Factor With G-Patch And FHA Domains 1	Protein Coding	Q8N302	49	GC05P077029	4.91007	https://www.genecards.org/cgi-bin/carddisp.pl?gene=AGGF1
EFNA1	Ephrin A1	Protein Coding	P20827	51	GC01P155127	4.89921	https://www.genecards.org/cgi-bin/carddisp.pl?gene=EFNA1
MIR125A	MicroRNA 125a	RNA Gene		28	GC19P103569	4.89876	https://www.genecards.org/cgi-bin/carddisp.pl?gene=MIR125A
TNFSF12	TNF Superfamily Member 12	Protein Coding	O43508	47	GC17P100462	4.89803	https://www.genecards.org/cgi-bin/carddisp.pl?gene=TNFSF12
F2R	Coagulation Factor II Thrombin Receptor	Protein Coding	P25116	55	GC05P076716	4.86354	https://www.genecards.org/cgi-bin/carddisp.pl?gene=F2R
IFNA1	Interferon Alpha 1	Protein Coding	P01562	48	GC09P021743	4.8633	https://www.genecards.org/cgi-bin/carddisp.pl?gene=IFNA1
IGF1R	Insulin Like Growth Factor 1 Receptor	Protein Coding	P08069	63	GC15P098648	4.8632	https://www.genecards.org/cgi-bin/carddisp.pl?gene=IGF1R
ZC3H12A	Zinc Finger CCCH-Type Containing 12A	Protein Coding	Q5D1E8	47	GC01P037474	4.86028	https://www.genecards.org/cgi-bin/carddisp.pl?gene=ZC3H12A
RPS6KB1	Ribosomal Protein S6 Kinase B1	Protein Coding	P23443	58	GC17P059893	4.83587	https://www.genecards.org/cgi-bin/carddisp.pl?gene=RPS6KB1
SOD2-OT1	SOD2 Overlapping Transcript 1	RNA Gene		18	GC06M159772	4.83028	https://www.genecards.org/cgi-bin/carddisp.pl?gene=SOD2-OT1
VCAM1	Vascular Cell Adhesion Molecule 1	Protein Coding	P19320	55	GC01P100719	4.8113	https://www.genecards.org/cgi-bin/carddisp.pl?gene=VCAM1
MIR223	MicroRNA 223	RNA Gene		28	GC0XP066018	4.7705	https://www.genecards.org/cgi-bin/carddisp.pl?gene=MIR223
PRKD2	Protein Kinase D2	Protein Coding	Q9BZL6	53	GC19M046674	4.76858	https://www.genecards.org/cgi-bin/carddisp.pl?gene=PRKD2
DCN	Decorin	Protein Coding	P07585	56	GC12M091140	4.76547	https://www.genecards.org/cgi-bin/carddisp.pl?gene=DCN
HSPG2	Heparan Sulfate Proteoglycan 2	Protein Coding	P98160	56	GC01M021822	4.74441	https://www.genecards.org/cgi-bin/carddisp.pl?gene=HSPG2
PCNA	Proliferating Cell Nuclear Antigen	Protein Coding	P12004	59	GC20M005114	4.72153	https://www.genecards.org/cgi-bin/carddisp.pl?gene=PCNA
RUNX2	RUNX Family Transcription Factor 2	Protein Coding	Q13950	55	GC06P125726	4.69665	https://www.genecards.org/cgi-bin/carddisp.pl?gene=RUNX2
ICAM1	Intercellular Adhesion Molecule 1	Protein Coding	P05362	59	GC19P102315	4.68853	https://www.genecards.org/cgi-bin/carddisp.pl?gene=ICAM1
IGF1	Insulin Like Growth Factor 1	Protein Coding	P05019	57	GC12M102395	4.68725	https://www.genecards.org/cgi-bin/carddisp.pl?gene=IGF1
CSF1	Colony Stimulating Factor 1	Protein Coding	P09603	53	GC01P109911	4.68191	https://www.genecards.org/cgi-bin/carddisp.pl?gene=CSF1
RAF1	Raf-1 Proto-Oncogene, Serine/Threonine Kinase	Protein Coding	P04049	62	GC03M012583	4.68054	https://www.genecards.org/cgi-bin/carddisp.pl?gene=RAF1
LRP5	LDL Receptor Related Protein 5	Protein Coding	O75197	58	GC11P068298	4.67909	https://www.genecards.org/cgi-bin/carddisp.pl?gene=LRP5
PDE3B	Phosphodiesterase 3B	Protein Coding	Q13370	51	GC11P014643	4.67867	https://www.genecards.org/cgi-bin/carddisp.pl?gene=PDE3B
HSP90AA1	Heat Shock Protein 90 Alpha Family Class A Member 1	Protein Coding	P07900	60	GC14M102080	4.67542	https://www.genecards.org/cgi-bin/carddisp.pl?gene=HSP90AA1
PLAUR	Plasminogen Activator, Urokinase Receptor	Protein Coding	Q03405	53	GC19M043646	4.66157	https://www.genecards.org/cgi-bin/carddisp.pl?gene=PLAUR
RASA1	RAS P21 Protein Activator 1	Protein Coding	P20936	55	GC05P087267	4.64907	https://www.genecards.org/cgi-bin/carddisp.pl?gene=RASA1
EDIL3	EGF Like Repeats And Discoidin Domains 3	Protein Coding	O43854	45	GC05M083940	4.64261	https://www.genecards.org/cgi-bin/carddisp.pl?gene=EDIL3
CCND1	Cyclin D1	Protein Coding	P24385	62	GC11P069641	4.6143	https://www.genecards.org/cgi-bin/carddisp.pl?gene=CCND1
SERPINB5	Serpin Family B Member 5	Protein Coding	P36952	52	GC18P063476	4.60858	https://www.genecards.org/cgi-bin/carddisp.pl?gene=SERPINB5
CA9	Carbonic Anhydrase 9	Protein Coding	Q16790	55	GC09P035673	4.60082	https://www.genecards.org/cgi-bin/carddisp.pl?gene=CA9
MIR494	MicroRNA 494	RNA Gene		24	GC14P115619	4.59065	https://www.genecards.org/cgi-bin/carddisp.pl?gene=MIR494
CALR	Calreticulin	Protein Coding	P27797	60	GC19P012938	4.58781	https://www.genecards.org/cgi-bin/carddisp.pl?gene=CALR
EGFL7	EGF Like Domain Multiple 7	Protein Coding	Q9UHF1	44	GC09P136658	4.58414	https://www.genecards.org/cgi-bin/carddisp.pl?gene=EGFL7
IL10	Interleukin 10	Protein Coding	P22301	56	GC01M206767	4.58131	https://www.genecards.org/cgi-bin/carddisp.pl?gene=IL10
F2RL1	F2R Like Trypsin Receptor 1	Protein Coding	P55085	52	GC05P076818	4.57008	https://www.genecards.org/cgi-bin/carddisp.pl?gene=F2RL1
TGFB3	Transforming Growth Factor Beta 3	Protein Coding	P10600	56	GC14M075958	4.55843	https://www.genecards.org/cgi-bin/carddisp.pl?gene=TGFB3
TNFSF15	TNF Superfamily Member 15	Protein Coding	O95150	52	GC09M114784	4.54763	https://www.genecards.org/cgi-bin/carddisp.pl?gene=TNFSF15
IL1RN	Interleukin 1 Receptor Antagonist	Protein Coding	P18510	58	GC02P141242	4.54661	https://www.genecards.org/cgi-bin/carddisp.pl?gene=IL1RN
HDAC9	Histone Deacetylase 9	Protein Coding	Q9UKV0	58	GC07P018086	4.54597	https://www.genecards.org/cgi-bin/carddisp.pl?gene=HDAC9
SMAD1	SMAD Family Member 1	Protein Coding	Q15797	52	GC04P145481	4.53244	https://www.genecards.org/cgi-bin/carddisp.pl?gene=SMAD1
CSF3	Colony Stimulating Factor 3	Protein Coding	P09919	49	GC17P040015	4.51434	https://www.genecards.org/cgi-bin/carddisp.pl?gene=CSF3
IL1A	Interleukin 1 Alpha	Protein Coding	P01583	54	GC02M112773	4.51091	https://www.genecards.org/cgi-bin/carddisp.pl?gene=IL1A
PRSS23	Serine Protease 23	Protein Coding	O95084	47	GC11P086791	4.50842	https://www.genecards.org/cgi-bin/carddisp.pl?gene=PRSS23
FGFR4	Fibroblast Growth Factor Receptor 4	Protein Coding	P22455	60	GC05P177086	4.50051	https://www.genecards.org/cgi-bin/carddisp.pl?gene=FGFR4
BDNF	Brain Derived Neurotrophic Factor	Protein Coding	P23560	58	GC11M027654	4.49253	https://www.genecards.org/cgi-bin/carddisp.pl?gene=BDNF
NTRK1	Neurotrophic Receptor Tyrosine Kinase 1	Protein Coding	P04629	58	GC01P156815	4.49173	https://www.genecards.org/cgi-bin/carddisp.pl?gene=NTRK1
MCAM	Melanoma Cell Adhesion Molecule	Protein Coding	P43121	50	GC11M119308	4.48714	https://www.genecards.org/cgi-bin/carddisp.pl?gene=MCAM
SDC1	Syndecan 1	Protein Coding	P18827	51	GC02M020200	4.47862	https://www.genecards.org/cgi-bin/carddisp.pl?gene=SDC1
MIR377	MicroRNA 377	RNA Gene		25	GC14P115604	4.46372	https://www.genecards.org/cgi-bin/carddisp.pl?gene=MIR377
MIR146B	MicroRNA 146b	RNA Gene		28	GC10P102436	4.45646	https://www.genecards.org/cgi-bin/carddisp.pl?gene=MIR146B
EDN1	Endothelin 1	Protein Coding	P05305	57	GC06P012236	4.4463	https://www.genecards.org/cgi-bin/carddisp.pl?gene=EDN1
TUG1	Taurine Up-Regulated 1	Protein Coding	A0A6I8PU40	32	GC22P030969	4.4383	https://www.genecards.org/cgi-bin/carddisp.pl?gene=TUG1
ADGRA2	Adhesion G Protein-Coupled Receptor A2	Protein Coding	Q96PE1	45	GC08P037891	4.43508	https://www.genecards.org/cgi-bin/carddisp.pl?gene=ADGRA2
ECSCR	Endothelial Cell Surface Expressed Chemotaxis And Apoptosis Regulator	Protein Coding	Q19T08	33	GC05M139448	4.426	https://www.genecards.org/cgi-bin/carddisp.pl?gene=ECSCR
CXCR3	C-X-C Motif Chemokine Receptor 3	Protein Coding	P49682	52	GC0XM071615	4.38337	https://www.genecards.org/cgi-bin/carddisp.pl?gene=CXCR3
CIB1	Calcium And Integrin Binding 1	Protein Coding	Q99828	51	GC15M090229	4.38303	https://www.genecards.org/cgi-bin/carddisp.pl?gene=CIB1
KRIT1	KRIT1 Ankyrin Repeat Containing	Protein Coding	O00522	50	GC07M092198	4.38273	https://www.genecards.org/cgi-bin/carddisp.pl?gene=KRIT1
ABL1	ABL Proto-Oncogene 1, Non-Receptor Tyrosine Kinase	Protein Coding	P00519	61	GC09P130713	4.36835	https://www.genecards.org/cgi-bin/carddisp.pl?gene=ABL1
SMAD5-AS1	SMAD5 Antisense RNA 1	RNA Gene	Q9Y6J3	28	GC05M136129	4.34938	https://www.genecards.org/cgi-bin/carddisp.pl?gene=SMAD5-AS1
E2F7	E2F Transcription Factor 7	Protein Coding	Q96AV8	43	GC12M077021	4.33502	https://www.genecards.org/cgi-bin/carddisp.pl?gene=E2F7
PTK2B	Protein Tyrosine Kinase 2 Beta	Protein Coding	Q14289	57	GC08P027311	4.31755	https://www.genecards.org/cgi-bin/carddisp.pl?gene=PTK2B
MDK	Midkine	Protein Coding	P21741	51	GC11P046380	4.31678	https://www.genecards.org/cgi-bin/carddisp.pl?gene=MDK
CAV1	Caveolin 1	Protein Coding	Q03135	57	GC07P116524	4.31438	https://www.genecards.org/cgi-bin/carddisp.pl?gene=CAV1
APLN	Apelin	Protein Coding	Q9ULZ1	45	GC0XM129645	4.31187	https://www.genecards.org/cgi-bin/carddisp.pl?gene=APLN
COL15A1	Collagen Type XV Alpha 1 Chain	Protein Coding	P39059	45	GC09P098943	4.30967	https://www.genecards.org/cgi-bin/carddisp.pl?gene=COL15A1
ESR1	Estrogen Receptor 1	Protein Coding	P03372	62	GC06P151656	4.30641	https://www.genecards.org/cgi-bin/carddisp.pl?gene=ESR1
KLK3	Kallikrein Related Peptidase 3	Protein Coding	P07288	55	GC19P050854	4.29965	https://www.genecards.org/cgi-bin/carddisp.pl?gene=KLK3
APLNR	Apelin Receptor	Protein Coding	P35414	51	GC11M057233	4.29823	https://www.genecards.org/cgi-bin/carddisp.pl?gene=APLNR
EZH2	Enhancer Of Zeste 2 Polycomb Repressive Complex 2 Subunit	Protein Coding	Q15910	61	GC07M148807	4.28415	https://www.genecards.org/cgi-bin/carddisp.pl?gene=EZH2
PWAR1	Prader Willi/Angelman Region RNA 1	RNA Gene		21	GC15P025135	4.28282	https://www.genecards.org/cgi-bin/carddisp.pl?gene=PWAR1
METAP2	Methionyl Aminopeptidase 2	Protein Coding	P50579	51	GC12P095473	4.274	https://www.genecards.org/cgi-bin/carddisp.pl?gene=METAP2
MIR217	MicroRNA 217	RNA Gene		24	GC02M055982	4.2698	https://www.genecards.org/cgi-bin/carddisp.pl?gene=MIR217
LOC102723566	Uncharacterized LOC102723566	RNA Gene		18	GC09P127816	4.25127	https://www.genecards.org/cgi-bin/carddisp.pl?gene=LOC102723566
ESM1	Endothelial Cell Specific Molecule 1	Protein Coding	Q9NQ30	47	GC05M054977	4.24544	https://www.genecards.org/cgi-bin/carddisp.pl?gene=ESM1
SEMA4A	Semaphorin 4A	Protein Coding	Q9H3S1	51	GC01P156147	4.23029	https://www.genecards.org/cgi-bin/carddisp.pl?gene=SEMA4A
PTPN11	Protein Tyrosine Phosphatase Non-Receptor Type 11	Protein Coding	Q06124	62	GC12P112418	4.22259	https://www.genecards.org/cgi-bin/carddisp.pl?gene=PTPN11
FOS	Fos Proto-Oncogene, AP-1 Transcription Factor Subunit	Protein Coding	P01100	59	GC14P075278	4.20885	https://www.genecards.org/cgi-bin/carddisp.pl?gene=FOS
MIF	Macrophage Migration Inhibitory Factor	Protein Coding	P14174	56	GC22P023894	4.18638	https://www.genecards.org/cgi-bin/carddisp.pl?gene=MIF
PIK3CB	Phosphatidylinositol-4,5-Bisphosphate 3-Kinase Catalytic Subunit Beta	Protein Coding	P42338	56	GC03M138652	4.1804	https://www.genecards.org/cgi-bin/carddisp.pl?gene=PIK3CB
LEF1-AS1	LEF1 Antisense RNA 1	RNA Gene		25	GC04P108167	4.17382	https://www.genecards.org/cgi-bin/carddisp.pl?gene=LEF1-AS1
GREM1	Gremlin 1, DAN Family BMP Antagonist	Protein Coding	O60565	52	GC15P147892	4.17173	https://www.genecards.org/cgi-bin/carddisp.pl?gene=GREM1
PLCG1	Phospholipase C Gamma 1	Protein Coding	P19174	57	GC20P041136	4.168	https://www.genecards.org/cgi-bin/carddisp.pl?gene=PLCG1
MINAR1	Membrane Integral NOTCH2 Associated Receptor 1	Protein Coding	Q9UPX6	31	GC15P148927	4.15891	https://www.genecards.org/cgi-bin/carddisp.pl?gene=MINAR1
PGR-AS1	PGR Antisense RNA 1	RNA Gene		16	GC11P101131	4.15011	https://www.genecards.org/cgi-bin/carddisp.pl?gene=PGR-AS1
COL1A1	Collagen Type I Alpha 1 Chain	Protein Coding	P02452	57	GC17M072174	4.14871	https://www.genecards.org/cgi-bin/carddisp.pl?gene=COL1A1
XBP1	X-Box Binding Protein 1	Protein Coding	P17861	55	GC22M028794	4.14393	https://www.genecards.org/cgi-bin/carddisp.pl?gene=XBP1
NGF	Nerve Growth Factor	Protein Coding	P01138	60	GC01M115285	4.13864	https://www.genecards.org/cgi-bin/carddisp.pl?gene=NGF
LINC00323	Long Intergenic Non-Protein Coding RNA 323	RNA Gene		24	GC21M041141	4.13744	https://www.genecards.org/cgi-bin/carddisp.pl?gene=LINC00323
BAIAP2L2	BAR/IMD Domain Containing Adaptor Protein 2 Like 2	Protein Coding	Q6UXY1	40	GC22M075043	4.11994	https://www.genecards.org/cgi-bin/carddisp.pl?gene=BAIAP2L2
CXCR2	C-X-C Motif Chemokine Receptor 2	Protein Coding	P25025	59	GC02P218125	4.11794	https://www.genecards.org/cgi-bin/carddisp.pl?gene=CXCR2
JAM3	Junctional Adhesion Molecule 3	Protein Coding	Q9BX67	51	GC11P134068	4.11086	https://www.genecards.org/cgi-bin/carddisp.pl?gene=JAM3
EPHB1	EPH Receptor B1	Protein Coding	P54762	54	GC03P134795	4.10531	https://www.genecards.org/cgi-bin/carddisp.pl?gene=EPHB1
EMP2	Epithelial Membrane Protein 2	Protein Coding	P54851	51	GC16M017915	4.10011	https://www.genecards.org/cgi-bin/carddisp.pl?gene=EMP2
SEMA3E	Semaphorin 3E	Protein Coding	O15041	51	GC07M083363	4.09487	https://www.genecards.org/cgi-bin/carddisp.pl?gene=SEMA3E
RNF213	Ring Finger Protein 213	Protein Coding	Q63HN8	48	GC17P080260	4.08991	https://www.genecards.org/cgi-bin/carddisp.pl?gene=RNF213
ITGB1BP1	Integrin Subunit Beta 1 Binding Protein 1	Protein Coding	O14713	46	GC02M009391	4.08909	https://www.genecards.org/cgi-bin/carddisp.pl?gene=ITGB1BP1
EPOR	Erythropoietin Receptor	Protein Coding	P19235	57	GC19M011377	4.0812	https://www.genecards.org/cgi-bin/carddisp.pl?gene=EPOR
FLT3	Fms Related Receptor Tyrosine Kinase 3	Protein Coding	P36888	61	GC13M028003	4.05978	https://www.genecards.org/cgi-bin/carddisp.pl?gene=FLT3
TMIGD2	Transmembrane And Immunoglobulin Domain Containing 2	Protein Coding	Q96BF3	37	GC19M004292	4.05421	https://www.genecards.org/cgi-bin/carddisp.pl?gene=TMIGD2
AAMP	Angio Associated Migratory Cell Protein	Protein Coding	Q13685	41	GC02M218264	4.04118	https://www.genecards.org/cgi-bin/carddisp.pl?gene=AAMP
IL17F	Interleukin 17F	Protein Coding	Q96PD4	51	GC06M091071	4.03768	https://www.genecards.org/cgi-bin/carddisp.pl?gene=IL17F
ROCK1	Rho Associated Coiled-Coil Containing Protein Kinase 1	Protein Coding	Q13464	57	GC18M032996	4.02737	https://www.genecards.org/cgi-bin/carddisp.pl?gene=ROCK1
VAV3	Vav Guanine Nucleotide Exchange Factor 3	Protein Coding	Q9UKW4	51	GC01M107571	4.02688	https://www.genecards.org/cgi-bin/carddisp.pl?gene=VAV3
SIRT1	Sirtuin 1	Protein Coding	Q96EB6	57	GC10P067884	4.02641	https://www.genecards.org/cgi-bin/carddisp.pl?gene=SIRT1
MKI67	Marker Of Proliferation Ki-67	Protein Coding	P46013	52	GC10M128096	4.02386	https://www.genecards.org/cgi-bin/carddisp.pl?gene=MKI67
MIR20A	MicroRNA 20a	RNA Gene		27	GC13P091659	4.01927	https://www.genecards.org/cgi-bin/carddisp.pl?gene=MIR20A
CD248	CD248 Molecule	Protein Coding	Q9HCU0	46	GC11M066314	4.01616	https://www.genecards.org/cgi-bin/carddisp.pl?gene=CD248
AMOTL2	Angiomotin Like 2	Protein Coding	Q9Y2J4	43	GC03M134355	3.99961	https://www.genecards.org/cgi-bin/carddisp.pl?gene=AMOTL2
XIST	X Inactive Specific Transcript	RNA Gene		30	GC0XM073820	3.99708	https://www.genecards.org/cgi-bin/carddisp.pl?gene=XIST
CSF1R	Colony Stimulating Factor 1 Receptor	Protein Coding	P07333	61	GC05M150053	3.98321	https://www.genecards.org/cgi-bin/carddisp.pl?gene=CSF1R
F2	Coagulation Factor II, Thrombin	Protein Coding	P00734	58	GC11P047386	3.98209	https://www.genecards.org/cgi-bin/carddisp.pl?gene=F2
PDCD10	Programmed Cell Death 10	Protein Coding	Q9BUL8	50	GC03M167683	3.96832	https://www.genecards.org/cgi-bin/carddisp.pl?gene=PDCD10
SRPX2	Sushi Repeat Containing Protein X-Linked 2	Protein Coding	O60687	49	GC0XP100648	3.96495	https://www.genecards.org/cgi-bin/carddisp.pl?gene=SRPX2
CRP	C-Reactive Protein	Protein Coding	P02741	54	GC01M160321	3.95489	https://www.genecards.org/cgi-bin/carddisp.pl?gene=CRP
CXCL1	C-X-C Motif Chemokine Ligand 1	Protein Coding	P09341	51	GC04P073869	3.94788	https://www.genecards.org/cgi-bin/carddisp.pl?gene=CXCL1
EP300	E1A Binding Protein P300	Protein Coding	Q09472	61	GC22P065232	3.93972	https://www.genecards.org/cgi-bin/carddisp.pl?gene=EP300
LINC00667	Long Intergenic Non-Protein Coding RNA 667	RNA Gene		23	GC18P005233	3.93817	https://www.genecards.org/cgi-bin/carddisp.pl?gene=LINC00667
LINC02605	Long Intergenic Non-Protein Coding RNA 2605	RNA Gene		19	GC08P078838	3.93549	https://www.genecards.org/cgi-bin/carddisp.pl?gene=LINC02605
CASP8	Caspase 8	Protein Coding	Q14790	61	GC02P201233	3.92166	https://www.genecards.org/cgi-bin/carddisp.pl?gene=CASP8
NDRG1	N-Myc Downstream Regulated 1	Protein Coding	Q92597	54	GC08M133237	3.91819	https://www.genecards.org/cgi-bin/carddisp.pl?gene=NDRG1
CD44	CD44 Molecule (Indian Blood Group)	Protein Coding	P16070	57	GC11P035139	3.90104	https://www.genecards.org/cgi-bin/carddisp.pl?gene=CD44
IL2	Interleukin 2	Protein Coding	P60568	55	GC04M122451	3.8995	https://www.genecards.org/cgi-bin/carddisp.pl?gene=IL2
PDGFC	Platelet Derived Growth Factor C	Protein Coding	Q9NRA1	51	GC04M156760	3.89931	https://www.genecards.org/cgi-bin/carddisp.pl?gene=PDGFC
GAS5	Growth Arrest Specific 5	RNA Gene		30	GC01M173947	3.89583	https://www.genecards.org/cgi-bin/carddisp.pl?gene=GAS5
STAB1	Stabilin 1	Protein Coding	Q9NY15	47	GC03P052495	3.88018	https://www.genecards.org/cgi-bin/carddisp.pl?gene=STAB1
RAPGEF3	Rap Guanine Nucleotide Exchange Factor 3	Protein Coding	O95398	51	GC12M047736	3.87754	https://www.genecards.org/cgi-bin/carddisp.pl?gene=RAPGEF3
PXN	Paxillin	Protein Coding	P49023	54	GC12M120210	3.87165	https://www.genecards.org/cgi-bin/carddisp.pl?gene=PXN
RAB4B-EGLN2	RAB4B-EGLN2 Readthrough (NMD Candidate)	RNA Gene		19	GC19P040778	3.85205	https://www.genecards.org/cgi-bin/carddisp.pl?gene=RAB4B-EGLN2
HIPK2	Homeodomain Interacting Protein Kinase 2	Protein Coding	Q9H2X6	51	GC07M139561	3.83817	https://www.genecards.org/cgi-bin/carddisp.pl?gene=HIPK2
CBL	Cbl Proto-Oncogene	Protein Coding	P22681	60	GC11P119206	3.83282	https://www.genecards.org/cgi-bin/carddisp.pl?gene=CBL
SPARC	Secreted Protein Acidic And Cysteine Rich	Protein Coding	P09486	57	GC05M151661	3.82065	https://www.genecards.org/cgi-bin/carddisp.pl?gene=SPARC
KRAS	KRAS Proto-Oncogene, GTPase	Protein Coding	P01116	61	GC12M028437	3.81495	https://www.genecards.org/cgi-bin/carddisp.pl?gene=KRAS
HULC	Hepatocellular Carcinoma Up-Regulated Long Non-Coding RNA	RNA Gene		28	GC06P008468	3.80897	https://www.genecards.org/cgi-bin/carddisp.pl?gene=HULC
MAGI1	Membrane Associated Guanylate Kinase, WW And PDZ Domain Containing 1	Protein Coding	Q96QZ7	46	GC03M065330	3.80664	https://www.genecards.org/cgi-bin/carddisp.pl?gene=MAGI1
CHI3L1	Chitinase 3 Like 1	Protein Coding	P36222	54	GC01M203148	3.79535	https://www.genecards.org/cgi-bin/carddisp.pl?gene=CHI3L1
JMJD8	Jumonji Domain Containing 8	Protein Coding	Q96S16	38	GC16M000681	3.78792	https://www.genecards.org/cgi-bin/carddisp.pl?gene=JMJD8
IGFBP3	Insulin Like Growth Factor Binding Protein 3	Protein Coding	P17936	55	GC07M045912	3.77977	https://www.genecards.org/cgi-bin/carddisp.pl?gene=IGFBP3
MEOX2	Mesenchyme Homeobox 2	Protein Coding	P50222	48	GC07M015617	3.76722	https://www.genecards.org/cgi-bin/carddisp.pl?gene=MEOX2
MIR216A	MicroRNA 216a	RNA Gene		27	GC02M055988	3.76096	https://www.genecards.org/cgi-bin/carddisp.pl?gene=MIR216A
MAPK8	Mitogen-Activated Protein Kinase 8	Protein Coding	P45983	58	GC10P048306	3.75665	https://www.genecards.org/cgi-bin/carddisp.pl?gene=MAPK8
ADIPOQ	Adiponectin, C1Q And Collagen Domain Containing	Protein Coding	Q15848	55	GC03P186842	3.75027	https://www.genecards.org/cgi-bin/carddisp.pl?gene=ADIPOQ
MIR210	MicroRNA 210	RNA Gene		28	GC11M010207	3.73834	https://www.genecards.org/cgi-bin/carddisp.pl?gene=MIR210
SEMA6A	Semaphorin 6A	Protein Coding	Q9H2E6	47	GC05M116443	3.73155	https://www.genecards.org/cgi-bin/carddisp.pl?gene=SEMA6A
YJEFN3	YjeF N-Terminal Domain Containing 3	Protein Coding	A6XGL0	33	GC19P019528	3.71865	https://www.genecards.org/cgi-bin/carddisp.pl?gene=YJEFN3
HMGB1	High Mobility Group Box 1	Protein Coding	P09429	57	GC13M030456	3.70617	https://www.genecards.org/cgi-bin/carddisp.pl?gene=HMGB1
ING4	Inhibitor Of Growth Family Member 4	Protein Coding	Q9UNL4	41	GC12M006650	3.70422	https://www.genecards.org/cgi-bin/carddisp.pl?gene=ING4
TGIF1	TGFB Induced Factor Homeobox 1	Protein Coding	Q15583	55	GC18P003411	3.69504	https://www.genecards.org/cgi-bin/carddisp.pl?gene=TGIF1
NTN4	Netrin 4	Protein Coding	Q9HB63	43	GC12M095657	3.68868	https://www.genecards.org/cgi-bin/carddisp.pl?gene=NTN4
FASLG	Fas Ligand	Protein Coding	P48023	57	GC01P172659	3.68718	https://www.genecards.org/cgi-bin/carddisp.pl?gene=FASLG
S100A4	S100 Calcium Binding Protein A4	Protein Coding	P26447	53	GC01M153543	3.67705	https://www.genecards.org/cgi-bin/carddisp.pl?gene=S100A4
PLXND1	Plexin D1	Protein Coding	Q9Y4D7	50	GC03M129555	3.67093	https://www.genecards.org/cgi-bin/carddisp.pl?gene=PLXND1
ITGB5	Integrin Subunit Beta 5	Protein Coding	P18084	52	GC03M124761	3.66464	https://www.genecards.org/cgi-bin/carddisp.pl?gene=ITGB5
MIR15A	MicroRNA 15a	RNA Gene		23	GC13M050049	3.66292	https://www.genecards.org/cgi-bin/carddisp.pl?gene=MIR15A
IL17A	Interleukin 17A	Protein Coding	Q16552	52	GC06P052186	3.65557	https://www.genecards.org/cgi-bin/carddisp.pl?gene=IL17A
RTN4	Reticulon 4	Protein Coding	Q9NQC3	54	GC02M054934	3.65448	https://www.genecards.org/cgi-bin/carddisp.pl?gene=RTN4
TWIST1	Twist Family BHLH Transcription Factor 1	Protein Coding	Q15672	54	GC07M019020	3.65297	https://www.genecards.org/cgi-bin/carddisp.pl?gene=TWIST1
HBEGF	Heparin Binding EGF Like Growth Factor	Protein Coding	Q99075	52	GC05M140332	3.65189	https://www.genecards.org/cgi-bin/carddisp.pl?gene=HBEGF
LINC01139	Long Intergenic Non-Protein Coding RNA 1139	RNA Gene		22	GC01M238480	3.64936	https://www.genecards.org/cgi-bin/carddisp.pl?gene=LINC01139
CDKN2B-AS1	CDKN2B Antisense RNA 1	RNA Gene		30	GC09P021994	3.64914	https://www.genecards.org/cgi-bin/carddisp.pl?gene=CDKN2B-AS1
CXCL5	C-X-C Motif Chemokine Ligand 5	Protein Coding	P42830	48	GC04M073995	3.64431	https://www.genecards.org/cgi-bin/carddisp.pl?gene=CXCL5
FGFBP1	Fibroblast Growth Factor Binding Protein 1	Protein Coding	Q14512	44	GC04M015937	3.63858	https://www.genecards.org/cgi-bin/carddisp.pl?gene=FGFBP1
CHRDL1	Chordin Like 1	Protein Coding	Q9BU40	47	GC0XM110674	3.63365	https://www.genecards.org/cgi-bin/carddisp.pl?gene=CHRDL1
PTX3	Pentraxin 3	Protein Coding	P26022	51	GC03P157436	3.61574	https://www.genecards.org/cgi-bin/carddisp.pl?gene=PTX3
PDGFD	Platelet Derived Growth Factor D	Protein Coding	Q9GZP0	49	GC11M103907	3.61465	https://www.genecards.org/cgi-bin/carddisp.pl?gene=PDGFD
SARS1	Seryl-TRNA Synthetase 1	Protein Coding	P49591	50	GC01P109341	3.61462	https://www.genecards.org/cgi-bin/carddisp.pl?gene=SARS1
SHC1	SHC Adaptor Protein 1	Protein Coding	P29353	52	GC01M154962	3.58325	https://www.genecards.org/cgi-bin/carddisp.pl?gene=SHC1
MIR192	MicroRNA 192	RNA Gene		28	GC11M064891	3.57716	https://www.genecards.org/cgi-bin/carddisp.pl?gene=MIR192
TNFRSF11B	TNF Receptor Superfamily Member 11b	Protein Coding	O00300	55	GC08M118923	3.5753	https://www.genecards.org/cgi-bin/carddisp.pl?gene=TNFRSF11B
IL18	Interleukin 18	Protein Coding	Q14116	53	GC11M112143	3.57294	https://www.genecards.org/cgi-bin/carddisp.pl?gene=IL18
PROX1	Prospero Homeobox 1	Protein Coding	Q92786	51	GC01P213983	3.5659	https://www.genecards.org/cgi-bin/carddisp.pl?gene=PROX1
BRAF	B-Raf Proto-Oncogene, Serine/Threonine Kinase	Protein Coding	P15056	62	GC07M140762	3.56189	https://www.genecards.org/cgi-bin/carddisp.pl?gene=BRAF
THBD	Thrombomodulin	Protein Coding	P07204	55	GC20M023026	3.55812	https://www.genecards.org/cgi-bin/carddisp.pl?gene=THBD
NFE2L2	NFE2 Like BZIP Transcription Factor 2	Protein Coding	Q16236	60	GC02M177227	3.55334	https://www.genecards.org/cgi-bin/carddisp.pl?gene=NFE2L2
ITGA6	Integrin Subunit Alpha 6	Protein Coding	P23229	58	GC02P172427	3.55285	https://www.genecards.org/cgi-bin/carddisp.pl?gene=ITGA6
ANXA2	Annexin A2	Protein Coding	P07355	56	GC15M060347	3.54921	https://www.genecards.org/cgi-bin/carddisp.pl?gene=ANXA2
ROBO1	Roundabout Guidance Receptor 1	Protein Coding	Q9Y6N7	52	GC03M078597	3.52723	https://www.genecards.org/cgi-bin/carddisp.pl?gene=ROBO1
EMC10	ER Membrane Protein Complex Subunit 10	Protein Coding	Q5UCC4	44	GC19P050476	3.51939	https://www.genecards.org/cgi-bin/carddisp.pl?gene=EMC10
ILK	Integrin Linked Kinase	Protein Coding	Q13418	52	GC11P007770	3.51843	https://www.genecards.org/cgi-bin/carddisp.pl?gene=ILK
SNHG15	Small Nucleolar RNA Host Gene 15	RNA Gene		28	GC07M045289	3.51118	https://www.genecards.org/cgi-bin/carddisp.pl?gene=SNHG15
PGR	Progesterone Receptor	Protein Coding	P06401	58	GC11M121910	3.49431	https://www.genecards.org/cgi-bin/carddisp.pl?gene=PGR
MIR23A	MicroRNA 23a	RNA Gene		28	GC19M019649	3.49124	https://www.genecards.org/cgi-bin/carddisp.pl?gene=MIR23A
LOC126806659	BRD4-Independent Group 4 Enhancer GRCh37_chr3:41274918-41276117	Functional Element		9	GC03P041233	3.47654	https://www.genecards.org/cgi-bin/carddisp.pl?gene=LOC126806659
MIR17	MicroRNA 17	RNA Gene		26	GC13P091350	3.46922	https://www.genecards.org/cgi-bin/carddisp.pl?gene=MIR17
MIR199A1	MicroRNA 199a-1	RNA Gene		26	GC19M010817	3.4646	https://www.genecards.org/cgi-bin/carddisp.pl?gene=MIR199A1
BMP2	Bone Morphogenetic Protein 2	Protein Coding	P12643	55	GC20P006767	3.4548	https://www.genecards.org/cgi-bin/carddisp.pl?gene=BMP2
CCL5	C-C Motif Chemokine Ligand 5	Protein Coding	P13501	52	GC17M035871	3.44655	https://www.genecards.org/cgi-bin/carddisp.pl?gene=CCL5
NOTCH4	Notch Receptor 4	Protein Coding	Q99466	55	GC06M090776	3.44563	https://www.genecards.org/cgi-bin/carddisp.pl?gene=NOTCH4
CX3CR1	C-X3-C Motif Chemokine Receptor 1	Protein Coding	P49238	52	GC03M039279	3.4326	https://www.genecards.org/cgi-bin/carddisp.pl?gene=CX3CR1
EGR1	Early Growth Response 1	Protein Coding	P18146	53	GC05P138465	3.4317	https://www.genecards.org/cgi-bin/carddisp.pl?gene=EGR1
HAR1B	Highly Accelerated Region 1B	RNA Gene		23	GC20M063095	3.4314	https://www.genecards.org/cgi-bin/carddisp.pl?gene=HAR1B
IL32	Interleukin 32	Protein Coding	P24001	47	GC16P065053	3.41879	https://www.genecards.org/cgi-bin/carddisp.pl?gene=IL32
VCAN	Versican	Protein Coding	P13611	55	GC05P083471	3.40728	https://www.genecards.org/cgi-bin/carddisp.pl?gene=VCAN
SMOC2	SPARC Related Modular Calcium Binding 2	Protein Coding	Q9H3U7	48	GC06P168441	3.40269	https://www.genecards.org/cgi-bin/carddisp.pl?gene=SMOC2
CREBBP	CREB Binding Protein	Protein Coding	Q92793	62	GC16M017473	3.38079	https://www.genecards.org/cgi-bin/carddisp.pl?gene=CREBBP
MPL	MPL Proto-Oncogene, Thrombopoietin Receptor	Protein Coding	P40238	56	GC01P043337	3.37423	https://www.genecards.org/cgi-bin/carddisp.pl?gene=MPL
GIT1	GIT ArfGAP 1	Protein Coding	Q9Y2X7	50	GC17M029573	3.35989	https://www.genecards.org/cgi-bin/carddisp.pl?gene=GIT1
HFE	Homeostatic Iron Regulator	Protein Coding	Q30201	54	GC06P026087	3.35632	https://www.genecards.org/cgi-bin/carddisp.pl?gene=HFE
ANGPTL6	Angiopoietin Like 6	Protein Coding	Q8NI99	46	GC19M010092	3.33502	https://www.genecards.org/cgi-bin/carddisp.pl?gene=ANGPTL6
NINJ1	Ninjurin 1	Protein Coding	Q92982	46	GC09M093121	3.32748	https://www.genecards.org/cgi-bin/carddisp.pl?gene=NINJ1
MTDH	Metadherin	Protein Coding	Q86UE4	49	GC08P097644	3.32668	https://www.genecards.org/cgi-bin/carddisp.pl?gene=MTDH
MIR18A	MicroRNA 18a	RNA Gene		25	GC13P091665	3.32612	https://www.genecards.org/cgi-bin/carddisp.pl?gene=MIR18A
IL6R	Interleukin 6 Receptor	Protein Coding	P08887	58	GC01P154405	3.32594	https://www.genecards.org/cgi-bin/carddisp.pl?gene=IL6R
NCBP2AS2	NCBP2 Antisense 2 (Head To Head)	Protein Coding	Q69YL0	22	GC03P197883	3.32249	https://www.genecards.org/cgi-bin/carddisp.pl?gene=NCBP2AS2
CCNH	Cyclin H	Protein Coding	P51946	54	GC05M087311	3.32242	https://www.genecards.org/cgi-bin/carddisp.pl?gene=CCNH
KCP	Kielin Cysteine Rich BMP Regulator	Protein Coding	Q6ZWJ8	41	GC07M128862	3.32242	https://www.genecards.org/cgi-bin/carddisp.pl?gene=KCP
LINC00336	Long Intergenic Non-Protein Coding RNA 336	RNA Gene	Q6ZUF6	30	GC06M033586	3.32242	https://www.genecards.org/cgi-bin/carddisp.pl?gene=LINC00336
ZEB1-AS1	ZEB1 Antisense RNA 1	RNA Gene		25	GC10M031166	3.32242	https://www.genecards.org/cgi-bin/carddisp.pl?gene=ZEB1-AS1
LINC00596	Long Intergenic Non-Protein Coding RNA 596	RNA Gene	Q86U02	22	GC14M026602	3.32242	https://www.genecards.org/cgi-bin/carddisp.pl?gene=LINC00596
FAM66B	Family With Sequence Similarity 66 Member B	RNA Gene		20	GC08M007286	3.32242	https://www.genecards.org/cgi-bin/carddisp.pl?gene=FAM66B
LINC01798	Long Intergenic Non-Protein Coding RNA 1798	RNA Gene		20	GC02P066576	3.32242	https://www.genecards.org/cgi-bin/carddisp.pl?gene=LINC01798
SMIM2-IT1	SMIM2 Intronic Transcript 1	RNA Gene		20	GC13M044146	3.32242	https://www.genecards.org/cgi-bin/carddisp.pl?gene=SMIM2-IT1
SPRY4-AS1	SPRY4 Antisense RNA 1	RNA Gene		20	GC05P150764	3.32242	https://www.genecards.org/cgi-bin/carddisp.pl?gene=SPRY4-AS1
LINC01538	Long Intergenic Non-Protein Coding RNA 1538	RNA Gene		19	GC18M064193	3.32242	https://www.genecards.org/cgi-bin/carddisp.pl?gene=LINC01538
LINC00929	Long Intergenic Non-Protein Coding RNA 929	RNA Gene		18	GC15P147580	3.32242	https://www.genecards.org/cgi-bin/carddisp.pl?gene=LINC00929
LINC01020	Long Intergenic Non-Protein Coding RNA 1020	RNA Gene		18	GC05P004987	3.32242	https://www.genecards.org/cgi-bin/carddisp.pl?gene=LINC01020
LINC01762	Long Intergenic Non-Protein Coding RNA 1762	RNA Gene		18	GC01M116424	3.32242	https://www.genecards.org/cgi-bin/carddisp.pl?gene=LINC01762
TTTY7	Testis Expressed Transcript, Y-Linked 7	RNA Gene		18	GC0YP006449	3.32242	https://www.genecards.org/cgi-bin/carddisp.pl?gene=TTTY7
LINC01204	Long Intergenic Non-Protein Coding RNA 1204	RNA Gene		17	GC0XP045367	3.32242	https://www.genecards.org/cgi-bin/carddisp.pl?gene=LINC01204
LINC01721	Long Intergenic Non-Protein Coding RNA 1721	RNA Gene		16	GC20P024502	3.32242	https://www.genecards.org/cgi-bin/carddisp.pl?gene=LINC01721
TTLL11-IT1		RNA Gene		14	GC09M121884	3.32242	https://www.genecards.org/cgi-bin/carddisp.pl?gene=TTLL11-IT1
FAP	Fibroblast Activation Protein Alpha	Protein Coding	Q12884	54	GC02M162170	3.31525	https://www.genecards.org/cgi-bin/carddisp.pl?gene=FAP
BAIAP2L1	BAR/IMD Domain Containing Adaptor Protein 2 Like 1	Protein Coding	Q9UHR4	47	GC07M098294	3.315	https://www.genecards.org/cgi-bin/carddisp.pl?gene=BAIAP2L1
ACE2	Angiotensin Converting Enzyme 2	Protein Coding	Q9BYF1	57	GC0XM015494	3.31022	https://www.genecards.org/cgi-bin/carddisp.pl?gene=ACE2
LOXL2	Lysyl Oxidase Like 2	Protein Coding	Q9Y4K0	54	GC08M023296	3.29387	https://www.genecards.org/cgi-bin/carddisp.pl?gene=LOXL2
MRFAP1P1	MRFAP1 Pseudogene 1	Pseudogene		9	GC0XP153634	3.29228	https://www.genecards.org/cgi-bin/carddisp.pl?gene=MRFAP1P1
AQP1	Aquaporin 1 (Colton Blood Group)	Protein Coding	P29972	56	GC07P030911	3.287	https://www.genecards.org/cgi-bin/carddisp.pl?gene=AQP1
FGF4	Fibroblast Growth Factor 4	Protein Coding	P08620	52	GC11M121396	3.28576	https://www.genecards.org/cgi-bin/carddisp.pl?gene=FGF4
TNFRSF12A	TNF Receptor Superfamily Member 12A	Protein Coding	Q9NP84	50	GC16P003018	3.2849	https://www.genecards.org/cgi-bin/carddisp.pl?gene=TNFRSF12A
PLXDC1	Plexin Domain Containing 1	Protein Coding	Q8IUK5	45	GC17M039063	3.28043	https://www.genecards.org/cgi-bin/carddisp.pl?gene=PLXDC1
OTULIN	OTU Deubiquitinase With Linear Linkage Specificity	Protein Coding	Q96BN8	49	GC05P014677	3.27681	https://www.genecards.org/cgi-bin/carddisp.pl?gene=OTULIN
CLEC14A	C-Type Lectin Domain Containing 14A	Protein Coding	Q86T13	38	GC14M038254	3.27541	https://www.genecards.org/cgi-bin/carddisp.pl?gene=CLEC14A
PDPN	Podoplanin	Protein Coding	Q86YL7	49	GC01P013583	3.27346	https://www.genecards.org/cgi-bin/carddisp.pl?gene=PDPN
CSF2	Colony Stimulating Factor 2	Protein Coding	P04141	54	GC05P132073	3.27322	https://www.genecards.org/cgi-bin/carddisp.pl?gene=CSF2
SLIT2	Slit Guidance Ligand 2	Protein Coding	O94813	54	GC04P023841	3.26899	https://www.genecards.org/cgi-bin/carddisp.pl?gene=SLIT2
TGFBR3	Transforming Growth Factor Beta Receptor 3	Protein Coding	Q03167	55	GC01M091680	3.26402	https://www.genecards.org/cgi-bin/carddisp.pl?gene=TGFBR3
NDP-AS1	NDP Antisense RNA 1	RNA Gene		20	GC0XP043949	3.25475	https://www.genecards.org/cgi-bin/carddisp.pl?gene=NDP-AS1
PKM	Pyruvate Kinase M1/2	Protein Coding	P14618	57	GC15M072199	3.25287	https://www.genecards.org/cgi-bin/carddisp.pl?gene=PKM
HIF1AN	Hypoxia Inducible Factor 1 Subunit Alpha Inhibitor	Protein Coding	Q9NWT6	49	GC10P100529	3.25169	https://www.genecards.org/cgi-bin/carddisp.pl?gene=HIF1AN
CDH1	Cadherin 1	Protein Coding	P12830	58	GC16P068737	3.2326	https://www.genecards.org/cgi-bin/carddisp.pl?gene=CDH1
SHH	Sonic Hedgehog Signaling Molecule	Protein Coding	Q15465	59	GC07M155799	3.22936	https://www.genecards.org/cgi-bin/carddisp.pl?gene=SHH
MIR29A	MicroRNA 29a	RNA Gene		28	GC07M130876	3.22878	https://www.genecards.org/cgi-bin/carddisp.pl?gene=MIR29A
MYDGF	Myeloid Derived Growth Factor	Protein Coding	Q969H8	42	GC19M004641	3.22632	https://www.genecards.org/cgi-bin/carddisp.pl?gene=MYDGF
BMPER	BMP Binding Endothelial Regulator	Protein Coding	Q8N8U9	48	GC07P033905	3.21955	https://www.genecards.org/cgi-bin/carddisp.pl?gene=BMPER
SELE	Selectin E	Protein Coding	P16581	52	GC01M169722	3.21541	https://www.genecards.org/cgi-bin/carddisp.pl?gene=SELE
VCL	Vinculin	Protein Coding	P18206	56	GC10P073995	3.21369	https://www.genecards.org/cgi-bin/carddisp.pl?gene=VCL
CDKN1B	Cyclin Dependent Kinase Inhibitor 1B	Protein Coding	P46527	57	GC12P036153	3.20785	https://www.genecards.org/cgi-bin/carddisp.pl?gene=CDKN1B
POSTN	Periostin	Protein Coding	Q15063	51	GC13M037562	3.20732	https://www.genecards.org/cgi-bin/carddisp.pl?gene=POSTN
SEMA5A	Semaphorin 5A	Protein Coding	Q13591	50	GC05M009036	3.20706	https://www.genecards.org/cgi-bin/carddisp.pl?gene=SEMA5A
SST	Somatostatin	Protein Coding	P61278	49	GC03M187668	3.2061	https://www.genecards.org/cgi-bin/carddisp.pl?gene=SST
CDKN2A	Cyclin Dependent Kinase Inhibitor 2A	Protein Coding	Q8N726	60	GC09M021967	3.20314	https://www.genecards.org/cgi-bin/carddisp.pl?gene=CDKN2A
RRAS	RAS Related	Protein Coding	P10301	50	GC19M049635	3.20309	https://www.genecards.org/cgi-bin/carddisp.pl?gene=RRAS
FAUP4	FAU Pseudogene 4	Pseudogene		11	GC11P085254	3.20099	https://www.genecards.org/cgi-bin/carddisp.pl?gene=FAUP4
MFGE8	Milk Fat Globule EGF And Factor V/VIII Domain Containing	Protein Coding	Q08431	51	GC15M088898	3.19969	https://www.genecards.org/cgi-bin/carddisp.pl?gene=MFGE8
BCAS3	BCAS3 Microtubule Associated Cell Migration Factor	Protein Coding	Q9H6U6	45	GC17P102070	3.1983	https://www.genecards.org/cgi-bin/carddisp.pl?gene=BCAS3
ACKR3	Atypical Chemokine Receptor 3	Protein Coding	P25106	50	GC02P236537	3.19209	https://www.genecards.org/cgi-bin/carddisp.pl?gene=ACKR3
LMO2	LIM Domain Only 2	Protein Coding	P25791	50	GC11M033858	3.19087	https://www.genecards.org/cgi-bin/carddisp.pl?gene=LMO2
AGT	Angiotensinogen	Protein Coding	P01019	58	GC01M230690	3.18078	https://www.genecards.org/cgi-bin/carddisp.pl?gene=AGT
EDNRA	Endothelin Receptor Type A	Protein Coding	P25101	58	GC04P147480	3.17809	https://www.genecards.org/cgi-bin/carddisp.pl?gene=EDNRA
MIR145	MicroRNA 145	RNA Gene		30	GC05P149430	3.17685	https://www.genecards.org/cgi-bin/carddisp.pl?gene=MIR145
SEMA3A	Semaphorin 3A	Protein Coding	Q14563	55	GC07M083955	3.16989	https://www.genecards.org/cgi-bin/carddisp.pl?gene=SEMA3A
ITGB2	Integrin Subunit Beta 2	Protein Coding	P05107	59	GC21M044885	3.16957	https://www.genecards.org/cgi-bin/carddisp.pl?gene=ITGB2
PRKCB	Protein Kinase C Beta	Protein Coding	P05771	57	GC16P065674	3.16664	https://www.genecards.org/cgi-bin/carddisp.pl?gene=PRKCB
CDKN1A	Cyclin Dependent Kinase Inhibitor 1A	Protein Coding	P38936	58	GC06P125635	3.16119	https://www.genecards.org/cgi-bin/carddisp.pl?gene=CDKN1A
YAP1	Yes1 Associated Transcriptional Regulator	Protein Coding	P46937	56	GC11P102110	3.15859	https://www.genecards.org/cgi-bin/carddisp.pl?gene=YAP1
PIK3R1	Phosphoinositide-3-Kinase Regulatory Subunit 1	Protein Coding	P27986	60	GC05P068215	3.15383	https://www.genecards.org/cgi-bin/carddisp.pl?gene=PIK3R1
FGF7	Fibroblast Growth Factor 7	Protein Coding	P21781	52	GC15P049423	3.148	https://www.genecards.org/cgi-bin/carddisp.pl?gene=FGF7
NAMPT	Nicotinamide Phosphoribosyltransferase	Protein Coding	P43490	56	GC07M106248	3.14436	https://www.genecards.org/cgi-bin/carddisp.pl?gene=NAMPT
FUT1	Fucosyltransferase 1 (H Blood Group)	Protein Coding	P19526	48	GC19M048748	3.12819	https://www.genecards.org/cgi-bin/carddisp.pl?gene=FUT1
CD40LG	CD40 Ligand	Protein Coding	P29965	58	GC0XP136649	3.12755	https://www.genecards.org/cgi-bin/carddisp.pl?gene=CD40LG
SHB	SH2 Domain Containing Adaptor Protein B	Protein Coding	Q15464	44	GC09M042375	3.12186	https://www.genecards.org/cgi-bin/carddisp.pl?gene=SHB
SCG3	Secretogranin III	Protein Coding	Q8WXD2	46	GC15P051681	3.11084	https://www.genecards.org/cgi-bin/carddisp.pl?gene=SCG3
F11R	F11 Receptor	Protein Coding	Q9Y624	50	GC01M160995	3.09406	https://www.genecards.org/cgi-bin/carddisp.pl?gene=F11R
PRL	Prolactin	Protein Coding	P01236	52	GC06M022287	3.09375	https://www.genecards.org/cgi-bin/carddisp.pl?gene=PRL
CTSB	Cathepsin B	Protein Coding	P07858	60	GC08M011842	3.08922	https://www.genecards.org/cgi-bin/carddisp.pl?gene=CTSB
AGER	Advanced Glycosylation End-Product Specific Receptor	Protein Coding	Q15109	55	GC06M032180	3.08714	https://www.genecards.org/cgi-bin/carddisp.pl?gene=AGER
TNFSF10	TNF Superfamily Member 10	Protein Coding	P50591	53	GC03M172505	3.0788	https://www.genecards.org/cgi-bin/carddisp.pl?gene=TNFSF10
TGM2	Transglutaminase 2	Protein Coding	P21980	56	GC20M038127	3.07723	https://www.genecards.org/cgi-bin/carddisp.pl?gene=TGM2
PON1	Paraoxonase 1	Protein Coding	P27169	56	GC07M095297	3.07329	https://www.genecards.org/cgi-bin/carddisp.pl?gene=PON1
S1PR3	Sphingosine-1-Phosphate Receptor 3	Protein Coding	Q99500	51	GC09P098339	3.0707	https://www.genecards.org/cgi-bin/carddisp.pl?gene=S1PR3
COL5A1	Collagen Type V Alpha 1 Chain	Protein Coding	P20908	55	GC09P134641	3.05655	https://www.genecards.org/cgi-bin/carddisp.pl?gene=COL5A1
IGF2	Insulin Like Growth Factor 2	Protein Coding	P01344	57	GC11M010286	3.05398	https://www.genecards.org/cgi-bin/carddisp.pl?gene=IGF2
CXCL11	C-X-C Motif Chemokine Ligand 11	Protein Coding	O14625	49	GC04M076033	3.04883	https://www.genecards.org/cgi-bin/carddisp.pl?gene=CXCL11
CDC42	Cell Division Cycle 42	Protein Coding	P60953	59	GC01P022052	3.04366	https://www.genecards.org/cgi-bin/carddisp.pl?gene=CDC42
MIR378A	MicroRNA 378a	RNA Gene		27	GC05P149732	3.04101	https://www.genecards.org/cgi-bin/carddisp.pl?gene=MIR378A
NOTCH3	Notch Receptor 3	Protein Coding	Q9UM47	60	GC19M015159	3.03894	https://www.genecards.org/cgi-bin/carddisp.pl?gene=NOTCH3
MIR200B	MicroRNA 200b	RNA Gene		28	GC01P001167	3.03774	https://www.genecards.org/cgi-bin/carddisp.pl?gene=MIR200B
PPP1R16B	Protein Phosphatase 1 Regulatory Subunit 16B	Protein Coding	Q96T49	42	GC20P038805	3.03755	https://www.genecards.org/cgi-bin/carddisp.pl?gene=PPP1R16B
PDCD6	Programmed Cell Death 6	Protein Coding	O75340	45	GC05P000597	3.03208	https://www.genecards.org/cgi-bin/carddisp.pl?gene=PDCD6
ID3	Inhibitor Of DNA Binding 3	Protein Coding	Q02535	47	GC01M023557	3.02745	https://www.genecards.org/cgi-bin/carddisp.pl?gene=ID3
BMX	BMX Non-Receptor Tyrosine Kinase	Protein Coding	P51813	54	GC0XP015464	3.0259	https://www.genecards.org/cgi-bin/carddisp.pl?gene=BMX
NR4A1	Nuclear Receptor Subfamily 4 Group A Member 1	Protein Coding	P22736	56	GC12P052022	3.02145	https://www.genecards.org/cgi-bin/carddisp.pl?gene=NR4A1
LGALS1	Galectin 1	Protein Coding	P09382	51	GC22P037675	3.01933	https://www.genecards.org/cgi-bin/carddisp.pl?gene=LGALS1
HLA-G	Major Histocompatibility Complex, Class I, G	Protein Coding	P17693	53	GC06P125439	3.01751	https://www.genecards.org/cgi-bin/carddisp.pl?gene=HLA-G
CCN3	Cellular Communication Network Factor 3	Protein Coding	P48745	47	GC08P119416	3.01144	https://www.genecards.org/cgi-bin/carddisp.pl?gene=CCN3
CEBPB	CCAAT Enhancer Binding Protein Beta	Protein Coding	P17676	52	GC20P050190	3.00281	https://www.genecards.org/cgi-bin/carddisp.pl?gene=CEBPB
CD40	CD40 Molecule	Protein Coding	P25942	59	GC20P046118	2.9949	https://www.genecards.org/cgi-bin/carddisp.pl?gene=CD40
SNORD15A	Small Nucleolar RNA, C/D Box 15A	RNA Gene		23	GC11P075400	2.98624	https://www.genecards.org/cgi-bin/carddisp.pl?gene=SNORD15A
LINC-ROR	Long Intergenic Non-Protein Coding RNA, Regulator Of Reprogramming	RNA Gene		23	GC18M057054	2.98614	https://www.genecards.org/cgi-bin/carddisp.pl?gene=LINC-ROR
NTN1	Netrin 1	Protein Coding	O95631	54	GC17P100538	2.9834	https://www.genecards.org/cgi-bin/carddisp.pl?gene=NTN1
UQCRB	Ubiquinol-Cytochrome C Reductase Binding Protein	Protein Coding	P14927	50	GC08M096225	2.9822	https://www.genecards.org/cgi-bin/carddisp.pl?gene=UQCRB
COL7A1	Collagen Type VII Alpha 1 Chain	Protein Coding	Q02388	52	GC03M048564	2.97887	https://www.genecards.org/cgi-bin/carddisp.pl?gene=COL7A1
SPHK1	Sphingosine Kinase 1	Protein Coding	Q9NYA1	54	GC17P076376	2.96479	https://www.genecards.org/cgi-bin/carddisp.pl?gene=SPHK1
MIR26A1	MicroRNA 26a-1	RNA Gene		27	GC03P037969	2.96435	https://www.genecards.org/cgi-bin/carddisp.pl?gene=MIR26A1
PROKR1	Prokineticin Receptor 1	Protein Coding	Q8TCW9	44	GC02P068643	2.96416	https://www.genecards.org/cgi-bin/carddisp.pl?gene=PROKR1
NOTCH2	Notch Receptor 2	Protein Coding	Q04721	60	GC01M119911	2.96328	https://www.genecards.org/cgi-bin/carddisp.pl?gene=NOTCH2
HDAC5	Histone Deacetylase 5	Protein Coding	Q9UQL6	56	GC17M044076	2.96304	https://www.genecards.org/cgi-bin/carddisp.pl?gene=HDAC5
MIR320A	MicroRNA 320a	RNA Gene		28	GC08M022301	2.9628	https://www.genecards.org/cgi-bin/carddisp.pl?gene=MIR320A
CYBB	Cytochrome B-245 Beta Chain	Protein Coding	P04839	57	GC0XP037780	2.95414	https://www.genecards.org/cgi-bin/carddisp.pl?gene=CYBB
SELP	Selectin P	Protein Coding	P16109	54	GC01M169558	2.95399	https://www.genecards.org/cgi-bin/carddisp.pl?gene=SELP
WNT5A	Wnt Family Member 5A	Protein Coding	P41221	60	GC03M055465	2.95229	https://www.genecards.org/cgi-bin/carddisp.pl?gene=WNT5A
ADGRG1	Adhesion G Protein-Coupled Receptor G1	Protein Coding	Q9Y653	51	GC16P057610	2.94758	https://www.genecards.org/cgi-bin/carddisp.pl?gene=ADGRG1
RCAN1	Regulator Of Calcineurin 1	Protein Coding	P53805	51	GC21M034513	2.94732	https://www.genecards.org/cgi-bin/carddisp.pl?gene=RCAN1
IL4	Interleukin 4	Protein Coding	P05112	55	GC05P132673	2.94466	https://www.genecards.org/cgi-bin/carddisp.pl?gene=IL4
HTRA1	HtrA Serine Peptidase 1	Protein Coding	Q92743	54	GC10P122461	2.94273	https://www.genecards.org/cgi-bin/carddisp.pl?gene=HTRA1
MIR497	MicroRNA 497	RNA Gene		25	GC17M016820	2.93897	https://www.genecards.org/cgi-bin/carddisp.pl?gene=MIR497
IRS1	Insulin Receptor Substrate 1	Protein Coding	P35568	56	GC02M226731	2.93602	https://www.genecards.org/cgi-bin/carddisp.pl?gene=IRS1
MMP19	Matrix Metallopeptidase 19	Protein Coding	Q99542	54	GC12M055835	2.92583	https://www.genecards.org/cgi-bin/carddisp.pl?gene=MMP19
SERPINA4	Serpin Family A Member 4	Protein Coding	P29622	47	GC14P094561	2.9238	https://www.genecards.org/cgi-bin/carddisp.pl?gene=SERPINA4
TRC-GCA24-1	TRNA-Cys (GCA) 24-1	RNA Gene		11	GC17M071542	2.9238	https://www.genecards.org/cgi-bin/carddisp.pl?gene=TRC-GCA24-1
KLF2	KLF Transcription Factor 2	Protein Coding	Q9Y5W3	48	GC19P102608	2.92114	https://www.genecards.org/cgi-bin/carddisp.pl?gene=KLF2
MIR221	MicroRNA 221	RNA Gene		27	GC0XM045746	2.91974	https://www.genecards.org/cgi-bin/carddisp.pl?gene=MIR221
MDM2	MDM2 Proto-Oncogene	Protein Coding	Q00987	62	GC12P068808	2.91741	https://www.genecards.org/cgi-bin/carddisp.pl?gene=MDM2
MIR92A1	MicroRNA 92a-1	RNA Gene		25	GC13P091664	2.91388	https://www.genecards.org/cgi-bin/carddisp.pl?gene=MIR92A1
CDK2	Cyclin Dependent Kinase 2	Protein Coding	P24941	60	GC12P055966	2.91129	https://www.genecards.org/cgi-bin/carddisp.pl?gene=CDK2
MIR27B	MicroRNA 27b	RNA Gene		28	GC09P098562	2.9099	https://www.genecards.org/cgi-bin/carddisp.pl?gene=MIR27B
ERG	ETS Transcription Factor ERG	Protein Coding	P11308	55	GC21M038367	2.90592	https://www.genecards.org/cgi-bin/carddisp.pl?gene=ERG
PIGF	Phosphatidylinositol Glycan Anchor Biosynthesis Class F	Protein Coding	Q07326	45	GC02M046580	2.90251	https://www.genecards.org/cgi-bin/carddisp.pl?gene=PIGF
BCL2L1	BCL2 Like 1	Protein Coding	Q07817	57	GC20M031664	2.90185	https://www.genecards.org/cgi-bin/carddisp.pl?gene=BCL2L1
MIR424	MicroRNA 424	RNA Gene		25	GC0XM134748	2.89777	https://www.genecards.org/cgi-bin/carddisp.pl?gene=MIR424
MMP12	Matrix Metallopeptidase 12	Protein Coding	P39900	55	GC11M102862	2.89621	https://www.genecards.org/cgi-bin/carddisp.pl?gene=MMP12
DANCR	Differentiation Antagonizing Non-Protein Coding RNA	RNA Gene	P0C864	29	GC04P052712	2.895	https://www.genecards.org/cgi-bin/carddisp.pl?gene=DANCR
TLN1	Talin 1	Protein Coding	Q9Y490	50	GC09M035696	2.89146	https://www.genecards.org/cgi-bin/carddisp.pl?gene=TLN1
TNFSF11	TNF Superfamily Member 11	Protein Coding	O14788	58	GC13P042562	2.8891	https://www.genecards.org/cgi-bin/carddisp.pl?gene=TNFSF11
TBXA2R	Thromboxane A2 Receptor	Protein Coding	P21731	58	GC19M003594	2.88704	https://www.genecards.org/cgi-bin/carddisp.pl?gene=TBXA2R
BMP10	Bone Morphogenetic Protein 10	Protein Coding	O95393	47	GC02M068865	2.88546	https://www.genecards.org/cgi-bin/carddisp.pl?gene=BMP10
CYP2C9	Cytochrome P450 Family 2 Subfamily C Member 9	Protein Coding	P11712	55	GC10P094938	2.88058	https://www.genecards.org/cgi-bin/carddisp.pl?gene=CYP2C9
HSPB6	Heat Shock Protein Family B (Small) Member 6	Protein Coding	O14558	47	GC19M088841	2.87721	https://www.genecards.org/cgi-bin/carddisp.pl?gene=HSPB6
E2F8	E2F Transcription Factor 8	Protein Coding	A0AVK6	41	GC11M019203	2.87721	https://www.genecards.org/cgi-bin/carddisp.pl?gene=E2F8
RARRES2	Retinoic Acid Receptor Responder 2	Protein Coding	Q99969	48	GC07M150333	2.87246	https://www.genecards.org/cgi-bin/carddisp.pl?gene=RARRES2
JUNB	JunB Proto-Oncogene, AP-1 Transcription Factor Subunit	Protein Coding	P17275	49	GC19P012791	2.86702	https://www.genecards.org/cgi-bin/carddisp.pl?gene=JUNB
AGTR2	Angiotensin II Receptor Type 2	Protein Coding	P50052	52	GC0XP116170	2.86625	https://www.genecards.org/cgi-bin/carddisp.pl?gene=AGTR2
VIM	Vimentin	Protein Coding	P08670	60	GC10P017227	2.8632	https://www.genecards.org/cgi-bin/carddisp.pl?gene=VIM
MIR132	MicroRNA 132	RNA Gene		29	GC17M002049	2.86265	https://www.genecards.org/cgi-bin/carddisp.pl?gene=MIR132
STAT1	Signal Transducer And Activator Of Transcription 1	Protein Coding	P42224	61	GC02M190908	2.86157	https://www.genecards.org/cgi-bin/carddisp.pl?gene=STAT1
EFEMP1	EGF Containing Fibulin Extracellular Matrix Protein 1	Protein Coding	Q12805	52	GC02M055865	2.85966	https://www.genecards.org/cgi-bin/carddisp.pl?gene=EFEMP1
MIR101-1	MicroRNA 101-1	RNA Gene		25	GC01M065058	2.85786	https://www.genecards.org/cgi-bin/carddisp.pl?gene=MIR101-1
MTA1	Metastasis Associated 1	Protein Coding	Q13330	50	GC14P105419	2.85736	https://www.genecards.org/cgi-bin/carddisp.pl?gene=MTA1
INS	Insulin	Protein Coding	P01308	56	GC11M002159	2.85223	https://www.genecards.org/cgi-bin/carddisp.pl?gene=INS
CXCL17	C-X-C Motif Chemokine Ligand 17	Protein Coding	Q6UXB2	39	GC19M042428	2.85059	https://www.genecards.org/cgi-bin/carddisp.pl?gene=CXCL17
NAXE	NAD(P)HX Epimerase	Protein Coding	Q8NCW5	48	GC01P156591	2.84979	https://www.genecards.org/cgi-bin/carddisp.pl?gene=NAXE
NRARP	NOTCH Regulated Ankyrin Repeat Protein	Protein Coding	Q7Z6K4	37	GC09M137299	2.84879	https://www.genecards.org/cgi-bin/carddisp.pl?gene=NRARP
IFNA2	Interferon Alpha 2	Protein Coding	P01563	52	GC09M021384	2.84783	https://www.genecards.org/cgi-bin/carddisp.pl?gene=IFNA2
PF4V1	Platelet Factor 4 Variant 1	Protein Coding	P10720	42	GC04P073853	2.84375	https://www.genecards.org/cgi-bin/carddisp.pl?gene=PF4V1
MIR199B	MicroRNA 199b	RNA Gene		26	GC09M128244	2.84216	https://www.genecards.org/cgi-bin/carddisp.pl?gene=MIR199B
MIR17HG	MiR-17-92a-1 Cluster Host Gene	RNA Gene	Q75NE6	32	GC13P091347	2.83905	https://www.genecards.org/cgi-bin/carddisp.pl?gene=MIR17HG
DAB2IP	DAB2 Interacting Protein	Protein Coding	Q5VWQ8	48	GC09P123312	2.83594	https://www.genecards.org/cgi-bin/carddisp.pl?gene=DAB2IP
GATA2	GATA Binding Protein 2	Protein Coding	P23769	57	GC03M128479	2.82474	https://www.genecards.org/cgi-bin/carddisp.pl?gene=GATA2
CDH13	Cadherin 13	Protein Coding	P55290	53	GC16P082626	2.82462	https://www.genecards.org/cgi-bin/carddisp.pl?gene=CDH13
PIK3C2A	Phosphatidylinositol-4-Phosphate 3-Kinase Catalytic Subunit Type 2 Alpha	Protein Coding	O00443	55	GC11M017898	2.82324	https://www.genecards.org/cgi-bin/carddisp.pl?gene=PIK3C2A
REN	Renin	Protein Coding	P00797	57	GC01M204154	2.8203	https://www.genecards.org/cgi-bin/carddisp.pl?gene=REN
EMSLR	E2F1 MRNA Stabilizing LncRNA	RNA Gene		19	GC07P105158	2.81672	https://www.genecards.org/cgi-bin/carddisp.pl?gene=EMSLR
PROKR2	Prokineticin Receptor 2	Protein Coding	Q8NFJ6	50	GC20M009575	2.81295	https://www.genecards.org/cgi-bin/carddisp.pl?gene=PROKR2
ADGRL4	Adhesion G Protein-Coupled Receptor L4	Protein Coding	Q9HBW9	43	GC01M078889	2.81085	https://www.genecards.org/cgi-bin/carddisp.pl?gene=ADGRL4
STAB2	Stabilin 2	Protein Coding	Q8WWQ8	46	GC12P103587	2.80877	https://www.genecards.org/cgi-bin/carddisp.pl?gene=STAB2
CRIPTO	Cripto, EGF-CFC Family Member	Protein Coding	P13385	48	GC03P056200	2.80555	https://www.genecards.org/cgi-bin/carddisp.pl?gene=CRIPTO
KLF4	KLF Transcription Factor 4	Protein Coding	O43474	55	GC09M107484	2.79569	https://www.genecards.org/cgi-bin/carddisp.pl?gene=KLF4
DLL1	Delta Like Canonical Notch Ligand 1	Protein Coding	O00548	54	GC06M170282	2.79315	https://www.genecards.org/cgi-bin/carddisp.pl?gene=DLL1
SLC31A1	Solute Carrier Family 31 Member 1	Protein Coding	O15431	53	GC09P113221	2.79315	https://www.genecards.org/cgi-bin/carddisp.pl?gene=SLC31A1
COL1A2	Collagen Type I Alpha 2 Chain	Protein Coding	P08123	56	GC07P094394	2.79034	https://www.genecards.org/cgi-bin/carddisp.pl?gene=COL1A2
MIR27A	MicroRNA 27a	RNA Gene		30	GC19M019647	2.78997	https://www.genecards.org/cgi-bin/carddisp.pl?gene=MIR27A
LEPR	Leptin Receptor	Protein Coding	P48357	58	GC01P065435	2.78846	https://www.genecards.org/cgi-bin/carddisp.pl?gene=LEPR
SEMA4D	Semaphorin 4D	Protein Coding	Q92854	54	GC09M089360	2.78659	https://www.genecards.org/cgi-bin/carddisp.pl?gene=SEMA4D
NEO1	Neogenin 1	Protein Coding	Q92859	50	GC15P073051	2.78222	https://www.genecards.org/cgi-bin/carddisp.pl?gene=NEO1
MIR34A	MicroRNA 34a	RNA Gene		29	GC01M013270	2.78135	https://www.genecards.org/cgi-bin/carddisp.pl?gene=MIR34A
COL4A6	Collagen Type IV Alpha 6 Chain	Protein Coding	Q14031	51	GC0XM108155	2.77605	https://www.genecards.org/cgi-bin/carddisp.pl?gene=COL4A6
RUNX1	RUNX Family Transcription Factor 1	Protein Coding	Q01196	58	GC21M034787	2.76723	https://www.genecards.org/cgi-bin/carddisp.pl?gene=RUNX1
MST1R	Macrophage Stimulating 1 Receptor	Protein Coding	Q04912	57	GC03M053526	2.7664	https://www.genecards.org/cgi-bin/carddisp.pl?gene=MST1R
HDAC7	Histone Deacetylase 7	Protein Coding	Q8WUI4	52	GC12M047782	2.76089	https://www.genecards.org/cgi-bin/carddisp.pl?gene=HDAC7
BAX	BCL2 Associated X, Apoptosis Regulator	Protein Coding	Q07812	60	GC19P048954	2.75957	https://www.genecards.org/cgi-bin/carddisp.pl?gene=BAX
SYNJ2BP	Synaptojanin 2 Binding Protein	Protein Coding	P57105	42	GC14M070366	2.75906	https://www.genecards.org/cgi-bin/carddisp.pl?gene=SYNJ2BP
ALK	ALK Receptor Tyrosine Kinase	Protein Coding	Q9UM73	59	GC02M029190	2.75674	https://www.genecards.org/cgi-bin/carddisp.pl?gene=ALK
MIR29C	MicroRNA 29c	RNA Gene		25	GC01M207829	2.74988	https://www.genecards.org/cgi-bin/carddisp.pl?gene=MIR29C
MIR133B	MicroRNA 133b	RNA Gene		29	GC06P052148	2.74764	https://www.genecards.org/cgi-bin/carddisp.pl?gene=MIR133B
MIR451A	MicroRNA 451a	RNA Gene		24	GC17M028861	2.74299	https://www.genecards.org/cgi-bin/carddisp.pl?gene=MIR451A
MIR205	MicroRNA 205	RNA Gene		26	GC01P209432	2.73441	https://www.genecards.org/cgi-bin/carddisp.pl?gene=MIR205
CD160	CD160 Molecule	Protein Coding	O95971	48	GC01P145719	2.72211	https://www.genecards.org/cgi-bin/carddisp.pl?gene=CD160
CREB1	CAMP Responsive Element Binding Protein 1	Protein Coding	P16220	58	GC02P207529	2.71698	https://www.genecards.org/cgi-bin/carddisp.pl?gene=CREB1
ARHGAP24	Rho GTPase Activating Protein 24	Protein Coding	Q8N264	47	GC04P085475	2.71233	https://www.genecards.org/cgi-bin/carddisp.pl?gene=ARHGAP24
SCUBE3	Signal Peptide, CUB Domain And EGF Like Domain Containing 3	Protein Coding	Q8IX30	48	GC06P125612	2.70738	https://www.genecards.org/cgi-bin/carddisp.pl?gene=SCUBE3
PIK3R6	Phosphoinositide-3-Kinase Regulatory Subunit 6	Protein Coding	Q5UE93	36	GC17M008802	2.70717	https://www.genecards.org/cgi-bin/carddisp.pl?gene=PIK3R6
IL13	Interleukin 13	Protein Coding	P35225	52	GC05P132656	2.70544	https://www.genecards.org/cgi-bin/carddisp.pl?gene=IL13
IFNB1	Interferon Beta 1	Protein Coding	P01574	52	GC09M021077	2.7017	https://www.genecards.org/cgi-bin/carddisp.pl?gene=IFNB1
MEG8	Maternally Expressed 8, Small Nucleolar RNA Host Gene	RNA Gene		27	GC14P115584	2.69394	https://www.genecards.org/cgi-bin/carddisp.pl?gene=MEG8
FOSL1	FOS Like 1, AP-1 Transcription Factor Subunit	Protein Coding	P15407	54	GC11M121228	2.69328	https://www.genecards.org/cgi-bin/carddisp.pl?gene=FOSL1
DNMT1	DNA Methyltransferase 1	Protein Coding	P26358	61	GC19M010133	2.68979	https://www.genecards.org/cgi-bin/carddisp.pl?gene=DNMT1
SMAD2	SMAD Family Member 2	Protein Coding	Q15796	61	GC18M047809	2.68811	https://www.genecards.org/cgi-bin/carddisp.pl?gene=SMAD2
BMPR1A	Bone Morphogenetic Protein Receptor Type 1A	Protein Coding	P36894	60	GC10P106576	2.68522	https://www.genecards.org/cgi-bin/carddisp.pl?gene=BMPR1A
MIR16-1	MicroRNA 16-1	RNA Gene		26	GC13M050048	2.68384	https://www.genecards.org/cgi-bin/carddisp.pl?gene=MIR16-1
CYP1B1	Cytochrome P450 Family 1 Subfamily B Member 1	Protein Coding	Q16678	56	GC02M038066	2.68155	https://www.genecards.org/cgi-bin/carddisp.pl?gene=CYP1B1
NR2F2	Nuclear Receptor Subfamily 2 Group F Member 2	Protein Coding	P24468	57	GC15P096325	2.68006	https://www.genecards.org/cgi-bin/carddisp.pl?gene=NR2F2
IL24	Interleukin 24	Protein Coding	Q13007	49	GC01P206897	2.67732	https://www.genecards.org/cgi-bin/carddisp.pl?gene=IL24
CX3CL1	C-X3-C Motif Chemokine Ligand 1	Protein Coding	P78423	53	GC16P057372	2.67588	https://www.genecards.org/cgi-bin/carddisp.pl?gene=CX3CL1
MGAT5	Alpha-1,6-Mannosylglycoprotein 6-Beta-N-Acetylglucosaminyltransferase	Protein Coding	Q09328	49	GC02P134119	2.67058	https://www.genecards.org/cgi-bin/carddisp.pl?gene=MGAT5
TFCP2	Transcription Factor CP2	Protein Coding	Q12800	49	GC12M051093	2.66684	https://www.genecards.org/cgi-bin/carddisp.pl?gene=TFCP2
MIR30A	MicroRNA 30a	RNA Gene		26	GC06M071403	2.66405	https://www.genecards.org/cgi-bin/carddisp.pl?gene=MIR30A
AMOT	Angiomotin	Protein Coding	Q4VCS5	47	GC0XM112774	2.6591	https://www.genecards.org/cgi-bin/carddisp.pl?gene=AMOT
TET2	Tet Methylcytosine Dioxygenase 2	Protein Coding	Q6N021	54	GC04P105145	2.65755	https://www.genecards.org/cgi-bin/carddisp.pl?gene=TET2
MIR503	MicroRNA 503	RNA Gene		26	GC0XM134747	2.65596	https://www.genecards.org/cgi-bin/carddisp.pl?gene=MIR503
PPARD	Peroxisome Proliferator Activated Receptor Delta	Protein Coding	Q03181	54	GC06P125613	2.65344	https://www.genecards.org/cgi-bin/carddisp.pl?gene=PPARD
MIR15B	MicroRNA 15b	RNA Gene		27	GC03P160404	2.64655	https://www.genecards.org/cgi-bin/carddisp.pl?gene=MIR15B
CDKN3	Cyclin Dependent Kinase Inhibitor 3	Protein Coding	Q16667	50	GC14P054398	2.646	https://www.genecards.org/cgi-bin/carddisp.pl?gene=CDKN3
MIR214	MicroRNA 214	RNA Gene		29	GC01M172234	2.64493	https://www.genecards.org/cgi-bin/carddisp.pl?gene=MIR214
NUS1	NUS1 Dehydrodolichyl Diphosphate Synthase Subunit	Protein Coding	Q96E22	47	GC06P117675	2.63852	https://www.genecards.org/cgi-bin/carddisp.pl?gene=NUS1
FMNL3	Formin Like 3	Protein Coding	Q8IVF7	41	GC12M049636	2.63208	https://www.genecards.org/cgi-bin/carddisp.pl?gene=FMNL3
OR10J5	Olfactory Receptor Family 10 Subfamily J Member 5	Protein Coding	Q8NHC4	35	GC01M159535	2.63182	https://www.genecards.org/cgi-bin/carddisp.pl?gene=OR10J5
PLXNB1	Plexin B1	Protein Coding	O43157	47	GC03M048403	2.61951	https://www.genecards.org/cgi-bin/carddisp.pl?gene=PLXNB1
PTTG1	PTTG1 Regulator Of Sister Chromatid Separation, Securin	Protein Coding	O95997	50	GC05P160425	2.61907	https://www.genecards.org/cgi-bin/carddisp.pl?gene=PTTG1
RCAN2	Regulator Of Calcineurin 2	Protein Coding	Q14206	47	GC06M046220	2.61394	https://www.genecards.org/cgi-bin/carddisp.pl?gene=RCAN2
COL2A1	Collagen Type II Alpha 1 Chain	Protein Coding	P02458	58	GC12M047972	2.60855	https://www.genecards.org/cgi-bin/carddisp.pl?gene=COL2A1
COL3A1	Collagen Type III Alpha 1 Chain	Protein Coding	P02461	56	GC02P188974	2.60855	https://www.genecards.org/cgi-bin/carddisp.pl?gene=COL3A1
TERT	Telomerase Reverse Transcriptase	Protein Coding	O14746	60	GC05M001253	2.60802	https://www.genecards.org/cgi-bin/carddisp.pl?gene=TERT
NES	Nestin	Protein Coding	P48681	49	GC01M156668	2.60607	https://www.genecards.org/cgi-bin/carddisp.pl?gene=NES
CALCRL	Calcitonin Receptor Like Receptor	Protein Coding	Q16602	54	GC02M187341	2.59783	https://www.genecards.org/cgi-bin/carddisp.pl?gene=CALCRL
LGALS9	Galectin 9	Protein Coding	O00182	47	GC17P027629	2.59746	https://www.genecards.org/cgi-bin/carddisp.pl?gene=LGALS9
SLC2A1	Solute Carrier Family 2 Member 1	Protein Coding	P11166	61	GC01M042925	2.59674	https://www.genecards.org/cgi-bin/carddisp.pl?gene=SLC2A1
POLR1C	RNA Polymerase I And III Subunit C	Protein Coding	O15160	53	GC06P125710	2.593	https://www.genecards.org/cgi-bin/carddisp.pl?gene=POLR1C
FGF6	Fibroblast Growth Factor 6	Protein Coding	P10767	49	GC12M009264	2.58743	https://www.genecards.org/cgi-bin/carddisp.pl?gene=FGF6
ALOX5	Arachidonate 5-Lipoxygenase	Protein Coding	P09917	57	GC10P045374	2.58147	https://www.genecards.org/cgi-bin/carddisp.pl?gene=ALOX5
MIR98	MicroRNA 98	RNA Gene		25	GC0XM053716	2.57909	https://www.genecards.org/cgi-bin/carddisp.pl?gene=MIR98
ADAMTS9	ADAM Metallopeptidase With Thrombospondin Type 1 Motif 9	Protein Coding	Q9P2N4	48	GC03M064501	2.57861	https://www.genecards.org/cgi-bin/carddisp.pl?gene=ADAMTS9
COL8A1	Collagen Type VIII Alpha 1 Chain	Protein Coding	P27658	47	GC03P099638	2.57676	https://www.genecards.org/cgi-bin/carddisp.pl?gene=COL8A1
MIR495	MicroRNA 495	RNA Gene		23	GC14P115620	2.57655	https://www.genecards.org/cgi-bin/carddisp.pl?gene=MIR495
TRA-TGC7-1	TRNA-Ala (Anticodon TGC) 7-1	RNA Gene		14	GC06M090560	2.5739	https://www.genecards.org/cgi-bin/carddisp.pl?gene=TRA-TGC7-1
SNHG1	Small Nucleolar RNA Host Gene 1	RNA Gene		27	GC11M121080	2.57282	https://www.genecards.org/cgi-bin/carddisp.pl?gene=SNHG1
SH2D2A	SH2 Domain Containing 2A	Protein Coding	Q9NP31	47	GC01M160042	2.55126	https://www.genecards.org/cgi-bin/carddisp.pl?gene=SH2D2A
WNK1	WNK Lysine Deficient Protein Kinase 1	Protein Coding	Q9H4A3	57	GC12P000757	2.54858	https://www.genecards.org/cgi-bin/carddisp.pl?gene=WNK1
PGK1	Phosphoglycerate Kinase 1	Protein Coding	P00558	58	GC0XP078118	2.54836	https://www.genecards.org/cgi-bin/carddisp.pl?gene=PGK1
DKK1	Dickkopf WNT Signaling Pathway Inhibitor 1	Protein Coding	O94907	52	GC10P052314	2.54422	https://www.genecards.org/cgi-bin/carddisp.pl?gene=DKK1
MAP2K5	Mitogen-Activated Protein Kinase Kinase 5	Protein Coding	Q13163	53	GC15P148664	2.54112	https://www.genecards.org/cgi-bin/carddisp.pl?gene=MAP2K5
JUND	JunD Proto-Oncogene, AP-1 Transcription Factor Subunit	Protein Coding	P17535	50	GC19M018279	2.53916	https://www.genecards.org/cgi-bin/carddisp.pl?gene=JUND
CPQ	Carboxypeptidase Q	Protein Coding	Q9Y646	47	GC08P096645	2.539	https://www.genecards.org/cgi-bin/carddisp.pl?gene=CPQ
FBXW7-AS1	FBXW7 Antisense RNA 1	RNA Gene	B0L3A2	16	GC04P152338	2.53775	https://www.genecards.org/cgi-bin/carddisp.pl?gene=FBXW7-AS1
CDK5	Cyclin Dependent Kinase 5	Protein Coding	Q00535	62	GC07M151053	2.52593	https://www.genecards.org/cgi-bin/carddisp.pl?gene=CDK5
LAMA4	Laminin Subunit Alpha 4	Protein Coding	Q16363	54	GC06M112107	2.52567	https://www.genecards.org/cgi-bin/carddisp.pl?gene=LAMA4
PLAT	Plasminogen Activator, Tissue Type	Protein Coding	P00750	57	GC08M042174	2.52513	https://www.genecards.org/cgi-bin/carddisp.pl?gene=PLAT
MIR146A	MicroRNA 146a	RNA Gene		29	GC05P160485	2.52404	https://www.genecards.org/cgi-bin/carddisp.pl?gene=MIR146A
LGALS3	Galectin 3	Protein Coding	P17931	53	GC14P055124	2.52318	https://www.genecards.org/cgi-bin/carddisp.pl?gene=LGALS3
BMPR2	Bone Morphogenetic Protein Receptor Type 2	Protein Coding	Q13873	59	GC02P202376	2.51455	https://www.genecards.org/cgi-bin/carddisp.pl?gene=BMPR2
SOX17	SRY-Box Transcription Factor 17	Protein Coding	Q9H6I2	50	GC08P054457	2.51265	https://www.genecards.org/cgi-bin/carddisp.pl?gene=SOX17
THSD7A	Thrombospondin Type 1 Domain Containing 7A	Protein Coding	Q9UPZ6	45	GC07M011371	2.51265	https://www.genecards.org/cgi-bin/carddisp.pl?gene=THSD7A
FOXO1	Forkhead Box O1	Protein Coding	Q12778	60	GC13M040555	2.51075	https://www.genecards.org/cgi-bin/carddisp.pl?gene=FOXO1
MIR30B	MicroRNA 30b	RNA Gene		28	GC08M134800	2.51001	https://www.genecards.org/cgi-bin/carddisp.pl?gene=MIR30B
KNG1	Kininogen 1	Protein Coding	P01042	57	GC03P186717	2.50746	https://www.genecards.org/cgi-bin/carddisp.pl?gene=KNG1
ALOX12	Arachidonate 12-Lipoxygenase, 12S Type	Protein Coding	P18054	53	GC17P100409	2.50356	https://www.genecards.org/cgi-bin/carddisp.pl?gene=ALOX12
SMAD3	SMAD Family Member 3	Protein Coding	P84022	61	GC15P067063	2.50052	https://www.genecards.org/cgi-bin/carddisp.pl?gene=SMAD3
PTPN14	Protein Tyrosine Phosphatase Non-Receptor Type 14	Protein Coding	Q15678	49	GC01M214348	2.49786	https://www.genecards.org/cgi-bin/carddisp.pl?gene=PTPN14
NOX4	NADPH Oxidase 4	Protein Coding	Q9NPH5	51	GC11M089324	2.4961	https://www.genecards.org/cgi-bin/carddisp.pl?gene=NOX4
MIR195	MicroRNA 195	RNA Gene		26	GC17M016815	2.4926	https://www.genecards.org/cgi-bin/carddisp.pl?gene=MIR195
PXDN	Peroxidasin	Protein Coding	Q92626	53	GC02M001635	2.49126	https://www.genecards.org/cgi-bin/carddisp.pl?gene=PXDN
SRF	Serum Response Factor	Protein Coding	P11831	52	GC06P043171	2.48863	https://www.genecards.org/cgi-bin/carddisp.pl?gene=SRF
SOX18	SRY-Box Transcription Factor 18	Protein Coding	P35713	49	GC20M064047	2.47677	https://www.genecards.org/cgi-bin/carddisp.pl?gene=SOX18
AZU1	Azurocidin 1	Protein Coding	P20160	47	GC19P000825	2.47575	https://www.genecards.org/cgi-bin/carddisp.pl?gene=AZU1
MIRLET7B	MicroRNA Let-7b	RNA Gene		27	GC22P065374	2.47537	https://www.genecards.org/cgi-bin/carddisp.pl?gene=MIRLET7B
ELAVL1	ELAV Like RNA Binding Protein 1	Protein Coding	Q15717	50	GC19M007958	2.46985	https://www.genecards.org/cgi-bin/carddisp.pl?gene=ELAVL1
ALB	Albumin	Protein Coding	P02768	57	GC04P073397	2.46946	https://www.genecards.org/cgi-bin/carddisp.pl?gene=ALB
PPARA	Peroxisome Proliferator Activated Receptor Alpha	Protein Coding	Q07869	53	GC22P046150	2.46921	https://www.genecards.org/cgi-bin/carddisp.pl?gene=PPARA
ESR2	Estrogen Receptor 2	Protein Coding	Q92731	57	GC14M064084	2.46892	https://www.genecards.org/cgi-bin/carddisp.pl?gene=ESR2
ITGA2	Integrin Subunit Alpha 2	Protein Coding	P17301	54	GC05P052989	2.46262	https://www.genecards.org/cgi-bin/carddisp.pl?gene=ITGA2
FGF18	Fibroblast Growth Factor 18	Protein Coding	O76093	50	GC05P171419	2.46	https://www.genecards.org/cgi-bin/carddisp.pl?gene=FGF18
FOXO3	Forkhead Box O3	Protein Coding	O43524	56	GC06P108559	2.45968	https://www.genecards.org/cgi-bin/carddisp.pl?gene=FOXO3
WT1-AS	WT1 Antisense RNA	RNA Gene	Q06250	34	GC11P032434	2.45829	https://www.genecards.org/cgi-bin/carddisp.pl?gene=WT1-AS
EVR3	Exudative Vitreoretinopathy 3	Genetic Locus		6	GC11U990585	2.45829	https://www.genecards.org/cgi-bin/carddisp.pl?gene=EVR3
AHR	Aryl Hydrocarbon Receptor	Protein Coding	P35869	55	GC07P016916	2.45647	https://www.genecards.org/cgi-bin/carddisp.pl?gene=AHR
MIR106B	MicroRNA 106b	RNA Gene		28	GC07M104831	2.45049	https://www.genecards.org/cgi-bin/carddisp.pl?gene=MIR106B
HIF3A	Hypoxia Inducible Factor 3 Subunit Alpha	Protein Coding	Q9Y2N7	47	GC19P046297	2.45033	https://www.genecards.org/cgi-bin/carddisp.pl?gene=HIF3A
SPRY1	Sprouty RTK Signaling Antagonist 1	Protein Coding	O43609	49	GC04P123396	2.44888	https://www.genecards.org/cgi-bin/carddisp.pl?gene=SPRY1
MED28	Mediator Complex Subunit 28	Protein Coding	Q9H204	45	GC04P023811	2.44792	https://www.genecards.org/cgi-bin/carddisp.pl?gene=MED28
EFNB1	Ephrin B1	Protein Coding	P98172	54	GC0XP068828	2.44309	https://www.genecards.org/cgi-bin/carddisp.pl?gene=EFNB1
ANXA5	Annexin A5	Protein Coding	P08758	56	GC04M121667	2.44294	https://www.genecards.org/cgi-bin/carddisp.pl?gene=ANXA5
PTPRJ	Protein Tyrosine Phosphatase Receptor Type J	Protein Coding	Q12913	56	GC11P047982	2.44228	https://www.genecards.org/cgi-bin/carddisp.pl?gene=PTPRJ
TNN	Tenascin N	Protein Coding	Q9UQP3	45	GC01P175067	2.44228	https://www.genecards.org/cgi-bin/carddisp.pl?gene=TNN
HMGA2	High Mobility Group AT-Hook 2	Protein Coding	P52926	51	GC12P065824	2.43943	https://www.genecards.org/cgi-bin/carddisp.pl?gene=HMGA2
EIF4E	Eukaryotic Translation Initiation Factor 4E	Protein Coding	P06730	58	GC04M098879	2.43783	https://www.genecards.org/cgi-bin/carddisp.pl?gene=EIF4E
TNFRSF1B	TNF Receptor Superfamily Member 1B	Protein Coding	P20333	57	GC01P014314	2.43521	https://www.genecards.org/cgi-bin/carddisp.pl?gene=TNFRSF1B
MIR20B	MicroRNA 20b	RNA Gene		21	GC0XM134434	2.434	https://www.genecards.org/cgi-bin/carddisp.pl?gene=MIR20B
ENPP2	Ectonucleotide Pyrophosphatase/Phosphodiesterase 2	Protein Coding	Q13822	53	GC08M119556	2.43162	https://www.genecards.org/cgi-bin/carddisp.pl?gene=ENPP2
BCAR1	BCAR1 Scaffold Protein, Cas Family Member	Protein Coding	P56945	51	GC16M075228	2.42877	https://www.genecards.org/cgi-bin/carddisp.pl?gene=BCAR1
FOXM1	Forkhead Box M1	Protein Coding	Q08050	52	GC12M002857	2.42791	https://www.genecards.org/cgi-bin/carddisp.pl?gene=FOXM1
MMP8	Matrix Metallopeptidase 8	Protein Coding	P22894	56	GC11M121930	2.42686	https://www.genecards.org/cgi-bin/carddisp.pl?gene=MMP8
ACAN	Aggrecan	Protein Coding	P16112	55	GC15P149200	2.42311	https://www.genecards.org/cgi-bin/carddisp.pl?gene=ACAN
MIR206	MicroRNA 206	RNA Gene		27	GC06P052144	2.42184	https://www.genecards.org/cgi-bin/carddisp.pl?gene=MIR206
LRG1	Leucine Rich Alpha-2-Glycoprotein 1	Protein Coding	P02750	48	GC19M018923	2.41358	https://www.genecards.org/cgi-bin/carddisp.pl?gene=LRG1
CAPN6	Calpain 6	Protein Coding	Q9Y6Q1	45	GC0XM111245	2.41116	https://www.genecards.org/cgi-bin/carddisp.pl?gene=CAPN6
BMP7	Bone Morphogenetic Protein 7	Protein Coding	P18075	55	GC20M057168	2.41092	https://www.genecards.org/cgi-bin/carddisp.pl?gene=BMP7
PTPRB	Protein Tyrosine Phosphatase Receptor Type B	Protein Coding	P23467	53	GC12M070516	2.40734	https://www.genecards.org/cgi-bin/carddisp.pl?gene=PTPRB
SEMA3F	Semaphorin 3F	Protein Coding	Q13275	51	GC03P056021	2.40551	https://www.genecards.org/cgi-bin/carddisp.pl?gene=SEMA3F
RAMP2	Receptor Activity Modifying Protein 2	Protein Coding	O60895	50	GC17P042758	2.39756	https://www.genecards.org/cgi-bin/carddisp.pl?gene=RAMP2
PAK1	P21 (RAC1) Activated Kinase 1	Protein Coding	Q13153	60	GC11M121650	2.39664	https://www.genecards.org/cgi-bin/carddisp.pl?gene=PAK1
IBSP	Integrin Binding Sialoprotein	Protein Coding	P21815	47	GC04P087799	2.38245	https://www.genecards.org/cgi-bin/carddisp.pl?gene=IBSP
CSPG4	Chondroitin Sulfate Proteoglycan 4	Protein Coding	Q6UVK1	54	GC15M075674	2.37323	https://www.genecards.org/cgi-bin/carddisp.pl?gene=CSPG4
PARP1	Poly(ADP-Ribose) Polymerase 1	Protein Coding	P09874	59	GC01M226360	2.37104	https://www.genecards.org/cgi-bin/carddisp.pl?gene=PARP1
THBS4	Thrombospondin 4	Protein Coding	P35443	50	GC05P079991	2.37083	https://www.genecards.org/cgi-bin/carddisp.pl?gene=THBS4
GRP	Gastrin Releasing Peptide	Protein Coding	P07492	49	GC18P059220	2.3671	https://www.genecards.org/cgi-bin/carddisp.pl?gene=GRP
YARS1	Tyrosyl-TRNA Synthetase 1	Protein Coding	P54577	51	GC01M032776	2.36702	https://www.genecards.org/cgi-bin/carddisp.pl?gene=YARS1
MIR211	MicroRNA 211	RNA Gene		28	GC15M031065	2.36001	https://www.genecards.org/cgi-bin/carddisp.pl?gene=MIR211
COL10A1	Collagen Type X Alpha 1 Chain	Protein Coding	Q03692	49	GC06M116118	2.35927	https://www.genecards.org/cgi-bin/carddisp.pl?gene=COL10A1
MIR10B	MicroRNA 10b	RNA Gene		28	GC02P176150	2.35701	https://www.genecards.org/cgi-bin/carddisp.pl?gene=MIR10B
HRAS	HRas Proto-Oncogene, GTPase	Protein Coding	P01112	61	GC11M010201	2.35036	https://www.genecards.org/cgi-bin/carddisp.pl?gene=HRAS
SCUBE2	Signal Peptide, CUB Domain And EGF Like Domain Containing 2	Protein Coding	Q9NQ36	45	GC11M009019	2.34986	https://www.genecards.org/cgi-bin/carddisp.pl?gene=SCUBE2
SH2B3	SH2B Adaptor Protein 3	Protein Coding	Q9UQQ2	54	GC12P111405	2.3493	https://www.genecards.org/cgi-bin/carddisp.pl?gene=SH2B3
INSL6	Insulin Like 6	Protein Coding	Q9Y581	42	GC09M004991	2.3493	https://www.genecards.org/cgi-bin/carddisp.pl?gene=INSL6
SNHG18	Small Nucleolar RNA Host Gene 18	RNA Gene		20	GC05P009578	2.3493	https://www.genecards.org/cgi-bin/carddisp.pl?gene=SNHG18
HFE-AS1	HFE Antisense RNA 1	RNA Gene		16	GC06M026085	2.3493	https://www.genecards.org/cgi-bin/carddisp.pl?gene=HFE-AS1
MVCD7	Microvascular Complications Of Diabetes, Susceptibility To, 7	Genetic Locus		2	GC06U910636	2.3493	https://www.genecards.org/cgi-bin/carddisp.pl?gene=MVCD7
MIR155	MicroRNA 155	RNA Gene		28	GC21P025573	2.34898	https://www.genecards.org/cgi-bin/carddisp.pl?gene=MIR155
FOSL2	FOS Like 2, AP-1 Transcription Factor Subunit	Protein Coding	P15408	49	GC02P028392	2.34795	https://www.genecards.org/cgi-bin/carddisp.pl?gene=FOSL2
MIR543	MicroRNA 543	RNA Gene		18	GC14P114638	2.34672	https://www.genecards.org/cgi-bin/carddisp.pl?gene=MIR543
TXNIP	Thioredoxin Interacting Protein	Protein Coding	Q9H3M7	47	GC01M145992	2.34245	https://www.genecards.org/cgi-bin/carddisp.pl?gene=TXNIP
SOCS3	Suppressor Of Cytokine Signaling 3	Protein Coding	O14543	52	GC17M078356	2.34009	https://www.genecards.org/cgi-bin/carddisp.pl?gene=SOCS3
SYK	Spleen Associated Tyrosine Kinase	Protein Coding	P43405	58	GC09P098395	2.33567	https://www.genecards.org/cgi-bin/carddisp.pl?gene=SYK
KLHL20	Kelch Like Family Member 20	Protein Coding	Q9Y2M5	43	GC01P173714	2.33555	https://www.genecards.org/cgi-bin/carddisp.pl?gene=KLHL20
ZFAS1	ZNFX1 Antisense RNA 1	RNA Gene		27	GC20P049276	2.33205	https://www.genecards.org/cgi-bin/carddisp.pl?gene=ZFAS1
AR	Androgen Receptor	Protein Coding	P10275	60	GC0XP067544	2.32865	https://www.genecards.org/cgi-bin/carddisp.pl?gene=AR
OSM	Oncostatin M	Protein Coding	P13725	51	GC22M030262	2.32847	https://www.genecards.org/cgi-bin/carddisp.pl?gene=OSM
MIR29B1	MicroRNA 29b-1	RNA Gene		28	GC07M130877	2.32551	https://www.genecards.org/cgi-bin/carddisp.pl?gene=MIR29B1
STAT5A	Signal Transducer And Activator Of Transcription 5A	Protein Coding	P42229	56	GC17P042287	2.31983	https://www.genecards.org/cgi-bin/carddisp.pl?gene=STAT5A
MIR199A2	MicroRNA 199a-2	RNA Gene		26	GC01M172235	2.31308	https://www.genecards.org/cgi-bin/carddisp.pl?gene=MIR199A2
FZD5	Frizzled Class Receptor 5	Protein Coding	Q13467	54	GC02M207762	2.30274	https://www.genecards.org/cgi-bin/carddisp.pl?gene=FZD5
VAV2	Vav Guanine Nucleotide Exchange Factor 2	Protein Coding	P52735	49	GC09M133761	2.30274	https://www.genecards.org/cgi-bin/carddisp.pl?gene=VAV2
IL11	Interleukin 11	Protein Coding	P20809	49	GC19M055364	2.29711	https://www.genecards.org/cgi-bin/carddisp.pl?gene=IL11
GJA1	Gap Junction Protein Alpha 1	Protein Coding	P17302	59	GC06P126877	2.29563	https://www.genecards.org/cgi-bin/carddisp.pl?gene=GJA1
PFKFB3	6-Phosphofructo-2-Kinase/Fructose-2,6-Biphosphatase 3	Protein Coding	Q16875	51	GC10P006144	2.29548	https://www.genecards.org/cgi-bin/carddisp.pl?gene=PFKFB3
APELA	Apelin Receptor Early Endogenous Ligand	Protein Coding	P0DMC3	29	GC04P164877	2.2874	https://www.genecards.org/cgi-bin/carddisp.pl?gene=APELA
AXL	AXL Receptor Tyrosine Kinase	Protein Coding	P30530	60	GC19P041219	2.28634	https://www.genecards.org/cgi-bin/carddisp.pl?gene=AXL
SNORD44	Small Nucleolar RNA, C/D Box 44	RNA Gene		18	GC01M174887	2.28634	https://www.genecards.org/cgi-bin/carddisp.pl?gene=SNORD44
RSPO3	R-Spondin 3	Protein Coding	Q9BXY4	45	GC06P127118	2.28623	https://www.genecards.org/cgi-bin/carddisp.pl?gene=RSPO3
MACC1	MET Transcriptional Regulator MACC1	Protein Coding	Q6ZN28	42	GC07M020140	2.28459	https://www.genecards.org/cgi-bin/carddisp.pl?gene=MACC1
PROK2	Prokineticin 2	Protein Coding	Q9HC23	50	GC03M071771	2.28004	https://www.genecards.org/cgi-bin/carddisp.pl?gene=PROK2
CXCL9	C-X-C Motif Chemokine Ligand 9	Protein Coding	Q07325	48	GC04M076001	2.27742	https://www.genecards.org/cgi-bin/carddisp.pl?gene=CXCL9
ZEB1	Zinc Finger E-Box Binding Homeobox 1	Protein Coding	P37275	57	GC10P031318	2.27706	https://www.genecards.org/cgi-bin/carddisp.pl?gene=ZEB1
PWAR4	Prader Willi/Angelman Region RNA 4	RNA Gene		15	GC15P025211	2.2715	https://www.genecards.org/cgi-bin/carddisp.pl?gene=PWAR4
RET	Ret Proto-Oncogene	Protein Coding	P07949	63	GC10P044088	2.26516	https://www.genecards.org/cgi-bin/carddisp.pl?gene=RET
MIR212	MicroRNA 212	RNA Gene		27	GC17M002050	2.26151	https://www.genecards.org/cgi-bin/carddisp.pl?gene=MIR212
HTATIP2	HIV-1 Tat Interactive Protein 2	Protein Coding	Q9BUP3	48	GC11P020363	2.26139	https://www.genecards.org/cgi-bin/carddisp.pl?gene=HTATIP2
STAT5B	Signal Transducer And Activator Of Transcription 5B	Protein Coding	P51692	58	GC17M042199	2.25942	https://www.genecards.org/cgi-bin/carddisp.pl?gene=STAT5B
HIPK1	Homeodomain Interacting Protein Kinase 1	Protein Coding	Q86Z02	44	GC01P113929	2.25809	https://www.genecards.org/cgi-bin/carddisp.pl?gene=HIPK1
PPARGC1A	PPARG Coactivator 1 Alpha	Protein Coding	Q9UBK2	55	GC04M023755	2.25634	https://www.genecards.org/cgi-bin/carddisp.pl?gene=PPARGC1A
TRE-TTC3-1	TRNA-Glu (Anticodon TTC) 3-1	RNA Gene		15	GC01P019713	2.25616	https://www.genecards.org/cgi-bin/carddisp.pl?gene=TRE-TTC3-1
SPON1	Spondin 1	Protein Coding	Q9HCB6	44	GC11P013964	2.25139	https://www.genecards.org/cgi-bin/carddisp.pl?gene=SPON1
HYAL1	Hyaluronidase 1	Protein Coding	Q12794	55	GC03M050299	2.24385	https://www.genecards.org/cgi-bin/carddisp.pl?gene=HYAL1
NME1	NME/NM23 Nucleoside Diphosphate Kinase 1	Protein Coding	P15531	54	GC17P101926	2.23989	https://www.genecards.org/cgi-bin/carddisp.pl?gene=NME1
NDRG4	NDRG Family Member 4	Protein Coding	Q9ULP0	45	GC16P058462	2.23897	https://www.genecards.org/cgi-bin/carddisp.pl?gene=NDRG4
RNF31	Ring Finger Protein 31	Protein Coding	Q96EP0	48	GC14P024146	2.23602	https://www.genecards.org/cgi-bin/carddisp.pl?gene=RNF31
MIR19A	MicroRNA 19a	RNA Gene		26	GC13P091658	2.23488	https://www.genecards.org/cgi-bin/carddisp.pl?gene=MIR19A
EPHB3	EPH Receptor B3	Protein Coding	P54753	54	GC03P184561	2.23236	https://www.genecards.org/cgi-bin/carddisp.pl?gene=EPHB3
LIF	LIF Interleukin 6 Family Cytokine	Protein Coding	P15018	52	GC22M030240	2.22663	https://www.genecards.org/cgi-bin/carddisp.pl?gene=LIF
SDC2	Syndecan 2	Protein Coding	P34741	51	GC08P096499	2.2187	https://www.genecards.org/cgi-bin/carddisp.pl?gene=SDC2
FGF9	Fibroblast Growth Factor 9	Protein Coding	P31371	53	GC13P021671	2.21823	https://www.genecards.org/cgi-bin/carddisp.pl?gene=FGF9
FOXP1	Forkhead Box P1	Protein Coding	Q9H334	53	GC03M070954	2.21611	https://www.genecards.org/cgi-bin/carddisp.pl?gene=FOXP1
PTK7	Protein Tyrosine Kinase 7 (Inactive)	Protein Coding	Q13308	53	GC06P043076	2.21611	https://www.genecards.org/cgi-bin/carddisp.pl?gene=PTK7
MXRA8	Matrix Remodeling Associated 8	Protein Coding	Q9BRK3	42	GC01M001352	2.21605	https://www.genecards.org/cgi-bin/carddisp.pl?gene=MXRA8
MIR31	MicroRNA 31	RNA Gene		27	GC09M022098	2.21526	https://www.genecards.org/cgi-bin/carddisp.pl?gene=MIR31
MIR10A	MicroRNA 10a	RNA Gene		27	GC17M048579	2.21439	https://www.genecards.org/cgi-bin/carddisp.pl?gene=MIR10A
NORAD	Non-Coding RNA Activated By DNA Damage	RNA Gene		25	GC20M036440	2.2107	https://www.genecards.org/cgi-bin/carddisp.pl?gene=NORAD
MIR150	MicroRNA 150	RNA Gene		28	GC19M049500	2.20728	https://www.genecards.org/cgi-bin/carddisp.pl?gene=MIR150
MAPK7	Mitogen-Activated Protein Kinase 7	Protein Coding	Q13164	56	GC17P100863	2.20352	https://www.genecards.org/cgi-bin/carddisp.pl?gene=MAPK7
AFP	Alpha Fetoprotein	Protein Coding	P02771	56	GC04P073431	2.20326	https://www.genecards.org/cgi-bin/carddisp.pl?gene=AFP
SNORD118	Small Nucleolar RNA, C/D Box 118	RNA Gene		24	GC17M017010	2.19968	https://www.genecards.org/cgi-bin/carddisp.pl?gene=SNORD118
CRBN	Cereblon	Protein Coding	Q96SW2	52	GC03M003144	2.19846	https://www.genecards.org/cgi-bin/carddisp.pl?gene=CRBN
MAPK10	Mitogen-Activated Protein Kinase 10	Protein Coding	P53779	55	GC04M085990	2.19708	https://www.genecards.org/cgi-bin/carddisp.pl?gene=MAPK10
OPTC	Opticin	Protein Coding	Q9UBM4	47	GC01P203494	2.19489	https://www.genecards.org/cgi-bin/carddisp.pl?gene=OPTC
MIR222	MicroRNA 222	RNA Gene		27	GC0XM045747	2.18336	https://www.genecards.org/cgi-bin/carddisp.pl?gene=MIR222
NRAS	NRAS Proto-Oncogene, GTPase	Protein Coding	P01111	59	GC01M114704	2.18174	https://www.genecards.org/cgi-bin/carddisp.pl?gene=NRAS
MIR519C	MicroRNA 519c	RNA Gene		21	GC19P053686	2.17818	https://www.genecards.org/cgi-bin/carddisp.pl?gene=MIR519C
DDR2	Discoidin Domain Receptor Tyrosine Kinase 2	Protein Coding	Q16832	59	GC01P163748	2.17512	https://www.genecards.org/cgi-bin/carddisp.pl?gene=DDR2
PIK3CD	Phosphatidylinositol-4,5-Bisphosphate 3-Kinase Catalytic Subunit Delta	Protein Coding	O00329	61	GC01P011634	2.17398	https://www.genecards.org/cgi-bin/carddisp.pl?gene=PIK3CD
MIR24-1	MicroRNA 24-1	RNA Gene		24	GC09P095086	2.16939	https://www.genecards.org/cgi-bin/carddisp.pl?gene=MIR24-1
MAP2K1	Mitogen-Activated Protein Kinase Kinase 1	Protein Coding	Q02750	63	GC15P066386	2.1691	https://www.genecards.org/cgi-bin/carddisp.pl?gene=MAP2K1
PANTR1	POU3F3 Adjacent Non-Coding Transcript 1	RNA Gene		22	GC02M104764	2.1691	https://www.genecards.org/cgi-bin/carddisp.pl?gene=PANTR1
SIRT2	Sirtuin 2	Protein Coding	Q8IXJ6	56	GC19M038878	2.16676	https://www.genecards.org/cgi-bin/carddisp.pl?gene=SIRT2
COL6A1	Collagen Type VI Alpha 1 Chain	Protein Coding	P12109	54	GC21P045981	2.16581	https://www.genecards.org/cgi-bin/carddisp.pl?gene=COL6A1
DDAH1	Dimethylarginine Dimethylaminohydrolase 1	Protein Coding	O94760	50	GC01M085318	2.16131	https://www.genecards.org/cgi-bin/carddisp.pl?gene=DDAH1
MCL1	MCL1 Apoptosis Regulator, BCL2 Family Member	Protein Coding	Q07820	56	GC01M159611	2.15758	https://www.genecards.org/cgi-bin/carddisp.pl?gene=MCL1
E2F1	E2F Transcription Factor 1	Protein Coding	Q01094	52	GC20M033675	2.15578	https://www.genecards.org/cgi-bin/carddisp.pl?gene=E2F1
AKR1B1	Aldo-Keto Reductase Family 1 Member B	Protein Coding	P15121	55	GC07M134442	2.15263	https://www.genecards.org/cgi-bin/carddisp.pl?gene=AKR1B1
MIRLET7C	MicroRNA Let-7c	RNA Gene		28	GC21P017033	2.14969	https://www.genecards.org/cgi-bin/carddisp.pl?gene=MIRLET7C
SNHG12	Small Nucleolar RNA Host Gene 12	RNA Gene	Q9BXW3	29	GC01M030655	2.14902	https://www.genecards.org/cgi-bin/carddisp.pl?gene=SNHG12
MIR185	MicroRNA 185	RNA Gene		29	GC22P064478	2.14648	https://www.genecards.org/cgi-bin/carddisp.pl?gene=MIR185
ACTB	Actin Beta	Protein Coding	P60709	58	GC07M005527	2.14551	https://www.genecards.org/cgi-bin/carddisp.pl?gene=ACTB
CYLD	CYLD Lysine 63 Deubiquitinase	Protein Coding	Q9NQC7	56	GC16P050742	2.14423	https://www.genecards.org/cgi-bin/carddisp.pl?gene=CYLD
NF1	Neurofibromin 1	Protein Coding	P21359	56	GC17P031094	2.14382	https://www.genecards.org/cgi-bin/carddisp.pl?gene=NF1
BRCC3	BRCA1/BRCA2-Containing Complex Subunit 3	Protein Coding	P46736	48	GC0XP155071	2.1411	https://www.genecards.org/cgi-bin/carddisp.pl?gene=BRCC3
COL6A3	Collagen Type VI Alpha 3 Chain	Protein Coding	P12111	54	GC02M237324	2.14008	https://www.genecards.org/cgi-bin/carddisp.pl?gene=COL6A3
GHRL	Ghrelin And Obestatin Prepropeptide	Protein Coding	Q9UBU3	50	GC03M010285	2.13574	https://www.genecards.org/cgi-bin/carddisp.pl?gene=GHRL
JAK1	Janus Kinase 1	Protein Coding	P23458	62	GC01M064833	2.12873	https://www.genecards.org/cgi-bin/carddisp.pl?gene=JAK1
TP73	Tumor Protein P73	Protein Coding	O15350	54	GC01P003652	2.12128	https://www.genecards.org/cgi-bin/carddisp.pl?gene=TP73
BACH1	BTB Domain And CNC Homolog 1	Protein Coding	O14867	49	GC21P029194	2.12032	https://www.genecards.org/cgi-bin/carddisp.pl?gene=BACH1
CCR3	C-C Motif Chemokine Receptor 3	Protein Coding	P51677	54	GC03P055840	2.11781	https://www.genecards.org/cgi-bin/carddisp.pl?gene=CCR3
YY1	YY1 Transcription Factor	Protein Coding	P25490	57	GC14P100238	2.11396	https://www.genecards.org/cgi-bin/carddisp.pl?gene=YY1
MGMT	O-6-Methylguanine-DNA Methyltransferase	Protein Coding	P16455	57	GC10P129467	2.1093	https://www.genecards.org/cgi-bin/carddisp.pl?gene=MGMT
HSPA5	Heat Shock Protein Family A (Hsp70) Member 5	Protein Coding	P11021	57	GC09M125234	2.10754	https://www.genecards.org/cgi-bin/carddisp.pl?gene=HSPA5
ANGPTL7	Angiopoietin Like 7	Protein Coding	O43827	47	GC01P011189	2.10475	https://www.genecards.org/cgi-bin/carddisp.pl?gene=ANGPTL7
STK11	Serine/Threonine Kinase 11	Protein Coding	Q15831	59	GC19P001177	2.1025	https://www.genecards.org/cgi-bin/carddisp.pl?gene=STK11
HOTAIR	HOX Transcript Antisense RNA	RNA Gene		31	GC12M053962	2.09628	https://www.genecards.org/cgi-bin/carddisp.pl?gene=HOTAIR
MIR34C	MicroRNA 34c	RNA Gene		28	GC11P112372	2.09041	https://www.genecards.org/cgi-bin/carddisp.pl?gene=MIR34C
JUP	Junction Plakoglobin	Protein Coding	P14923	57	GC17M041754	2.0902	https://www.genecards.org/cgi-bin/carddisp.pl?gene=JUP
NFKBIA	NFKB Inhibitor Alpha	Protein Coding	P25963	59	GC14M035401	2.08816	https://www.genecards.org/cgi-bin/carddisp.pl?gene=NFKBIA
EDN2	Endothelin 2	Protein Coding	P20800	48	GC01M041478	2.08659	https://www.genecards.org/cgi-bin/carddisp.pl?gene=EDN2
SCG2	Secretogranin II	Protein Coding	P13521	47	GC02M223596	2.08112	https://www.genecards.org/cgi-bin/carddisp.pl?gene=SCG2
UBC	Ubiquitin C	Protein Coding	P0CG48	51	GC12M124911	2.08044	https://www.genecards.org/cgi-bin/carddisp.pl?gene=UBC
NFATC2	Nuclear Factor Of Activated T Cells 2	Protein Coding	Q13469	55	GC20M051386	2.08006	https://www.genecards.org/cgi-bin/carddisp.pl?gene=NFATC2
TKT	Transketolase	Protein Coding	P29401	54	GC03M053224	2.07901	https://www.genecards.org/cgi-bin/carddisp.pl?gene=TKT
COL6A2	Collagen Type VI Alpha 2 Chain	Protein Coding	P12110	54	GC21P046098	2.07624	https://www.genecards.org/cgi-bin/carddisp.pl?gene=COL6A2
COL11A1	Collagen Type XI Alpha 1 Chain	Protein Coding	P12107	51	GC01M102876	2.07624	https://www.genecards.org/cgi-bin/carddisp.pl?gene=COL11A1
FAS	Fas Cell Surface Death Receptor	Protein Coding	P25445	58	GC10P106652	2.07009	https://www.genecards.org/cgi-bin/carddisp.pl?gene=FAS
SMAD5	SMAD Family Member 5	Protein Coding	Q99717	50	GC05P136132	2.06983	https://www.genecards.org/cgi-bin/carddisp.pl?gene=SMAD5
MIR140	MicroRNA 140	RNA Gene		30	GC16P076899	2.06855	https://www.genecards.org/cgi-bin/carddisp.pl?gene=MIR140
CTSD	Cathepsin D	Protein Coding	P07339	61	GC11M001752	2.06769	https://www.genecards.org/cgi-bin/carddisp.pl?gene=CTSD
CYP2C19	Cytochrome P450 Family 2 Subfamily C Member 19	Protein Coding	P33261	53	GC10P094762	2.06412	https://www.genecards.org/cgi-bin/carddisp.pl?gene=CYP2C19
LAMB1	Laminin Subunit Beta 1	Protein Coding	P07942	58	GC07M107923	2.06286	https://www.genecards.org/cgi-bin/carddisp.pl?gene=LAMB1
HDAC1	Histone Deacetylase 1	Protein Coding	Q13547	58	GC01P032292	2.06095	https://www.genecards.org/cgi-bin/carddisp.pl?gene=HDAC1
IFI27	Interferon Alpha Inducible Protein 27	Protein Coding	P40305	47	GC14P094104	2.05946	https://www.genecards.org/cgi-bin/carddisp.pl?gene=IFI27
EDNRB	Endothelin Receptor Type B	Protein Coding	P24530	58	GC13M077895	2.05942	https://www.genecards.org/cgi-bin/carddisp.pl?gene=EDNRB
RAP1A	RAP1A, Member Of RAS Oncogene Family	Protein Coding	P62834	53	GC01P111542	2.05942	https://www.genecards.org/cgi-bin/carddisp.pl?gene=RAP1A
COX5A	Cytochrome C Oxidase Subunit 5A	Protein Coding	P20674	52	GC15M074919	2.05855	https://www.genecards.org/cgi-bin/carddisp.pl?gene=COX5A
PLXNC1	Plexin C1	Protein Coding	O60486	49	GC12P094150	2.05826	https://www.genecards.org/cgi-bin/carddisp.pl?gene=PLXNC1
FSTL1	Follistatin Like 1	Protein Coding	Q12841	49	GC03M120392	2.05778	https://www.genecards.org/cgi-bin/carddisp.pl?gene=FSTL1
ID4	Inhibitor Of DNA Binding 4	Protein Coding	P47928	47	GC06P019837	2.05504	https://www.genecards.org/cgi-bin/carddisp.pl?gene=ID4
CXCL6	C-X-C Motif Chemokine Ligand 6	Protein Coding	P80162	46	GC04P073837	2.05464	https://www.genecards.org/cgi-bin/carddisp.pl?gene=CXCL6
KITLG	KIT Ligand	Protein Coding	P21583	55	GC12M088492	2.05239	https://www.genecards.org/cgi-bin/carddisp.pl?gene=KITLG
IL12A	Interleukin 12A	Protein Coding	P29459	52	GC03P159988	2.04047	https://www.genecards.org/cgi-bin/carddisp.pl?gene=IL12A
TNNI2	Troponin I2, Fast Skeletal Type	Protein Coding	P48788	51	GC11P007433	2.04017	https://www.genecards.org/cgi-bin/carddisp.pl?gene=TNNI2
MIR143	MicroRNA 143	RNA Gene		30	GC05P150871	2.03822	https://www.genecards.org/cgi-bin/carddisp.pl?gene=MIR143
CCL3	C-C Motif Chemokine Ligand 3	Protein Coding	P10147	49	GC17M036088	2.03766	https://www.genecards.org/cgi-bin/carddisp.pl?gene=CCL3
QKI	QKI, KH Domain Containing RNA Binding	Protein Coding	Q96PU8	49	GC06P163414	2.03365	https://www.genecards.org/cgi-bin/carddisp.pl?gene=QKI
CCL21	C-C Motif Chemokine Ligand 21	Protein Coding	O00585	49	GC09M034709	2.0334	https://www.genecards.org/cgi-bin/carddisp.pl?gene=CCL21
DPP4	Dipeptidyl Peptidase 4	Protein Coding	P27487	58	GC02M161992	2.03285	https://www.genecards.org/cgi-bin/carddisp.pl?gene=DPP4
NCL	Nucleolin	Protein Coding	P19338	52	GC02M231453	2.03127	https://www.genecards.org/cgi-bin/carddisp.pl?gene=NCL
COL5A2	Collagen Type V Alpha 2 Chain	Protein Coding	P05997	52	GC02M189031	2.0311	https://www.genecards.org/cgi-bin/carddisp.pl?gene=COL5A2
MIR193A	MicroRNA 193a	RNA Gene		27	GC17P031559	2.03044	https://www.genecards.org/cgi-bin/carddisp.pl?gene=MIR193A
EIF4EBP1	Eukaryotic Translation Initiation Factor 4E Binding Protein 1	Protein Coding	Q13541	54	GC08P039471	2.0303	https://www.genecards.org/cgi-bin/carddisp.pl?gene=EIF4EBP1
MIR203A	MicroRNA 203a	RNA Gene		27	GC14P114666	2.03005	https://www.genecards.org/cgi-bin/carddisp.pl?gene=MIR203A
ELN	Elastin	Protein Coding	P15502	52	GC07P074027	2.0254	https://www.genecards.org/cgi-bin/carddisp.pl?gene=ELN
HOXA5	Homeobox A5	Protein Coding	P20719	49	GC07M027952	2.02396	https://www.genecards.org/cgi-bin/carddisp.pl?gene=HOXA5
WT1	WT1 Transcription Factor	Protein Coding	P19544	56	GC11M032365	2.01962	https://www.genecards.org/cgi-bin/carddisp.pl?gene=WT1
CLIC4	Chloride Intracellular Channel 4	Protein Coding	Q9Y696	43	GC01P024745	2.0188	https://www.genecards.org/cgi-bin/carddisp.pl?gene=CLIC4
HOTTIP	HOXA Distal Transcript Antisense RNA	RNA Gene		28	GC07P027198	2.01855	https://www.genecards.org/cgi-bin/carddisp.pl?gene=HOTTIP
PTAFR	Platelet Activating Factor Receptor	Protein Coding	P25105	50	GC01M028147	2.01444	https://www.genecards.org/cgi-bin/carddisp.pl?gene=PTAFR
ROCK2	Rho Associated Coiled-Coil Containing Protein Kinase 2	Protein Coding	O75116	54	GC02M011437	2.01048	https://www.genecards.org/cgi-bin/carddisp.pl?gene=ROCK2
RBCK1	RANBP2-Type And C3HC4-Type Zinc Finger Containing 1	Protein Coding	Q9BYM8	50	GC20P000407	2.01039	https://www.genecards.org/cgi-bin/carddisp.pl?gene=RBCK1
MIR124-3	MicroRNA 124-3	RNA Gene		23	GC20P066439	2.00848	https://www.genecards.org/cgi-bin/carddisp.pl?gene=MIR124-3
MPO	Myeloperoxidase	Protein Coding	P05164	61	GC17M058269	2.0071	https://www.genecards.org/cgi-bin/carddisp.pl?gene=MPO
ID2	Inhibitor Of DNA Binding 2	Protein Coding	Q02363	51	GC02P008678	2.00614	https://www.genecards.org/cgi-bin/carddisp.pl?gene=ID2
FGF10	Fibroblast Growth Factor 10	Protein Coding	O15520	56	GC05M044781	2.00558	https://www.genecards.org/cgi-bin/carddisp.pl?gene=FGF10
NR3C1	Nuclear Receptor Subfamily 3 Group C Member 1	Protein Coding	P04150	58	GC05M143277	2.00318	https://www.genecards.org/cgi-bin/carddisp.pl?gene=NR3C1
MIR92A2	MicroRNA 92a-2	RNA Gene		22	GC0XM134432	2.00309	https://www.genecards.org/cgi-bin/carddisp.pl?gene=MIR92A2
NOX1	NADPH Oxidase 1	Protein Coding	Q9Y5S8	51	GC0XM100843	2.00223	https://www.genecards.org/cgi-bin/carddisp.pl?gene=NOX1
IL5	Interleukin 5	Protein Coding	P05113	54	GC05M132541	2.00097	https://www.genecards.org/cgi-bin/carddisp.pl?gene=IL5
CGA	Glycoprotein Hormones, Alpha Polypeptide	Protein Coding	P01215	54	GC06M087085	2.00069	https://www.genecards.org/cgi-bin/carddisp.pl?gene=CGA
FGF3	Fibroblast Growth Factor 3	Protein Coding	P11487	54	GC11M121397	1.99626	https://www.genecards.org/cgi-bin/carddisp.pl?gene=FGF3
LAMA2	Laminin Subunit Alpha 2	Protein Coding	P24043	53	GC06P130521	1.99249	https://www.genecards.org/cgi-bin/carddisp.pl?gene=LAMA2
SEMA3C	Semaphorin 3C	Protein Coding	Q99985	51	GC07M080742	1.99114	https://www.genecards.org/cgi-bin/carddisp.pl?gene=SEMA3C
IL20	Interleukin 20	Protein Coding	Q9NYY1	47	GC01P206866	1.99114	https://www.genecards.org/cgi-bin/carddisp.pl?gene=IL20
COL4A4	Collagen Type IV Alpha 4 Chain	Protein Coding	P53420	52	GC02M226973	1.98975	https://www.genecards.org/cgi-bin/carddisp.pl?gene=COL4A4
COL4A5	Collagen Type IV Alpha 5 Chain	Protein Coding	P29400	52	GC0XP108439	1.98975	https://www.genecards.org/cgi-bin/carddisp.pl?gene=COL4A5
LAMA5	Laminin Subunit Alpha 5	Protein Coding	O15230	52	GC20M062307	1.98975	https://www.genecards.org/cgi-bin/carddisp.pl?gene=LAMA5
CTSL	Cathepsin L	Protein Coding	P07711	56	GC09P087725	1.98502	https://www.genecards.org/cgi-bin/carddisp.pl?gene=CTSL
TLR4	Toll Like Receptor 4	Protein Coding	O00206	60	GC09P117704	1.98009	https://www.genecards.org/cgi-bin/carddisp.pl?gene=TLR4
LYVE1	Lymphatic Vessel Endothelial Hyaluronan Receptor 1	Protein Coding	Q9Y5Y7	51	GC11M011735	1.98009	https://www.genecards.org/cgi-bin/carddisp.pl?gene=LYVE1
GSK3B	Glycogen Synthase Kinase 3 Beta	Protein Coding	P49841	59	GC03M119821	1.97626	https://www.genecards.org/cgi-bin/carddisp.pl?gene=GSK3B
ITGA3	Integrin Subunit Alpha 3	Protein Coding	P26006	56	GC17P050055	1.9719	https://www.genecards.org/cgi-bin/carddisp.pl?gene=ITGA3
AGO2	Argonaute RISC Catalytic Component 2	Protein Coding	Q9UKV8	51	GC08M140524	1.97057	https://www.genecards.org/cgi-bin/carddisp.pl?gene=AGO2
ITGB8	Integrin Subunit Beta 8	Protein Coding	P26012	45	GC07P020329	1.97057	https://www.genecards.org/cgi-bin/carddisp.pl?gene=ITGB8
TRAF6	TNF Receptor Associated Factor 6	Protein Coding	Q9Y4K3	55	GC11M036467	1.96028	https://www.genecards.org/cgi-bin/carddisp.pl?gene=TRAF6
PLPP3	Phospholipid Phosphatase 3	Protein Coding	O14495	43	GC01M056495	1.96	https://www.genecards.org/cgi-bin/carddisp.pl?gene=PLPP3
MIR361	MicroRNA 361	RNA Gene		24	GC0XM085903	1.95992	https://www.genecards.org/cgi-bin/carddisp.pl?gene=MIR361
IL3	Interleukin 3	Protein Coding	P08700	54	GC05P132060	1.95948	https://www.genecards.org/cgi-bin/carddisp.pl?gene=IL3
CDK4	Cyclin Dependent Kinase 4	Protein Coding	P11802	62	GC12M059168	1.95634	https://www.genecards.org/cgi-bin/carddisp.pl?gene=CDK4
STUB1	STIP1 Homology And U-Box Containing Protein 1	Protein Coding	Q9UNE7	54	GC16P064961	1.9531	https://www.genecards.org/cgi-bin/carddisp.pl?gene=STUB1
SBF2-AS1	SBF2 Antisense RNA 1	RNA Gene		24	GC11P009758	1.94761	https://www.genecards.org/cgi-bin/carddisp.pl?gene=SBF2-AS1
MIR379	MicroRNA 379	RNA Gene		22	GC14P115605	1.94761	https://www.genecards.org/cgi-bin/carddisp.pl?gene=MIR379
ATF2	Activating Transcription Factor 2	Protein Coding	P15336	56	GC02M175072	1.94533	https://www.genecards.org/cgi-bin/carddisp.pl?gene=ATF2
HEY1	Hes Related Family BHLH Transcription Factor With YRPW Motif 1	Protein Coding	Q9Y5J3	51	GC08M079764	1.94533	https://www.genecards.org/cgi-bin/carddisp.pl?gene=HEY1
HSPB1	Heat Shock Protein Family B (Small) Member 1	Protein Coding	P04792	60	GC07P076302	1.9447	https://www.genecards.org/cgi-bin/carddisp.pl?gene=HSPB1
NOX5	NADPH Oxidase 5	Protein Coding	Q96PH1	45	GC15P148667	1.94256	https://www.genecards.org/cgi-bin/carddisp.pl?gene=NOX5
KCNQ1OT1	KCNQ1 Opposite Strand/Antisense Transcript 1	RNA Gene		34	GC11M010310	1.93916	https://www.genecards.org/cgi-bin/carddisp.pl?gene=KCNQ1OT1
RHOC	Ras Homolog Family Member C	Protein Coding	P08134	50	GC01M112701	1.93771	https://www.genecards.org/cgi-bin/carddisp.pl?gene=RHOC
ADAM9	ADAM Metallopeptidase Domain 9	Protein Coding	Q13443	56	GC08P038996	1.93432	https://www.genecards.org/cgi-bin/carddisp.pl?gene=ADAM9
MIR373	MicroRNA 373	RNA Gene		26	GC19P103679	1.9314	https://www.genecards.org/cgi-bin/carddisp.pl?gene=MIR373
CAMP	Cathelicidin Antimicrobial Peptide	Protein Coding	P49913	48	GC03P055953	1.93093	https://www.genecards.org/cgi-bin/carddisp.pl?gene=CAMP
RHO	Rhodopsin	Protein Coding	P08100	56	GC03P138086	1.92982	https://www.genecards.org/cgi-bin/carddisp.pl?gene=RHO
LOC107303340	3p25 Von Hippel-Lindau Tumor Suppressor, E3 Ubiquitin Protein Ligase Alu-Mediated Recombination Region	Functional Element		9	GC03P020240	1.92787	https://www.genecards.org/cgi-bin/carddisp.pl?gene=LOC107303340
LTA	Lymphotoxin Alpha	Protein Coding	P01374	51	GC06P125490	1.92737	https://www.genecards.org/cgi-bin/carddisp.pl?gene=LTA
SRPK1	SRSF Protein Kinase 1	Protein Coding	Q96SB4	54	GC06M090884	1.92637	https://www.genecards.org/cgi-bin/carddisp.pl?gene=SRPK1
RHOB	Ras Homolog Family Member B	Protein Coding	P62745	52	GC02P020447	1.92434	https://www.genecards.org/cgi-bin/carddisp.pl?gene=RHOB
MIR204	MicroRNA 204	RNA Gene		29	GC09M070809	1.92262	https://www.genecards.org/cgi-bin/carddisp.pl?gene=MIR204
COL11A2	Collagen Type XI Alpha 2 Chain	Protein Coding	P13942	51	GC06M033162	1.92212	https://www.genecards.org/cgi-bin/carddisp.pl?gene=COL11A2
MIR182	MicroRNA 182	RNA Gene		28	GC07M129770	1.92192	https://www.genecards.org/cgi-bin/carddisp.pl?gene=MIR182
SERPINC1	Serpin Family C Member 1	Protein Coding	P01008	58	GC01M174899	1.92112	https://www.genecards.org/cgi-bin/carddisp.pl?gene=SERPINC1
FOXC2	Forkhead Box C2	Protein Coding	Q99958	52	GC16P086657	1.92049	https://www.genecards.org/cgi-bin/carddisp.pl?gene=FOXC2
MIR200C	MicroRNA 200c	RNA Gene		28	GC12P035965	1.92034	https://www.genecards.org/cgi-bin/carddisp.pl?gene=MIR200C
ATP7A	ATPase Copper Transporting Alpha	Protein Coding	Q04656	55	GC0XP078117	1.92007	https://www.genecards.org/cgi-bin/carddisp.pl?gene=ATP7A
LEF1	Lymphoid Enhancer Binding Factor 1	Protein Coding	Q9UJU2	56	GC04M108047	1.91969	https://www.genecards.org/cgi-bin/carddisp.pl?gene=LEF1
PDE4A	Phosphodiesterase 4A	Protein Coding	P27815	54	GC19P010416	1.91904	https://www.genecards.org/cgi-bin/carddisp.pl?gene=PDE4A
MIR483	MicroRNA 483	RNA Gene		27	GC11M010289	1.91785	https://www.genecards.org/cgi-bin/carddisp.pl?gene=MIR483
PARVA	Parvin Alpha	Protein Coding	Q9NVD7	49	GC11P012398	1.91514	https://www.genecards.org/cgi-bin/carddisp.pl?gene=PARVA
MIR423	MicroRNA 423	RNA Gene		25	GC17P030117	1.90952	https://www.genecards.org/cgi-bin/carddisp.pl?gene=MIR423
SOD1	Superoxide Dismutase 1	Protein Coding	P00441	61	GC21P031659	1.90904	https://www.genecards.org/cgi-bin/carddisp.pl?gene=SOD1
FURIN	Furin, Paired Basic Amino Acid Cleaving Enzyme	Protein Coding	P09958	56	GC15P090868	1.90717	https://www.genecards.org/cgi-bin/carddisp.pl?gene=FURIN
MCM3AP-AS1	MCM3AP Antisense RNA 1	RNA Gene		24	GC21P047726	1.90708	https://www.genecards.org/cgi-bin/carddisp.pl?gene=MCM3AP-AS1
CD38	CD38 Molecule	Protein Coding	P28907	55	GC04P023776	1.90576	https://www.genecards.org/cgi-bin/carddisp.pl?gene=CD38
TLR2	Toll Like Receptor 2	Protein Coding	O60603	61	GC04P153684	1.90358	https://www.genecards.org/cgi-bin/carddisp.pl?gene=TLR2
GLI1	GLI Family Zinc Finger 1	Protein Coding	P08151	56	GC12P059687	1.90335	https://www.genecards.org/cgi-bin/carddisp.pl?gene=GLI1
MAPK9	Mitogen-Activated Protein Kinase 9	Protein Coding	P45984	56	GC05M180292	1.90118	https://www.genecards.org/cgi-bin/carddisp.pl?gene=MAPK9
RHOD	Ras Homolog Family Member D	Protein Coding	O00212	44	GC11P084687	1.90118	https://www.genecards.org/cgi-bin/carddisp.pl?gene=RHOD
EPHA3	EPH Receptor A3	Protein Coding	P29320	55	GC03P089077	1.89349	https://www.genecards.org/cgi-bin/carddisp.pl?gene=EPHA3
IL1RAPL2	Interleukin 1 Receptor Accessory Protein Like 2	Protein Coding	Q9NP60	48	GC0XP104566	1.89315	https://www.genecards.org/cgi-bin/carddisp.pl?gene=IL1RAPL2
LTF	Lactotransferrin	Protein Coding	P02788	54	GC03M046435	1.89163	https://www.genecards.org/cgi-bin/carddisp.pl?gene=LTF
HIF1A-AS2	HIF1A Antisense RNA 2	RNA Gene		22	GC14M061747	1.8857	https://www.genecards.org/cgi-bin/carddisp.pl?gene=HIF1A-AS2
MIR26B	MicroRNA 26b	RNA Gene		29	GC02P218402	1.87857	https://www.genecards.org/cgi-bin/carddisp.pl?gene=MIR26B
FGF5	Fibroblast Growth Factor 5	Protein Coding	P12034	53	GC04P080266	1.87731	https://www.genecards.org/cgi-bin/carddisp.pl?gene=FGF5
ADAM17	ADAM Metallopeptidase Domain 17	Protein Coding	P78536	59	GC02M009488	1.87493	https://www.genecards.org/cgi-bin/carddisp.pl?gene=ADAM17
PRKX	Protein Kinase CAMP-Dependent X-Linked Catalytic Subunit	Protein Coding	P51817	49	GC0XM003604	1.86908	https://www.genecards.org/cgi-bin/carddisp.pl?gene=PRKX
APP	Amyloid Beta Precursor Protein	Protein Coding	P05067	59	GC21M025880	1.86739	https://www.genecards.org/cgi-bin/carddisp.pl?gene=APP
LOC117204001	ANPEP Proximal Promoter	Functional Element		2	GC15P089806	1.86701	https://www.genecards.org/cgi-bin/carddisp.pl?gene=LOC117204001
MIR375	MicroRNA 375	RNA Gene		27	GC02M219001	1.86509	https://www.genecards.org/cgi-bin/carddisp.pl?gene=MIR375
ACVR1	Activin A Receptor Type 1	Protein Coding	Q04771	60	GC02M157736	1.86248	https://www.genecards.org/cgi-bin/carddisp.pl?gene=ACVR1
SOX9	SRY-Box Transcription Factor 9	Protein Coding	P48436	54	GC17P072121	1.85886	https://www.genecards.org/cgi-bin/carddisp.pl?gene=SOX9
PTGIS	Prostaglandin I2 Synthase	Protein Coding	Q16647	54	GC20M049503	1.85802	https://www.genecards.org/cgi-bin/carddisp.pl?gene=PTGIS
MIR148A	MicroRNA 148a	RNA Gene		27	GC07M025950	1.85783	https://www.genecards.org/cgi-bin/carddisp.pl?gene=MIR148A
SEMA3B	Semaphorin 3B	Protein Coding	Q13214	48	GC03P050267	1.85469	https://www.genecards.org/cgi-bin/carddisp.pl?gene=SEMA3B
KRT18	Keratin 18	Protein Coding	P05783	58	GC12P052948	1.85227	https://www.genecards.org/cgi-bin/carddisp.pl?gene=KRT18
PDPK1	3-Phosphoinositide Dependent Protein Kinase 1	Protein Coding	O15530	57	GC16P002537	1.85122	https://www.genecards.org/cgi-bin/carddisp.pl?gene=PDPK1
AIF1	Allograft Inflammatory Factor 1	Protein Coding	P55008	48	GC06P125491	1.8509	https://www.genecards.org/cgi-bin/carddisp.pl?gene=AIF1
YBX1	Y-Box Binding Protein 1	Protein Coding	P67809	49	GC01P042682	1.84973	https://www.genecards.org/cgi-bin/carddisp.pl?gene=YBX1
SHARPIN	SHANK Associated RH Domain Interactor	Protein Coding	Q9H0F6	47	GC08M144098	1.84513	https://www.genecards.org/cgi-bin/carddisp.pl?gene=SHARPIN
MAGI2	Membrane Associated Guanylate Kinase, WW And PDZ Domain Containing 2	Protein Coding	Q86UL8	51	GC07M078017	1.84439	https://www.genecards.org/cgi-bin/carddisp.pl?gene=MAGI2
TRAF2	TNF Receptor Associated Factor 2	Protein Coding	Q12933	53	GC09P136881	1.84148	https://www.genecards.org/cgi-bin/carddisp.pl?gene=TRAF2
SNHG16	Small Nucleolar RNA Host Gene 16	RNA Gene		26	GC17P102459	1.83946	https://www.genecards.org/cgi-bin/carddisp.pl?gene=SNHG16
CASC2	Cancer Susceptibility 2	RNA Gene	Q8IU53	31	GC10P118053	1.83825	https://www.genecards.org/cgi-bin/carddisp.pl?gene=CASC2
TNFAIP2	TNF Alpha Induced Protein 2	Protein Coding	Q03169	42	GC14P114651	1.83458	https://www.genecards.org/cgi-bin/carddisp.pl?gene=TNFAIP2
MIR181D	MicroRNA 181d	RNA Gene		25	GC19P013874	1.83259	https://www.genecards.org/cgi-bin/carddisp.pl?gene=MIR181D
CXCR1	C-X-C Motif Chemokine Receptor 1	Protein Coding	P25024	52	GC02M218162	1.831	https://www.genecards.org/cgi-bin/carddisp.pl?gene=CXCR1
DICER1	Dicer 1, Ribonuclease III	Protein Coding	Q9UPY3	57	GC14M095086	1.83034	https://www.genecards.org/cgi-bin/carddisp.pl?gene=DICER1
CCL11	C-C Motif Chemokine Ligand 11	Protein Coding	P51671	54	GC17P034285	1.82701	https://www.genecards.org/cgi-bin/carddisp.pl?gene=CCL11
MIR149	MicroRNA 149	RNA Gene		29	GC02P240456	1.82621	https://www.genecards.org/cgi-bin/carddisp.pl?gene=MIR149
CFH	Complement Factor H	Protein Coding	P08603	56	GC01P196621	1.82458	https://www.genecards.org/cgi-bin/carddisp.pl?gene=CFH
TGFBI	Transforming Growth Factor Beta Induced	Protein Coding	Q15582	54	GC05P136027	1.82274	https://www.genecards.org/cgi-bin/carddisp.pl?gene=TGFBI
CDK6	Cyclin Dependent Kinase 6	Protein Coding	Q00534	59	GC07M092604	1.82158	https://www.genecards.org/cgi-bin/carddisp.pl?gene=CDK6
RACK1	Receptor For Activated C Kinase 1	Protein Coding	P63244	52	GC05M182515	1.81923	https://www.genecards.org/cgi-bin/carddisp.pl?gene=RACK1
LAMC2	Laminin Subunit Gamma 2	Protein Coding	Q13753	55	GC01P183186	1.81844	https://www.genecards.org/cgi-bin/carddisp.pl?gene=LAMC2
CCBE1	Collagen And Calcium Binding EGF Domains 1	Protein Coding	Q6UXH8	48	GC18M059430	1.81753	https://www.genecards.org/cgi-bin/carddisp.pl?gene=CCBE1
FBLN1	Fibulin 1	Protein Coding	P23142	52	GC22P045502	1.81731	https://www.genecards.org/cgi-bin/carddisp.pl?gene=FBLN1
ADAMTS8	ADAM Metallopeptidase With Thrombospondin Type 1 Motif 8	Protein Coding	Q9UP79	47	GC11M130404	1.81643	https://www.genecards.org/cgi-bin/carddisp.pl?gene=ADAMTS8
GRN	Granulin Precursor	Protein Coding	P28799	56	GC17P044345	1.81369	https://www.genecards.org/cgi-bin/carddisp.pl?gene=GRN
SFRP2	Secreted Frizzled Related Protein 2	Protein Coding	Q96HF1	48	GC04M153780	1.8104	https://www.genecards.org/cgi-bin/carddisp.pl?gene=SFRP2
FKBPL	FKBP Prolyl Isomerase Like	Protein Coding	Q9UIM3	42	GC06M090771	1.8104	https://www.genecards.org/cgi-bin/carddisp.pl?gene=FKBPL
ACVR2A	Activin A Receptor Type 2A	Protein Coding	P27037	54	GC02P147844	1.80961	https://www.genecards.org/cgi-bin/carddisp.pl?gene=ACVR2A
PRKAA2	Protein Kinase AMP-Activated Catalytic Subunit Alpha 2	Protein Coding	P54646	58	GC01P056645	1.80762	https://www.genecards.org/cgi-bin/carddisp.pl?gene=PRKAA2
FGF8	Fibroblast Growth Factor 8	Protein Coding	P55075	57	GC10M101770	1.80454	https://www.genecards.org/cgi-bin/carddisp.pl?gene=FGF8
MMP10	Matrix Metallopeptidase 10	Protein Coding	P09238	52	GC11M102770	1.80067	https://www.genecards.org/cgi-bin/carddisp.pl?gene=MMP10
PDCL3	Phosducin Like 3	Protein Coding	Q9H2J4	42	GC02P100562	1.79977	https://www.genecards.org/cgi-bin/carddisp.pl?gene=PDCL3
CCAT1	Colon Cancer Associated Transcript 1	RNA Gene		21	GC08M127207	1.79942	https://www.genecards.org/cgi-bin/carddisp.pl?gene=CCAT1
ANXA1	Annexin A1	Protein Coding	P04083	55	GC09P073151	1.79773	https://www.genecards.org/cgi-bin/carddisp.pl?gene=ANXA1
EFNA3	Ephrin A3	Protein Coding	P52797	50	GC01P155078	1.79773	https://www.genecards.org/cgi-bin/carddisp.pl?gene=EFNA3
MIR125B1	MicroRNA 125b-1	RNA Gene		28	GC11M124145	1.79773	https://www.genecards.org/cgi-bin/carddisp.pl?gene=MIR125B1
BMP1	Bone Morphogenetic Protein 1	Protein Coding	P13497	57	GC08P022165	1.79629	https://www.genecards.org/cgi-bin/carddisp.pl?gene=BMP1
GLUL	Glutamate-Ammonia Ligase	Protein Coding	P15104	57	GC01M182378	1.79186	https://www.genecards.org/cgi-bin/carddisp.pl?gene=GLUL
IL15	Interleukin 15	Protein Coding	P40933	51	GC04P141636	1.79006	https://www.genecards.org/cgi-bin/carddisp.pl?gene=IL15
TLR9	Toll Like Receptor 9	Protein Coding	Q9NR96	54	GC03M053612	1.78918	https://www.genecards.org/cgi-bin/carddisp.pl?gene=TLR9
NTRK2	Neurotrophic Receptor Tyrosine Kinase 2	Protein Coding	Q16620	62	GC09P084668	1.78683	https://www.genecards.org/cgi-bin/carddisp.pl?gene=NTRK2
MIR296	MicroRNA 296	RNA Gene		24	GC20M058817	1.78672	https://www.genecards.org/cgi-bin/carddisp.pl?gene=MIR296
APEX1	Apurinic/Apyrimidinic Endodeoxyribonuclease 1	Protein Coding	P27695	54	GC14P020455	1.78624	https://www.genecards.org/cgi-bin/carddisp.pl?gene=APEX1
PML	PML Nuclear Body Scaffold	Protein Coding	P29590	54	GC15P073994	1.7847	https://www.genecards.org/cgi-bin/carddisp.pl?gene=PML
MIR30C1	MicroRNA 30c-1	RNA Gene		27	GC01P040757	1.78426	https://www.genecards.org/cgi-bin/carddisp.pl?gene=MIR30C1
MIR1-1	MicroRNA 1-1	RNA Gene		23	GC20P066420	1.78426	https://www.genecards.org/cgi-bin/carddisp.pl?gene=MIR1-1
CYP3A4	Cytochrome P450 Family 3 Subfamily A Member 4	Protein Coding	P08684	56	GC07M099985	1.78397	https://www.genecards.org/cgi-bin/carddisp.pl?gene=CYP3A4
TAC1	Tachykinin Precursor 1	Protein Coding	P20366	49	GC07P097734	1.78395	https://www.genecards.org/cgi-bin/carddisp.pl?gene=TAC1
HMGCR	3-Hydroxy-3-Methylglutaryl-CoA Reductase	Protein Coding	P04035	56	GC05P075336	1.78358	https://www.genecards.org/cgi-bin/carddisp.pl?gene=HMGCR
TFAP2A	Transcription Factor AP-2 Alpha	Protein Coding	P05549	56	GC06M010393	1.78229	https://www.genecards.org/cgi-bin/carddisp.pl?gene=TFAP2A
FBLN5	Fibulin 5	Protein Coding	Q9UBX5	55	GC14M091869	1.78215	https://www.genecards.org/cgi-bin/carddisp.pl?gene=FBLN5
ANGPTL1	Angiopoietin Like 1	Protein Coding	O95841	43	GC01M178849	1.78215	https://www.genecards.org/cgi-bin/carddisp.pl?gene=ANGPTL1
GAB1	GRB2 Associated Binding Protein 1	Protein Coding	Q13480	52	GC04P143336	1.78158	https://www.genecards.org/cgi-bin/carddisp.pl?gene=GAB1
LAMC1	Laminin Subunit Gamma 1	Protein Coding	P11047	51	GC01P183023	1.77984	https://www.genecards.org/cgi-bin/carddisp.pl?gene=LAMC1
IQGAP1	IQ Motif Containing GTPase Activating Protein 1	Protein Coding	P46940	51	GC15P090388	1.77792	https://www.genecards.org/cgi-bin/carddisp.pl?gene=IQGAP1
PPIG	Peptidylprolyl Isomerase G	Protein Coding	Q13427	50	GC02P169584	1.77779	https://www.genecards.org/cgi-bin/carddisp.pl?gene=PPIG
NCKIPSD	NCK Interacting Protein With SH3 Domain	Protein Coding	Q9NZQ3	45	GC03M048667	1.77476	https://www.genecards.org/cgi-bin/carddisp.pl?gene=NCKIPSD
MCTS1	MCTS1 Re-Initiation And Release Factor	Protein Coding	Q9ULC4	42	GC0XP120594	1.77476	https://www.genecards.org/cgi-bin/carddisp.pl?gene=MCTS1
LAMB2	Laminin Subunit Beta 2	Protein Coding	P55268	55	GC03M049121	1.77452	https://www.genecards.org/cgi-bin/carddisp.pl?gene=LAMB2
MIA3	MIA SH3 Domain ER Export Factor 3	Protein Coding	Q5JRA6	46	GC01P222618	1.77305	https://www.genecards.org/cgi-bin/carddisp.pl?gene=MIA3
BTG1	BTG Anti-Proliferation Factor 1	Protein Coding	P62324	47	GC12M092140	1.77129	https://www.genecards.org/cgi-bin/carddisp.pl?gene=BTG1
TXN	Thioredoxin	Protein Coding	P10599	54	GC09M110243	1.76864	https://www.genecards.org/cgi-bin/carddisp.pl?gene=TXN
GTF2I	General Transcription Factor IIi	Protein Coding	P78347	48	GC07P084357	1.76556	https://www.genecards.org/cgi-bin/carddisp.pl?gene=GTF2I
CD24	CD24 Molecule	Protein Coding	P25063	43	GC06M106969	1.7654	https://www.genecards.org/cgi-bin/carddisp.pl?gene=CD24
PAXIP1-DT	PAXIP1 Divergent Transcript	RNA Gene		14	GC07P156189	1.76399	https://www.genecards.org/cgi-bin/carddisp.pl?gene=PAXIP1-DT
CASP9	Caspase 9	Protein Coding	P55211	56	GC01M015491	1.76169	https://www.genecards.org/cgi-bin/carddisp.pl?gene=CASP9
PROCR	Protein C Receptor	Protein Coding	Q9UNN8	50	GC20P035171	1.76091	https://www.genecards.org/cgi-bin/carddisp.pl?gene=PROCR
MIR93	MicroRNA 93	RNA Gene		28	GC07M104746	1.75923	https://www.genecards.org/cgi-bin/carddisp.pl?gene=MIR93
SPON2	Spondin 2	Protein Coding	Q9BUD6	45	GC04M001166	1.75845	https://www.genecards.org/cgi-bin/carddisp.pl?gene=SPON2
TRD-GTC9-1	TRNA-Asp (Anticodon GTC) 9-1	RNA Gene		13	GC01P163375	1.75843	https://www.genecards.org/cgi-bin/carddisp.pl?gene=TRD-GTC9-1
MIR29B2	MicroRNA 29b-2	RNA Gene		24	GC01M207830	1.7525	https://www.genecards.org/cgi-bin/carddisp.pl?gene=MIR29B2
EREG	Epiregulin	Protein Coding	O14944	50	GC04P074366	1.75132	https://www.genecards.org/cgi-bin/carddisp.pl?gene=EREG
SP100	SP100 Nuclear Antigen	Protein Coding	P23497	49	GC02P230415	1.75132	https://www.genecards.org/cgi-bin/carddisp.pl?gene=SP100
HOXD3	Homeobox D3	Protein Coding	P31249	42	GC02P176136	1.74967	https://www.genecards.org/cgi-bin/carddisp.pl?gene=HOXD3
CXCL2	C-X-C Motif Chemokine Ligand 2	Protein Coding	P19875	48	GC04M074097	1.74767	https://www.genecards.org/cgi-bin/carddisp.pl?gene=CXCL2
ATP2B4	ATPase Plasma Membrane Ca2+ Transporting 4	Protein Coding	P23634	52	GC01P203626	1.74566	https://www.genecards.org/cgi-bin/carddisp.pl?gene=ATP2B4
MIR181B1	MicroRNA 181b-1	RNA Gene		27	GC01M198858	1.74566	https://www.genecards.org/cgi-bin/carddisp.pl?gene=MIR181B1
WNT7B	Wnt Family Member 7B	Protein Coding	P56706	51	GC22M045920	1.74555	https://www.genecards.org/cgi-bin/carddisp.pl?gene=WNT7B
ACTC1	Actin Alpha Cardiac Muscle 1	Protein Coding	P68032	52	GC15M034790	1.74249	https://www.genecards.org/cgi-bin/carddisp.pl?gene=ACTC1
PTPN6	Protein Tyrosine Phosphatase Non-Receptor Type 6	Protein Coding	P29350	57	GC12P035963	1.7408	https://www.genecards.org/cgi-bin/carddisp.pl?gene=PTPN6
BECN1	Beclin 1	Protein Coding	Q14457	55	GC17M042810	1.7408	https://www.genecards.org/cgi-bin/carddisp.pl?gene=BECN1
PPP1R13B-DT	PPP1R13B Divergent Transcript	RNA Gene		14	GC14P115693	1.74075	https://www.genecards.org/cgi-bin/carddisp.pl?gene=PPP1R13B-DT
NPPA	Natriuretic Peptide A	Protein Coding	P01160	53	GC01M013630	1.74044	https://www.genecards.org/cgi-bin/carddisp.pl?gene=NPPA
LOX	Lysyl Oxidase	Protein Coding	P28300	56	GC05M122063	1.73996	https://www.genecards.org/cgi-bin/carddisp.pl?gene=LOX
HDAC2	Histone Deacetylase 2	Protein Coding	Q92769	61	GC06M113933	1.73746	https://www.genecards.org/cgi-bin/carddisp.pl?gene=HDAC2
IL33	Interleukin 33	Protein Coding	O95760	48	GC09P008905	1.73746	https://www.genecards.org/cgi-bin/carddisp.pl?gene=IL33
SUCNR1	Succinate Receptor 1	Protein Coding	Q9BXA5	44	GC03P151873	1.73649	https://www.genecards.org/cgi-bin/carddisp.pl?gene=SUCNR1
EFNB3	Ephrin B3	Protein Coding	Q15768	49	GC17P100472	1.73219	https://www.genecards.org/cgi-bin/carddisp.pl?gene=EFNB3
NDRG2	NDRG Family Member 2	Protein Coding	Q9UN36	45	GC14M021016	1.73219	https://www.genecards.org/cgi-bin/carddisp.pl?gene=NDRG2
ADORA2A	Adenosine A2a Receptor	Protein Coding	P29274	54	GC22P024417	1.72956	https://www.genecards.org/cgi-bin/carddisp.pl?gene=ADORA2A
NUDT6	Nudix Hydrolase 6	Protein Coding	P53370	44	GC04M122888	1.72956	https://www.genecards.org/cgi-bin/carddisp.pl?gene=NUDT6
RAB11B-AS1	RAB11B Antisense RNA 1	RNA Gene		16	GC19M019138	1.72871	https://www.genecards.org/cgi-bin/carddisp.pl?gene=RAB11B-AS1
TLR3	Toll Like Receptor 3	Protein Coding	O15455	60	GC04P186059	1.7283	https://www.genecards.org/cgi-bin/carddisp.pl?gene=TLR3
STIM1	Stromal Interaction Molecule 1	Protein Coding	Q13586	58	GC11P007543	1.7283	https://www.genecards.org/cgi-bin/carddisp.pl?gene=STIM1
TSPOAP1-AS1	TSPOAP1, SUPT4H1 And RNF43 Antisense RNA 1	RNA Gene		18	GC17P102013	1.72006	https://www.genecards.org/cgi-bin/carddisp.pl?gene=TSPOAP1-AS1
CHUK	Component Of Inhibitor Of Nuclear Factor Kappa B Kinase Complex	Protein Coding	O15111	58	GC10M100365	1.71665	https://www.genecards.org/cgi-bin/carddisp.pl?gene=CHUK
TEAD4	TEA Domain Transcription Factor 4	Protein Coding	Q15561	48	GC12P002959	1.71648	https://www.genecards.org/cgi-bin/carddisp.pl?gene=TEAD4
GNA13	G Protein Subunit Alpha 13	Protein Coding	Q14344	51	GC17M065009	1.71289	https://www.genecards.org/cgi-bin/carddisp.pl?gene=GNA13
TMEM33	Transmembrane Protein 33	Protein Coding	P57088	37	GC04P041937	1.71092	https://www.genecards.org/cgi-bin/carddisp.pl?gene=TMEM33
B2M	Beta-2-Microglobulin	Protein Coding	P61769	58	GC15P044711	1.70796	https://www.genecards.org/cgi-bin/carddisp.pl?gene=B2M
PCAT1	Prostate Cancer Associated Transcript 1	RNA Gene		24	GC08P126553	1.70569	https://www.genecards.org/cgi-bin/carddisp.pl?gene=PCAT1
IL37	Interleukin 37	Protein Coding	Q9NZH6	48	GC02P141239	1.70434	https://www.genecards.org/cgi-bin/carddisp.pl?gene=IL37
LINC00908	Long Intergenic Non-Protein Coding RNA 908	RNA Gene		16	GC18P076528	1.7037	https://www.genecards.org/cgi-bin/carddisp.pl?gene=LINC00908
FOSB	FosB Proto-Oncogene, AP-1 Transcription Factor Subunit	Protein Coding	P53539	49	GC19P045467	1.70299	https://www.genecards.org/cgi-bin/carddisp.pl?gene=FOSB
NDRG3	NDRG Family Member 3	Protein Coding	Q9UGV2	42	GC20M036651	1.70299	https://www.genecards.org/cgi-bin/carddisp.pl?gene=NDRG3
PRKAA1	Protein Kinase AMP-Activated Catalytic Subunit Alpha 1	Protein Coding	Q13131	55	GC05M040759	1.69946	https://www.genecards.org/cgi-bin/carddisp.pl?gene=PRKAA1
MIR139	MicroRNA 139	RNA Gene		27	GC11M072615	1.69946	https://www.genecards.org/cgi-bin/carddisp.pl?gene=MIR139
ZNF304	Zinc Finger Protein 304	Protein Coding	Q9HCX3	32	GC19P057351	1.69718	https://www.genecards.org/cgi-bin/carddisp.pl?gene=ZNF304
KLF5	KLF Transcription Factor 5	Protein Coding	Q13887	54	GC13P073054	1.69695	https://www.genecards.org/cgi-bin/carddisp.pl?gene=KLF5
AMOTL1	Angiomotin Like 1	Protein Coding	Q8IY63	45	GC11P094686	1.69695	https://www.genecards.org/cgi-bin/carddisp.pl?gene=AMOTL1
GPNMB	Glycoprotein Nmb	Protein Coding	Q14956	54	GC07P023924	1.69681	https://www.genecards.org/cgi-bin/carddisp.pl?gene=GPNMB
SFRP1	Secreted Frizzled Related Protein 1	Protein Coding	Q8N474	52	GC08M041262	1.69681	https://www.genecards.org/cgi-bin/carddisp.pl?gene=SFRP1
CREB3L1	CAMP Responsive Element Binding Protein 3 Like 1	Protein Coding	Q96BA8	50	GC11P047373	1.69681	https://www.genecards.org/cgi-bin/carddisp.pl?gene=CREB3L1
MIR19B1	MicroRNA 19b-1	RNA Gene		23	GC13P091661	1.69681	https://www.genecards.org/cgi-bin/carddisp.pl?gene=MIR19B1
FIBP	FGF1 Intracellular Binding Protein	Protein Coding	O43427	50	GC11M121224	1.69468	https://www.genecards.org/cgi-bin/carddisp.pl?gene=FIBP
NRG1	Neuregulin 1	Protein Coding	Q02297	57	GC08P031639	1.69362	https://www.genecards.org/cgi-bin/carddisp.pl?gene=NRG1
RUNX3	RUNX Family Transcription Factor 3	Protein Coding	Q13761	51	GC01M024899	1.69067	https://www.genecards.org/cgi-bin/carddisp.pl?gene=RUNX3
PIK3R2	Phosphoinositide-3-Kinase Regulatory Subunit 2	Protein Coding	O00459	58	GC19P018153	1.68888	https://www.genecards.org/cgi-bin/carddisp.pl?gene=PIK3R2
CCR1	C-C Motif Chemokine Receptor 1	Protein Coding	P32246	51	GC03M046218	1.68344	https://www.genecards.org/cgi-bin/carddisp.pl?gene=CCR1
SULF1	Sulfatase 1	Protein Coding	Q8IWU6	50	GC08P069466	1.68333	https://www.genecards.org/cgi-bin/carddisp.pl?gene=SULF1
CCNA2	Cyclin A2	Protein Coding	P20248	54	GC04M121816	1.68194	https://www.genecards.org/cgi-bin/carddisp.pl?gene=CCNA2
MIR184	MicroRNA 184	RNA Gene		29	GC15P079209	1.67825	https://www.genecards.org/cgi-bin/carddisp.pl?gene=MIR184
MAP3K5	Mitogen-Activated Protein Kinase Kinase Kinase 5	Protein Coding	Q99683	57	GC06M136557	1.67409	https://www.genecards.org/cgi-bin/carddisp.pl?gene=MAP3K5
CCN6	Cellular Communication Network Factor 6	Protein Coding	O95389	49	GC06P126687	1.67371	https://www.genecards.org/cgi-bin/carddisp.pl?gene=CCN6
LCN2	Lipocalin 2	Protein Coding	P80188	54	GC09P128149	1.67264	https://www.genecards.org/cgi-bin/carddisp.pl?gene=LCN2
WARS2	Tryptophanyl TRNA Synthetase 2, Mitochondrial	Protein Coding	Q9UGM6	53	GC01M119031	1.67256	https://www.genecards.org/cgi-bin/carddisp.pl?gene=WARS2
TMEM215	Transmembrane Protein 215	Protein Coding	Q68D42	32	GC09P032783	1.67208	https://www.genecards.org/cgi-bin/carddisp.pl?gene=TMEM215
ADORA2B	Adenosine A2b Receptor	Protein Coding	P29275	56	GC17P100681	1.67195	https://www.genecards.org/cgi-bin/carddisp.pl?gene=ADORA2B
NGFR	Nerve Growth Factor Receptor	Protein Coding	P08138	56	GC17P049495	1.66949	https://www.genecards.org/cgi-bin/carddisp.pl?gene=NGFR
SPRY2	Sprouty RTK Signaling Antagonist 2	Protein Coding	O43597	56	GC13M080335	1.66949	https://www.genecards.org/cgi-bin/carddisp.pl?gene=SPRY2
RELB	RELB Proto-Oncogene, NF-KB Subunit	Protein Coding	Q01201	54	GC19P103273	1.66835	https://www.genecards.org/cgi-bin/carddisp.pl?gene=RELB
P4HTM	Prolyl 4-Hydroxylase, Transmembrane	Protein Coding	Q9NXG6	47	GC03P055979	1.66835	https://www.genecards.org/cgi-bin/carddisp.pl?gene=P4HTM
CDH2	Cadherin 2	Protein Coding	P19022	60	GC18M033085	1.66707	https://www.genecards.org/cgi-bin/carddisp.pl?gene=CDH2
PKNOX1	PBX/Knotted 1 Homeobox 1	Protein Coding	P55347	47	GC21P042974	1.66406	https://www.genecards.org/cgi-bin/carddisp.pl?gene=PKNOX1
CCDC134	Coiled-Coil Domain Containing 134	Protein Coding	Q9H6E4	46	GC22P041800	1.66406	https://www.genecards.org/cgi-bin/carddisp.pl?gene=CCDC134
FOXJ2	Forkhead Box J2	Protein Coding	Q9P0K8	38	GC12P008032	1.66406	https://www.genecards.org/cgi-bin/carddisp.pl?gene=FOXJ2
ADTRP	Androgen Dependent TFPI Regulating Protein	Protein Coding	Q96IZ2	36	GC06M011712	1.66406	https://www.genecards.org/cgi-bin/carddisp.pl?gene=ADTRP
HHEX	Hematopoietically Expressed Homeobox	Protein Coding	Q03014	49	GC10P092689	1.66231	https://www.genecards.org/cgi-bin/carddisp.pl?gene=HHEX
WNT7A	Wnt Family Member 7A	Protein Coding	O00755	55	GC03M025531	1.66175	https://www.genecards.org/cgi-bin/carddisp.pl?gene=WNT7A
APOLD1	Apolipoprotein L Domain Containing 1	Protein Coding	Q96LR9	37	GC12P012725	1.66175	https://www.genecards.org/cgi-bin/carddisp.pl?gene=APOLD1
IL2RA	Interleukin 2 Receptor Subunit Alpha	Protein Coding	P01589	59	GC10M006010	1.66069	https://www.genecards.org/cgi-bin/carddisp.pl?gene=IL2RA
PIM1	Pim-1 Proto-Oncogene, Serine/Threonine Kinase	Protein Coding	P11309	57	GC06P125643	1.6602	https://www.genecards.org/cgi-bin/carddisp.pl?gene=PIM1
CD276	CD276 Molecule	Protein Coding	Q5ZPR3	50	GC15P073683	1.65583	https://www.genecards.org/cgi-bin/carddisp.pl?gene=CD276
MIR590	MicroRNA 590	RNA Gene		27	GC07P074191	1.65583	https://www.genecards.org/cgi-bin/carddisp.pl?gene=MIR590
UGT1A1	UDP Glucuronosyltransferase Family 1 Member A1	Protein Coding	P22309	59	GC02P233760	1.65065	https://www.genecards.org/cgi-bin/carddisp.pl?gene=UGT1A1
MIR22	MicroRNA 22	RNA Gene		29	GC17M001713	1.64933	https://www.genecards.org/cgi-bin/carddisp.pl?gene=MIR22
ING1	Inhibitor Of Growth Family Member 1	Protein Coding	Q9UK53	52	GC13P110712	1.64816	https://www.genecards.org/cgi-bin/carddisp.pl?gene=ING1
APOH	Apolipoprotein H	Protein Coding	P02749	53	GC17M066212	1.64608	https://www.genecards.org/cgi-bin/carddisp.pl?gene=APOH
BDKRB2	Bradykinin Receptor B2	Protein Coding	P30411	52	GC14P096205	1.64434	https://www.genecards.org/cgi-bin/carddisp.pl?gene=BDKRB2
SDCBP	Syndecan Binding Protein	Protein Coding	O00560	49	GC08P058539	1.64434	https://www.genecards.org/cgi-bin/carddisp.pl?gene=SDCBP
S100A13	S100 Calcium Binding Protein A13	Protein Coding	Q99584	44	GC01M153618	1.64434	https://www.genecards.org/cgi-bin/carddisp.pl?gene=S100A13
MIR16-2	MicroRNA 16-2	RNA Gene		24	GC03P160418	1.64434	https://www.genecards.org/cgi-bin/carddisp.pl?gene=MIR16-2
VEZF1	Vascular Endothelial Zinc Finger 1	Protein Coding	Q14119	42	GC17M057971	1.64035	https://www.genecards.org/cgi-bin/carddisp.pl?gene=VEZF1
PTGER2	Prostaglandin E Receptor 2	Protein Coding	P43116	55	GC14P052314	1.6396	https://www.genecards.org/cgi-bin/carddisp.pl?gene=PTGER2
TFPI2	Tissue Factor Pathway Inhibitor 2	Protein Coding	P48307	49	GC07M093885	1.6396	https://www.genecards.org/cgi-bin/carddisp.pl?gene=TFPI2
TBXAS1	Thromboxane A Synthase 1	Protein Coding	P24557	55	GC07P139777	1.63947	https://www.genecards.org/cgi-bin/carddisp.pl?gene=TBXAS1
FBXW7	F-Box And WD Repeat Domain Containing 7	Protein Coding	Q969H0	54	GC04M152321	1.63666	https://www.genecards.org/cgi-bin/carddisp.pl?gene=FBXW7
PRKCD	Protein Kinase C Delta	Protein Coding	Q05655	60	GC03P053156	1.63582	https://www.genecards.org/cgi-bin/carddisp.pl?gene=PRKCD
CAPN2	Calpain 2	Protein Coding	P17655	56	GC01P223701	1.63582	https://www.genecards.org/cgi-bin/carddisp.pl?gene=CAPN2
SDC4	Syndecan 4	Protein Coding	P31431	50	GC20M045325	1.63582	https://www.genecards.org/cgi-bin/carddisp.pl?gene=SDC4
HNF1A-AS1	HNF1A Antisense RNA 1	RNA Gene		26	GC12M123272	1.63518	https://www.genecards.org/cgi-bin/carddisp.pl?gene=HNF1A-AS1
TYK2	Tyrosine Kinase 2	Protein Coding	P29597	61	GC19M010350	1.62814	https://www.genecards.org/cgi-bin/carddisp.pl?gene=TYK2
MUC1	Mucin 1, Cell Surface Associated	Protein Coding	P15941	56	GC01M155185	1.62811	https://www.genecards.org/cgi-bin/carddisp.pl?gene=MUC1
ETS2	ETS Proto-Oncogene 2, Transcription Factor	Protein Coding	P15036	49	GC21P038805	1.62811	https://www.genecards.org/cgi-bin/carddisp.pl?gene=ETS2
CCM2	CCM2 Scaffold Protein	Protein Coding	Q9BSQ5	50	GC07P044999	1.62363	https://www.genecards.org/cgi-bin/carddisp.pl?gene=CCM2
DIO2	Iodothyronine Deiodinase 2	Protein Coding	Q92813	48	GC14M080197	1.62321	https://www.genecards.org/cgi-bin/carddisp.pl?gene=DIO2
TSHR	Thyroid Stimulating Hormone Receptor	Protein Coding	P16473	56	GC14P080954	1.62264	https://www.genecards.org/cgi-bin/carddisp.pl?gene=TSHR
ADORA3	Adenosine A3 Receptor	Protein Coding	P0DMS8	52	GC01M111499	1.62264	https://www.genecards.org/cgi-bin/carddisp.pl?gene=ADORA3
HAND2	Heart And Neural Crest Derivatives Expressed 2	Protein Coding	P61296	50	GC04M173524	1.61661	https://www.genecards.org/cgi-bin/carddisp.pl?gene=HAND2
ARHGAP22	Rho GTPase Activating Protein 22	Protein Coding	Q7Z5H3	43	GC10M048430	1.61661	https://www.genecards.org/cgi-bin/carddisp.pl?gene=ARHGAP22
RASIP1	Ras Interacting Protein 1	Protein Coding	Q5U651	43	GC19M048720	1.61661	https://www.genecards.org/cgi-bin/carddisp.pl?gene=RASIP1
NCAM1	Neural Cell Adhesion Molecule 1	Protein Coding	P13591	57	GC11P112961	1.61467	https://www.genecards.org/cgi-bin/carddisp.pl?gene=NCAM1
MIR640	MicroRNA 640	RNA Gene		15	GC19P019435	1.61144	https://www.genecards.org/cgi-bin/carddisp.pl?gene=MIR640
GATA1	GATA Binding Protein 1	Protein Coding	P15976	55	GC0XP048786	1.61049	https://www.genecards.org/cgi-bin/carddisp.pl?gene=GATA1
ADAM15	ADAM Metallopeptidase Domain 15	Protein Coding	Q13444	51	GC01P155050	1.61022	https://www.genecards.org/cgi-bin/carddisp.pl?gene=ADAM15
CASP7	Caspase 7	Protein Coding	P55210	57	GC10P113679	1.61012	https://www.genecards.org/cgi-bin/carddisp.pl?gene=CASP7
MIR215	MicroRNA 215	RNA Gene		25	GC01M220117	1.60883	https://www.genecards.org/cgi-bin/carddisp.pl?gene=MIR215
MIR9-1	MicroRNA 9-1	RNA Gene		27	GC01M156420	1.60822	https://www.genecards.org/cgi-bin/carddisp.pl?gene=MIR9-1
MYLK-AS1	MYLK Antisense RNA 1	RNA Gene		23	GC03P123592	1.60822	https://www.genecards.org/cgi-bin/carddisp.pl?gene=MYLK-AS1
FAM225A	Family With Sequence Similarity 225 Member A	RNA Gene		20	GC09P113112	1.60822	https://www.genecards.org/cgi-bin/carddisp.pl?gene=FAM225A
RAMP2-AS1	RAMP2 Antisense RNA 1	RNA Gene		20	GC17M071712	1.60822	https://www.genecards.org/cgi-bin/carddisp.pl?gene=RAMP2-AS1
PKD2	Polycystin 2, Transient Receptor Potential Cation Channel	Protein Coding	Q13563	57	GC04P088007	1.60496	https://www.genecards.org/cgi-bin/carddisp.pl?gene=PKD2
SLC2A3	Solute Carrier Family 2 Member 3	Protein Coding	P11169	56	GC12M007919	1.60482	https://www.genecards.org/cgi-bin/carddisp.pl?gene=SLC2A3
SFTA3	Surfactant Associated 3	RNA Gene	P0C7M3	38	GC14M036474	1.60433	https://www.genecards.org/cgi-bin/carddisp.pl?gene=SFTA3
COL13A1	Collagen Type XIII Alpha 1 Chain	Protein Coding	Q5TAT6	48	GC10P069801	1.60048	https://www.genecards.org/cgi-bin/carddisp.pl?gene=COL13A1
PTGER4	Prostaglandin E Receptor 4	Protein Coding	P35408	54	GC05P040679	1.60043	https://www.genecards.org/cgi-bin/carddisp.pl?gene=PTGER4
ELANE	Elastase, Neutrophil Expressed	Protein Coding	P08246	60	GC19P101835	1.59671	https://www.genecards.org/cgi-bin/carddisp.pl?gene=ELANE
MERTK	MER Proto-Oncogene, Tyrosine Kinase	Protein Coding	Q12866	59	GC02P111898	1.59671	https://www.genecards.org/cgi-bin/carddisp.pl?gene=MERTK
CD163	CD163 Molecule	Protein Coding	Q86VB7	53	GC12M027844	1.59671	https://www.genecards.org/cgi-bin/carddisp.pl?gene=CD163
STS	Steroid Sulfatase	Protein Coding	P08842	55	GC0XP007146	1.59245	https://www.genecards.org/cgi-bin/carddisp.pl?gene=STS
TJP1	Tight Junction Protein 1	Protein Coding	Q07157	53	GC15M029699	1.59204	https://www.genecards.org/cgi-bin/carddisp.pl?gene=TJP1
CMA1	Chymase 1	Protein Coding	P23946	52	GC14M026685	1.59204	https://www.genecards.org/cgi-bin/carddisp.pl?gene=CMA1
SMAD6	SMAD Family Member 6	Protein Coding	O43541	55	GC15P066702	1.58658	https://www.genecards.org/cgi-bin/carddisp.pl?gene=SMAD6
TMSB4X	Thymosin Beta 4 X-Linked	Protein Coding	P62328	48	GC0XP012975	1.58404	https://www.genecards.org/cgi-bin/carddisp.pl?gene=TMSB4X
ESRRA	Estrogen Related Receptor Alpha	Protein Coding	P11474	54	GC11P064305	1.58287	https://www.genecards.org/cgi-bin/carddisp.pl?gene=ESRRA
MELTF	Melanotransferrin	Protein Coding	P08582	50	GC03M196980	1.58287	https://www.genecards.org/cgi-bin/carddisp.pl?gene=MELTF
ADAM12	ADAM Metallopeptidase Domain 12	Protein Coding	O43184	54	GC10M126012	1.58206	https://www.genecards.org/cgi-bin/carddisp.pl?gene=ADAM12
PROM1	Prominin 1	Protein Coding	O43490	55	GC04M015965	1.57639	https://www.genecards.org/cgi-bin/carddisp.pl?gene=PROM1
GDF15	Growth Differentiation Factor 15	Protein Coding	Q99988	51	GC19P102651	1.57639	https://www.genecards.org/cgi-bin/carddisp.pl?gene=GDF15
RNU6-1	RNA, U6 Small Nuclear 1	RNA Gene		21	GC15M067839	1.57558	https://www.genecards.org/cgi-bin/carddisp.pl?gene=RNU6-1
HK2	Hexokinase 2	Protein Coding	P52789	55	GC02P074887	1.57435	https://www.genecards.org/cgi-bin/carddisp.pl?gene=HK2
APOA1	Apolipoprotein A1	Protein Coding	P02647	59	GC11M116835	1.56924	https://www.genecards.org/cgi-bin/carddisp.pl?gene=APOA1
HDAC6	Histone Deacetylase 6	Protein Coding	Q9UBN7	62	GC0XP048801	1.56855	https://www.genecards.org/cgi-bin/carddisp.pl?gene=HDAC6
F10	Coagulation Factor X	Protein Coding	P00742	58	GC13P113122	1.56855	https://www.genecards.org/cgi-bin/carddisp.pl?gene=F10
BRCA2	BRCA2 DNA Repair Associated	Protein Coding	P51587	56	GC13P032315	1.56855	https://www.genecards.org/cgi-bin/carddisp.pl?gene=BRCA2
HOXB9	Homeobox B9	Protein Coding	P17482	45	GC17M048621	1.56855	https://www.genecards.org/cgi-bin/carddisp.pl?gene=HOXB9
MIR34B	MicroRNA 34b	RNA Gene		28	GC11P112364	1.56723	https://www.genecards.org/cgi-bin/carddisp.pl?gene=MIR34B
CCNB1	Cyclin B1	Protein Coding	P14635	56	GC05P069167	1.56629	https://www.genecards.org/cgi-bin/carddisp.pl?gene=CCNB1
MIR208B	MicroRNA 208b	RNA Gene		27	GC14M023417	1.566	https://www.genecards.org/cgi-bin/carddisp.pl?gene=MIR208B
GPR4	G Protein-Coupled Receptor 4	Protein Coding	P46093	47	GC19M045589	1.5617	https://www.genecards.org/cgi-bin/carddisp.pl?gene=GPR4
CD82	CD82 Molecule	Protein Coding	P27701	52	GC11P044564	1.55845	https://www.genecards.org/cgi-bin/carddisp.pl?gene=CD82
RETN	Resistin	Protein Coding	Q9HD89	51	GC19P007669	1.55845	https://www.genecards.org/cgi-bin/carddisp.pl?gene=RETN
RAPGEF2	Rap Guanine Nucleotide Exchange Factor 2	Protein Coding	Q9Y4G8	50	GC04P159106	1.55673	https://www.genecards.org/cgi-bin/carddisp.pl?gene=RAPGEF2
TSPAN12	Tetraspanin 12	Protein Coding	O95859	49	GC07M120787	1.55414	https://www.genecards.org/cgi-bin/carddisp.pl?gene=TSPAN12
F8	Coagulation Factor VIII	Protein Coding	P00451	56	GC0XM154835	1.55372	https://www.genecards.org/cgi-bin/carddisp.pl?gene=F8
HMMR	Hyaluronan Mediated Motility Receptor	Protein Coding	O75330	52	GC05P163463	1.55372	https://www.genecards.org/cgi-bin/carddisp.pl?gene=HMMR
ITGA1	Integrin Subunit Alpha 1	Protein Coding	P56199	52	GC05P052788	1.55287	https://www.genecards.org/cgi-bin/carddisp.pl?gene=ITGA1
CHGA	Chromogranin A	Protein Coding	P10645	52	GC14P092984	1.55269	https://www.genecards.org/cgi-bin/carddisp.pl?gene=CHGA
MIR939	MicroRNA 939	RNA Gene		21	GC08M144394	1.55181	https://www.genecards.org/cgi-bin/carddisp.pl?gene=MIR939
METAP1	Methionyl Aminopeptidase 1	Protein Coding	P53582	49	GC04P098995	1.55153	https://www.genecards.org/cgi-bin/carddisp.pl?gene=METAP1
PITRM1	Pitrilysin Metallopeptidase 1	Protein Coding	Q5JRX3	47	GC10M003138	1.55153	https://www.genecards.org/cgi-bin/carddisp.pl?gene=PITRM1
COL8A2	Collagen Type VIII Alpha 2 Chain	Protein Coding	P25067	48	GC01M036095	1.55132	https://www.genecards.org/cgi-bin/carddisp.pl?gene=COL8A2
NPY	Neuropeptide Y	Protein Coding	P01303	52	GC07P024290	1.54956	https://www.genecards.org/cgi-bin/carddisp.pl?gene=NPY
SSTR2	Somatostatin Receptor 2	Protein Coding	P30874	55	GC17P073165	1.54787	https://www.genecards.org/cgi-bin/carddisp.pl?gene=SSTR2
RB1	RB Transcriptional Corepressor 1	Protein Coding	P06400	57	GC13P048303	1.54744	https://www.genecards.org/cgi-bin/carddisp.pl?gene=RB1
CYBA	Cytochrome B-245 Alpha Chain	Protein Coding	P13498	55	GC16M088643	1.54744	https://www.genecards.org/cgi-bin/carddisp.pl?gene=CYBA
TARS1	Threonyl-TRNA Synthetase 1	Protein Coding	P26639	51	GC05P033459	1.54496	https://www.genecards.org/cgi-bin/carddisp.pl?gene=TARS1
TTR	Transthyretin	Protein Coding	P02766	57	GC18P031557	1.54342	https://www.genecards.org/cgi-bin/carddisp.pl?gene=TTR
TF	Transferrin	Protein Coding	P02787	59	GC03P138152	1.54095	https://www.genecards.org/cgi-bin/carddisp.pl?gene=TF
SNHG14	Small Nucleolar RNA Host Gene 14	RNA Gene		24	GC15P147532	1.54066	https://www.genecards.org/cgi-bin/carddisp.pl?gene=SNHG14
SERPINH1	Serpin Family H Member 1	Protein Coding	P50454	55	GC11P075562	1.53903	https://www.genecards.org/cgi-bin/carddisp.pl?gene=SERPINH1
FABP4	Fatty Acid Binding Protein 4	Protein Coding	P15090	51	GC08M081478	1.53903	https://www.genecards.org/cgi-bin/carddisp.pl?gene=FABP4
MIR30C2	MicroRNA 30c-2	RNA Gene		21	GC06M091249	1.53903	https://www.genecards.org/cgi-bin/carddisp.pl?gene=MIR30C2
PROS1	Protein S	Protein Coding	P07225	57	GC03M093873	1.5383	https://www.genecards.org/cgi-bin/carddisp.pl?gene=PROS1
CCDC88A	Coiled-Coil Domain Containing 88A	Protein Coding	Q3V6T2	49	GC02M055287	1.5362	https://www.genecards.org/cgi-bin/carddisp.pl?gene=CCDC88A
NR1H2	Nuclear Receptor Subfamily 1 Group H Member 2	Protein Coding	P55055	54	GC19P050329	1.5352	https://www.genecards.org/cgi-bin/carddisp.pl?gene=NR1H2
IGFBP2	Insulin Like Growth Factor Binding Protein 2	Protein Coding	P18065	52	GC02P216632	1.53361	https://www.genecards.org/cgi-bin/carddisp.pl?gene=IGFBP2
HPSE2	Heparanase 2 (Inactive)	Protein Coding	Q8WWQ2	49	GC10M098457	1.5334	https://www.genecards.org/cgi-bin/carddisp.pl?gene=HPSE2
MIR302D	MicroRNA 302d	RNA Gene		26	GC04M112648	1.52611	https://www.genecards.org/cgi-bin/carddisp.pl?gene=MIR302D
HSPA4	Heat Shock Protein Family A (Hsp70) Member 4	Protein Coding	P34932	51	GC05P133062	1.52472	https://www.genecards.org/cgi-bin/carddisp.pl?gene=HSPA4
INSR	Insulin Receptor	Protein Coding	P06213	62	GC19M007112	1.52471	https://www.genecards.org/cgi-bin/carddisp.pl?gene=INSR
MIR152	MicroRNA 152	RNA Gene		27	GC17M048037	1.52223	https://www.genecards.org/cgi-bin/carddisp.pl?gene=MIR152
RBX1	Ring-Box 1	Protein Coding	P62877	51	GC22P040951	1.52002	https://www.genecards.org/cgi-bin/carddisp.pl?gene=RBX1
NPR1	Natriuretic Peptide Receptor 1	Protein Coding	P16066	54	GC01P160517	1.51892	https://www.genecards.org/cgi-bin/carddisp.pl?gene=NPR1
MIR137	MicroRNA 137	RNA Gene		25	GC01M098046	1.51892	https://www.genecards.org/cgi-bin/carddisp.pl?gene=MIR137
NOL7	Nucleolar Protein 7	Protein Coding	Q9UMY1	40	GC06P013615	1.5147	https://www.genecards.org/cgi-bin/carddisp.pl?gene=NOL7
S100A1	S100 Calcium Binding Protein A1	Protein Coding	P23297	48	GC01P153627	1.51436	https://www.genecards.org/cgi-bin/carddisp.pl?gene=S100A1
PI4KA	Phosphatidylinositol 4-Kinase Alpha	Protein Coding	P42356	57	GC22M020707	1.51423	https://www.genecards.org/cgi-bin/carddisp.pl?gene=PI4KA
PI4KB	Phosphatidylinositol 4-Kinase Beta	Protein Coding	Q9UBF8	54	GC01M151291	1.51423	https://www.genecards.org/cgi-bin/carddisp.pl?gene=PI4KB
PLN	Phospholamban	Protein Coding	P26678	52	GC06P118548	1.51423	https://www.genecards.org/cgi-bin/carddisp.pl?gene=PLN
GANC	Glucosidase Alpha, Neutral C	Protein Coding	Q8TET4	40	GC15P042273	1.51423	https://www.genecards.org/cgi-bin/carddisp.pl?gene=GANC
LAMTOR1	Late Endosomal/Lysosomal Adaptor, MAPK And MTOR Activator 1	Protein Coding	Q6IAA8	38	GC11M072085	1.51423	https://www.genecards.org/cgi-bin/carddisp.pl?gene=LAMTOR1
STC1	Stanniocalcin 1	Protein Coding	P52823	49	GC08M023841	1.51382	https://www.genecards.org/cgi-bin/carddisp.pl?gene=STC1
FOLH1	Folate Hydrolase 1	Protein Coding	Q04609	56	GC11M120871	1.51322	https://www.genecards.org/cgi-bin/carddisp.pl?gene=FOLH1
MIR141	MicroRNA 141	RNA Gene		28	GC12P035966	1.51296	https://www.genecards.org/cgi-bin/carddisp.pl?gene=MIR141
CTNND1	Catenin Delta 1	Protein Coding	O60716	53	GC11P058548	1.51088	https://www.genecards.org/cgi-bin/carddisp.pl?gene=CTNND1
ATM	ATM Serine/Threonine Kinase	Protein Coding	Q13315	61	GC11P108223	1.5107	https://www.genecards.org/cgi-bin/carddisp.pl?gene=ATM
C1GALT1	Core 1 Synthase, Glycoprotein-N-Acetylgalactosamine 3-Beta-Galactosyltransferase 1	Protein Coding	Q9NS00	47	GC07P007156	1.50763	https://www.genecards.org/cgi-bin/carddisp.pl?gene=C1GALT1
MINAR2	Membrane Integral NOTCH2 Associated Receptor 2	Protein Coding	P59773	35	GC05P129749	1.50763	https://www.genecards.org/cgi-bin/carddisp.pl?gene=MINAR2
MIR491	MicroRNA 491	RNA Gene		27	GC09P020716	1.50541	https://www.genecards.org/cgi-bin/carddisp.pl?gene=MIR491
GATA6	GATA Binding Protein 6	Protein Coding	Q92908	56	GC18P022169	1.50124	https://www.genecards.org/cgi-bin/carddisp.pl?gene=GATA6
NRCAM	Neuronal Cell Adhesion Molecule	Protein Coding	Q92823	52	GC07M108147	1.50124	https://www.genecards.org/cgi-bin/carddisp.pl?gene=NRCAM
HOXB13	Homeobox B13	Protein Coding	Q92826	50	GC17M072135	1.50124	https://www.genecards.org/cgi-bin/carddisp.pl?gene=HOXB13
CLDN5	Claudin 5	Protein Coding	O00501	49	GC22M019523	1.50124	https://www.genecards.org/cgi-bin/carddisp.pl?gene=CLDN5
CTTN	Cortactin	Protein Coding	Q14247	52	GC11P070398	1.50092	https://www.genecards.org/cgi-bin/carddisp.pl?gene=CTTN
LTB4R2	Leukotriene B4 Receptor 2	Protein Coding	Q9NPC1	49	GC14P043366	1.50092	https://www.genecards.org/cgi-bin/carddisp.pl?gene=LTB4R2
CCR5	C-C Motif Chemokine Receptor 5	Protein Coding	P51681	55	GC03P055845	1.49913	https://www.genecards.org/cgi-bin/carddisp.pl?gene=CCR5
MIR26A2	MicroRNA 26a-2	RNA Gene		24	GC12M057824	1.49913	https://www.genecards.org/cgi-bin/carddisp.pl?gene=MIR26A2
SPRED1	Sprouty Related EVH1 Domain Containing 1	Protein Coding	Q7Z699	51	GC15P038252	1.49856	https://www.genecards.org/cgi-bin/carddisp.pl?gene=SPRED1
CDK1	Cyclin Dependent Kinase 1	Protein Coding	P06493	56	GC10P060772	1.49641	https://www.genecards.org/cgi-bin/carddisp.pl?gene=CDK1
BCL2L11	BCL2 Like 11	Protein Coding	O43521	53	GC02P111119	1.49447	https://www.genecards.org/cgi-bin/carddisp.pl?gene=BCL2L11
AGR2	Anterior Gradient 2, Protein Disulphide Isomerase Family Member	Protein Coding	O95994	48	GC07M017342	1.49447	https://www.genecards.org/cgi-bin/carddisp.pl?gene=AGR2
KLF6	KLF Transcription Factor 6	Protein Coding	Q99612	52	GC10M003779	1.49425	https://www.genecards.org/cgi-bin/carddisp.pl?gene=KLF6
DNMT3A	DNA Methyltransferase 3 Alpha	Protein Coding	Q9Y6K1	60	GC02M025228	1.49272	https://www.genecards.org/cgi-bin/carddisp.pl?gene=DNMT3A
IKBKB	Inhibitor Of Nuclear Factor Kappa B Kinase Subunit Beta	Protein Coding	O14920	62	GC08P042271	1.48858	https://www.genecards.org/cgi-bin/carddisp.pl?gene=IKBKB
ERN1	Endoplasmic Reticulum To Nucleus Signaling 1	Protein Coding	O75460	56	GC17M064039	1.48858	https://www.genecards.org/cgi-bin/carddisp.pl?gene=ERN1
CRNDE	Colorectal Neoplasia Differentially Expressed	RNA Gene		28	GC16M054956	1.48858	https://www.genecards.org/cgi-bin/carddisp.pl?gene=CRNDE
MIR302A	MicroRNA 302a	RNA Gene		25	GC04M112909	1.48858	https://www.genecards.org/cgi-bin/carddisp.pl?gene=MIR302A
SNORD94	Small Nucleolar RNA, C/D Box 94	RNA Gene		20	GC02P086335	1.48773	https://www.genecards.org/cgi-bin/carddisp.pl?gene=SNORD94
ATF4	Activating Transcription Factor 4	Protein Coding	P18848	55	GC22P039519	1.48454	https://www.genecards.org/cgi-bin/carddisp.pl?gene=ATF4
WNT2	Wnt Family Member 2	Protein Coding	P09544	53	GC07M117341	1.48437	https://www.genecards.org/cgi-bin/carddisp.pl?gene=WNT2
GJA5	Gap Junction Protein Alpha 5	Protein Coding	P36382	53	GC01M147756	1.48254	https://www.genecards.org/cgi-bin/carddisp.pl?gene=GJA5
RLN2	Relaxin 2	Protein Coding	P04090	40	GC09M005656	1.48254	https://www.genecards.org/cgi-bin/carddisp.pl?gene=RLN2
CP	Ceruloplasmin	Protein Coding	P00450	57	GC03M149162	1.4806	https://www.genecards.org/cgi-bin/carddisp.pl?gene=CP
TSC2	TSC Complex Subunit 2	Protein Coding	P49815	60	GC16P065017	1.47591	https://www.genecards.org/cgi-bin/carddisp.pl?gene=TSC2
DUSP1	Dual Specificity Phosphatase 1	Protein Coding	P28562	54	GC05M172768	1.47591	https://www.genecards.org/cgi-bin/carddisp.pl?gene=DUSP1
GAB2	GRB2 Associated Binding Protein 2	Protein Coding	Q9UQC2	50	GC11M078215	1.47591	https://www.genecards.org/cgi-bin/carddisp.pl?gene=GAB2
IGF2BP3	Insulin Like Growth Factor 2 MRNA Binding Protein 3	Protein Coding	O00425	50	GC07M023556	1.47591	https://www.genecards.org/cgi-bin/carddisp.pl?gene=IGF2BP3
CCL23	C-C Motif Chemokine Ligand 23	Protein Coding	P55773	41	GC17M036013	1.47591	https://www.genecards.org/cgi-bin/carddisp.pl?gene=CCL23
IL6ST	Interleukin 6 Cytokine Family Signal Transducer	Protein Coding	P40189	59	GC05M055935	1.47475	https://www.genecards.org/cgi-bin/carddisp.pl?gene=IL6ST
SLC17A5	Solute Carrier Family 17 Member 5	Protein Coding	Q9NRA2	54	GC06M073593	1.47385	https://www.genecards.org/cgi-bin/carddisp.pl?gene=SLC17A5
CCL24	C-C Motif Chemokine Ligand 24	Protein Coding	O00175	47	GC07M078406	1.47362	https://www.genecards.org/cgi-bin/carddisp.pl?gene=CCL24
RNH1	Ribonuclease/Angiogenin Inhibitor 1	Protein Coding	P13489	45	GC11M010203	1.468	https://www.genecards.org/cgi-bin/carddisp.pl?gene=RNH1
IL12B	Interleukin 12B	Protein Coding	P29460	54	GC05M159314	1.46537	https://www.genecards.org/cgi-bin/carddisp.pl?gene=IL12B
EIF2AK3	Eukaryotic Translation Initiation Factor 2 Alpha Kinase 3	Protein Coding	Q9NZJ5	58	GC02M088556	1.4638	https://www.genecards.org/cgi-bin/carddisp.pl?gene=EIF2AK3
SLC16A1	Solute Carrier Family 16 Member 1	Protein Coding	P53985	55	GC01M113088	1.46289	https://www.genecards.org/cgi-bin/carddisp.pl?gene=SLC16A1
MIR874	MicroRNA 874	RNA Gene		23	GC05M137647	1.46289	https://www.genecards.org/cgi-bin/carddisp.pl?gene=MIR874
ERAP1	Endoplasmic Reticulum Aminopeptidase 1	Protein Coding	Q9NZ08	54	GC05M096760	1.46217	https://www.genecards.org/cgi-bin/carddisp.pl?gene=ERAP1
MIR410	MicroRNA 410	RNA Gene		22	GC14P115611	1.46217	https://www.genecards.org/cgi-bin/carddisp.pl?gene=MIR410
CCR6	C-C Motif Chemokine Receptor 6	Protein Coding	P51684	51	GC06P167111	1.46208	https://www.genecards.org/cgi-bin/carddisp.pl?gene=CCR6
KISS1	KiSS-1 Metastasis Suppressor	Protein Coding	Q15726	49	GC01M204190	1.46208	https://www.genecards.org/cgi-bin/carddisp.pl?gene=KISS1
NPTX1	Neuronal Pentraxin 1	Protein Coding	Q15818	49	GC17M080466	1.46208	https://www.genecards.org/cgi-bin/carddisp.pl?gene=NPTX1
PRMT5	Protein Arginine Methyltransferase 5	Protein Coding	O14744	53	GC14M022920	1.46157	https://www.genecards.org/cgi-bin/carddisp.pl?gene=PRMT5
CCL4	C-C Motif Chemokine Ligand 4	Protein Coding	P13236	49	GC17P036103	1.46157	https://www.genecards.org/cgi-bin/carddisp.pl?gene=CCL4
THPO	Thrombopoietin	Protein Coding	P40225	52	GC03M184371	1.45986	https://www.genecards.org/cgi-bin/carddisp.pl?gene=THPO
CD93	CD93 Molecule	Protein Coding	Q9NPY3	44	GC20M023079	1.45443	https://www.genecards.org/cgi-bin/carddisp.pl?gene=CD93
FLNA	Filamin A	Protein Coding	P21333	57	GC0XM154348	1.45176	https://www.genecards.org/cgi-bin/carddisp.pl?gene=FLNA
SPHK2	Sphingosine Kinase 2	Protein Coding	Q9NRA0	51	GC19P048619	1.45015	https://www.genecards.org/cgi-bin/carddisp.pl?gene=SPHK2
PLA2G3	Phospholipase A2 Group III	Protein Coding	Q9NZ20	43	GC22M074718	1.45015	https://www.genecards.org/cgi-bin/carddisp.pl?gene=PLA2G3
PTP4A3	Protein Tyrosine Phosphatase 4A3	Protein Coding	O75365	47	GC08P141391	1.44947	https://www.genecards.org/cgi-bin/carddisp.pl?gene=PTP4A3
SOX2	SRY-Box Transcription Factor 2	Protein Coding	P48431	54	GC03P181711	1.44905	https://www.genecards.org/cgi-bin/carddisp.pl?gene=SOX2
SIK2	Salt Inducible Kinase 2	Protein Coding	Q9H0K1	52	GC11P112374	1.44905	https://www.genecards.org/cgi-bin/carddisp.pl?gene=SIK2
HDGF	Heparin Binding Growth Factor	Protein Coding	P51858	47	GC01M160038	1.44905	https://www.genecards.org/cgi-bin/carddisp.pl?gene=HDGF
IDH1	Isocitrate Dehydrogenase (NADP(+)) 1	Protein Coding	O75874	61	GC02M208236	1.4469	https://www.genecards.org/cgi-bin/carddisp.pl?gene=IDH1
COL27A1	Collagen Type XXVII Alpha 1 Chain	Protein Coding	Q8IZC6	48	GC09P123188	1.44233	https://www.genecards.org/cgi-bin/carddisp.pl?gene=COL27A1
MIR329-1	MicroRNA 329-1	RNA Gene		20	GC14P115596	1.44227	https://www.genecards.org/cgi-bin/carddisp.pl?gene=MIR329-1
GATA4	GATA Binding Protein 4	Protein Coding	P43694	57	GC08P011676	1.44124	https://www.genecards.org/cgi-bin/carddisp.pl?gene=GATA4
EGR3	Early Growth Response 3	Protein Coding	Q06889	48	GC08M022687	1.44124	https://www.genecards.org/cgi-bin/carddisp.pl?gene=EGR3
IGFBP1	Insulin Like Growth Factor Binding Protein 1	Protein Coding	P08833	51	GC07P049304	1.43564	https://www.genecards.org/cgi-bin/carddisp.pl?gene=IGFBP1
PCA3	Prostate Cancer Associated 3	RNA Gene		29	GC09P076691	1.43564	https://www.genecards.org/cgi-bin/carddisp.pl?gene=PCA3
IGFBP7	Insulin Like Growth Factor Binding Protein 7	Protein Coding	Q16270	54	GC04M057030	1.43563	https://www.genecards.org/cgi-bin/carddisp.pl?gene=IGFBP7
NECTIN4	Nectin Cell Adhesion Molecule 4	Protein Coding	Q96NY8	54	GC01M161098	1.43563	https://www.genecards.org/cgi-bin/carddisp.pl?gene=NECTIN4
ILF3	Interleukin Enhancer Binding Factor 3	Protein Coding	Q12906	46	GC19P102320	1.43563	https://www.genecards.org/cgi-bin/carddisp.pl?gene=ILF3
MIR1246	MicroRNA 1246	RNA Gene		13	GC02M176600	1.43563	https://www.genecards.org/cgi-bin/carddisp.pl?gene=MIR1246
FYN	FYN Proto-Oncogene, Src Family Tyrosine Kinase	Protein Coding	P06241	56	GC06M111660	1.43407	https://www.genecards.org/cgi-bin/carddisp.pl?gene=FYN
CALCA	Calcitonin Related Polypeptide Alpha	Protein Coding	P06881	52	GC11M014966	1.43345	https://www.genecards.org/cgi-bin/carddisp.pl?gene=CALCA
HOXA11-AS	HOXA11 Antisense RNA	RNA Gene		28	GC07P027184	1.43345	https://www.genecards.org/cgi-bin/carddisp.pl?gene=HOXA11-AS
SNHG5	Small Nucleolar RNA Host Gene 5	RNA Gene		28	GC06M085650	1.43345	https://www.genecards.org/cgi-bin/carddisp.pl?gene=SNHG5
CYCS	Cytochrome C, Somatic	Protein Coding	P99999	57	GC07M025118	1.43292	https://www.genecards.org/cgi-bin/carddisp.pl?gene=CYCS
XIAP	X-Linked Inhibitor Of Apoptosis	Protein Coding	P98170	60	GC0XP123859	1.43108	https://www.genecards.org/cgi-bin/carddisp.pl?gene=XIAP
CCR4	C-C Motif Chemokine Receptor 4	Protein Coding	P51679	54	GC03P032951	1.42442	https://www.genecards.org/cgi-bin/carddisp.pl?gene=CCR4
HECW2	HECT, C2 And WW Domain Containing E3 Ubiquitin Protein Ligase 2	Protein Coding	Q9P2P5	50	GC02M196194	1.42442	https://www.genecards.org/cgi-bin/carddisp.pl?gene=HECW2
ADAMTSL4	ADAMTS Like 4	Protein Coding	Q6UY14	48	GC01P150549	1.42442	https://www.genecards.org/cgi-bin/carddisp.pl?gene=ADAMTSL4
ADGRA3	Adhesion G Protein-Coupled Receptor A3	Protein Coding	Q8IWK6	46	GC04M022345	1.42442	https://www.genecards.org/cgi-bin/carddisp.pl?gene=ADGRA3
MIR200A	MicroRNA 200a	RNA Gene		27	GC01P011074	1.42266	https://www.genecards.org/cgi-bin/carddisp.pl?gene=MIR200A
RARA	Retinoic Acid Receptor Alpha	Protein Coding	P10276	58	GC17P040309	1.42179	https://www.genecards.org/cgi-bin/carddisp.pl?gene=RARA
MSN	Moesin	Protein Coding	P26038	56	GC0XP065588	1.42179	https://www.genecards.org/cgi-bin/carddisp.pl?gene=MSN
BDKRB1	Bradykinin Receptor B1	Protein Coding	P46663	50	GC14P096329	1.42151	https://www.genecards.org/cgi-bin/carddisp.pl?gene=BDKRB1
RAP1B	RAP1B, Member Of RAS Oncogene Family	Protein Coding	P61224	50	GC12P068610	1.42131	https://www.genecards.org/cgi-bin/carddisp.pl?gene=RAP1B
MIR9-3	MicroRNA 9-3	RNA Gene		24	GC15P089368	1.42131	https://www.genecards.org/cgi-bin/carddisp.pl?gene=MIR9-3
MIR885	MicroRNA 885	RNA Gene		22	GC03M010794	1.42088	https://www.genecards.org/cgi-bin/carddisp.pl?gene=MIR885
ADM2	Adrenomedullin 2	Protein Coding	Q7Z4H4	42	GC22P050481	1.41756	https://www.genecards.org/cgi-bin/carddisp.pl?gene=ADM2
ETV6	ETS Variant Transcription Factor 6	Protein Coding	P41212	54	GC12P011649	1.41665	https://www.genecards.org/cgi-bin/carddisp.pl?gene=ETV6
PAX6	Paired Box 6	Protein Coding	P26367	56	GC11M031784	1.41375	https://www.genecards.org/cgi-bin/carddisp.pl?gene=PAX6
ABCB1	ATP Binding Cassette Subfamily B Member 1	Protein Coding	P08183	60	GC07M087504	1.41226	https://www.genecards.org/cgi-bin/carddisp.pl?gene=ABCB1
MIR376B	MicroRNA 376b	RNA Gene		20	GC14P115602	1.40748	https://www.genecards.org/cgi-bin/carddisp.pl?gene=MIR376B
TRPC6	Transient Receptor Potential Cation Channel Subfamily C Member 6	Protein Coding	Q9Y210	57	GC11M101451	1.40648	https://www.genecards.org/cgi-bin/carddisp.pl?gene=TRPC6
PLXNA1	Plexin A1	Protein Coding	Q9UIW2	52	GC03P126986	1.40648	https://www.genecards.org/cgi-bin/carddisp.pl?gene=PLXNA1
PAPPA-AS1	PAPPA Antisense RNA 1	RNA Gene	Q5QFB9	26	GC09M116398	1.40528	https://www.genecards.org/cgi-bin/carddisp.pl?gene=PAPPA-AS1
RNASE1	Ribonuclease A Family Member 1, Pancreatic	Protein Coding	P07998	49	GC14M020801	1.40476	https://www.genecards.org/cgi-bin/carddisp.pl?gene=RNASE1
CBS	Cystathionine Beta-Synthase	Protein Coding	P35520	60	GC21M043053	1.40057	https://www.genecards.org/cgi-bin/carddisp.pl?gene=CBS
MIR100	MicroRNA 100	RNA Gene		28	GC11M122152	1.40041	https://www.genecards.org/cgi-bin/carddisp.pl?gene=MIR100
OIP5-AS1	OIP5 Antisense RNA 1	RNA Gene		24	GC15P148101	1.40041	https://www.genecards.org/cgi-bin/carddisp.pl?gene=OIP5-AS1
RBPJ	Recombination Signal Binding Protein For Immunoglobulin Kappa J Region	Protein Coding	Q06330	55	GC04P026105	1.40031	https://www.genecards.org/cgi-bin/carddisp.pl?gene=RBPJ
CHRNA7	Cholinergic Receptor Nicotinic Alpha 7 Subunit	Protein Coding	P36544	52	GC15P031923	1.40031	https://www.genecards.org/cgi-bin/carddisp.pl?gene=CHRNA7
FGF16	Fibroblast Growth Factor 16	Protein Coding	O43320	49	GC0XP077447	1.39923	https://www.genecards.org/cgi-bin/carddisp.pl?gene=FGF16
BIRC2	Baculoviral IAP Repeat Containing 2	Protein Coding	Q13490	56	GC11P102347	1.39688	https://www.genecards.org/cgi-bin/carddisp.pl?gene=BIRC2
BIRC3	Baculoviral IAP Repeat Containing 3	Protein Coding	Q13489	54	GC11P102317	1.39688	https://www.genecards.org/cgi-bin/carddisp.pl?gene=BIRC3
ETV1	ETS Variant Transcription Factor 1	Protein Coding	P50549	52	GC07M013891	1.39522	https://www.genecards.org/cgi-bin/carddisp.pl?gene=ETV1
ADAMTS10	ADAM Metallopeptidase With Thrombospondin Type 1 Motif 10	Protein Coding	Q9H324	50	GC19M008580	1.39522	https://www.genecards.org/cgi-bin/carddisp.pl?gene=ADAMTS10
PLXDC2	Plexin Domain Containing 2	Protein Coding	Q6UX71	44	GC10P019817	1.39465	https://www.genecards.org/cgi-bin/carddisp.pl?gene=PLXDC2
ERBB3	Erb-B2 Receptor Tyrosine Kinase 3	Protein Coding	P21860	62	GC12P059621	1.39265	https://www.genecards.org/cgi-bin/carddisp.pl?gene=ERBB3
F5	Coagulation Factor V	Protein Coding	P12259	56	GC01M169511	1.39265	https://www.genecards.org/cgi-bin/carddisp.pl?gene=F5
TRAF1	TNF Receptor Associated Factor 1	Protein Coding	Q13077	50	GC09M120902	1.39265	https://www.genecards.org/cgi-bin/carddisp.pl?gene=TRAF1
CRYAB	Crystallin Alpha B	Protein Coding	P02511	55	GC11M111908	1.39107	https://www.genecards.org/cgi-bin/carddisp.pl?gene=CRYAB
CTNNA1	Catenin Alpha 1	Protein Coding	P35221	55	GC05P138671	1.39107	https://www.genecards.org/cgi-bin/carddisp.pl?gene=CTNNA1
EPIC1	Epigenetically Induced MYC Interacting LncRNA 1	RNA Gene		14	GC22P065409	1.39107	https://www.genecards.org/cgi-bin/carddisp.pl?gene=EPIC1
MIR130B	MicroRNA 130b	RNA Gene		25	GC22P069315	1.38892	https://www.genecards.org/cgi-bin/carddisp.pl?gene=MIR130B
CCL15-CCL14	CCL15-CCL14 Readthrough (NMD Candidate)	RNA Gene		15	GC17M035983	1.38892	https://www.genecards.org/cgi-bin/carddisp.pl?gene=CCL15-CCL14
ARMS2	Age-Related Maculopathy Susceptibility 2	Protein Coding	P0C7Q2	38	GC10P122454	1.38594	https://www.genecards.org/cgi-bin/carddisp.pl?gene=ARMS2
CSNK2A1	Casein Kinase 2 Alpha 1	Protein Coding	P68400	59	GC20M000472	1.38389	https://www.genecards.org/cgi-bin/carddisp.pl?gene=CSNK2A1
SMANTIS	SMARCA4 Interacting SWI/SNF Chromatin Remodeling Complex Scaffold LncRNA	RNA Gene		10	GC02M069792	1.38389	https://www.genecards.org/cgi-bin/carddisp.pl?gene=SMANTIS
APOE	Apolipoprotein E	Protein Coding	P02649	58	GC19P103269	1.38207	https://www.genecards.org/cgi-bin/carddisp.pl?gene=APOE
LDHA	Lactate Dehydrogenase A	Protein Coding	P00338	58	GC11P018394	1.38207	https://www.genecards.org/cgi-bin/carddisp.pl?gene=LDHA
VDR	Vitamin D Receptor	Protein Coding	P11473	57	GC12M047841	1.38207	https://www.genecards.org/cgi-bin/carddisp.pl?gene=VDR
CCL20	C-C Motif Chemokine Ligand 20	Protein Coding	P78556	51	GC02P227846	1.38207	https://www.genecards.org/cgi-bin/carddisp.pl?gene=CCL20
BGLAP	Bone Gamma-Carboxyglutamate Protein	Protein Coding	P02818	49	GC01P156242	1.38207	https://www.genecards.org/cgi-bin/carddisp.pl?gene=BGLAP
RASGRP1	RAS Guanyl Releasing Protein 1	Protein Coding	O95267	55	GC15M038488	1.38107	https://www.genecards.org/cgi-bin/carddisp.pl?gene=RASGRP1
PRKCZ	Protein Kinase C Zeta	Protein Coding	Q05513	56	GC01P011129	1.37723	https://www.genecards.org/cgi-bin/carddisp.pl?gene=PRKCZ
FOXA1	Forkhead Box A1	Protein Coding	P55317	52	GC14M037589	1.37723	https://www.genecards.org/cgi-bin/carddisp.pl?gene=FOXA1
PTPN3	Protein Tyrosine Phosphatase Non-Receptor Type 3	Protein Coding	P26045	51	GC09M109375	1.37723	https://www.genecards.org/cgi-bin/carddisp.pl?gene=PTPN3
RNGTT	RNA Guanylyltransferase And 5'-Phosphatase	Protein Coding	O60942	47	GC06M088609	1.37723	https://www.genecards.org/cgi-bin/carddisp.pl?gene=RNGTT
TACR1	Tachykinin Receptor 1	Protein Coding	P25103	52	GC02M075536	1.37717	https://www.genecards.org/cgi-bin/carddisp.pl?gene=TACR1
RMST	Rhabdomyosarcoma 2 Associated Transcript	RNA Gene		28	GC12P097431	1.37717	https://www.genecards.org/cgi-bin/carddisp.pl?gene=RMST
PRECSIT	P53 Regulated Carcinoma Associated Stat3 Activating Long Intergenic Non-Protein Coding Transcript	RNA Gene		26	GC13M110866	1.37717	https://www.genecards.org/cgi-bin/carddisp.pl?gene=PRECSIT
MIR409	MicroRNA 409	RNA Gene		25	GC14P115610	1.37668	https://www.genecards.org/cgi-bin/carddisp.pl?gene=MIR409
RRM2	Ribonucleotide Reductase Regulatory Subunit M2	Protein Coding	P31350	56	GC02P010166	1.37499	https://www.genecards.org/cgi-bin/carddisp.pl?gene=RRM2
MIR135A1	MicroRNA 135a-1	RNA Gene		27	GC03M053620	1.37499	https://www.genecards.org/cgi-bin/carddisp.pl?gene=MIR135A1
MIR9-2	MicroRNA 9-2	RNA Gene		23	GC05M088666	1.37499	https://www.genecards.org/cgi-bin/carddisp.pl?gene=MIR9-2
FGD5-AS1	FGD5 Antisense RNA 1	RNA Gene		21	GC03M025542	1.37499	https://www.genecards.org/cgi-bin/carddisp.pl?gene=FGD5-AS1
ATP5IF1	ATP Synthase Inhibitory Factor Subunit 1	Protein Coding	Q9UII2	43	GC01P034770	1.37215	https://www.genecards.org/cgi-bin/carddisp.pl?gene=ATP5IF1
CYTOR	Cytoskeleton Regulator RNA	RNA Gene		28	GC02P089050	1.37057	https://www.genecards.org/cgi-bin/carddisp.pl?gene=CYTOR
RGCC	Regulator Of Cell Cycle	Protein Coding	Q9H4X1	43	GC13P041457	1.36991	https://www.genecards.org/cgi-bin/carddisp.pl?gene=RGCC
TOP1	DNA Topoisomerase I	Protein Coding	P11387	57	GC20P041028	1.3694	https://www.genecards.org/cgi-bin/carddisp.pl?gene=TOP1
ADAM10	ADAM Metallopeptidase Domain 10	Protein Coding	O14672	62	GC15M058588	1.36514	https://www.genecards.org/cgi-bin/carddisp.pl?gene=ADAM10
CD151	CD151 Molecule (Raph Blood Group)	Protein Coding	P48509	52	GC11P007399	1.36514	https://www.genecards.org/cgi-bin/carddisp.pl?gene=CD151
S1PR2	Sphingosine-1-Phosphate Receptor 2	Protein Coding	O95136	50	GC19M019409	1.36514	https://www.genecards.org/cgi-bin/carddisp.pl?gene=S1PR2
CXCL16	C-X-C Motif Chemokine Ligand 16	Protein Coding	Q9H2A7	47	GC17M004733	1.36514	https://www.genecards.org/cgi-bin/carddisp.pl?gene=CXCL16
MIR381	MicroRNA 381	RNA Gene		25	GC14P115607	1.36143	https://www.genecards.org/cgi-bin/carddisp.pl?gene=MIR381
IKBKG	Inhibitor Of Nuclear Factor Kappa B Kinase Regulatory Subunit Gamma	Protein Coding	Q9Y6K9	57	GC0XP154541	1.36116	https://www.genecards.org/cgi-bin/carddisp.pl?gene=IKBKG
PAX2	Paired Box 2	Protein Coding	Q02962	55	GC10P100735	1.36116	https://www.genecards.org/cgi-bin/carddisp.pl?gene=PAX2
CCR7	C-C Motif Chemokine Receptor 7	Protein Coding	P32248	53	GC17M071622	1.35844	https://www.genecards.org/cgi-bin/carddisp.pl?gene=CCR7
PSMD4	Proteasome 26S Subunit Ubiquitin Receptor, Non-ATPase 4	Protein Coding	P55036	53	GC01P160393	1.35844	https://www.genecards.org/cgi-bin/carddisp.pl?gene=PSMD4
IL7	Interleukin 7	Protein Coding	P13232	52	GC08M078689	1.35844	https://www.genecards.org/cgi-bin/carddisp.pl?gene=IL7
EPHA4	EPH Receptor A4	Protein Coding	P54764	58	GC02M221418	1.35827	https://www.genecards.org/cgi-bin/carddisp.pl?gene=EPHA4
OXSR1	Oxidative Stress Responsive Kinase 1	Protein Coding	O95747	49	GC03P038259	1.35827	https://www.genecards.org/cgi-bin/carddisp.pl?gene=OXSR1
WIF1	WNT Inhibitory Factor 1	Protein Coding	Q9Y5W5	52	GC12M065050	1.35817	https://www.genecards.org/cgi-bin/carddisp.pl?gene=WIF1
ACTG1	Actin Gamma 1	Protein Coding	P63261	56	GC17M081509	1.35732	https://www.genecards.org/cgi-bin/carddisp.pl?gene=ACTG1
ELK3	ETS Transcription Factor ELK3	Protein Coding	P41970	45	GC12P096194	1.35732	https://www.genecards.org/cgi-bin/carddisp.pl?gene=ELK3
EZR	Ezrin	Protein Coding	P15311	54	GC06M158765	1.35279	https://www.genecards.org/cgi-bin/carddisp.pl?gene=EZR
PENK	Proenkephalin	Protein Coding	P01210	47	GC08M056436	1.35279	https://www.genecards.org/cgi-bin/carddisp.pl?gene=PENK
MIR532	MicroRNA 532	RNA Gene		23	GC0XP056752	1.35279	https://www.genecards.org/cgi-bin/carddisp.pl?gene=MIR532
KAT2B	Lysine Acetyltransferase 2B	Protein Coding	Q92831	56	GC03P020505	1.34434	https://www.genecards.org/cgi-bin/carddisp.pl?gene=KAT2B
EGFL6	EGF Like Domain Multiple 6	Protein Coding	Q8IUX8	41	GC0XP013569	1.34434	https://www.genecards.org/cgi-bin/carddisp.pl?gene=EGFL6
MIR135B	MicroRNA 135b	RNA Gene		28	GC01M205448	1.34434	https://www.genecards.org/cgi-bin/carddisp.pl?gene=MIR135B
MIR328	MicroRNA 328	RNA Gene		27	GC16M067272	1.34434	https://www.genecards.org/cgi-bin/carddisp.pl?gene=MIR328
LOC109113863	FGF2 Promoter Region	Functional Element		3	GC04P123039	1.34434	https://www.genecards.org/cgi-bin/carddisp.pl?gene=LOC109113863
MIRLET7A1	MicroRNA Let-7a-1	RNA Gene		29	GC09P094175	1.3419	https://www.genecards.org/cgi-bin/carddisp.pl?gene=MIRLET7A1
ACVR2B	Activin A Receptor Type 2B	Protein Coding	Q13705	57	GC03P038453	1.34188	https://www.genecards.org/cgi-bin/carddisp.pl?gene=ACVR2B
PRNP	Prion Protein (Kanno Blood Group)	Protein Coding	F7VJQ1	57	GC20P004686	1.34049	https://www.genecards.org/cgi-bin/carddisp.pl?gene=PRNP
MIR107	MicroRNA 107	RNA Gene		27	GC10M089604	1.34012	https://www.genecards.org/cgi-bin/carddisp.pl?gene=MIR107
MIR24-2	MicroRNA 24-2	RNA Gene		25	GC19M019644	1.34012	https://www.genecards.org/cgi-bin/carddisp.pl?gene=MIR24-2
MIR7-1	MicroRNA 7-1	RNA Gene		23	GC09M106944	1.34012	https://www.genecards.org/cgi-bin/carddisp.pl?gene=MIR7-1
CRIM1	Cysteine Rich Transmembrane BMP Regulator 1	Protein Coding	Q9NZV1	43	GC02P036355	1.33836	https://www.genecards.org/cgi-bin/carddisp.pl?gene=CRIM1
FILIP1L	Filamin A Interacting Protein 1 Like	Protein Coding	Q4L180	43	GC03M099830	1.33836	https://www.genecards.org/cgi-bin/carddisp.pl?gene=FILIP1L
CNR2	Cannabinoid Receptor 2	Protein Coding	P34972	53	GC01M023870	1.33491	https://www.genecards.org/cgi-bin/carddisp.pl?gene=CNR2
FZD10	Frizzled Class Receptor 10	Protein Coding	Q9ULW2	52	GC12P130162	1.33491	https://www.genecards.org/cgi-bin/carddisp.pl?gene=FZD10
PTGES	Prostaglandin E Synthase	Protein Coding	O14684	50	GC09M129738	1.32912	https://www.genecards.org/cgi-bin/carddisp.pl?gene=PTGES
PANK2	Pantothenate Kinase 2	Protein Coding	Q9BZ23	54	GC20P007617	1.32841	https://www.genecards.org/cgi-bin/carddisp.pl?gene=PANK2
PTPRM	Protein Tyrosine Phosphatase Receptor Type M	Protein Coding	P28827	50	GC18P007557	1.32841	https://www.genecards.org/cgi-bin/carddisp.pl?gene=PTPRM
TSPAN18	Tetraspanin 18	Protein Coding	Q96SJ8	42	GC11P044726	1.32841	https://www.genecards.org/cgi-bin/carddisp.pl?gene=TSPAN18
SELL	Selectin L	Protein Coding	P14151	51	GC01M169690	1.3276	https://www.genecards.org/cgi-bin/carddisp.pl?gene=SELL
FKBP5	FKBP Prolyl Isomerase 5	Protein Coding	Q13451	57	GC06M090878	1.32746	https://www.genecards.org/cgi-bin/carddisp.pl?gene=FKBP5
EPX	Eosinophil Peroxidase	Protein Coding	P11678	53	GC17P058192	1.32746	https://www.genecards.org/cgi-bin/carddisp.pl?gene=EPX
LAMTOR5	Late Endosomal/Lysosomal Adaptor, MAPK And MTOR Activator 5	Protein Coding	O43504	42	GC01M110401	1.3271	https://www.genecards.org/cgi-bin/carddisp.pl?gene=LAMTOR5
MIR191	MicroRNA 191	RNA Gene		28	GC03M053463	1.3271	https://www.genecards.org/cgi-bin/carddisp.pl?gene=MIR191
MIR103A2	MicroRNA 103a-2	RNA Gene		23	GC20P003917	1.3271	https://www.genecards.org/cgi-bin/carddisp.pl?gene=MIR103A2
LINC00665	Long Intergenic Non-Protein Coding RNA 665	RNA Gene		21	GC19M090181	1.3271	https://www.genecards.org/cgi-bin/carddisp.pl?gene=LINC00665
HSP90B1	Heat Shock Protein 90 Beta Family Member 1	Protein Coding	P14625	55	GC12P103930	1.32666	https://www.genecards.org/cgi-bin/carddisp.pl?gene=HSP90B1
CTSS	Cathepsin S	Protein Coding	P25774	54	GC01M150730	1.32666	https://www.genecards.org/cgi-bin/carddisp.pl?gene=CTSS
CXCL13	C-X-C Motif Chemokine Ligand 13	Protein Coding	O43927	49	GC04P077511	1.32583	https://www.genecards.org/cgi-bin/carddisp.pl?gene=CXCL13
DDB1	Damage Specific DNA Binding Protein 1	Protein Coding	Q16531	54	GC11M121015	1.3241	https://www.genecards.org/cgi-bin/carddisp.pl?gene=DDB1
H4C16	H4 Histone 16	Protein Coding	P62805	40	GC12M028529	1.32393	https://www.genecards.org/cgi-bin/carddisp.pl?gene=H4C16
MYCN	MYCN Proto-Oncogene, BHLH Transcription Factor	Protein Coding	P04198	56	GC02P015964	1.3237	https://www.genecards.org/cgi-bin/carddisp.pl?gene=MYCN
ITGB4	Integrin Subunit Beta 4	Protein Coding	P16144	57	GC17P075721	1.32347	https://www.genecards.org/cgi-bin/carddisp.pl?gene=ITGB4
OS9	OS9 Endoplasmic Reticulum Lectin	Protein Coding	Q13438	48	GC12P057693	1.31544	https://www.genecards.org/cgi-bin/carddisp.pl?gene=OS9
SHROOM2	Shroom Family Member 2	Protein Coding	Q13796	45	GC0XP009786	1.31544	https://www.genecards.org/cgi-bin/carddisp.pl?gene=SHROOM2
CCR10	C-C Motif Chemokine Receptor 10	Protein Coding	P46092	44	GC17M042678	1.31544	https://www.genecards.org/cgi-bin/carddisp.pl?gene=CCR10
SOAT1	Sterol O-Acyltransferase 1	Protein Coding	P35610	52	GC01P179294	1.3148	https://www.genecards.org/cgi-bin/carddisp.pl?gene=SOAT1
LPAR1	Lysophosphatidic Acid Receptor 1	Protein Coding	Q92633	55	GC09M110873	1.31368	https://www.genecards.org/cgi-bin/carddisp.pl?gene=LPAR1
ALOX15	Arachidonate 15-Lipoxygenase	Protein Coding	P16050	54	GC17M004630	1.31368	https://www.genecards.org/cgi-bin/carddisp.pl?gene=ALOX15
PKD1	Polycystin 1, Transient Receptor Potential Channel Interacting	Protein Coding	P98161	54	GC16M017307	1.31368	https://www.genecards.org/cgi-bin/carddisp.pl?gene=PKD1
IGFBP5	Insulin Like Growth Factor Binding Protein 5	Protein Coding	P24593	51	GC02M216672	1.31368	https://www.genecards.org/cgi-bin/carddisp.pl?gene=IGFBP5
CXCL14	C-X-C Motif Chemokine Ligand 14	Protein Coding	O95715	45	GC05M135617	1.31368	https://www.genecards.org/cgi-bin/carddisp.pl?gene=CXCL14
ARL6IP5	ADP Ribosylation Factor Like GTPase 6 Interacting Protein 5	Protein Coding	O75915	43	GC03P069084	1.31368	https://www.genecards.org/cgi-bin/carddisp.pl?gene=ARL6IP5
MIR181A1	MicroRNA 181a-1	RNA Gene		25	GC01M198860	1.31368	https://www.genecards.org/cgi-bin/carddisp.pl?gene=MIR181A1
ANTXR1	ANTXR Cell Adhesion Molecule 1	Protein Coding	Q9H6X2	54	GC02P068977	1.3136	https://www.genecards.org/cgi-bin/carddisp.pl?gene=ANTXR1
CD4	CD4 Molecule	Protein Coding	P01730	58	GC12P006786	1.30942	https://www.genecards.org/cgi-bin/carddisp.pl?gene=CD4
S100A7	S100 Calcium Binding Protein A7	Protein Coding	P31151	48	GC01M153457	1.30901	https://www.genecards.org/cgi-bin/carddisp.pl?gene=S100A7
EMILIN2	Elastin Microfibril Interfacer 2	Protein Coding	Q9BXX0	43	GC18P002846	1.30901	https://www.genecards.org/cgi-bin/carddisp.pl?gene=EMILIN2
HADHA	Hydroxyacyl-CoA Dehydrogenase Trifunctional Multienzyme Complex Subunit Alpha	Protein Coding	P40939	55	GC02M026190	1.30796	https://www.genecards.org/cgi-bin/carddisp.pl?gene=HADHA
GH1	Growth Hormone 1	Protein Coding	P01241	52	GC17M063917	1.30796	https://www.genecards.org/cgi-bin/carddisp.pl?gene=GH1
PDK1	Pyruvate Dehydrogenase Kinase 1	Protein Coding	Q15118	55	GC02P172555	1.30576	https://www.genecards.org/cgi-bin/carddisp.pl?gene=PDK1
VLDLR	Very Low Density Lipoprotein Receptor	Protein Coding	P98155	57	GC09P002611	1.30284	https://www.genecards.org/cgi-bin/carddisp.pl?gene=VLDLR
DROSHA	Drosha Ribonuclease III	Protein Coding	Q9NRR4	52	GC05M031401	1.30284	https://www.genecards.org/cgi-bin/carddisp.pl?gene=DROSHA
RMRP	RNA Component Of Mitochondrial RNA Processing Endoribonuclease	RNA Gene		30	GC09M035655	1.30097	https://www.genecards.org/cgi-bin/carddisp.pl?gene=RMRP
ITGA4	Integrin Subunit Alpha 4	Protein Coding	P13612	57	GC02P181459	1.29984	https://www.genecards.org/cgi-bin/carddisp.pl?gene=ITGA4
NOS1	Nitric Oxide Synthase 1	Protein Coding	P29475	57	GC12M117208	1.29984	https://www.genecards.org/cgi-bin/carddisp.pl?gene=NOS1
ADAMTS13	ADAM Metallopeptidase With Thrombospondin Type 1 Motif 13	Protein Coding	Q76LX8	56	GC09P133414	1.29984	https://www.genecards.org/cgi-bin/carddisp.pl?gene=ADAMTS13
GAL	Galanin And GMAP Prepropeptide	Protein Coding	P22466	54	GC11P084764	1.29984	https://www.genecards.org/cgi-bin/carddisp.pl?gene=GAL
GAS6	Growth Arrest Specific 6	Protein Coding	Q14393	52	GC13M113820	1.29984	https://www.genecards.org/cgi-bin/carddisp.pl?gene=GAS6
KDM5A	Lysine Demethylase 5A	Protein Coding	P29375	51	GC12M000280	1.29984	https://www.genecards.org/cgi-bin/carddisp.pl?gene=KDM5A
MMP15	Matrix Metallopeptidase 15	Protein Coding	P51511	51	GC16P058025	1.29984	https://www.genecards.org/cgi-bin/carddisp.pl?gene=MMP15
MIR183	MicroRNA 183	RNA Gene		25	GC07M129877	1.29984	https://www.genecards.org/cgi-bin/carddisp.pl?gene=MIR183
C3	Complement C3	Protein Coding	P01024	58	GC19M006677	1.29246	https://www.genecards.org/cgi-bin/carddisp.pl?gene=C3
NODAL	Nodal Growth Differentiation Factor	Protein Coding	Q96S42	51	GC10M070431	1.29132	https://www.genecards.org/cgi-bin/carddisp.pl?gene=NODAL
TBK1	TANK Binding Kinase 1	Protein Coding	Q9UHD2	57	GC12P064451	1.28805	https://www.genecards.org/cgi-bin/carddisp.pl?gene=TBK1
H2AX	H2A.X Variant Histone	Protein Coding	P16104	53	GC11M122310	1.28805	https://www.genecards.org/cgi-bin/carddisp.pl?gene=H2AX
TSPO	Translocator Protein	Protein Coding	B1AH88	53	GC22P043151	1.28805	https://www.genecards.org/cgi-bin/carddisp.pl?gene=TSPO
AGK	Acylglycerol Kinase	Protein Coding	Q53H12	49	GC07P141551	1.28805	https://www.genecards.org/cgi-bin/carddisp.pl?gene=AGK
SNORD50A	Small Nucleolar RNA, C/D Box 50A	RNA Gene		17	GC06M085677	1.28805	https://www.genecards.org/cgi-bin/carddisp.pl?gene=SNORD50A
HRH1	Histamine Receptor H1	Protein Coding	P35367	54	GC03P020251	1.28631	https://www.genecards.org/cgi-bin/carddisp.pl?gene=HRH1
IGF2BP2	Insulin Like Growth Factor 2 MRNA Binding Protein 2	Protein Coding	Q9Y6M1	53	GC03M185643	1.28553	https://www.genecards.org/cgi-bin/carddisp.pl?gene=IGF2BP2
ADGRE5	Adhesion G Protein-Coupled Receptor E5	Protein Coding	P48960	52	GC19P102536	1.28553	https://www.genecards.org/cgi-bin/carddisp.pl?gene=ADGRE5
CMKLR1	Chemerin Chemokine-Like Receptor 1	Protein Coding	Q99788	45	GC12M108288	1.28553	https://www.genecards.org/cgi-bin/carddisp.pl?gene=CMKLR1
FPR1	Formyl Peptide Receptor 1	Protein Coding	P21462	54	GC19M051745	1.28456	https://www.genecards.org/cgi-bin/carddisp.pl?gene=FPR1
BCR	BCR Activator Of RhoGEF And GTPase	Protein Coding	P11274	59	GC22P023179	1.28281	https://www.genecards.org/cgi-bin/carddisp.pl?gene=BCR
CHEK2	Checkpoint Kinase 2	Protein Coding	O96017	63	GC22M028687	1.28049	https://www.genecards.org/cgi-bin/carddisp.pl?gene=CHEK2
ABCG2	ATP Binding Cassette Subfamily G Member 2 (JR Blood Group)	Protein Coding	Q9UNQ0	58	GC04M088090	1.27718	https://www.genecards.org/cgi-bin/carddisp.pl?gene=ABCG2
TP63	Tumor Protein P63	Protein Coding	Q9H3D4	55	GC03P189598	1.27718	https://www.genecards.org/cgi-bin/carddisp.pl?gene=TP63
HGS	Hepatocyte Growth Factor-Regulated Tyrosine Kinase Substrate	Protein Coding	O14964	52	GC17P081683	1.27477	https://www.genecards.org/cgi-bin/carddisp.pl?gene=HGS
ITGA2B	Integrin Subunit Alpha 2b	Protein Coding	P08514	60	GC17M071824	1.27263	https://www.genecards.org/cgi-bin/carddisp.pl?gene=ITGA2B
MIR130A	MicroRNA 130a	RNA Gene		28	GC11P057641	1.27263	https://www.genecards.org/cgi-bin/carddisp.pl?gene=MIR130A
MIR196A1	MicroRNA 196a-1	RNA Gene		28	GC17M048632	1.27263	https://www.genecards.org/cgi-bin/carddisp.pl?gene=MIR196A1
MIR1908	MicroRNA 1908	RNA Gene		21	GC11M061815	1.27263	https://www.genecards.org/cgi-bin/carddisp.pl?gene=MIR1908
MIR4306	MicroRNA 4306	RNA Gene		14	GC13P099643	1.27238	https://www.genecards.org/cgi-bin/carddisp.pl?gene=MIR4306
HMGA1	High Mobility Group AT-Hook 1	Protein Coding	P17096	55	GC06P125599	1.27069	https://www.genecards.org/cgi-bin/carddisp.pl?gene=HMGA1
ATF3	Activating Transcription Factor 3	Protein Coding	P18847	53	GC01P212565	1.27069	https://www.genecards.org/cgi-bin/carddisp.pl?gene=ATF3
INHBA	Inhibin Subunit Beta A	Protein Coding	P08476	52	GC07M041670	1.27069	https://www.genecards.org/cgi-bin/carddisp.pl?gene=INHBA
HAS2	Hyaluronan Synthase 2	Protein Coding	Q92819	50	GC08M121612	1.27069	https://www.genecards.org/cgi-bin/carddisp.pl?gene=HAS2
TSGA10	Testis Specific 10	Protein Coding	Q9BZW7	42	GC02M098997	1.27069	https://www.genecards.org/cgi-bin/carddisp.pl?gene=TSGA10
MIR7-3	MicroRNA 7-3	RNA Gene		23	GC19P004770	1.27069	https://www.genecards.org/cgi-bin/carddisp.pl?gene=MIR7-3
MIR222HG	MiR222/221 Cluster Host Gene	RNA Gene		15	GC0XM045745	1.27069	https://www.genecards.org/cgi-bin/carddisp.pl?gene=MIR222HG
IGFBP4	Insulin Like Growth Factor Binding Protein 4	Protein Coding	P22692	52	GC17P040443	1.26848	https://www.genecards.org/cgi-bin/carddisp.pl?gene=IGFBP4
PSEN1	Presenilin 1	Protein Coding	P49768	61	GC14P073136	1.26799	https://www.genecards.org/cgi-bin/carddisp.pl?gene=PSEN1
TRAF3	TNF Receptor Associated Factor 3	Protein Coding	Q13114	55	GC14P114648	1.26666	https://www.genecards.org/cgi-bin/carddisp.pl?gene=TRAF3
CPB2	Carboxypeptidase B2	Protein Coding	Q96IY4	52	GC13M046053	1.26666	https://www.genecards.org/cgi-bin/carddisp.pl?gene=CPB2
PTPA	Protein Phosphatase 2 Phosphatase Activator	Protein Coding	Q15257	52	GC09P139365	1.26666	https://www.genecards.org/cgi-bin/carddisp.pl?gene=PTPA
YBX3	Y-Box Binding Protein 3	Protein Coding	P16989	48	GC12M028047	1.26666	https://www.genecards.org/cgi-bin/carddisp.pl?gene=YBX3
BTK	Bruton Tyrosine Kinase	Protein Coding	Q06187	62	GC0XM101349	1.26428	https://www.genecards.org/cgi-bin/carddisp.pl?gene=BTK
MMP11	Matrix Metallopeptidase 11	Protein Coding	P24347	52	GC22P023768	1.26159	https://www.genecards.org/cgi-bin/carddisp.pl?gene=MMP11
SNAI2	Snail Family Transcriptional Repressor 2	Protein Coding	O43623	51	GC08M048917	1.26159	https://www.genecards.org/cgi-bin/carddisp.pl?gene=SNAI2
SLC2A4	Solute Carrier Family 2 Member 4	Protein Coding	P14672	55	GC17P100440	1.25723	https://www.genecards.org/cgi-bin/carddisp.pl?gene=SLC2A4
MAP3K7	Mitogen-Activated Protein Kinase Kinase Kinase 7	Protein Coding	O43318	59	GC06M090513	1.25528	https://www.genecards.org/cgi-bin/carddisp.pl?gene=MAP3K7
FASN	Fatty Acid Synthase	Protein Coding	P49327	57	GC17M082078	1.25528	https://www.genecards.org/cgi-bin/carddisp.pl?gene=FASN
HAS1	Hyaluronan Synthase 1	Protein Coding	Q92839	47	GC19M089332	1.25528	https://www.genecards.org/cgi-bin/carddisp.pl?gene=HAS1
CCL28	C-C Motif Chemokine Ligand 28	Protein Coding	Q9NRJ3	45	GC05M043356	1.25528	https://www.genecards.org/cgi-bin/carddisp.pl?gene=CCL28
ETV7	ETS Variant Transcription Factor 7	Protein Coding	Q9Y603	42	GC06M090887	1.25528	https://www.genecards.org/cgi-bin/carddisp.pl?gene=ETV7
MIR144	MicroRNA 144	RNA Gene		25	GC17M071103	1.25528	https://www.genecards.org/cgi-bin/carddisp.pl?gene=MIR144
MYH9	Myosin Heavy Chain 9	Protein Coding	P35579	56	GC22M036281	1.25272	https://www.genecards.org/cgi-bin/carddisp.pl?gene=MYH9
ADAM8	ADAM Metallopeptidase Domain 8	Protein Coding	P78325	51	GC10M133262	1.25272	https://www.genecards.org/cgi-bin/carddisp.pl?gene=ADAM8
MIR92B	MicroRNA 92b	RNA Gene		24	GC01P155195	1.25217	https://www.genecards.org/cgi-bin/carddisp.pl?gene=MIR92B
CCL19	C-C Motif Chemokine Ligand 19	Protein Coding	Q99731	47	GC09M034943	1.25166	https://www.genecards.org/cgi-bin/carddisp.pl?gene=CCL19
ACP1	Acid Phosphatase 1	Protein Coding	P24666	52	GC02P000750	1.25058	https://www.genecards.org/cgi-bin/carddisp.pl?gene=ACP1
CDC25C	Cell Division Cycle 25C	Protein Coding	P30307	56	GC05M138285	1.2434	https://www.genecards.org/cgi-bin/carddisp.pl?gene=CDC25C
IL9	Interleukin 9	Protein Coding	P15248	52	GC05M135891	1.2434	https://www.genecards.org/cgi-bin/carddisp.pl?gene=IL9
HTN1	Histatin 1	Protein Coding	P15515	39	GC04P070053	1.2434	https://www.genecards.org/cgi-bin/carddisp.pl?gene=HTN1
SLC2A10	Solute Carrier Family 2 Member 10	Protein Coding	O95528	51	GC20P046709	1.24133	https://www.genecards.org/cgi-bin/carddisp.pl?gene=SLC2A10
CUL3	Cullin 3	Protein Coding	Q13618	57	GC02M224470	1.23934	https://www.genecards.org/cgi-bin/carddisp.pl?gene=CUL3
ADRB2	Adrenoceptor Beta 2	Protein Coding	P07550	56	GC05P150836	1.23934	https://www.genecards.org/cgi-bin/carddisp.pl?gene=ADRB2
FLI1	Fli-1 Proto-Oncogene, ETS Transcription Factor	Protein Coding	Q01543	55	GC11P128686	1.23934	https://www.genecards.org/cgi-bin/carddisp.pl?gene=FLI1
GDF5	Growth Differentiation Factor 5	Protein Coding	P43026	54	GC20M035433	1.23934	https://www.genecards.org/cgi-bin/carddisp.pl?gene=GDF5
B4GALT6	Beta-1,4-Galactosyltransferase 6	Protein Coding	Q9UBX8	47	GC18M031622	1.23934	https://www.genecards.org/cgi-bin/carddisp.pl?gene=B4GALT6
CCNE1	Cyclin E1	Protein Coding	P24864	56	GC19P029811	1.23921	https://www.genecards.org/cgi-bin/carddisp.pl?gene=CCNE1
RAB5A	RAB5A, Member RAS Oncogene Family	Protein Coding	P20339	53	GC03P020500	1.23921	https://www.genecards.org/cgi-bin/carddisp.pl?gene=RAB5A
VIP	Vasoactive Intestinal Peptide	Protein Coding	P01282	53	GC06P152750	1.23921	https://www.genecards.org/cgi-bin/carddisp.pl?gene=VIP
SAA1	Serum Amyloid A1	Protein Coding	P0DJI8	47	GC11P019034	1.23921	https://www.genecards.org/cgi-bin/carddisp.pl?gene=SAA1
WFDC1	WAP Four-Disulfide Core Domain 1	Protein Coding	Q9HC57	43	GC16P084294	1.23921	https://www.genecards.org/cgi-bin/carddisp.pl?gene=WFDC1
TERC	Telomerase RNA Component	RNA Gene		35	GC03M169765	1.23914	https://www.genecards.org/cgi-bin/carddisp.pl?gene=TERC
SGK1	Serum/Glucocorticoid Regulated Kinase 1	Protein Coding	O00141	57	GC06M134169	1.23878	https://www.genecards.org/cgi-bin/carddisp.pl?gene=SGK1
ALKBH8	AlkB Homolog 8, TRNA Methyltransferase	Protein Coding	Q96BT7	42	GC11M107502	1.23878	https://www.genecards.org/cgi-bin/carddisp.pl?gene=ALKBH8
CHRDL2	Chordin Like 2	Protein Coding	Q6WN34	41	GC11M074696	1.23878	https://www.genecards.org/cgi-bin/carddisp.pl?gene=CHRDL2
FH	Fumarate Hydratase	Protein Coding	P07954	55	GC01M241499	1.23399	https://www.genecards.org/cgi-bin/carddisp.pl?gene=FH
BPI	Bactericidal Permeability Increasing Protein	Protein Coding	P17213	50	GC20P038304	1.23398	https://www.genecards.org/cgi-bin/carddisp.pl?gene=BPI
MAP3K3	Mitogen-Activated Protein Kinase Kinase Kinase 3	Protein Coding	Q99759	54	GC17P063622	1.23133	https://www.genecards.org/cgi-bin/carddisp.pl?gene=MAP3K3
PRCP	Prolylcarboxypeptidase	Protein Coding	P42785	54	GC11M121706	1.23133	https://www.genecards.org/cgi-bin/carddisp.pl?gene=PRCP
NPR3	Natriuretic Peptide Receptor 3	Protein Coding	P17342	53	GC05P032689	1.23133	https://www.genecards.org/cgi-bin/carddisp.pl?gene=NPR3
POFUT1	Protein O-Fucosyltransferase 1	Protein Coding	Q9H488	51	GC20P032207	1.23133	https://www.genecards.org/cgi-bin/carddisp.pl?gene=POFUT1
CARD10	Caspase Recruitment Domain Family Member 10	Protein Coding	Q9BWT7	47	GC22M074880	1.23133	https://www.genecards.org/cgi-bin/carddisp.pl?gene=CARD10
MIR30E	MicroRNA 30e	RNA Gene		29	GC01P040754	1.23133	https://www.genecards.org/cgi-bin/carddisp.pl?gene=MIR30E
FBN1	Fibrillin 1	Protein Coding	P35555	56	GC15M048408	1.22842	https://www.genecards.org/cgi-bin/carddisp.pl?gene=FBN1
MAPK11	Mitogen-Activated Protein Kinase 11	Protein Coding	Q15759	51	GC22M050263	1.22842	https://www.genecards.org/cgi-bin/carddisp.pl?gene=MAPK11
CASC9	Cancer Susceptibility 9	RNA Gene		22	GC08M075132	1.22785	https://www.genecards.org/cgi-bin/carddisp.pl?gene=CASC9
CYP1A1	Cytochrome P450 Family 1 Subfamily A Member 1	Protein Coding	P04798	55	GC15M074719	1.2259	https://www.genecards.org/cgi-bin/carddisp.pl?gene=CYP1A1
KLK1	Kallikrein 1	Protein Coding	P06870	56	GC19M050819	1.22238	https://www.genecards.org/cgi-bin/carddisp.pl?gene=KLK1
A2M	Alpha-2-Macroglobulin	Protein Coding	P01023	55	GC12M009067	1.22238	https://www.genecards.org/cgi-bin/carddisp.pl?gene=A2M
TAT	Tyrosine Aminotransferase	Protein Coding	P17735	54	GC16M071565	1.22238	https://www.genecards.org/cgi-bin/carddisp.pl?gene=TAT
ACKR1	Atypical Chemokine Receptor 1 (Duffy Blood Group)	Protein Coding	Q16570	51	GC01P160871	1.22238	https://www.genecards.org/cgi-bin/carddisp.pl?gene=ACKR1
LGALS8	Galectin 8	Protein Coding	O00214	47	GC01P236518	1.22238	https://www.genecards.org/cgi-bin/carddisp.pl?gene=LGALS8
MIR429	MicroRNA 429	RNA Gene		27	GC01P011075	1.22238	https://www.genecards.org/cgi-bin/carddisp.pl?gene=MIR429
HOXB-AS3	HOXB Cluster Antisense RNA 3	RNA Gene	C0HLZ6	24	GC17P048549	1.22238	https://www.genecards.org/cgi-bin/carddisp.pl?gene=HOXB-AS3
TPT1-AS1	TPT1 Antisense RNA 1	RNA Gene		19	GC13P045341	1.22238	https://www.genecards.org/cgi-bin/carddisp.pl?gene=TPT1-AS1
LINC00320	Long Intergenic Non-Protein Coding RNA 320	RNA Gene		18	GC21M020651	1.22238	https://www.genecards.org/cgi-bin/carddisp.pl?gene=LINC00320
QPCT	Glutaminyl-Peptide Cyclotransferase	Protein Coding	Q16769	51	GC02P037344	1.21767	https://www.genecards.org/cgi-bin/carddisp.pl?gene=QPCT
PREX1	Phosphatidylinositol-3,4,5-Trisphosphate Dependent Rac Exchange Factor 1	Protein Coding	Q8TCU6	49	GC20M048624	1.21767	https://www.genecards.org/cgi-bin/carddisp.pl?gene=PREX1
UGCG	UDP-Glucose Ceramide Glucosyltransferase	Protein Coding	Q16739	52	GC09P111896	1.2161	https://www.genecards.org/cgi-bin/carddisp.pl?gene=UGCG
CITED4	Cbp/P300 Interacting Transactivator With Glu/Asp Rich Carboxy-Terminal Domain 4	Protein Coding	Q96RK1	32	GC01M040861	1.21554	https://www.genecards.org/cgi-bin/carddisp.pl?gene=CITED4
PDCD1	Programmed Cell Death 1	Protein Coding	Q15116	56	GC02M241849	1.21188	https://www.genecards.org/cgi-bin/carddisp.pl?gene=PDCD1
TBX4	T-Box Transcription Factor 4	Protein Coding	P57082	49	GC17P102087	1.21047	https://www.genecards.org/cgi-bin/carddisp.pl?gene=TBX4
ENPEP	Glutamyl Aminopeptidase	Protein Coding	Q07075	55	GC04P110365	1.20807	https://www.genecards.org/cgi-bin/carddisp.pl?gene=ENPEP
AGO1	Argonaute RISC Component 1	Protein Coding	Q9UL18	50	GC01P035869	1.20807	https://www.genecards.org/cgi-bin/carddisp.pl?gene=AGO1
GPR15	G Protein-Coupled Receptor 15	Protein Coding	P49685	42	GC03P098531	1.20807	https://www.genecards.org/cgi-bin/carddisp.pl?gene=GPR15
ROBO3	Roundabout Guidance Receptor 3	Protein Coding	Q96MS0	52	GC11P124865	1.20646	https://www.genecards.org/cgi-bin/carddisp.pl?gene=ROBO3
USP20	Ubiquitin Specific Peptidase 20	Protein Coding	Q9Y2K6	49	GC09P129834	1.20646	https://www.genecards.org/cgi-bin/carddisp.pl?gene=USP20
POU5F1	POU Class 5 Homeobox 1	Protein Coding	Q01860	55	GC06M090691	1.2047	https://www.genecards.org/cgi-bin/carddisp.pl?gene=POU5F1
LATS2	Large Tumor Suppressor Kinase 2	Protein Coding	Q9NRM7	54	GC13M020973	1.2047	https://www.genecards.org/cgi-bin/carddisp.pl?gene=LATS2
KRT17	Keratin 17	Protein Coding	Q04695	53	GC17M041619	1.2047	https://www.genecards.org/cgi-bin/carddisp.pl?gene=KRT17
KIF14	Kinesin Family Member 14	Protein Coding	Q15058	49	GC01M200551	1.2047	https://www.genecards.org/cgi-bin/carddisp.pl?gene=KIF14
MIR942	MicroRNA 942	RNA Gene		16	GC01P117094	1.2047	https://www.genecards.org/cgi-bin/carddisp.pl?gene=MIR942
ARHGEF4	Rho Guanine Nucleotide Exchange Factor 4	Protein Coding	Q9NR80	49	GC02P130836	1.20414	https://www.genecards.org/cgi-bin/carddisp.pl?gene=ARHGEF4
JAM2	Junctional Adhesion Molecule 2	Protein Coding	P57087	49	GC21P025639	1.20414	https://www.genecards.org/cgi-bin/carddisp.pl?gene=JAM2
KLK14	Kallikrein Related Peptidase 14	Protein Coding	Q9P0G3	47	GC19M051077	1.20414	https://www.genecards.org/cgi-bin/carddisp.pl?gene=KLK14
FABP5	Fatty Acid Binding Protein 5	Protein Coding	Q01469	49	GC08P081282	1.20406	https://www.genecards.org/cgi-bin/carddisp.pl?gene=FABP5
TNFRSF1A	TNF Receptor Superfamily Member 1A	Protein Coding	P19438	58	GC12M006328	1.20339	https://www.genecards.org/cgi-bin/carddisp.pl?gene=TNFRSF1A
LAMB3	Laminin Subunit Beta 3	Protein Coding	Q13751	54	GC01M209614	1.20269	https://www.genecards.org/cgi-bin/carddisp.pl?gene=LAMB3
LAMA3	Laminin Subunit Alpha 3	Protein Coding	Q16787	52	GC18P023689	1.20269	https://www.genecards.org/cgi-bin/carddisp.pl?gene=LAMA3
CYP19A1	Cytochrome P450 Family 19 Subfamily A Member 1	Protein Coding	P11511	56	GC15M051208	1.19916	https://www.genecards.org/cgi-bin/carddisp.pl?gene=CYP19A1
HSP90AB1	Heat Shock Protein 90 Alpha Family Class B Member 1	Protein Coding	P08238	57	GC06P044246	1.19757	https://www.genecards.org/cgi-bin/carddisp.pl?gene=HSP90AB1
CGB5	Chorionic Gonadotropin Subunit Beta 5	Protein Coding	P0DN86	39	GC19P049043	1.19757	https://www.genecards.org/cgi-bin/carddisp.pl?gene=CGB5
MEN1	Menin 1	Protein Coding	O00255	54	GC11M064803	1.19269	https://www.genecards.org/cgi-bin/carddisp.pl?gene=MEN1
PTPN1	Protein Tyrosine Phosphatase Non-Receptor Type 1	Protein Coding	P18031	58	GC20P050510	1.19172	https://www.genecards.org/cgi-bin/carddisp.pl?gene=PTPN1
SLC7A5	Solute Carrier Family 7 Member 5	Protein Coding	Q01650	52	GC16M087830	1.19172	https://www.genecards.org/cgi-bin/carddisp.pl?gene=SLC7A5
OLR1	Oxidized Low Density Lipoprotein Receptor 1	Protein Coding	P78380	51	GC12M028037	1.19172	https://www.genecards.org/cgi-bin/carddisp.pl?gene=OLR1
DLG4	Discs Large MAGUK Scaffold Protein 4	Protein Coding	P78352	57	GC17M016914	1.18847	https://www.genecards.org/cgi-bin/carddisp.pl?gene=DLG4
DLC1	DLC1 Rho GTPase Activating Protein	Protein Coding	Q96QB1	54	GC08M013083	1.186	https://www.genecards.org/cgi-bin/carddisp.pl?gene=DLC1
SEPTIN9	Septin 9	Protein Coding	Q9UHD8	50	GC17P102488	1.186	https://www.genecards.org/cgi-bin/carddisp.pl?gene=SEPTIN9
ATAD2	ATPase Family AAA Domain Containing 2	Protein Coding	Q6PL18	47	GC08M123319	1.186	https://www.genecards.org/cgi-bin/carddisp.pl?gene=ATAD2
MIR486-1	MicroRNA 486-1	RNA Gene		25	GC08M041660	1.186	https://www.genecards.org/cgi-bin/carddisp.pl?gene=MIR486-1
KISS1R	KISS1 Receptor	Protein Coding	Q969F8	55	GC19P000917	1.18274	https://www.genecards.org/cgi-bin/carddisp.pl?gene=KISS1R
IL27	Interleukin 27	Protein Coding	Q8NEV9	44	GC16M043045	1.18274	https://www.genecards.org/cgi-bin/carddisp.pl?gene=IL27
ITGAX	Integrin Subunit Alpha X	Protein Coding	P20702	54	GC16P066114	1.18234	https://www.genecards.org/cgi-bin/carddisp.pl?gene=ITGAX
CLU	Clusterin	Protein Coding	P10909	56	GC08M027596	1.17905	https://www.genecards.org/cgi-bin/carddisp.pl?gene=CLU
EGLN3	Egl-9 Family Hypoxia Inducible Factor 3	Protein Coding	Q9H6Z9	53	GC14M033924	1.17905	https://www.genecards.org/cgi-bin/carddisp.pl?gene=EGLN3
ERO1A	Endoplasmic Reticulum Oxidoreductase 1 Alpha	Protein Coding	Q96HE7	50	GC14M052640	1.17905	https://www.genecards.org/cgi-bin/carddisp.pl?gene=ERO1A
HSPD1	Heat Shock Protein Family D (Hsp60) Member 1	Protein Coding	P10809	57	GC02M197486	1.17398	https://www.genecards.org/cgi-bin/carddisp.pl?gene=HSPD1
MUC16	Mucin 16, Cell Surface Associated	Protein Coding	Q8WXI7	45	GC19M008848	1.17398	https://www.genecards.org/cgi-bin/carddisp.pl?gene=MUC16
LAMA1	Laminin Subunit Alpha 1	Protein Coding	P25391	54	GC18M006941	1.17349	https://www.genecards.org/cgi-bin/carddisp.pl?gene=LAMA1
ARF6	ADP Ribosylation Factor 6	Protein Coding	P62330	51	GC14P049982	1.16732	https://www.genecards.org/cgi-bin/carddisp.pl?gene=ARF6
NBN	Nibrin	Protein Coding	O60934	57	GC08M089933	1.16609	https://www.genecards.org/cgi-bin/carddisp.pl?gene=NBN
IL4R	Interleukin 4 Receptor	Protein Coding	P24394	56	GC16P065740	1.16609	https://www.genecards.org/cgi-bin/carddisp.pl?gene=IL4R
KEAP1	Kelch Like ECH Associated Protein 1	Protein Coding	Q14145	56	GC19M010486	1.16603	https://www.genecards.org/cgi-bin/carddisp.pl?gene=KEAP1
HP	Haptoglobin	Protein Coding	P00738	54	GC16P077017	1.16603	https://www.genecards.org/cgi-bin/carddisp.pl?gene=HP
SKI	SKI Proto-Oncogene	Protein Coding	P12755	54	GC01P011132	1.16603	https://www.genecards.org/cgi-bin/carddisp.pl?gene=SKI
LGALS3BP	Galectin 3 Binding Protein	Protein Coding	Q08380	50	GC17M078971	1.16603	https://www.genecards.org/cgi-bin/carddisp.pl?gene=LGALS3BP
MIR122	MicroRNA 122	RNA Gene		28	GC18P058451	1.16603	https://www.genecards.org/cgi-bin/carddisp.pl?gene=MIR122
MIR23B	MicroRNA 23b	RNA Gene		27	GC09P095085	1.16603	https://www.genecards.org/cgi-bin/carddisp.pl?gene=MIR23B
LINCMD1	Long Intergenic Non-Protein Coding RNA, Muscle Differentiation 1	RNA Gene		21	GC06M052146	1.16603	https://www.genecards.org/cgi-bin/carddisp.pl?gene=LINCMD1
MIR663A	MicroRNA 663a	RNA Gene		21	GC20M026208	1.16603	https://www.genecards.org/cgi-bin/carddisp.pl?gene=MIR663A
CUL4A	Cullin 4A	Protein Coding	Q13619	51	GC13P113208	1.16206	https://www.genecards.org/cgi-bin/carddisp.pl?gene=CUL4A
TNNI1	Troponin I1, Slow Skeletal Type	Protein Coding	P19237	48	GC01M201404	1.159	https://www.genecards.org/cgi-bin/carddisp.pl?gene=TNNI1
SPATA13	Spermatogenesis Associated 13	Protein Coding	Q96N96	44	GC13P024084	1.159	https://www.genecards.org/cgi-bin/carddisp.pl?gene=SPATA13
RAB13	RAB13, Member RAS Oncogene Family	Protein Coding	P51153	42	GC01M153981	1.159	https://www.genecards.org/cgi-bin/carddisp.pl?gene=RAB13
IKZF1	IKAROS Family Zinc Finger 1	Protein Coding	Q13422	57	GC07P050303	1.15654	https://www.genecards.org/cgi-bin/carddisp.pl?gene=IKZF1
CD19	CD19 Molecule	Protein Coding	P15391	60	GC16P065894	1.1553	https://www.genecards.org/cgi-bin/carddisp.pl?gene=CD19
PSC	Cholangitis, Primary Sclerosing	Genetic Locus		6	GC03U901834	1.1553	https://www.genecards.org/cgi-bin/carddisp.pl?gene=PSC
HTR1B	5-Hydroxytryptamine Receptor 1B	Protein Coding	P28222	52	GC06M091350	1.15383	https://www.genecards.org/cgi-bin/carddisp.pl?gene=HTR1B
TACR2	Tachykinin Receptor 2	Protein Coding	P21452	50	GC10M069403	1.15383	https://www.genecards.org/cgi-bin/carddisp.pl?gene=TACR2
SAT1	Spermidine/Spermine N1-Acetyltransferase 1	Protein Coding	P21673	54	GC0XP023784	1.15314	https://www.genecards.org/cgi-bin/carddisp.pl?gene=SAT1
GADD45A	Growth Arrest And DNA Damage Inducible Alpha	Protein Coding	P24522	52	GC01P067685	1.15314	https://www.genecards.org/cgi-bin/carddisp.pl?gene=GADD45A
FES	FES Proto-Oncogene, Tyrosine Kinase	Protein Coding	P07332	55	GC15P090883	1.15261	https://www.genecards.org/cgi-bin/carddisp.pl?gene=FES
CAV2	Caveolin 2	Protein Coding	P51636	51	GC07P116287	1.15261	https://www.genecards.org/cgi-bin/carddisp.pl?gene=CAV2
DDAH2	DDAH Family Member 2, ADMA-Independent	Protein Coding	O95865	49	GC06M031727	1.15261	https://www.genecards.org/cgi-bin/carddisp.pl?gene=DDAH2
WWTR1	WW Domain Containing Transcription Regulator 1	Protein Coding	Q9GZV5	47	GC03M149517	1.15261	https://www.genecards.org/cgi-bin/carddisp.pl?gene=WWTR1
MIR218-1	MicroRNA 218-1	RNA Gene		24	GC04P023843	1.15261	https://www.genecards.org/cgi-bin/carddisp.pl?gene=MIR218-1
MIR526B	MicroRNA 526b	RNA Gene		23	GC19P053694	1.15261	https://www.genecards.org/cgi-bin/carddisp.pl?gene=MIR526B
P2RX7	Purinergic Receptor P2X 7	Protein Coding	Q99572	55	GC12P131053	1.15125	https://www.genecards.org/cgi-bin/carddisp.pl?gene=P2RX7
ADAMTS5	ADAM Metallopeptidase With Thrombospondin Type 1 Motif 5	Protein Coding	Q9UNA0	52	GC21M026918	1.15125	https://www.genecards.org/cgi-bin/carddisp.pl?gene=ADAMTS5
RPS6	Ribosomal Protein S6	Protein Coding	P62753	52	GC09M019375	1.15125	https://www.genecards.org/cgi-bin/carddisp.pl?gene=RPS6
AMFR	Autocrine Motility Factor Receptor	Protein Coding	Q9UKV5	51	GC16M056361	1.15125	https://www.genecards.org/cgi-bin/carddisp.pl?gene=AMFR
F2RL2	Coagulation Factor II Thrombin Receptor Like 2	Protein Coding	O00254	48	GC05M076615	1.15125	https://www.genecards.org/cgi-bin/carddisp.pl?gene=F2RL2
MIR1260A	MicroRNA 1260a	RNA Gene		15	GC14P077266	1.15125	https://www.genecards.org/cgi-bin/carddisp.pl?gene=MIR1260A
TRP-AGG2-6	TRNA-Pro (Anticodon AGG) 2-6	RNA Gene		14	GC14M026462	1.15125	https://www.genecards.org/cgi-bin/carddisp.pl?gene=TRP-AGG2-6
NR1H3	Nuclear Receptor Subfamily 1 Group H Member 3	Protein Coding	Q13133	55	GC11P047248	1.15072	https://www.genecards.org/cgi-bin/carddisp.pl?gene=NR1H3
MATN1	Matrilin 1	Protein Coding	P21941	49	GC01M030711	1.15072	https://www.genecards.org/cgi-bin/carddisp.pl?gene=MATN1
PLGLB1	Plasminogen Like B1	Protein Coding	Q02325	36	GC02M087002	1.15072	https://www.genecards.org/cgi-bin/carddisp.pl?gene=PLGLB1
FLCN	Folliculin	Protein Coding	Q8NFG4	51	GC17M017212	1.1447	https://www.genecards.org/cgi-bin/carddisp.pl?gene=FLCN
NTS	Neurotensin	Protein Coding	P30990	50	GC12P085876	1.1447	https://www.genecards.org/cgi-bin/carddisp.pl?gene=NTS
GFAP	Glial Fibrillary Acidic Protein	Protein Coding	P14136	57	GC17M071851	1.14232	https://www.genecards.org/cgi-bin/carddisp.pl?gene=GFAP
MAPK12	Mitogen-Activated Protein Kinase 12	Protein Coding	P53778	54	GC22M075022	1.13885	https://www.genecards.org/cgi-bin/carddisp.pl?gene=MAPK12
HAPLN1	Hyaluronan And Proteoglycan Link Protein 1	Protein Coding	P10915	50	GC05M083637	1.13885	https://www.genecards.org/cgi-bin/carddisp.pl?gene=HAPLN1
COL12A1	Collagen Type XII Alpha 1 Chain	Protein Coding	Q99715	49	GC06M075084	1.13885	https://www.genecards.org/cgi-bin/carddisp.pl?gene=COL12A1
HNF4A	Hepatocyte Nuclear Factor 4 Alpha	Protein Coding	P41235	57	GC20P044355	1.13877	https://www.genecards.org/cgi-bin/carddisp.pl?gene=HNF4A
PLD2	Phospholipase D2	Protein Coding	O14939	55	GC17P100325	1.13877	https://www.genecards.org/cgi-bin/carddisp.pl?gene=PLD2
ADAMTS4	ADAM Metallopeptidase With Thrombospondin Type 1 Motif 4	Protein Coding	O75173	51	GC01M161184	1.13877	https://www.genecards.org/cgi-bin/carddisp.pl?gene=ADAMTS4
LPAR2	Lysophosphatidic Acid Receptor 2	Protein Coding	Q9HBW0	51	GC19M019671	1.13877	https://www.genecards.org/cgi-bin/carddisp.pl?gene=LPAR2
TFF3	Trefoil Factor 3	Protein Coding	Q07654	50	GC21M042311	1.13877	https://www.genecards.org/cgi-bin/carddisp.pl?gene=TFF3
MIR181C	MicroRNA 181c	RNA Gene		26	GC19P102517	1.13877	https://www.genecards.org/cgi-bin/carddisp.pl?gene=MIR181C
MIR663B	MicroRNA 663b	RNA Gene		15	GC02M136742	1.13877	https://www.genecards.org/cgi-bin/carddisp.pl?gene=MIR663B
CAPN1	Calpain 1	Protein Coding	P07384	58	GC11P084549	1.13443	https://www.genecards.org/cgi-bin/carddisp.pl?gene=CAPN1
RIPK1	Receptor Interacting Serine/Threonine Kinase 1	Protein Coding	Q13546	58	GC06P005992	1.13443	https://www.genecards.org/cgi-bin/carddisp.pl?gene=RIPK1
ACVR1B	Activin A Receptor Type 1B	Protein Coding	P36896	55	GC12P051951	1.13443	https://www.genecards.org/cgi-bin/carddisp.pl?gene=ACVR1B
HNRNPK	Heterogeneous Nuclear Ribonucleoprotein K	Protein Coding	P61978	54	GC09M106943	1.13443	https://www.genecards.org/cgi-bin/carddisp.pl?gene=HNRNPK
DLG1	Discs Large MAGUK Scaffold Protein 1	Protein Coding	Q12959	52	GC03M197042	1.13443	https://www.genecards.org/cgi-bin/carddisp.pl?gene=DLG1
SFRP4	Secreted Frizzled Related Protein 4	Protein Coding	Q6FHJ7	51	GC07M037912	1.13443	https://www.genecards.org/cgi-bin/carddisp.pl?gene=SFRP4
TMSB10	Thymosin Beta 10	Protein Coding	P63313	44	GC02P084905	1.13443	https://www.genecards.org/cgi-bin/carddisp.pl?gene=TMSB10
TNNI3	Troponin I3, Cardiac Type	Protein Coding	P19429	57	GC19M055151	1.125	https://www.genecards.org/cgi-bin/carddisp.pl?gene=TNNI3
CTSE	Cathepsin E	Protein Coding	P14091	49	GC01M206009	1.125	https://www.genecards.org/cgi-bin/carddisp.pl?gene=CTSE
RNF213-AS1	RNF213 Antisense RNA 1	RNA Gene		21	GC17M080335	1.125	https://www.genecards.org/cgi-bin/carddisp.pl?gene=RNF213-AS1
TNFSF13	TNF Superfamily Member 13	Protein Coding	O75888	53	GC17P007558	1.12446	https://www.genecards.org/cgi-bin/carddisp.pl?gene=TNFSF13
BAD	BCL2 Associated Agonist Of Cell Death	Protein Coding	Q92934	52	GC11M121136	1.12446	https://www.genecards.org/cgi-bin/carddisp.pl?gene=BAD
S100A9	S100 Calcium Binding Protein A9	Protein Coding	P06702	51	GC01P153357	1.12446	https://www.genecards.org/cgi-bin/carddisp.pl?gene=S100A9
DKK2	Dickkopf WNT Signaling Pathway Inhibitor 2	Protein Coding	Q9UBU2	49	GC04M106921	1.12446	https://www.genecards.org/cgi-bin/carddisp.pl?gene=DKK2
FRS2	Fibroblast Growth Factor Receptor Substrate 2	Protein Coding	Q8WU20	49	GC12P069471	1.12446	https://www.genecards.org/cgi-bin/carddisp.pl?gene=FRS2
GPR55	G Protein-Coupled Receptor 55	Protein Coding	Q9Y2T6	48	GC02M230907	1.12446	https://www.genecards.org/cgi-bin/carddisp.pl?gene=GPR55
MIR128-2	MicroRNA 128-2	RNA Gene		27	GC03P035754	1.12446	https://www.genecards.org/cgi-bin/carddisp.pl?gene=MIR128-2
MIR196B	MicroRNA 196b	RNA Gene		27	GC07M027941	1.12446	https://www.genecards.org/cgi-bin/carddisp.pl?gene=MIR196B
LINC-PINT	Long Intergenic Non-Protein Coding RNA, P53 Induced Transcript	RNA Gene	A0A455ZAR2	24	GC07M130795	1.12446	https://www.genecards.org/cgi-bin/carddisp.pl?gene=LINC-PINT
MIR502	MicroRNA 502	RNA Gene		22	GC0XP050014	1.12446	https://www.genecards.org/cgi-bin/carddisp.pl?gene=MIR502
MIR19B2	MicroRNA 19b-2	RNA Gene		17	GC0XM134433	1.12446	https://www.genecards.org/cgi-bin/carddisp.pl?gene=MIR19B2
MIR548J	MicroRNA 548j	RNA Gene		17	GC22M026555	1.12446	https://www.genecards.org/cgi-bin/carddisp.pl?gene=MIR548J
SMILR	Smooth Muscle Induced LncRNA, Enhancer Of Proliferation	RNA Gene		15	GC08M122412	1.12446	https://www.genecards.org/cgi-bin/carddisp.pl?gene=SMILR
TBC1D8	TBC1 Domain Family Member 8	Protein Coding	O95759	39	GC02M101007	1.12252	https://www.genecards.org/cgi-bin/carddisp.pl?gene=TBC1D8
OGT	O-Linked N-Acetylglucosamine (GlcNAc) Transferase	Protein Coding	O15294	55	GC0XP071674	1.12144	https://www.genecards.org/cgi-bin/carddisp.pl?gene=OGT
GHSR	Growth Hormone Secretagogue Receptor	Protein Coding	Q92847	55	GC03M172443	1.1185	https://www.genecards.org/cgi-bin/carddisp.pl?gene=GHSR
MEIS1	Meis Homeobox 1	Protein Coding	O00470	50	GC02P066433	1.1185	https://www.genecards.org/cgi-bin/carddisp.pl?gene=MEIS1
MIR138-1	MicroRNA 138-1	RNA Gene		26	GC03P044115	1.1185	https://www.genecards.org/cgi-bin/carddisp.pl?gene=MIR138-1
BNAT1	Breast Cancer Associated ESR1 Regulating Natural Antisense Transcript 1	RNA Gene		14	GC21M053285	1.11694	https://www.genecards.org/cgi-bin/carddisp.pl?gene=BNAT1
CTSK	Cathepsin K	Protein Coding	P43235	58	GC01M159637	1.11674	https://www.genecards.org/cgi-bin/carddisp.pl?gene=CTSK
HADHB	Hydroxyacyl-CoA Dehydrogenase Trifunctional Multienzyme Complex Subunit Beta	Protein Coding	P55084	55	GC02P026243	1.11674	https://www.genecards.org/cgi-bin/carddisp.pl?gene=HADHB
ITGA9	Integrin Subunit Alpha 9	Protein Coding	Q13797	51	GC03P037468	1.11674	https://www.genecards.org/cgi-bin/carddisp.pl?gene=ITGA9
SMURF2	SMAD Specific E3 Ubiquitin Protein Ligase 2	Protein Coding	Q9HAU4	51	GC17M064542	1.11674	https://www.genecards.org/cgi-bin/carddisp.pl?gene=SMURF2
GNRH1	Gonadotropin Releasing Hormone 1	Protein Coding	P01148	49	GC08M025419	1.11674	https://www.genecards.org/cgi-bin/carddisp.pl?gene=GNRH1
PTGER1	Prostaglandin E Receptor 1	Protein Coding	P34995	48	GC19M019674	1.11674	https://www.genecards.org/cgi-bin/carddisp.pl?gene=PTGER1
SCARB1	Scavenger Receptor Class B Member 1	Protein Coding	Q8WTV0	56	GC12M124776	1.10962	https://www.genecards.org/cgi-bin/carddisp.pl?gene=SCARB1
ICAM2	Intercellular Adhesion Molecule 2	Protein Coding	P13598	52	GC17M064002	1.10962	https://www.genecards.org/cgi-bin/carddisp.pl?gene=ICAM2
SOX4	SRY-Box Transcription Factor 4	Protein Coding	Q06945	52	GC06P021593	1.10962	https://www.genecards.org/cgi-bin/carddisp.pl?gene=SOX4
SRSF1	Serine And Arginine Rich Splicing Factor 1	Protein Coding	Q07955	51	GC17M072332	1.10962	https://www.genecards.org/cgi-bin/carddisp.pl?gene=SRSF1
NCK1	NCK Adaptor Protein 1	Protein Coding	P16333	50	GC03P136862	1.10962	https://www.genecards.org/cgi-bin/carddisp.pl?gene=NCK1
LIMS1	LIM Zinc Finger Domain Containing 1	Protein Coding	P48059	48	GC02P108534	1.10962	https://www.genecards.org/cgi-bin/carddisp.pl?gene=LIMS1
SERPINB13	Serpin Family B Member 13	Protein Coding	Q9UIV8	45	GC18P063586	1.10962	https://www.genecards.org/cgi-bin/carddisp.pl?gene=SERPINB13
MIR22HG	MIR22 Host Gene	RNA Gene	Q0VDD5	34	GC17M016147	1.10962	https://www.genecards.org/cgi-bin/carddisp.pl?gene=MIR22HG
MIR330	MicroRNA 330	RNA Gene		27	GC19M089054	1.10962	https://www.genecards.org/cgi-bin/carddisp.pl?gene=MIR330
MIR106A	MicroRNA 106a	RNA Gene		25	GC0XM134436	1.10962	https://www.genecards.org/cgi-bin/carddisp.pl?gene=MIR106A
HEIH	Hepatocellular Carcinoma Up-Regulated EZH2-Associated Long Non-Coding RNA	RNA Gene		21	GC05M182482	1.10962	https://www.genecards.org/cgi-bin/carddisp.pl?gene=HEIH
PAPPA	Pappalysin 1	Protein Coding	Q13219	51	GC09P123212	1.10869	https://www.genecards.org/cgi-bin/carddisp.pl?gene=PAPPA
ITFG1	Integrin Alpha FG-GAP Repeat Containing 1	Protein Coding	Q8TB96	44	GC16M047283	1.10664	https://www.genecards.org/cgi-bin/carddisp.pl?gene=ITFG1
MIR487B	MicroRNA 487b	RNA Gene		25	GC14P115616	1.10085	https://www.genecards.org/cgi-bin/carddisp.pl?gene=MIR487B
FGG	Fibrinogen Gamma Chain	Protein Coding	P02679	56	GC04M154604	1.09805	https://www.genecards.org/cgi-bin/carddisp.pl?gene=FGG
CANX	Calnexin	Protein Coding	P27824	54	GC05P179678	1.09805	https://www.genecards.org/cgi-bin/carddisp.pl?gene=CANX
KRT19	Keratin 19	Protein Coding	P08727	52	GC17M041523	1.09805	https://www.genecards.org/cgi-bin/carddisp.pl?gene=KRT19
ALCAM	Activated Leukocyte Cell Adhesion Molecule	Protein Coding	Q13740	51	GC03P105366	1.09805	https://www.genecards.org/cgi-bin/carddisp.pl?gene=ALCAM
NME2	NME/NM23 Nucleoside Diphosphate Kinase 2	Protein Coding	P22392	51	GC17P051165	1.09805	https://www.genecards.org/cgi-bin/carddisp.pl?gene=NME2
EFNA2	Ephrin A2	Protein Coding	O43921	48	GC19P101874	1.09805	https://www.genecards.org/cgi-bin/carddisp.pl?gene=EFNA2
USP22	Ubiquitin Specific Peptidase 22	Protein Coding	Q9UPT9	48	GC17M020999	1.09805	https://www.genecards.org/cgi-bin/carddisp.pl?gene=USP22
RNF123	Ring Finger Protein 123	Protein Coding	Q5XPI4	40	GC03P049689	1.09579	https://www.genecards.org/cgi-bin/carddisp.pl?gene=RNF123
PMS2	PMS1 Homolog 2, Mismatch Repair System Component	Protein Coding	P54278	57	GC07M005973	1.09572	https://www.genecards.org/cgi-bin/carddisp.pl?gene=PMS2
PIN1	Peptidylprolyl Cis/Trans Isomerase, NIMA-Interacting 1	Protein Coding	Q13526	56	GC19P009835	1.09421	https://www.genecards.org/cgi-bin/carddisp.pl?gene=PIN1
CSK	C-Terminal Src Kinase	Protein Coding	P41240	55	GC15P074782	1.09421	https://www.genecards.org/cgi-bin/carddisp.pl?gene=CSK
PCNT	Pericentrin	Protein Coding	O95613	52	GC21P046324	1.09421	https://www.genecards.org/cgi-bin/carddisp.pl?gene=PCNT
METTL3	Methyltransferase 3, N6-Adenosine-Methyltransferase Complex Catalytic Subunit	Protein Coding	Q86U44	50	GC14M021498	1.09421	https://www.genecards.org/cgi-bin/carddisp.pl?gene=METTL3
HHIP	Hedgehog Interacting Protein	Protein Coding	Q96QV1	49	GC04P144645	1.09421	https://www.genecards.org/cgi-bin/carddisp.pl?gene=HHIP
MIR499A	MicroRNA 499a	RNA Gene		28	GC20P034990	1.09421	https://www.genecards.org/cgi-bin/carddisp.pl?gene=MIR499A
MIR151A	MicroRNA 151a	RNA Gene		26	GC08M140901	1.09421	https://www.genecards.org/cgi-bin/carddisp.pl?gene=MIR151A
MIR484	MicroRNA 484	RNA Gene		26	GC16P065384	1.09421	https://www.genecards.org/cgi-bin/carddisp.pl?gene=MIR484
MIR31HG	MIR31 Host Gene	RNA Gene		25	GC09M022093	1.09421	https://www.genecards.org/cgi-bin/carddisp.pl?gene=MIR31HG
MIR218-2	MicroRNA 218-2	RNA Gene		24	GC05M168768	1.09421	https://www.genecards.org/cgi-bin/carddisp.pl?gene=MIR218-2
MIR147A	MicroRNA 147a	RNA Gene		23	GC09M120244	1.09421	https://www.genecards.org/cgi-bin/carddisp.pl?gene=MIR147A
NBAT1	Neuroblastoma Associated Transcript 1	RNA Gene		23	GC06M022344	1.09421	https://www.genecards.org/cgi-bin/carddisp.pl?gene=NBAT1
VTRNA1-1	Vault RNA 1-1	RNA Gene		17	GC05P152115	1.09421	https://www.genecards.org/cgi-bin/carddisp.pl?gene=VTRNA1-1
MIR496	MicroRNA 496	RNA Gene		16	GC14P115621	1.09421	https://www.genecards.org/cgi-bin/carddisp.pl?gene=MIR496
MIR613	MicroRNA 613	RNA Gene		15	GC12P036155	1.09421	https://www.genecards.org/cgi-bin/carddisp.pl?gene=MIR613
EFEMP2	EGF Containing Fibulin Extracellular Matrix Protein 2	Protein Coding	O95967	53	GC11M121225	1.09371	https://www.genecards.org/cgi-bin/carddisp.pl?gene=EFEMP2
NCAN	Neurocan	Protein Coding	O14594	49	GC19P102658	1.09371	https://www.genecards.org/cgi-bin/carddisp.pl?gene=NCAN
PRG2	Proteoglycan 2, Pro Eosinophil Major Basic Protein	Protein Coding	P13727	49	GC11M057386	1.09371	https://www.genecards.org/cgi-bin/carddisp.pl?gene=PRG2
GRB2	Growth Factor Receptor Bound Protein 2	Protein Coding	P62993	55	GC17M075318	1.08345	https://www.genecards.org/cgi-bin/carddisp.pl?gene=GRB2
DLX6-AS1	DLX6 Antisense RNA 1	RNA Gene		27	GC07M097003	1.0798	https://www.genecards.org/cgi-bin/carddisp.pl?gene=DLX6-AS1
FCGR3A	Fc Gamma Receptor IIIa	Protein Coding	P08637	55	GC01M161541	1.07864	https://www.genecards.org/cgi-bin/carddisp.pl?gene=FCGR3A
HK1	Hexokinase 1	Protein Coding	P19367	58	GC10P069269	1.07814	https://www.genecards.org/cgi-bin/carddisp.pl?gene=HK1
MAPT	Microtubule Associated Protein Tau	Protein Coding	P10636	58	GC17P045894	1.07814	https://www.genecards.org/cgi-bin/carddisp.pl?gene=MAPT
TUBB	Tubulin Beta Class I	Protein Coding	P07437	58	GC06P125470	1.07814	https://www.genecards.org/cgi-bin/carddisp.pl?gene=TUBB
IRF1	Interferon Regulatory Factor 1	Protein Coding	P10914	55	GC05M132440	1.07814	https://www.genecards.org/cgi-bin/carddisp.pl?gene=IRF1
KRT8	Keratin 8	Protein Coding	P05787	55	GC12M052897	1.07814	https://www.genecards.org/cgi-bin/carddisp.pl?gene=KRT8
PEBP1	Phosphatidylethanolamine Binding Protein 1	Protein Coding	P30086	55	GC12P118147	1.07814	https://www.genecards.org/cgi-bin/carddisp.pl?gene=PEBP1
PDE2A	Phosphodiesterase 2A	Protein Coding	O00408	54	GC11M072576	1.07814	https://www.genecards.org/cgi-bin/carddisp.pl?gene=PDE2A
SLPI	Secretory Leukocyte Peptidase Inhibitor	Protein Coding	P03973	49	GC20M045252	1.07814	https://www.genecards.org/cgi-bin/carddisp.pl?gene=SLPI
FOXF1	Forkhead Box F1	Protein Coding	Q12946	48	GC16P086510	1.07814	https://www.genecards.org/cgi-bin/carddisp.pl?gene=FOXF1
TXNDC5	Thioredoxin Domain Containing 5	Protein Coding	Q8NBS9	46	GC06M007893	1.07814	https://www.genecards.org/cgi-bin/carddisp.pl?gene=TXNDC5
MIR425	MicroRNA 425	RNA Gene		26	GC03M053462	1.07814	https://www.genecards.org/cgi-bin/carddisp.pl?gene=MIR425
TCF4	Transcription Factor 4	Protein Coding	P15884	56	GC18M055222	1.07813	https://www.genecards.org/cgi-bin/carddisp.pl?gene=TCF4
CYSLTR2	Cysteinyl Leukotriene Receptor 2	Protein Coding	Q9NS75	54	GC13P048653	1.07813	https://www.genecards.org/cgi-bin/carddisp.pl?gene=CYSLTR2
FPR2	Formyl Peptide Receptor 2	Protein Coding	P25090	54	GC19P051752	1.07813	https://www.genecards.org/cgi-bin/carddisp.pl?gene=FPR2
NPY5R	Neuropeptide Y Receptor Y5	Protein Coding	Q15761	51	GC04P163343	1.07813	https://www.genecards.org/cgi-bin/carddisp.pl?gene=NPY5R
TRIB3	Tribbles Pseudokinase 3	Protein Coding	Q96RU7	50	GC20P000361	1.07813	https://www.genecards.org/cgi-bin/carddisp.pl?gene=TRIB3
MAZ	MYC Associated Zinc Finger Protein	Protein Coding	P56270	48	GC16P029806	1.07813	https://www.genecards.org/cgi-bin/carddisp.pl?gene=MAZ
FERMT2	FERM Domain Containing Kindlin 2	Protein Coding	Q96AC1	47	GC14M052857	1.07813	https://www.genecards.org/cgi-bin/carddisp.pl?gene=FERMT2
FGL2	Fibrinogen Like 2	Protein Coding	Q14314	47	GC07M077193	1.07813	https://www.genecards.org/cgi-bin/carddisp.pl?gene=FGL2
IL34	Interleukin 34	Protein Coding	Q6ZMJ4	47	GC16P076960	1.07813	https://www.genecards.org/cgi-bin/carddisp.pl?gene=IL34
IQSEC1	IQ Motif And Sec7 Domain ArfGEF 1	Protein Coding	Q6DN90	47	GC03M025525	1.07813	https://www.genecards.org/cgi-bin/carddisp.pl?gene=IQSEC1
PI3	Peptidase Inhibitor 3	Protein Coding	P19957	46	GC20P045174	1.07813	https://www.genecards.org/cgi-bin/carddisp.pl?gene=PI3
MIR196A2	MicroRNA 196a-2	RNA Gene		28	GC12P059538	1.07813	https://www.genecards.org/cgi-bin/carddisp.pl?gene=MIR196A2
MIR433	MicroRNA 433	RNA Gene		28	GC14P114592	1.07813	https://www.genecards.org/cgi-bin/carddisp.pl?gene=MIR433
RNY3	RNA, Ro60-Associated Y3	RNA Gene		22	GC07P155972	1.07813	https://www.genecards.org/cgi-bin/carddisp.pl?gene=RNY3
LINC00265	Long Intergenic Non-Protein Coding RNA 265	RNA Gene		19	GC07P039700	1.07813	https://www.genecards.org/cgi-bin/carddisp.pl?gene=LINC00265
RNF217-AS1	RNF217 Antisense RNA 1 (Head To Head)	RNA Gene		19	GC06M124563	1.07813	https://www.genecards.org/cgi-bin/carddisp.pl?gene=RNF217-AS1
MIR524	MicroRNA 524	RNA Gene		16	GC19P053711	1.07813	https://www.genecards.org/cgi-bin/carddisp.pl?gene=MIR524
PIK3R3	Phosphoinositide-3-Kinase Regulatory Subunit 3	Protein Coding	Q92569	52	GC01M046041	1.07336	https://www.genecards.org/cgi-bin/carddisp.pl?gene=PIK3R3
TYMS	Thymidylate Synthetase	Protein Coding	P04818	58	GC18P000657	1.07306	https://www.genecards.org/cgi-bin/carddisp.pl?gene=TYMS
LINC02802	Long Intergenic Non-Protein Coding RNA 2802	RNA Gene		8	GC01M159154	1.06652	https://www.genecards.org/cgi-bin/carddisp.pl?gene=LINC02802
CD274	CD274 Molecule	Protein Coding	Q9NZQ7	54	GC09P005450	1.06247	https://www.genecards.org/cgi-bin/carddisp.pl?gene=CD274
SQSTM1	Sequestosome 1	Protein Coding	Q13501	58	GC05P179806	1.06131	https://www.genecards.org/cgi-bin/carddisp.pl?gene=SQSTM1
ESRRB	Estrogen Related Receptor Beta	Protein Coding	O95718	56	GC14P076310	1.06131	https://www.genecards.org/cgi-bin/carddisp.pl?gene=ESRRB
NCF2	Neutrophil Cytosolic Factor 2	Protein Coding	P19878	56	GC01M185546	1.06131	https://www.genecards.org/cgi-bin/carddisp.pl?gene=NCF2
MEF2A	Myocyte Enhancer Factor 2A	Protein Coding	Q02078	54	GC15P099565	1.06131	https://www.genecards.org/cgi-bin/carddisp.pl?gene=MEF2A
TLR6	Toll Like Receptor 6	Protein Coding	Q9Y2C9	54	GC04M038828	1.06131	https://www.genecards.org/cgi-bin/carddisp.pl?gene=TLR6
ORAI1	ORAI Calcium Release-Activated Calcium Modulator 1	Protein Coding	Q96D31	52	GC12P131058	1.06131	https://www.genecards.org/cgi-bin/carddisp.pl?gene=ORAI1
RICTOR	RPTOR Independent Companion Of MTOR Complex 2	Protein Coding	Q6R327	51	GC05M038937	1.06131	https://www.genecards.org/cgi-bin/carddisp.pl?gene=RICTOR
EFNA4	Ephrin A4	Protein Coding	P52798	50	GC01P155063	1.06131	https://www.genecards.org/cgi-bin/carddisp.pl?gene=EFNA4
PLVAP	Plasmalemma Vesicle Associated Protein	Protein Coding	Q9BX97	47	GC19M017351	1.06131	https://www.genecards.org/cgi-bin/carddisp.pl?gene=PLVAP
SPAG9	Sperm Associated Antigen 9	Protein Coding	O60271	47	GC17M050962	1.06131	https://www.genecards.org/cgi-bin/carddisp.pl?gene=SPAG9
HOXA9	Homeobox A9	Protein Coding	P31269	46	GC07M027162	1.06131	https://www.genecards.org/cgi-bin/carddisp.pl?gene=HOXA9
CYP4Z1	Cytochrome P450 Family 4 Subfamily Z Member 1	Protein Coding	Q86W10	42	GC01P047067	1.06131	https://www.genecards.org/cgi-bin/carddisp.pl?gene=CYP4Z1
DLEU1	Deleted In Lymphocytic Leukemia 1	RNA Gene	O43261	35	GC13P050551	1.06131	https://www.genecards.org/cgi-bin/carddisp.pl?gene=DLEU1
MIR129-2	MicroRNA 129-2	RNA Gene		25	GC11P043909	1.06131	https://www.genecards.org/cgi-bin/carddisp.pl?gene=MIR129-2
PCGEM1	PCGEM1 Prostate-Specific Transcript	RNA Gene		25	GC02P192749	1.06131	https://www.genecards.org/cgi-bin/carddisp.pl?gene=PCGEM1
MIR506	MicroRNA 506	RNA Gene		20	GC0XM147230	1.06131	https://www.genecards.org/cgi-bin/carddisp.pl?gene=MIR506
DDX11-AS1	DDX11 Antisense RNA 1	RNA Gene		18	GC12M031020	1.06131	https://www.genecards.org/cgi-bin/carddisp.pl?gene=DDX11-AS1
MIR101-2	MicroRNA 101-2	RNA Gene		17	GC09P004867	1.06131	https://www.genecards.org/cgi-bin/carddisp.pl?gene=MIR101-2
MIR1229	MicroRNA 1229	RNA Gene		15	GC05M179798	1.06131	https://www.genecards.org/cgi-bin/carddisp.pl?gene=MIR1229
SCIRT	Stem Cell Inhibitory RNA Transcript	RNA Gene		14	GC06M093362	1.06131	https://www.genecards.org/cgi-bin/carddisp.pl?gene=SCIRT
LOC107980440	ABL Breakpoint Recombination Region	Functional Element		7	GC09P130710	1.06116	https://www.genecards.org/cgi-bin/carddisp.pl?gene=LOC107980440
LOC107963948	BCR-ABL Micro-Breakpoint Cluster Region	Functional Element		2	GC22P065916	1.06116	https://www.genecards.org/cgi-bin/carddisp.pl?gene=LOC107963948
EIF4G1	Eukaryotic Translation Initiation Factor 4 Gamma 1	Protein Coding	Q04637	56	GC03P184314	1.05675	https://www.genecards.org/cgi-bin/carddisp.pl?gene=EIF4G1
HSPA9	Heat Shock Protein Family A (Hsp70) Member 9	Protein Coding	P38646	56	GC05M138554	1.05675	https://www.genecards.org/cgi-bin/carddisp.pl?gene=HSPA9
ST14	ST14 Transmembrane Serine Protease Matriptase	Protein Coding	Q9Y5Y6	56	GC11P130159	1.05675	https://www.genecards.org/cgi-bin/carddisp.pl?gene=ST14
GFPT1	Glutamine--Fructose-6-Phosphate Transaminase 1	Protein Coding	Q06210	55	GC02M069319	1.05675	https://www.genecards.org/cgi-bin/carddisp.pl?gene=GFPT1
ABCB7	ATP Binding Cassette Subfamily B Member 7	Protein Coding	O75027	53	GC0XM075053	1.05675	https://www.genecards.org/cgi-bin/carddisp.pl?gene=ABCB7
TUBA1B	Tubulin Alpha 1b	Protein Coding	P68363	52	GC12M049127	1.05675	https://www.genecards.org/cgi-bin/carddisp.pl?gene=TUBA1B
LPA	Lipoprotein(A)	Protein Coding	P08519	50	GC06M160531	1.05675	https://www.genecards.org/cgi-bin/carddisp.pl?gene=LPA
ATE1	Arginyltransferase 1	Protein Coding	O95260	47	GC10M121709	1.05675	https://www.genecards.org/cgi-bin/carddisp.pl?gene=ATE1
TCF21	Transcription Factor 21	Protein Coding	O43680	43	GC06P133889	1.05675	https://www.genecards.org/cgi-bin/carddisp.pl?gene=TCF21
CASC15	Cancer Susceptibility 15	RNA Gene		24	GC06P021682	1.05675	https://www.genecards.org/cgi-bin/carddisp.pl?gene=CASC15
PCAT2	Prostate Cancer Associated Transcript 2	RNA Gene		23	GC08M127072	1.05675	https://www.genecards.org/cgi-bin/carddisp.pl?gene=PCAT2
MIR655	MicroRNA 655	RNA Gene		20	GC14P115626	1.05168	https://www.genecards.org/cgi-bin/carddisp.pl?gene=MIR655
PLEKHG5	Pleckstrin Homology And RhoGEF Domain Containing G5	Protein Coding	O94827	50	GC01M013129	1.05002	https://www.genecards.org/cgi-bin/carddisp.pl?gene=PLEKHG5
SH3BP1	SH3 Domain Binding Protein 1	Protein Coding	Q9Y3L3	41	GC22P037634	1.05002	https://www.genecards.org/cgi-bin/carddisp.pl?gene=SH3BP1
REM1	RRAD And GEM Like GTPase 1	Protein Coding	O75628	37	GC20P031475	1.05002	https://www.genecards.org/cgi-bin/carddisp.pl?gene=REM1
PLD1	Phospholipase D1	Protein Coding	Q13393	57	GC03M171600	1.04363	https://www.genecards.org/cgi-bin/carddisp.pl?gene=PLD1
RXRA	Retinoid X Receptor Alpha	Protein Coding	P19793	57	GC09P134317	1.04363	https://www.genecards.org/cgi-bin/carddisp.pl?gene=RXRA
ACTA1	Actin Alpha 1, Skeletal Muscle	Protein Coding	P68133	56	GC01M230136	1.04363	https://www.genecards.org/cgi-bin/carddisp.pl?gene=ACTA1
XDH	Xanthine Dehydrogenase	Protein Coding	P47989	56	GC02M031334	1.04363	https://www.genecards.org/cgi-bin/carddisp.pl?gene=XDH
GNAI1	G Protein Subunit Alpha I1	Protein Coding	P63096	55	GC07P084531	1.04363	https://www.genecards.org/cgi-bin/carddisp.pl?gene=GNAI1
IDO1	Indoleamine 2,3-Dioxygenase 1	Protein Coding	P14902	55	GC08P039891	1.04363	https://www.genecards.org/cgi-bin/carddisp.pl?gene=IDO1
KLK6	Kallikrein Related Peptidase 6	Protein Coding	Q92876	53	GC19M050958	1.04363	https://www.genecards.org/cgi-bin/carddisp.pl?gene=KLK6
ADGRG6	Adhesion G Protein-Coupled Receptor G6	Protein Coding	Q86SQ4	51	GC06P142301	1.04363	https://www.genecards.org/cgi-bin/carddisp.pl?gene=ADGRG6
CYP2J2	Cytochrome P450 Family 2 Subfamily J Member 2	Protein Coding	P51589	49	GC01M059893	1.04363	https://www.genecards.org/cgi-bin/carddisp.pl?gene=CYP2J2
FRG1	FSHD Region Gene 1	Protein Coding	Q14331	49	GC04P189940	1.04363	https://www.genecards.org/cgi-bin/carddisp.pl?gene=FRG1
IL17RC	Interleukin 17 Receptor C	Protein Coding	Q8NAC3	48	GC03P009917	1.04363	https://www.genecards.org/cgi-bin/carddisp.pl?gene=IL17RC
FTMT	Ferritin Mitochondrial	Protein Coding	Q8N4E7	45	GC05P121851	1.04363	https://www.genecards.org/cgi-bin/carddisp.pl?gene=FTMT
RSF1	Remodeling And Spacing Factor 1	Protein Coding	Q96T23	45	GC11M121656	1.04363	https://www.genecards.org/cgi-bin/carddisp.pl?gene=RSF1
BRMS1	BRMS1 Transcriptional Repressor And Anoikis Regulator	Protein Coding	Q9HCU9	43	GC11M121255	1.04363	https://www.genecards.org/cgi-bin/carddisp.pl?gene=BRMS1
MIR338	MicroRNA 338	RNA Gene		24	GC17M081402	1.04363	https://www.genecards.org/cgi-bin/carddisp.pl?gene=MIR338
MIR877	MicroRNA 877	RNA Gene		24	GC06P030584	1.04363	https://www.genecards.org/cgi-bin/carddisp.pl?gene=MIR877
HSP90AA2P	Heat Shock Protein 90 Alpha Family Class A Member 2, Pseudogene	Pseudogene	Q14568	23	GC11M027888	1.04363	https://www.genecards.org/cgi-bin/carddisp.pl?gene=HSP90AA2P
MIR129-1	MicroRNA 129-1	RNA Gene		23	GC07P128207	1.04363	https://www.genecards.org/cgi-bin/carddisp.pl?gene=MIR129-1
CCAT2	Colon Cancer Associated Transcript 2	RNA Gene		20	GC08P127400	1.04363	https://www.genecards.org/cgi-bin/carddisp.pl?gene=CCAT2
LINC00968	Long Intergenic Non-Protein Coding RNA 968	RNA Gene		19	GC08M056618	1.04363	https://www.genecards.org/cgi-bin/carddisp.pl?gene=LINC00968
RNY5	RNA, Ro60-Associated Y5	RNA Gene		17	GC07P148941	1.04363	https://www.genecards.org/cgi-bin/carddisp.pl?gene=RNY5
MIR4505	MicroRNA 4505	RNA Gene		15	GC14P073758	1.04363	https://www.genecards.org/cgi-bin/carddisp.pl?gene=MIR4505
LINC01150	Long Intergenic Non-Protein Coding RNA 1150	RNA Gene		14	GC11P007437	1.04363	https://www.genecards.org/cgi-bin/carddisp.pl?gene=LINC01150
BMPR1B	Bone Morphogenetic Protein Receptor Type 1B	Protein Coding	O00238	57	GC04P094757	1.0412	https://www.genecards.org/cgi-bin/carddisp.pl?gene=BMPR1B
CFLAR	CASP8 And FADD Like Apoptosis Regulator	Protein Coding	O15519	53	GC02P201446	1.04067	https://www.genecards.org/cgi-bin/carddisp.pl?gene=CFLAR
CCN4	Cellular Communication Network Factor 4	Protein Coding	O95388	47	GC08P133192	1.04067	https://www.genecards.org/cgi-bin/carddisp.pl?gene=CCN4
PNP	Purine Nucleoside Phosphorylase	Protein Coding	P00491	58	GC14P043115	1.0393	https://www.genecards.org/cgi-bin/carddisp.pl?gene=PNP
TFRC	Transferrin Receptor	Protein Coding	P02786	59	GC03M196259	1.03349	https://www.genecards.org/cgi-bin/carddisp.pl?gene=TFRC
KCNN4	Potassium Calcium-Activated Channel Subfamily N Member 4	Protein Coding	O15554	56	GC19M088996	1.03349	https://www.genecards.org/cgi-bin/carddisp.pl?gene=KCNN4
FMR1	Fragile X Messenger Ribonucleoprotein 1	Protein Coding	Q06787	53	GC0XP148000	1.03349	https://www.genecards.org/cgi-bin/carddisp.pl?gene=FMR1
SKP2	S-Phase Kinase Associated Protein 2	Protein Coding	Q13309	53	GC05P036151	1.03349	https://www.genecards.org/cgi-bin/carddisp.pl?gene=SKP2
CTNND2	Catenin Delta 2	Protein Coding	Q9UQB3	51	GC05M010971	1.03349	https://www.genecards.org/cgi-bin/carddisp.pl?gene=CTNND2
DMP1	Dentin Matrix Acidic Phosphoprotein 1	Protein Coding	Q13316	51	GC04P087650	1.03349	https://www.genecards.org/cgi-bin/carddisp.pl?gene=DMP1
CDK20	Cyclin Dependent Kinase 20	Protein Coding	Q8IZL9	50	GC09M087966	1.03349	https://www.genecards.org/cgi-bin/carddisp.pl?gene=CDK20
PDK2	Pyruvate Dehydrogenase Kinase 2	Protein Coding	Q15119	49	GC17P101891	1.03349	https://www.genecards.org/cgi-bin/carddisp.pl?gene=PDK2
IL17B	Interleukin 17B	Protein Coding	Q9UHF5	48	GC05M149371	1.03349	https://www.genecards.org/cgi-bin/carddisp.pl?gene=IL17B
MMRN1	Multimerin 1	Protein Coding	Q13201	48	GC04P089879	1.03349	https://www.genecards.org/cgi-bin/carddisp.pl?gene=MMRN1
MPP1	MAGUK P55 Scaffold Protein 1	Protein Coding	Q00013	48	GC0XM154779	1.03349	https://www.genecards.org/cgi-bin/carddisp.pl?gene=MPP1
ITGB3BP	Integrin Subunit Beta 3 Binding Protein	Protein Coding	Q13352	47	GC01M063440	1.03349	https://www.genecards.org/cgi-bin/carddisp.pl?gene=ITGB3BP
HOXC10	Homeobox C10	Protein Coding	Q9NYD6	43	GC12P059535	1.03349	https://www.genecards.org/cgi-bin/carddisp.pl?gene=HOXC10
CHI3L2	Chitinase 3 Like 2	Protein Coding	Q15782	42	GC01P111204	1.03349	https://www.genecards.org/cgi-bin/carddisp.pl?gene=CHI3L2
IRX2-DT	IRX2 Divergent Transcript	RNA Gene	Q86SI9	34	GC05P002751	1.03349	https://www.genecards.org/cgi-bin/carddisp.pl?gene=IRX2-DT
NPHS1	NPHS1 Adhesion Molecule, Nephrin	Protein Coding	O60500	55	GC19M035825	1.03334	https://www.genecards.org/cgi-bin/carddisp.pl?gene=NPHS1
AREG	Amphiregulin	Protein Coding	P15514	51	GC04P074445	1.02943	https://www.genecards.org/cgi-bin/carddisp.pl?gene=AREG
DELEC1	Deleted In Esophageal Cancer 1	RNA Gene	Q9P2X7	31	GC09P123203	1.02943	https://www.genecards.org/cgi-bin/carddisp.pl?gene=DELEC1
GBP1	Guanylate Binding Protein 1	Protein Coding	P32455	45	GC01M089052	1.02843	https://www.genecards.org/cgi-bin/carddisp.pl?gene=GBP1
PTCH1	Patched 1	Protein Coding	Q13635	60	GC09M095442	1.02493	https://www.genecards.org/cgi-bin/carddisp.pl?gene=PTCH1
FTH1	Ferritin Heavy Chain 1	Protein Coding	P02794	58	GC11M061959	1.02493	https://www.genecards.org/cgi-bin/carddisp.pl?gene=FTH1
RARB	Retinoic Acid Receptor Beta	Protein Coding	P10826	58	GC03P024689	1.02493	https://www.genecards.org/cgi-bin/carddisp.pl?gene=RARB
KDM1A	Lysine Demethylase 1A	Protein Coding	O60341	57	GC01P023019	1.02493	https://www.genecards.org/cgi-bin/carddisp.pl?gene=KDM1A
PLA2G4A	Phospholipase A2 Group IVA	Protein Coding	P47712	56	GC01P186798	1.02493	https://www.genecards.org/cgi-bin/carddisp.pl?gene=PLA2G4A
GJB2	Gap Junction Protein Beta 2	Protein Coding	P29033	54	GC13M020187	1.02493	https://www.genecards.org/cgi-bin/carddisp.pl?gene=GJB2
GLO1	Glyoxalase I	Protein Coding	Q04760	54	GC06M090895	1.02493	https://www.genecards.org/cgi-bin/carddisp.pl?gene=GLO1
GNAI3	G Protein Subunit Alpha I3	Protein Coding	P08754	54	GC01P109548	1.02493	https://www.genecards.org/cgi-bin/carddisp.pl?gene=GNAI3
TEAD1	TEA Domain Transcription Factor 1	Protein Coding	P28347	54	GC11P012674	1.02493	https://www.genecards.org/cgi-bin/carddisp.pl?gene=TEAD1
TK1	Thymidine Kinase 1	Protein Coding	P04183	54	GC17M078175	1.02493	https://www.genecards.org/cgi-bin/carddisp.pl?gene=TK1
CAST	Calpastatin	Protein Coding	P20810	53	GC05P095975	1.02493	https://www.genecards.org/cgi-bin/carddisp.pl?gene=CAST
GRM8	Glutamate Metabotropic Receptor 8	Protein Coding	O00222	52	GC07M126438	1.02493	https://www.genecards.org/cgi-bin/carddisp.pl?gene=GRM8
CRHR2	Corticotropin Releasing Hormone Receptor 2	Protein Coding	Q13324	51	GC07M030651	1.02493	https://www.genecards.org/cgi-bin/carddisp.pl?gene=CRHR2
CLIC1	Chloride Intracellular Channel 1	Protein Coding	O00299	50	GC06M090755	1.02493	https://www.genecards.org/cgi-bin/carddisp.pl?gene=CLIC1
NPY2R	Neuropeptide Y Receptor Y2	Protein Coding	P49146	50	GC04P155173	1.02493	https://www.genecards.org/cgi-bin/carddisp.pl?gene=NPY2R
CEP41	Centrosomal Protein 41	Protein Coding	Q9BYV8	49	GC07M130393	1.02493	https://www.genecards.org/cgi-bin/carddisp.pl?gene=CEP41
COX4I2	Cytochrome C Oxidase Subunit 4I2	Protein Coding	Q96KJ9	49	GC20P031637	1.02493	https://www.genecards.org/cgi-bin/carddisp.pl?gene=COX4I2
GALR2	Galanin Receptor 2	Protein Coding	O43603	49	GC17P102439	1.02493	https://www.genecards.org/cgi-bin/carddisp.pl?gene=GALR2
SENP1	SUMO Specific Peptidase 1	Protein Coding	Q9P0U3	49	GC12M048042	1.02493	https://www.genecards.org/cgi-bin/carddisp.pl?gene=SENP1
FGF21	Fibroblast Growth Factor 21	Protein Coding	Q9NSA1	48	GC19P103408	1.02493	https://www.genecards.org/cgi-bin/carddisp.pl?gene=FGF21
MEST	Mesoderm Specific Transcript	Protein Coding	Q5EB52	48	GC07P130486	1.02493	https://www.genecards.org/cgi-bin/carddisp.pl?gene=MEST
ADAMTS12	ADAM Metallopeptidase With Thrombospondin Type 1 Motif 12	Protein Coding	P58397	47	GC05M033524	1.02493	https://www.genecards.org/cgi-bin/carddisp.pl?gene=ADAMTS12
POMGNT2	Protein O-Linked Mannose N-Acetylglucosaminyltransferase 2 (Beta 1,4-)	Protein Coding	Q8NAT1	47	GC03M043121	1.02493	https://www.genecards.org/cgi-bin/carddisp.pl?gene=POMGNT2
PI16	Peptidase Inhibitor 16	Protein Coding	Q6UXB8	46	GC06P125642	1.02493	https://www.genecards.org/cgi-bin/carddisp.pl?gene=PI16
DCUN1D1	Defective In Cullin Neddylation 1 Domain Containing 1	Protein Coding	Q96GG9	45	GC03M182938	1.02493	https://www.genecards.org/cgi-bin/carddisp.pl?gene=DCUN1D1
TRHDE	Thyrotropin Releasing Hormone Degrading Enzyme	Protein Coding	Q9UKU6	43	GC12P072087	1.02493	https://www.genecards.org/cgi-bin/carddisp.pl?gene=TRHDE
KLF8	KLF Transcription Factor 8	Protein Coding	O95600	42	GC0XP056983	1.02493	https://www.genecards.org/cgi-bin/carddisp.pl?gene=KLF8
OR10J1	Olfactory Receptor Family 10 Subfamily J Member 1	Protein Coding	P30954	38	GC01P160872	1.02493	https://www.genecards.org/cgi-bin/carddisp.pl?gene=OR10J1
OR10J3	Olfactory Receptor Family 10 Subfamily J Member 3	Pseudogene	Q5JRS4	32	GC01M159313	1.02493	https://www.genecards.org/cgi-bin/carddisp.pl?gene=OR10J3
MIR190A	MicroRNA 190a	RNA Gene		26	GC15P154394	1.02493	https://www.genecards.org/cgi-bin/carddisp.pl?gene=MIR190A
MIR490	MicroRNA 490	RNA Gene		23	GC07P136903	1.02493	https://www.genecards.org/cgi-bin/carddisp.pl?gene=MIR490
MIR7-2	MicroRNA 7-2	RNA Gene		20	GC15P088611	1.02493	https://www.genecards.org/cgi-bin/carddisp.pl?gene=MIR7-2
NKILA	NF-KappaB Interacting LncRNA	RNA Gene		20	GC20P057711	1.02493	https://www.genecards.org/cgi-bin/carddisp.pl?gene=NKILA
HHIP-AS1	HHIP Antisense RNA 1	RNA Gene		17	GC04M144642	1.02493	https://www.genecards.org/cgi-bin/carddisp.pl?gene=HHIP-AS1
MIR573	MicroRNA 573	RNA Gene		17	GC04M024521	1.02493	https://www.genecards.org/cgi-bin/carddisp.pl?gene=MIR573
MIR578	MicroRNA 578	RNA Gene		16	GC04P165386	1.02493	https://www.genecards.org/cgi-bin/carddisp.pl?gene=MIR578
NRAD1	Non-Coding RNA In The Aldehyde Dehydrogenase 1A Pathway	RNA Gene		16	GC13P043910	1.02493	https://www.genecards.org/cgi-bin/carddisp.pl?gene=NRAD1
LINC03080	Long Intergenic Non-Protein Coding RNA 3080	RNA Gene		12	GC15M145635	1.02493	https://www.genecards.org/cgi-bin/carddisp.pl?gene=LINC03080
SCUBE3-AS1	SCUBE3 Antisense RNA 1	RNA Gene		12	GC06M093363	1.02493	https://www.genecards.org/cgi-bin/carddisp.pl?gene=SCUBE3-AS1
MIR99B	MicroRNA 99b	RNA Gene		27	GC19P051692	1.01199	https://www.genecards.org/cgi-bin/carddisp.pl?gene=MIR99B
ST3GAL5	ST3 Beta-Galactoside Alpha-2,3-Sialyltransferase 5	Protein Coding	Q9UNP4	56	GC02M085839	1.00776	https://www.genecards.org/cgi-bin/carddisp.pl?gene=ST3GAL5
LIFR	LIF Receptor Subunit Alpha	Protein Coding	P42702	55	GC05M038475	1.00776	https://www.genecards.org/cgi-bin/carddisp.pl?gene=LIFR
PRSS1	Serine Protease 1	Protein Coding	P07477	52	GC07P155693	1.00776	https://www.genecards.org/cgi-bin/carddisp.pl?gene=PRSS1
CYP51A1	Cytochrome P450 Family 51 Subfamily A Member 1	Protein Coding	Q16850	51	GC07M092112	1.00776	https://www.genecards.org/cgi-bin/carddisp.pl?gene=CYP51A1
HRH2	Histamine Receptor H2	Protein Coding	P25021	51	GC05P175659	1.00776	https://www.genecards.org/cgi-bin/carddisp.pl?gene=HRH2
NPEPPS	Aminopeptidase Puromycin Sensitive	Protein Coding	P55786	51	GC17P047522	1.00776	https://www.genecards.org/cgi-bin/carddisp.pl?gene=NPEPPS
IL16	Interleukin 16	Protein Coding	Q14005	50	GC15P081159	1.00776	https://www.genecards.org/cgi-bin/carddisp.pl?gene=IL16
PKD2L1	Polycystin 2 Like 1, Transient Receptor Potential Cation Channel	Protein Coding	Q9P0L9	50	GC10M100288	1.00776	https://www.genecards.org/cgi-bin/carddisp.pl?gene=PKD2L1
TNFRSF25	TNF Receptor Superfamily Member 25	Protein Coding	Q93038	50	GC01M006460	1.00776	https://www.genecards.org/cgi-bin/carddisp.pl?gene=TNFRSF25
POLG2	DNA Polymerase Gamma 2, Accessory Subunit	Protein Coding	Q9UHN1	49	GC17M064477	1.00776	https://www.genecards.org/cgi-bin/carddisp.pl?gene=POLG2
GUK1	Guanylate Kinase 1	Protein Coding	Q16774	48	GC01P228139	1.00776	https://www.genecards.org/cgi-bin/carddisp.pl?gene=GUK1
MLANA	Melan-A	Protein Coding	Q16655	48	GC09P008896	1.00776	https://www.genecards.org/cgi-bin/carddisp.pl?gene=MLANA
UBA3	Ubiquitin Like Modifier Activating Enzyme 3	Protein Coding	Q8TBC4	44	GC03M069054	1.00776	https://www.genecards.org/cgi-bin/carddisp.pl?gene=UBA3
GTF3A	General Transcription Factor IIIA	Protein Coding	Q92664	42	GC13P027583	1.00776	https://www.genecards.org/cgi-bin/carddisp.pl?gene=GTF3A
LBH	LBH Regulator Of WNT Signaling Pathway	Protein Coding	Q53QV2	38	GC02P030231	1.00776	https://www.genecards.org/cgi-bin/carddisp.pl?gene=LBH
RAMP1	Receptor Activity Modifying Protein 1	Protein Coding	O60894	50	GC02P237858	1.00759	https://www.genecards.org/cgi-bin/carddisp.pl?gene=RAMP1
WNT1	Wnt Family Member 1	Protein Coding	P04628	56	GC12P051341	1.00619	https://www.genecards.org/cgi-bin/carddisp.pl?gene=WNT1
SNAI1	Snail Family Transcriptional Repressor 1	Protein Coding	O95863	52	GC20P049982	1.00619	https://www.genecards.org/cgi-bin/carddisp.pl?gene=SNAI1
PRKACA	Protein Kinase CAMP-Activated Catalytic Subunit Alpha	Protein Coding	P17612	61	GC19M019657	1.00502	https://www.genecards.org/cgi-bin/carddisp.pl?gene=PRKACA
SMARCA4	SWI/SNF Related, Matrix Associated, Actin Dependent Regulator Of Chromatin, Subfamily A, Member 4	Protein Coding	P51532	60	GC19P102331	1.00502	https://www.genecards.org/cgi-bin/carddisp.pl?gene=SMARCA4
HDAC3	Histone Deacetylase 3	Protein Coding	O15379	57	GC05M141620	1.00502	https://www.genecards.org/cgi-bin/carddisp.pl?gene=HDAC3
PTGIR	Prostaglandin I2 Receptor	Protein Coding	P43119	54	GC19M089093	1.00502	https://www.genecards.org/cgi-bin/carddisp.pl?gene=PTGIR
CYP26B1	Cytochrome P450 Family 26 Subfamily B Member 1	Protein Coding	Q9NR63	52	GC02M072129	1.00502	https://www.genecards.org/cgi-bin/carddisp.pl?gene=CYP26B1
GDF6	Growth Differentiation Factor 6	Protein Coding	Q6KF10	51	GC08M096142	1.00502	https://www.genecards.org/cgi-bin/carddisp.pl?gene=GDF6
MEF2D	Myocyte Enhancer Factor 2D	Protein Coding	Q14814	50	GC01M156463	1.00502	https://www.genecards.org/cgi-bin/carddisp.pl?gene=MEF2D
NET1	Neuroepithelial Cell Transforming 1	Protein Coding	Q7Z628	50	GC10P005414	1.00502	https://www.genecards.org/cgi-bin/carddisp.pl?gene=NET1
PRRX1	Paired Related Homeobox 1	Protein Coding	P54821	49	GC01P170662	1.00502	https://www.genecards.org/cgi-bin/carddisp.pl?gene=PRRX1
USP28	Ubiquitin Specific Peptidase 28	Protein Coding	Q96RU2	47	GC11M113797	1.00502	https://www.genecards.org/cgi-bin/carddisp.pl?gene=USP28
VASN	Vasorin	Protein Coding	Q6EMK4	43	GC16P065092	1.00502	https://www.genecards.org/cgi-bin/carddisp.pl?gene=VASN
MIR128-1	MicroRNA 128-1	RNA Gene		25	GC02P135665	1.00502	https://www.genecards.org/cgi-bin/carddisp.pl?gene=MIR128-1
SNHG17	Small Nucleolar RNA Host Gene 17	RNA Gene		24	GC20M038860	1.00502	https://www.genecards.org/cgi-bin/carddisp.pl?gene=SNHG17
MIR612	MicroRNA 612	RNA Gene		23	GC11P084570	1.00502	https://www.genecards.org/cgi-bin/carddisp.pl?gene=MIR612
MIR632	MicroRNA 632	RNA Gene		21	GC17P032350	1.00502	https://www.genecards.org/cgi-bin/carddisp.pl?gene=MIR632
CYP4Z2P	Cytochrome P450 Family 4 Subfamily Z Member 2, Pseudogene	Pseudogene	Q8N1L4	18	GC01M046843	1.00502	https://www.genecards.org/cgi-bin/carddisp.pl?gene=CYP4Z2P
LINC00488	Long Intergenic Non-Protein Coding RNA 488	RNA Gene		16	GC03P109178	1.00502	https://www.genecards.org/cgi-bin/carddisp.pl?gene=LINC00488
MIR665	MicroRNA 665	RNA Gene		15	GC14P115628	1.00502	https://www.genecards.org/cgi-bin/carddisp.pl?gene=MIR665
MAP3K14	Mitogen-Activated Protein Kinase Kinase Kinase 14	Protein Coding	Q99558	51	GC17M045263	0.994153	https://www.genecards.org/cgi-bin/carddisp.pl?gene=MAP3K14
GSTT1	Glutathione S-Transferase Theta 1	Protein Coding	P30711	41	GC22Mi00270	0.987627	https://www.genecards.org/cgi-bin/carddisp.pl?gene=GSTT1
SMC3	Structural Maintenance Of Chromosomes 3	Protein Coding	Q9UQE7	56	GC10P110567	0.984726	https://www.genecards.org/cgi-bin/carddisp.pl?gene=SMC3
MAPK13	Mitogen-Activated Protein Kinase 13	Protein Coding	O15264	53	GC06P125628	0.984726	https://www.genecards.org/cgi-bin/carddisp.pl?gene=MAPK13
COL17A1	Collagen Type XVII Alpha 1 Chain	Protein Coding	Q9UMD9	52	GC10M104031	0.984726	https://www.genecards.org/cgi-bin/carddisp.pl?gene=COL17A1
LEFTY2	Left-Right Determination Factor 2	Protein Coding	O00292	52	GC01M226329	0.984726	https://www.genecards.org/cgi-bin/carddisp.pl?gene=LEFTY2
COL9A2	Collagen Type IX Alpha 2 Chain	Protein Coding	Q14055	51	GC01M040300	0.984726	https://www.genecards.org/cgi-bin/carddisp.pl?gene=COL9A2
COL9A3	Collagen Type IX Alpha 3 Chain	Protein Coding	Q14050	51	GC20P062816	0.984726	https://www.genecards.org/cgi-bin/carddisp.pl?gene=COL9A3
COL9A1	Collagen Type IX Alpha 1 Chain	Protein Coding	P20849	50	GC06M070215	0.984726	https://www.genecards.org/cgi-bin/carddisp.pl?gene=COL9A1
FBN2	Fibrillin 2	Protein Coding	P35556	50	GC05M128257	0.984726	https://www.genecards.org/cgi-bin/carddisp.pl?gene=FBN2
FREM1	FRAS1 Related Extracellular Matrix 1	Protein Coding	Q5H8C1	50	GC09M014734	0.984726	https://www.genecards.org/cgi-bin/carddisp.pl?gene=FREM1
PRG4	Proteoglycan 4	Protein Coding	Q92954	50	GC01P186296	0.984726	https://www.genecards.org/cgi-bin/carddisp.pl?gene=PRG4
LAMC3	Laminin Subunit Gamma 3	Protein Coding	Q9Y6N6	49	GC09P131009	0.984726	https://www.genecards.org/cgi-bin/carddisp.pl?gene=LAMC3
COL14A1	Collagen Type XIV Alpha 1 Chain	Protein Coding	Q05707	47	GC08P120109	0.984726	https://www.genecards.org/cgi-bin/carddisp.pl?gene=COL14A1
IMPG1	Interphotoreceptor Matrix Proteoglycan 1	Protein Coding	Q17R60	47	GC06M075921	0.984726	https://www.genecards.org/cgi-bin/carddisp.pl?gene=IMPG1
IMPG2	Interphotoreceptor Matrix Proteoglycan 2	Protein Coding	Q9BZV3	47	GC03M101222	0.984726	https://www.genecards.org/cgi-bin/carddisp.pl?gene=IMPG2
COL25A1	Collagen Type XXV Alpha 1 Chain	Protein Coding	Q9BXS0	46	GC04M108810	0.984726	https://www.genecards.org/cgi-bin/carddisp.pl?gene=COL25A1
FREM2	FRAS1 Related Extracellular Matrix 2	Protein Coding	Q5SZK8	46	GC13P038687	0.984726	https://www.genecards.org/cgi-bin/carddisp.pl?gene=FREM2
MEPE	Matrix Extracellular Phosphoglycoprotein	Protein Coding	Q9NQ76	46	GC04P087821	0.984726	https://www.genecards.org/cgi-bin/carddisp.pl?gene=MEPE
COL5A3	Collagen Type V Alpha 3 Chain	Protein Coding	P25940	45	GC19M019397	0.984726	https://www.genecards.org/cgi-bin/carddisp.pl?gene=COL5A3
ECM2	Extracellular Matrix Protein 2	Protein Coding	O94769	45	GC09M092493	0.984726	https://www.genecards.org/cgi-bin/carddisp.pl?gene=ECM2
FBN3	Fibrillin 3	Protein Coding	Q75N90	45	GC19M008065	0.984726	https://www.genecards.org/cgi-bin/carddisp.pl?gene=FBN3
FRAS1	Fraser Extracellular Matrix Complex Subunit 1	Protein Coding	Q86XX4	45	GC04P078057	0.984726	https://www.genecards.org/cgi-bin/carddisp.pl?gene=FRAS1
COL19A1	Collagen Type XIX Alpha 1 Chain	Protein Coding	Q14993	44	GC06P069866	0.984726	https://www.genecards.org/cgi-bin/carddisp.pl?gene=COL19A1
COL21A1	Collagen Type XXI Alpha 1 Chain	Protein Coding	Q96P44	44	GC06M091134	0.984726	https://www.genecards.org/cgi-bin/carddisp.pl?gene=COL21A1
COL22A1	Collagen Type XXII Alpha 1 Chain	Protein Coding	Q8NFW1	44	GC08M138588	0.984726	https://www.genecards.org/cgi-bin/carddisp.pl?gene=COL22A1
SPOCK1	SPARC (Osteonectin), Cwcv And Kazal Like Domains Proteoglycan 1	Protein Coding	Q08629	44	GC05M136975	0.984726	https://www.genecards.org/cgi-bin/carddisp.pl?gene=SPOCK1
COL20A1	Collagen Type XX Alpha 1 Chain	Protein Coding	Q9P218	43	GC20P063293	0.984726	https://www.genecards.org/cgi-bin/carddisp.pl?gene=COL20A1
EPYC	Epiphycan	Protein Coding	Q99645	43	GC12M090963	0.984726	https://www.genecards.org/cgi-bin/carddisp.pl?gene=EPYC
COL16A1	Collagen Type XVI Alpha 1 Chain	Protein Coding	Q07092	42	GC01M031653	0.984726	https://www.genecards.org/cgi-bin/carddisp.pl?gene=COL16A1
COL23A1	Collagen Type XXIII Alpha 1 Chain	Protein Coding	Q86Y22	42	GC05M178237	0.984726	https://www.genecards.org/cgi-bin/carddisp.pl?gene=COL23A1
COL24A1	Collagen Type XXIV Alpha 1 Chain	Protein Coding	Q17RW2	42	GC01M085729	0.984726	https://www.genecards.org/cgi-bin/carddisp.pl?gene=COL24A1
HAPLN4	Hyaluronan And Proteoglycan Link Protein 4	Protein Coding	Q86UW8	42	GC19M088579	0.984726	https://www.genecards.org/cgi-bin/carddisp.pl?gene=HAPLN4
HAPLN2	Hyaluronan And Proteoglycan Link Protein 2	Protein Coding	Q9GZV7	41	GC01P156601	0.984726	https://www.genecards.org/cgi-bin/carddisp.pl?gene=HAPLN2
HAPLN3	Hyaluronan And Proteoglycan Link Protein 3	Protein Coding	Q96S86	41	GC15M088877	0.984726	https://www.genecards.org/cgi-bin/carddisp.pl?gene=HAPLN3
LAMB4	Laminin Subunit Beta 4	Protein Coding	A4D0S4	41	GC07M108023	0.984726	https://www.genecards.org/cgi-bin/carddisp.pl?gene=LAMB4
SPOCK2	SPARC (Osteonectin), Cwcv And Kazal Like Domains Proteoglycan 2	Protein Coding	Q92563	41	GC10M072059	0.984726	https://www.genecards.org/cgi-bin/carddisp.pl?gene=SPOCK2
SPOCK3	SPARC (Osteonectin), Cwcv And Kazal Like Domains Proteoglycan 3	Protein Coding	Q9BQ16	40	GC04M166733	0.984726	https://www.genecards.org/cgi-bin/carddisp.pl?gene=SPOCK3
CYP1A2	Cytochrome P450 Family 1 Subfamily A Member 2	Protein Coding	P05177	54	GC15P074748	0.984375	https://www.genecards.org/cgi-bin/carddisp.pl?gene=CYP1A2
FOXP3	Forkhead Box P3	Protein Coding	Q9BZS1	56	GC0XM049250	0.983632	https://www.genecards.org/cgi-bin/carddisp.pl?gene=FOXP3
RXRB	Retinoid X Receptor Beta	Protein Coding	P28702	55	GC06M033193	0.983632	https://www.genecards.org/cgi-bin/carddisp.pl?gene=RXRB
HPN	Hepsin	Protein Coding	P05981	52	GC19P035040	0.983632	https://www.genecards.org/cgi-bin/carddisp.pl?gene=HPN
BAG3	BAG Cochaperone 3	Protein Coding	O95817	51	GC10P119651	0.983632	https://www.genecards.org/cgi-bin/carddisp.pl?gene=BAG3
DOT1L	DOT1 Like Histone Lysine Methyltransferase	Protein Coding	Q8TEK3	51	GC19P101920	0.983632	https://www.genecards.org/cgi-bin/carddisp.pl?gene=DOT1L
DST	Dystonin	Protein Coding	Q03001	51	GC06M056457	0.983632	https://www.genecards.org/cgi-bin/carddisp.pl?gene=DST
IL22	Interleukin 22	Protein Coding	Q9GZX6	51	GC12M068248	0.983632	https://www.genecards.org/cgi-bin/carddisp.pl?gene=IL22
PLIN2	Perilipin 2	Protein Coding	Q99541	50	GC09M019249	0.983632	https://www.genecards.org/cgi-bin/carddisp.pl?gene=PLIN2
RXRG	Retinoid X Receptor Gamma	Protein Coding	P48443	50	GC01M165401	0.983632	https://www.genecards.org/cgi-bin/carddisp.pl?gene=RXRG
SERPINE2	Serpin Family E Member 2	Protein Coding	P07093	50	GC02M223975	0.983632	https://www.genecards.org/cgi-bin/carddisp.pl?gene=SERPINE2
SGK3	Serum/Glucocorticoid Regulated Kinase Family Member 3	Protein Coding	Q96BR1	50	GC08P066712	0.983632	https://www.genecards.org/cgi-bin/carddisp.pl?gene=SGK3
HSPB2	Heat Shock Protein Family B (Small) Member 2	Protein Coding	Q16082	48	GC11P112389	0.983632	https://www.genecards.org/cgi-bin/carddisp.pl?gene=HSPB2
MUC4	Mucin 4, Cell Surface Associated	Protein Coding	Q99102	48	GC03M195746	0.983632	https://www.genecards.org/cgi-bin/carddisp.pl?gene=MUC4
PSG9	Pregnancy Specific Beta-1-Glycoprotein 9	Protein Coding	Q00887	42	GC19M088980	0.983632	https://www.genecards.org/cgi-bin/carddisp.pl?gene=PSG9
SAMD4A	Sterile Alpha Motif Domain Containing 4A	Protein Coding	Q9UPU9	40	GC14P054567	0.983632	https://www.genecards.org/cgi-bin/carddisp.pl?gene=SAMD4A
AKIP1	A-Kinase Interacting Protein 1	Protein Coding	Q9NQ31	37	GC11P008911	0.983632	https://www.genecards.org/cgi-bin/carddisp.pl?gene=AKIP1
ZNF580	Zinc Finger Protein 580	Protein Coding	Q9UK33	34	GC19P103741	0.983632	https://www.genecards.org/cgi-bin/carddisp.pl?gene=ZNF580
MIR638	MicroRNA 638	RNA Gene		22	GC19P102321	0.983632	https://www.genecards.org/cgi-bin/carddisp.pl?gene=MIR638
MIR4497	MicroRNA 4497	RNA Gene		18	GC12P109833	0.983632	https://www.genecards.org/cgi-bin/carddisp.pl?gene=MIR4497
MIR3620	MicroRNA 3620	RNA Gene		16	GC01P228097	0.983632	https://www.genecards.org/cgi-bin/carddisp.pl?gene=MIR3620
PTHLH	Parathyroid Hormone Like Hormone	Protein Coding	P12272	55	GC12M028729	0.981813	https://www.genecards.org/cgi-bin/carddisp.pl?gene=PTHLH
NPPB	Natriuretic Peptide B	Protein Coding	P16860	51	GC01M013631	0.980268	https://www.genecards.org/cgi-bin/carddisp.pl?gene=NPPB
SERPINA1	Serpin Family A Member 1	Protein Coding	P01009	58	GC14M094376	0.97856	https://www.genecards.org/cgi-bin/carddisp.pl?gene=SERPINA1
TMPRSS2	Transmembrane Serine Protease 2	Protein Coding	O15393	56	GC21M041464	0.97856	https://www.genecards.org/cgi-bin/carddisp.pl?gene=TMPRSS2
CNR1	Cannabinoid Receptor 1	Protein Coding	P21554	55	GC06M088139	0.97856	https://www.genecards.org/cgi-bin/carddisp.pl?gene=CNR1
DCX	Doublecortin	Protein Coding	O43602	54	GC0XM111293	0.97856	https://www.genecards.org/cgi-bin/carddisp.pl?gene=DCX
ARRB1	Arrestin Beta 1	Protein Coding	P49407	53	GC11M121580	0.97856	https://www.genecards.org/cgi-bin/carddisp.pl?gene=ARRB1
P4HA2	Prolyl 4-Hydroxylase Subunit Alpha 2	Protein Coding	O15460	53	GC05M132193	0.97856	https://www.genecards.org/cgi-bin/carddisp.pl?gene=P4HA2
CHKA	Choline Kinase Alpha	Protein Coding	P35790	52	GC11M068052	0.97856	https://www.genecards.org/cgi-bin/carddisp.pl?gene=CHKA
KRT10	Keratin 10	Protein Coding	P13645	51	GC17M040818	0.97856	https://www.genecards.org/cgi-bin/carddisp.pl?gene=KRT10
P4HA1	Prolyl 4-Hydroxylase Subunit Alpha 1	Protein Coding	P13674	51	GC10M073007	0.97856	https://www.genecards.org/cgi-bin/carddisp.pl?gene=P4HA1
SPINK1	Serine Peptidase Inhibitor Kazal Type 1	Protein Coding	P00995	50	GC05M147825	0.97856	https://www.genecards.org/cgi-bin/carddisp.pl?gene=SPINK1
RPL19	Ribosomal Protein L19	Protein Coding	P84098	48	GC17P039200	0.97856	https://www.genecards.org/cgi-bin/carddisp.pl?gene=RPL19
FAM215A	Family With Sequence Similarity 215 Member A	RNA Gene	Q9Y5M1	31	GC17P043917	0.97856	https://www.genecards.org/cgi-bin/carddisp.pl?gene=FAM215A
UNC13D	Unc-13 Homolog D	Protein Coding	Q70J99	52	GC17M075827	0.977763	https://www.genecards.org/cgi-bin/carddisp.pl?gene=UNC13D
MLH1	MutL Homolog 1	Protein Coding	P40692	57	GC03P036993	0.970822	https://www.genecards.org/cgi-bin/carddisp.pl?gene=MLH1
FGF20	Fibroblast Growth Factor 20	Protein Coding	Q9NP95	48	GC08M016992	0.970822	https://www.genecards.org/cgi-bin/carddisp.pl?gene=FGF20
CD177	CD177 Molecule	Protein Coding	Q8N6Q3	47	GC19P043353	0.969502	https://www.genecards.org/cgi-bin/carddisp.pl?gene=CD177
PTGER3	Prostaglandin E Receptor 3	Protein Coding	P43115	53	GC01M070852	0.969143	https://www.genecards.org/cgi-bin/carddisp.pl?gene=PTGER3
TIMP4	TIMP Metallopeptidase Inhibitor 4	Protein Coding	Q99727	45	GC03M012153	0.969143	https://www.genecards.org/cgi-bin/carddisp.pl?gene=TIMP4
SVBP	Small Vasohibin Binding Protein	Protein Coding	Q8N300	41	GC01M042808	0.969143	https://www.genecards.org/cgi-bin/carddisp.pl?gene=SVBP
MIR335	MicroRNA 335	RNA Gene		27	GC07P130496	0.969143	https://www.genecards.org/cgi-bin/carddisp.pl?gene=MIR335
LCK	LCK Proto-Oncogene, Src Family Tyrosine Kinase	Protein Coding	P06239	60	GC01P032251	0.960373	https://www.genecards.org/cgi-bin/carddisp.pl?gene=LCK
PBX1	PBX Homeobox 1	Protein Coding	P40424	57	GC01P164524	0.960373	https://www.genecards.org/cgi-bin/carddisp.pl?gene=PBX1
SREBF1	Sterol Regulatory Element Binding Transcription Factor 1	Protein Coding	P36956	57	GC17M017810	0.960373	https://www.genecards.org/cgi-bin/carddisp.pl?gene=SREBF1
CTCF	CCCTC-Binding Factor	Protein Coding	P49711	56	GC16P075893	0.960373	https://www.genecards.org/cgi-bin/carddisp.pl?gene=CTCF
DKC1	Dyskerin Pseudouridine Synthase 1	Protein Coding	O60832	55	GC0XP154762	0.960373	https://www.genecards.org/cgi-bin/carddisp.pl?gene=DKC1
TRPS1	Transcriptional Repressor GATA Binding 1	Protein Coding	Q9UHF7	54	GC08M115408	0.960373	https://www.genecards.org/cgi-bin/carddisp.pl?gene=TRPS1
TRPC4	Transient Receptor Potential Cation Channel Subfamily C Member 4	Protein Coding	Q9UBN4	51	GC13M039669	0.960373	https://www.genecards.org/cgi-bin/carddisp.pl?gene=TRPC4
PDCD4	Programmed Cell Death 4	Protein Coding	Q53EL6	50	GC10P110871	0.960373	https://www.genecards.org/cgi-bin/carddisp.pl?gene=PDCD4
FOXD3	Forkhead Box D3	Protein Coding	Q9UJU5	49	GC01P063323	0.960373	https://www.genecards.org/cgi-bin/carddisp.pl?gene=FOXD3
PSME3	Proteasome Activator Subunit 3	Protein Coding	P61289	49	GC17P042824	0.960373	https://www.genecards.org/cgi-bin/carddisp.pl?gene=PSME3
REG1A	Regenerating Family Member 1 Alpha	Protein Coding	P05451	49	GC02P079120	0.960373	https://www.genecards.org/cgi-bin/carddisp.pl?gene=REG1A
SOCS5	Suppressor Of Cytokine Signaling 5	Protein Coding	O75159	48	GC02P046698	0.960373	https://www.genecards.org/cgi-bin/carddisp.pl?gene=SOCS5
TKTL1	Transketolase Like 1	Protein Coding	P51854	48	GC0XP154295	0.960373	https://www.genecards.org/cgi-bin/carddisp.pl?gene=TKTL1
UHRF1	Ubiquitin Like With PHD And Ring Finger Domains 1	Protein Coding	Q96T88	48	GC19P102040	0.960373	https://www.genecards.org/cgi-bin/carddisp.pl?gene=UHRF1
SPARCL1	SPARC Like 1	Protein Coding	Q14515	47	GC04M087473	0.960373	https://www.genecards.org/cgi-bin/carddisp.pl?gene=SPARCL1
NANOG	Nanog Homeobox	Protein Coding	Q9H9S0	45	GC12P007787	0.960373	https://www.genecards.org/cgi-bin/carddisp.pl?gene=NANOG
REC8	REC8 Meiotic Recombination Protein	Protein Coding	O95072	45	GC14P024171	0.960373	https://www.genecards.org/cgi-bin/carddisp.pl?gene=REC8
LAPTM4B	Lysosomal Protein Transmembrane 4 Beta	Protein Coding	Q86VI4	44	GC08P097775	0.960373	https://www.genecards.org/cgi-bin/carddisp.pl?gene=LAPTM4B
RASAL2	RAS Protein Activator Like 2	Protein Coding	Q9UJF2	42	GC01P178093	0.960373	https://www.genecards.org/cgi-bin/carddisp.pl?gene=RASAL2
MIR148B	MicroRNA 148b	RNA Gene		28	GC12P054337	0.960373	https://www.genecards.org/cgi-bin/carddisp.pl?gene=MIR148B
NR2F1-AS1	NR2F1 Antisense RNA 1	RNA Gene		23	GC05M093265	0.960373	https://www.genecards.org/cgi-bin/carddisp.pl?gene=NR2F1-AS1
MIR549A	MicroRNA 549a	RNA Gene		14	GC15M080841	0.960373	https://www.genecards.org/cgi-bin/carddisp.pl?gene=MIR549A
NT5E	5'-Nucleotidase Ecto	Protein Coding	P21589	60	GC06P085449	0.956115	https://www.genecards.org/cgi-bin/carddisp.pl?gene=NT5E
P4HB	Prolyl 4-Hydroxylase Subunit Beta	Protein Coding	P07237	58	GC17M081843	0.956115	https://www.genecards.org/cgi-bin/carddisp.pl?gene=P4HB
TRPV4	Transient Receptor Potential Cation Channel Subfamily V Member 4	Protein Coding	Q9HBA0	57	GC12M109783	0.956115	https://www.genecards.org/cgi-bin/carddisp.pl?gene=TRPV4
GSTM1	Glutathione S-Transferase Mu 1	Protein Coding	P09488	51	GC01P109687	0.956115	https://www.genecards.org/cgi-bin/carddisp.pl?gene=GSTM1
TFF1	Trefoil Factor 1	Protein Coding	P04155	51	GC21M042362	0.956115	https://www.genecards.org/cgi-bin/carddisp.pl?gene=TFF1
FGD5	FYVE, RhoGEF And PH Domain Containing 5	Protein Coding	Q6ZNL6	45	GC03P014810	0.956115	https://www.genecards.org/cgi-bin/carddisp.pl?gene=FGD5
MIR125B2	MicroRNA 125b-2	RNA Gene		27	GC21P016590	0.956115	https://www.genecards.org/cgi-bin/carddisp.pl?gene=MIR125B2
MIR545	MicroRNA 545	RNA Gene		20	GC0XM074287	0.956115	https://www.genecards.org/cgi-bin/carddisp.pl?gene=MIR545
CTLA4	Cytotoxic T-Lymphocyte Associated Protein 4	Protein Coding	P16410	57	GC02P203854	0.949736	https://www.genecards.org/cgi-bin/carddisp.pl?gene=CTLA4
BAMBI	BMP And Activin Membrane Bound Inhibitor	Protein Coding	Q13145	52	GC10P028946	0.943922	https://www.genecards.org/cgi-bin/carddisp.pl?gene=BAMBI
PCSK2	Proprotein Convertase Subtilisin/Kexin Type 2	Protein Coding	P16519	52	GC20P017226	0.943922	https://www.genecards.org/cgi-bin/carddisp.pl?gene=PCSK2
PHYH	Phytanoyl-CoA 2-Hydroxylase	Protein Coding	O14832	52	GC10M013277	0.943922	https://www.genecards.org/cgi-bin/carddisp.pl?gene=PHYH
CSNK1G1	Casein Kinase 1 Gamma 1	Protein Coding	Q9HCP0	51	GC15M064165	0.943922	https://www.genecards.org/cgi-bin/carddisp.pl?gene=CSNK1G1
POLL	DNA Polymerase Lambda	Protein Coding	Q9UGP5	51	GC10M101578	0.943922	https://www.genecards.org/cgi-bin/carddisp.pl?gene=POLL
CHRD	Chordin	Protein Coding	Q9H2X0	50	GC03P184380	0.943922	https://www.genecards.org/cgi-bin/carddisp.pl?gene=CHRD
DNTT	DNA Nucleotidylexotransferase	Protein Coding	P04053	50	GC10P096304	0.943922	https://www.genecards.org/cgi-bin/carddisp.pl?gene=DNTT
ARTN	Artemin	Protein Coding	Q5T4W7	49	GC01P043933	0.943922	https://www.genecards.org/cgi-bin/carddisp.pl?gene=ARTN
CCNE2	Cyclin E2	Protein Coding	O96020	49	GC08M094879	0.943922	https://www.genecards.org/cgi-bin/carddisp.pl?gene=CCNE2
CLEC12A	C-Type Lectin Domain Family 12 Member A	Protein Coding	Q5QGZ9	48	GC12P009951	0.943922	https://www.genecards.org/cgi-bin/carddisp.pl?gene=CLEC12A
IL22RA1	Interleukin 22 Receptor Subunit Alpha 1	Protein Coding	Q8N6P7	48	GC01M024119	0.943922	https://www.genecards.org/cgi-bin/carddisp.pl?gene=IL22RA1
LIMA1	LIM Domain And Actin Binding 1	Protein Coding	Q9UHB6	48	GC12M050175	0.943922	https://www.genecards.org/cgi-bin/carddisp.pl?gene=LIMA1
SEMA3D	Semaphorin 3D	Protein Coding	O95025	47	GC07M084995	0.943922	https://www.genecards.org/cgi-bin/carddisp.pl?gene=SEMA3D
METTL14	Methyltransferase 14, N6-Adenosine-Methyltransferase Subunit	Protein Coding	Q9HCE5	46	GC04P118685	0.943922	https://www.genecards.org/cgi-bin/carddisp.pl?gene=METTL14
NAA20	N-Alpha-Acetyltransferase 20, NatB Catalytic Subunit	Protein Coding	P61599	45	GC20P020024	0.943922	https://www.genecards.org/cgi-bin/carddisp.pl?gene=NAA20
PHYHIP	Phytanoyl-CoA 2-Hydroxylase Interacting Protein	Protein Coding	Q92561	43	GC08M022219	0.943922	https://www.genecards.org/cgi-bin/carddisp.pl?gene=PHYHIP
DESI2	Desumoylating Isopeptidase 2	Protein Coding	Q9BSY9	41	GC01P244655	0.943922	https://www.genecards.org/cgi-bin/carddisp.pl?gene=DESI2
N4BP3	NEDD4 Binding Protein 3	Protein Coding	O15049	38	GC05P178113	0.943922	https://www.genecards.org/cgi-bin/carddisp.pl?gene=N4BP3
FMOD	Fibromodulin	Protein Coding	Q06828	50	GC01M203340	0.942699	https://www.genecards.org/cgi-bin/carddisp.pl?gene=FMOD
OGFR	Opioid Growth Factor Receptor	Protein Coding	Q9NZT2	45	GC20P062804	0.942699	https://www.genecards.org/cgi-bin/carddisp.pl?gene=OGFR
HAGLR	HOXD Antisense Growth-Associated Long Non-Coding RNA	RNA Gene		24	GC02M176172	0.942699	https://www.genecards.org/cgi-bin/carddisp.pl?gene=HAGLR
LINC00511	Long Intergenic Non-Protein Coding RNA 511	RNA Gene		23	GC17M072390	0.942699	https://www.genecards.org/cgi-bin/carddisp.pl?gene=LINC00511
RAD50	RAD50 Double Strand Break Repair Protein	Protein Coding	Q92878	58	GC05P132556	0.934646	https://www.genecards.org/cgi-bin/carddisp.pl?gene=RAD50
NF2	NF2, Moesin-Ezrin-Radixin Like (MERLIN) Tumor Suppressor	Protein Coding	P35240	57	GC22P029603	0.934646	https://www.genecards.org/cgi-bin/carddisp.pl?gene=NF2
RAB7A	RAB7A, Member RAS Oncogene Family	Protein Coding	P51149	57	GC03P138061	0.934646	https://www.genecards.org/cgi-bin/carddisp.pl?gene=RAB7A
VKORC1	Vitamin K Epoxide Reductase Complex Subunit 1	Protein Coding	Q9BQB6	57	GC16M043342	0.934646	https://www.genecards.org/cgi-bin/carddisp.pl?gene=VKORC1
NFATC1	Nuclear Factor Of Activated T Cells 1	Protein Coding	O95644	56	GC18P079395	0.934646	https://www.genecards.org/cgi-bin/carddisp.pl?gene=NFATC1
CDC25B	Cell Division Cycle 25B	Protein Coding	P30305	54	GC20P007610	0.934646	https://www.genecards.org/cgi-bin/carddisp.pl?gene=CDC25B
KDM5B	Lysine Demethylase 5B	Protein Coding	Q9UGL1	54	GC01M202696	0.934646	https://www.genecards.org/cgi-bin/carddisp.pl?gene=KDM5B
DVL2	Dishevelled Segment Polarity Protein 2	Protein Coding	O14641	53	GC17M007225	0.934646	https://www.genecards.org/cgi-bin/carddisp.pl?gene=DVL2
PALB2	Partner And Localizer Of BRCA2	Protein Coding	Q86YC2	53	GC16M023603	0.934646	https://www.genecards.org/cgi-bin/carddisp.pl?gene=PALB2
BTC	Betacellulin	Protein Coding	P35070	52	GC04M074744	0.934646	https://www.genecards.org/cgi-bin/carddisp.pl?gene=BTC
ADD3	Adducin 3	Protein Coding	Q9UEY8	51	GC10P109996	0.934646	https://www.genecards.org/cgi-bin/carddisp.pl?gene=ADD3
CCK	Cholecystokinin	Protein Coding	P06307	51	GC03M042274	0.934646	https://www.genecards.org/cgi-bin/carddisp.pl?gene=CCK
HTR2B	5-Hydroxytryptamine Receptor 2B	Protein Coding	P41595	51	GC02M231108	0.934646	https://www.genecards.org/cgi-bin/carddisp.pl?gene=HTR2B
MIB1	MIB E3 Ubiquitin Protein Ligase 1	Protein Coding	Q86YT6	51	GC18P021704	0.934646	https://www.genecards.org/cgi-bin/carddisp.pl?gene=MIB1
NPY1R	Neuropeptide Y Receptor Y1	Protein Coding	P25929	51	GC04M163323	0.934646	https://www.genecards.org/cgi-bin/carddisp.pl?gene=NPY1R
[truncated: 4,046 more rows]

## Sheet: Sheet2
Gene Symbol	Description	Category	Uniprot ID	Gifts	GC Id	Relevance score	GeneCards Link	列1	列2	列3	列4	列5	列6
VEGFA	Vascular Endothelial Growth Factor A	Protein Coding	P15692	57	GC06P043770	47.8074	https://www.genecards.org/cgi-bin/carddisp.pl?gene=VEGFA
KDR	Kinase Insert Domain Receptor	Protein Coding	P35968	62	GC04M055078	27.1844	https://www.genecards.org/cgi-bin/carddisp.pl?gene=KDR
HIF1A	Hypoxia Inducible Factor 1 Subunit Alpha	Protein Coding	Q16665	57	GC14P061695	24.8531	https://www.genecards.org/cgi-bin/carddisp.pl?gene=HIF1A
FGF2	Fibroblast Growth Factor 2	Protein Coding	P09038	54	GC04P122826	22.2662	https://www.genecards.org/cgi-bin/carddisp.pl?gene=FGF2
FLT1	Fms Related Receptor Tyrosine Kinase 1	Protein Coding	P17948	59	GC13M028300	20.5803	https://www.genecards.org/cgi-bin/carddisp.pl?gene=FLT1
THBS1	Thrombospondin 1	Protein Coding	P07996	54	GC15P039581	18.8899	https://www.genecards.org/cgi-bin/carddisp.pl?gene=THBS1
ADGRB1	Adhesion G Protein-Coupled Receptor B1	Protein Coding	O14514	44	GC08P142449	17.324	https://www.genecards.org/cgi-bin/carddisp.pl?gene=ADGRB1
TEK	TEK Receptor Tyrosine Kinase	Protein Coding	Q02763	60	GC09P027109	17.1784	https://www.genecards.org/cgi-bin/carddisp.pl?gene=TEK
ANGPT1	Angiopoietin 1	Protein Coding	Q15389	54	GC08M107246	16.5438	https://www.genecards.org/cgi-bin/carddisp.pl?gene=ANGPT1
ENG	Endoglin	Protein Coding	P17813	57	GC09M127815	16.426	https://www.genecards.org/cgi-bin/carddisp.pl?gene=ENG
ANGPT2	Angiopoietin 2	Protein Coding	O15123	57	GC08M006499	16.3598	https://www.genecards.org/cgi-bin/carddisp.pl?gene=ANGPT2
VEGFC	Vascular Endothelial Growth Factor C	Protein Coding	P49767	55	GC04M176683	15.1849	https://www.genecards.org/cgi-bin/carddisp.pl?gene=VEGFC
AKT1	AKT Serine/Threonine Kinase 1	Protein Coding	P31749	62	GC14M104769	13.7263	https://www.genecards.org/cgi-bin/carddisp.pl?gene=AKT1
MMP9	Matrix Metallopeptidase 9	Protein Coding	P14780	62	GC20P046008	13.5007	https://www.genecards.org/cgi-bin/carddisp.pl?gene=MMP9
MMP2	Matrix Metallopeptidase 2	Protein Coding	P08253	61	GC16P067771	13.2253	https://www.genecards.org/cgi-bin/carddisp.pl?gene=MMP2
ADGRB3	Adhesion G Protein-Coupled Receptor B3	Protein Coding	O60242	46	GC06P068635	12.9784	https://www.genecards.org/cgi-bin/carddisp.pl?gene=ADGRB3
PLG	Plasminogen	Protein Coding	P00747	58	GC06P160702	12.8727	https://www.genecards.org/cgi-bin/carddisp.pl?gene=PLG
CXCL8	C-X-C Motif Chemokine Ligand 8	Protein Coding	P10145	52	GC04P073740	12.8271	https://www.genecards.org/cgi-bin/carddisp.pl?gene=CXCL8
NOS3	Nitric Oxide Synthase 3	Protein Coding	P29474	58	GC07P156074	12.7835	https://www.genecards.org/cgi-bin/carddisp.pl?gene=NOS3
PTGS2	Prostaglandin-Endoperoxide Synthase 2	Protein Coding	P35354	58	GC01M186671	12.7784	https://www.genecards.org/cgi-bin/carddisp.pl?gene=PTGS2
TYMP	Thymidine Phosphorylase	Protein Coding	P19971	56	GC22M050525	12.4973	https://www.genecards.org/cgi-bin/carddisp.pl?gene=TYMP
ADGRB2	Adhesion G Protein-Coupled Receptor B2	Protein Coding	O60241	47	GC01M031727	12.2182	https://www.genecards.org/cgi-bin/carddisp.pl?gene=ADGRB2
NRP1	Neuropilin 1	Protein Coding	O14786	56	GC10M033177	12.1913	https://www.genecards.org/cgi-bin/carddisp.pl?gene=NRP1
TGFB1	Transforming Growth Factor Beta 1	Protein Coding	P01137	61	GC19M041301	11.6374	https://www.genecards.org/cgi-bin/carddisp.pl?gene=TGFB1
HGF	Hepatocyte Growth Factor	Protein Coding	P14210	60	GC07M081699	11.5732	https://www.genecards.org/cgi-bin/carddisp.pl?gene=HGF
FLT4	Fms Related Receptor Tyrosine Kinase 4	Protein Coding	P35916	61	GC05M182477	11.5238	https://www.genecards.org/cgi-bin/carddisp.pl?gene=FLT4
SRC	SRC Proto-Oncogene, Non-Receptor Tyrosine Kinase	Protein Coding	P12931	60	GC20P037344	11.5009	https://www.genecards.org/cgi-bin/carddisp.pl?gene=SRC
COL18A1	Collagen Type XVIII Alpha 1 Chain	Protein Coding	P39060	55	GC21P045405	11.4724	https://www.genecards.org/cgi-bin/carddisp.pl?gene=COL18A1
PGF	Placental Growth Factor	Protein Coding	P49763	53	GC14M074941	11.4054	https://www.genecards.org/cgi-bin/carddisp.pl?gene=PGF
IL6	Interleukin 6	Protein Coding	P05231	60	GC07P022725	11.0647	https://www.genecards.org/cgi-bin/carddisp.pl?gene=IL6
SERPINF1	Serpin Family F Member 1	Protein Coding	P36955	53	GC17P100163	10.9988	https://www.genecards.org/cgi-bin/carddisp.pl?gene=SERPINF1
STAT3	Signal Transducer And Activator Of Transcription 3	Protein Coding	P40763	62	GC17M042313	10.9159	https://www.genecards.org/cgi-bin/carddisp.pl?gene=STAT3
ITGAV	Integrin Subunit Alpha V	Protein Coding	P06756	56	GC02P186589	10.1439	https://www.genecards.org/cgi-bin/carddisp.pl?gene=ITGAV
ITGB3	Integrin Subunit Beta 3	Protein Coding	P05106	61	GC17P101809	10.0542	https://www.genecards.org/cgi-bin/carddisp.pl?gene=ITGB3
VASH1	Vasohibin 1	Protein Coding	Q7L8A9	43	GC14P076761	9.98993	https://www.genecards.org/cgi-bin/carddisp.pl?gene=VASH1
PDGFRB	Platelet Derived Growth Factor Receptor Beta	Protein Coding	P09619	62	GC05M150113	9.97712	https://www.genecards.org/cgi-bin/carddisp.pl?gene=PDGFRB
EGFR	Epidermal Growth Factor Receptor	Protein Coding	P00533	63	GC07P055019	9.79558	https://www.genecards.org/cgi-bin/carddisp.pl?gene=EGFR
VEGFD	Vascular Endothelial Growth Factor D	Protein Coding	O43915	49	GC0XM015345	9.79534	https://www.genecards.org/cgi-bin/carddisp.pl?gene=VEGFD
CDH5	Cadherin 5	Protein Coding	P33151	55	GC16P066366	9.74695	https://www.genecards.org/cgi-bin/carddisp.pl?gene=CDH5
PECAM1	Platelet And Endothelial Cell Adhesion Molecule 1	Protein Coding	P16284	50	GC17M064319	9.74004	https://www.genecards.org/cgi-bin/carddisp.pl?gene=PECAM1
HPSE	Heparanase	Protein Coding	Q9Y251	52	GC04M083292	9.58511	https://www.genecards.org/cgi-bin/carddisp.pl?gene=HPSE
CTNNB1	Catenin Beta 1	Protein Coding	P35222	62	GC03P041194	9.58494	https://www.genecards.org/cgi-bin/carddisp.pl?gene=CTNNB1
ITGB1	Integrin Subunit Beta 1	Protein Coding	P05556	58	GC10M035364	9.57639	https://www.genecards.org/cgi-bin/carddisp.pl?gene=ITGB1
MAPK1	Mitogen-Activated Protein Kinase 1	Protein Coding	P28482	61	GC22M021759	9.54829	https://www.genecards.org/cgi-bin/carddisp.pl?gene=MAPK1
FGFR1	Fibroblast Growth Factor Receptor 1	Protein Coding	P11362	63	GC08M038400	9.41073	https://www.genecards.org/cgi-bin/carddisp.pl?gene=FGFR1
TNF	Tumor Necrosis Factor	Protein Coding	P01375	61	GC06P125492	9.37824	https://www.genecards.org/cgi-bin/carddisp.pl?gene=TNF
EPO	Erythropoietin	Protein Coding	P01588	51	GC07P100720	9.32861	https://www.genecards.org/cgi-bin/carddisp.pl?gene=EPO
ISM1	Isthmin 1	Protein Coding	B1AKI9	41	GC20P013221	9.11494	https://www.genecards.org/cgi-bin/carddisp.pl?gene=ISM1
FGF1	Fibroblast Growth Factor 1	Protein Coding	P05230	56	GC05M142555	8.96047	https://www.genecards.org/cgi-bin/carddisp.pl?gene=FGF1
FGFR2	Fibroblast Growth Factor Receptor 2	Protein Coding	P21802	64	GC10M121478	8.95859	https://www.genecards.org/cgi-bin/carddisp.pl?gene=FGFR2
VEGFB	Vascular Endothelial Growth Factor B	Protein Coding	P49765	52	GC11P064234	8.92127	https://www.genecards.org/cgi-bin/carddisp.pl?gene=VEGFB
DLL4	Delta Like Canonical Notch Ligand 4	Protein Coding	Q9NR61	55	GC15P040929	8.86635	https://www.genecards.org/cgi-bin/carddisp.pl?gene=DLL4
ANG	Angiogenin	Protein Coding	P03950	54	GC14P043150	8.8037	https://www.genecards.org/cgi-bin/carddisp.pl?gene=ANG
TP53	Tumor Protein P53	Protein Coding	P04637	62	GC17M007661	8.79441	https://www.genecards.org/cgi-bin/carddisp.pl?gene=TP53
GDF2	Growth Differentiation Factor 2	Protein Coding	Q9UK05	52	GC10P047322	8.7882	https://www.genecards.org/cgi-bin/carddisp.pl?gene=GDF2
ACVRL1	Activin A Receptor Like Type 1	Protein Coding	P37023	59	GC12P051906	8.73846	https://www.genecards.org/cgi-bin/carddisp.pl?gene=ACVRL1
CCL2	C-C Motif Chemokine Ligand 2	Protein Coding	P13500	58	GC17P034255	8.7155	https://www.genecards.org/cgi-bin/carddisp.pl?gene=CCL2
TIMP1	TIMP Metallopeptidase Inhibitor 1	Protein Coding	P01033	54	GC0XP056576	8.68812	https://www.genecards.org/cgi-bin/carddisp.pl?gene=TIMP1
ETS1	ETS Proto-Oncogene 1, Transcription Factor	Protein Coding	P14921	56	GC11M128458	8.67817	https://www.genecards.org/cgi-bin/carddisp.pl?gene=ETS1
NOTCH1	Notch Receptor 1	Protein Coding	P46531	61	GC09M138590	8.65909	https://www.genecards.org/cgi-bin/carddisp.pl?gene=NOTCH1
TIMP2	TIMP Metallopeptidase Inhibitor 2	Protein Coding	P16035	50	GC17M078852	8.33175	https://www.genecards.org/cgi-bin/carddisp.pl?gene=TIMP2
PDGFB	Platelet Derived Growth Factor Subunit B	Protein Coding	P01127	60	GC22M075721	8.19249	https://www.genecards.org/cgi-bin/carddisp.pl?gene=PDGFB
CCN1	Cellular Communication Network Factor 1	Protein Coding	O00622	49	GC01P085585	8.12206	https://www.genecards.org/cgi-bin/carddisp.pl?gene=CCN1
EPAS1	Endothelial PAS Domain Protein 1	Protein Coding	Q99814	59	GC02P046293	8.04962	https://www.genecards.org/cgi-bin/carddisp.pl?gene=EPAS1
CD36	CD36 Molecule	Protein Coding	P16671	58	GC07P080369	8.02306	https://www.genecards.org/cgi-bin/carddisp.pl?gene=CD36
MMP14	Matrix Metallopeptidase 14	Protein Coding	P50281	59	GC14P043342	7.97846	https://www.genecards.org/cgi-bin/carddisp.pl?gene=MMP14
TGFB2	Transforming Growth Factor Beta 2	Protein Coding	P61812	60	GC01P218345	7.97044	https://www.genecards.org/cgi-bin/carddisp.pl?gene=TGFB2
PTK2	Protein Tyrosine Kinase 2	Protein Coding	Q05397	56	GC08M140657	7.87038	https://www.genecards.org/cgi-bin/carddisp.pl?gene=PTK2
BAIAP2	BAR/IMD Domain Containing Adaptor Protein 2	Protein Coding	Q9UQB8	50	GC17P081035	7.81728	https://www.genecards.org/cgi-bin/carddisp.pl?gene=BAIAP2
ITGA5	Integrin Subunit Alpha 5	Protein Coding	P08648	56	GC12M055747	7.7986	https://www.genecards.org/cgi-bin/carddisp.pl?gene=ITGA5
VHL	Von Hippel-Lindau Tumor Suppressor	Protein Coding	P40337	56	GC03P020237	7.79523	https://www.genecards.org/cgi-bin/carddisp.pl?gene=VHL
CXCL12	C-X-C Motif Chemokine Ligand 12	Protein Coding	P48061	54	GC10M044370	7.77653	https://www.genecards.org/cgi-bin/carddisp.pl?gene=CXCL12
JAK2	Janus Kinase 2	Protein Coding	O60674	62	GC09P004985	7.77076	https://www.genecards.org/cgi-bin/carddisp.pl?gene=JAK2
ARNT	Aryl Hydrocarbon Receptor Nuclear Translocator	Protein Coding	P27540	54	GC01M150809	7.76902	https://www.genecards.org/cgi-bin/carddisp.pl?gene=ARNT
TIE1	Tyrosine Kinase With Immunoglobulin Like And EGF Like Domains 1	Protein Coding	P35590	54	GC01P043300	7.72294	https://www.genecards.org/cgi-bin/carddisp.pl?gene=TIE1
EFNB2	Ephrin B2	Protein Coding	P52799	52	GC13M106489	7.59377	https://www.genecards.org/cgi-bin/carddisp.pl?gene=EFNB2
PIK3CG	Phosphatidylinositol-4,5-Bisphosphate 3-Kinase Catalytic Subunit Gamma	Protein Coding	P48736	57	GC07P106865	7.4796	https://www.genecards.org/cgi-bin/carddisp.pl?gene=PIK3CG
SMAD4	SMAD Family Member 4	Protein Coding	Q13485	61	GC18P051028	7.42249	https://www.genecards.org/cgi-bin/carddisp.pl?gene=SMAD4
F3	Coagulation Factor III, Tissue Factor	Protein Coding	P13726	54	GC01M094825	7.35209	https://www.genecards.org/cgi-bin/carddisp.pl?gene=F3
IL1B	Interleukin 1 Beta	Protein Coding	P01584	56	GC02M112829	7.32629	https://www.genecards.org/cgi-bin/carddisp.pl?gene=IL1B
FN1	Fibronectin 1	Protein Coding	P02751	59	GC02M215360	7.26918	https://www.genecards.org/cgi-bin/carddisp.pl?gene=FN1
PIK3CA	Phosphatidylinositol-4,5-Bisphosphate 3-Kinase Catalytic Subunit Alpha	Protein Coding	P42336	61	GC03P179148	7.26628	https://www.genecards.org/cgi-bin/carddisp.pl?gene=PIK3CA
BMP6	Bone Morphogenetic Protein 6	Protein Coding	P22004	53	GC06P007726	7.23648	https://www.genecards.org/cgi-bin/carddisp.pl?gene=BMP6
ANPEP	Alanyl Aminopeptidase, Membrane	Protein Coding	P15144	58	GC15M089784	7.17985	https://www.genecards.org/cgi-bin/carddisp.pl?gene=ANPEP
EPHA2	EPH Receptor A2	Protein Coding	P29317	61	GC01M016124	7.11625	https://www.genecards.org/cgi-bin/carddisp.pl?gene=EPHA2
EPHB4	EPH Receptor B4	Protein Coding	P54760	62	GC07M105015	7.10317	https://www.genecards.org/cgi-bin/carddisp.pl?gene=EPHB4
NDP	Norrin Cystine Knot Growth Factor NDP	Protein Coding	Q00604	50	GC0XM043948	7.03667	https://www.genecards.org/cgi-bin/carddisp.pl?gene=NDP
JUN	Jun Proto-Oncogene, AP-1 Transcription Factor Subunit	Protein Coding	P05412	58	GC01M058780	7.03257	https://www.genecards.org/cgi-bin/carddisp.pl?gene=JUN
CCN2	Cellular Communication Network Factor 2	Protein Coding	P29279	54	GC06M131948	7.0288	https://www.genecards.org/cgi-bin/carddisp.pl?gene=CCN2
PRKCA	Protein Kinase C Alpha	Protein Coding	P17252	59	GC17P066302	7.02243	https://www.genecards.org/cgi-bin/carddisp.pl?gene=PRKCA
MET	MET Proto-Oncogene, Receptor Tyrosine Kinase	Protein Coding	P08581	63	GC07P116672	6.99249	https://www.genecards.org/cgi-bin/carddisp.pl?gene=MET
SPP1	Secreted Phosphoprotein 1	Protein Coding	P10451	54	GC04P087975	6.9859	https://www.genecards.org/cgi-bin/carddisp.pl?gene=SPP1
PLAU	Plasminogen Activator, Urokinase	Protein Coding	P00749	60	GC10P073909	6.89377	https://www.genecards.org/cgi-bin/carddisp.pl?gene=PLAU
SETD2	SET Domain Containing 2, Histone Lysine Methyltransferase	Protein Coding	Q9BYW2	56	GC03M047033	6.89148	https://www.genecards.org/cgi-bin/carddisp.pl?gene=SETD2
VWF	Von Willebrand Factor	Protein Coding	P04275	56	GC12M027734	6.83625	https://www.genecards.org/cgi-bin/carddisp.pl?gene=VWF
NOS2	Nitric Oxide Synthase 2	Protein Coding	P35228	58	GC17M027756	6.81487	https://www.genecards.org/cgi-bin/carddisp.pl?gene=NOS2
ID1	Inhibitor Of DNA Binding 1	Protein Coding	P41134	49	GC20P031605	6.80225	https://www.genecards.org/cgi-bin/carddisp.pl?gene=ID1
TGFA	Transforming Growth Factor Alpha	Protein Coding	P01135	54	GC02M070447	6.76546	https://www.genecards.org/cgi-bin/carddisp.pl?gene=TGFA
PDGFRA	Platelet Derived Growth Factor Receptor Alpha	Protein Coding	P16234	62	GC04P054229	6.7175	https://www.genecards.org/cgi-bin/carddisp.pl?gene=PDGFRA
SERPINE1	Serpin Family E Member 1	Protein Coding	P05121	59	GC07P101127	6.69022	https://www.genecards.org/cgi-bin/carddisp.pl?gene=SERPINE1
ACE	Angiotensin I Converting Enzyme	Protein Coding	P12821	60	GC17P063477	6.66744	https://www.genecards.org/cgi-bin/carddisp.pl?gene=ACE
AKT3	AKT Serine/Threonine Kinase 3	Protein Coding	Q9Y243	63	GC01M243488	6.65817	https://www.genecards.org/cgi-bin/carddisp.pl?gene=AKT3
TGFBR1	Transforming Growth Factor Beta Receptor 1	Protein Coding	P36897	62	GC09P099696	6.54896	https://www.genecards.org/cgi-bin/carddisp.pl?gene=TGFBR1
EGF	Epidermal Growth Factor	Protein Coding	P01133	60	GC04P109912	6.54795	https://www.genecards.org/cgi-bin/carddisp.pl?gene=EGF
VTN	Vitronectin	Protein Coding	P04004	52	GC17M071093	6.52247	https://www.genecards.org/cgi-bin/carddisp.pl?gene=VTN
COL4A2	Collagen Type IV Alpha 2 Chain	Protein Coding	P08572	55	GC13P110305	6.51329	https://www.genecards.org/cgi-bin/carddisp.pl?gene=COL4A2
TIMP3	TIMP Metallopeptidase Inhibitor 3	Protein Coding	P35625	52	GC22P064973	6.50113	https://www.genecards.org/cgi-bin/carddisp.pl?gene=TIMP3
MAPK3	Mitogen-Activated Protein Kinase 3	Protein Coding	P27361	57	GC16M043239	6.47796	https://www.genecards.org/cgi-bin/carddisp.pl?gene=MAPK3
MAPK14	Mitogen-Activated Protein Kinase 14	Protein Coding	Q16539	59	GC06P125627	6.45469	https://www.genecards.org/cgi-bin/carddisp.pl?gene=MAPK14
BAIAP3	BAI1 Associated Protein 3	Protein Coding	O94812	44	GC16P001333	6.40861	https://www.genecards.org/cgi-bin/carddisp.pl?gene=BAIAP3
VASH2	Vasohibin 2	Protein Coding	Q86V25	42	GC01P212950	6.39359	https://www.genecards.org/cgi-bin/carddisp.pl?gene=VASH2
ECM1	Extracellular Matrix Protein 1	Protein Coding	Q16610	53	GC01P150508	6.38228	https://www.genecards.org/cgi-bin/carddisp.pl?gene=ECM1
NFKB1	Nuclear Factor Kappa B Subunit 1	Protein Coding	P19838	61	GC04P102501	6.38118	https://www.genecards.org/cgi-bin/carddisp.pl?gene=NFKB1
PF4	Platelet Factor 4	Protein Coding	P02776	49	GC04M073980	6.38002	https://www.genecards.org/cgi-bin/carddisp.pl?gene=PF4
THBS2	Thrombospondin 2	Protein Coding	P35442	55	GC06M169215	6.34604	https://www.genecards.org/cgi-bin/carddisp.pl?gene=THBS2
PTEN	Phosphatase And Tensin Homolog	Protein Coding	P60484	60	GC10P106636	6.33487	https://www.genecards.org/cgi-bin/carddisp.pl?gene=PTEN
COL4A3	Collagen Type IV Alpha 3 Chain	Protein Coding	Q01955	55	GC02P227164	6.31652	https://www.genecards.org/cgi-bin/carddisp.pl?gene=COL4A3
CD34	CD34 Molecule	Protein Coding	P28906	54	GC01M207880	6.29175	https://www.genecards.org/cgi-bin/carddisp.pl?gene=CD34
ADM	Adrenomedullin	Protein Coding	P35318	54	GC11P010531	6.28776	https://www.genecards.org/cgi-bin/carddisp.pl?gene=ADM
HMOX1	Heme Oxygenase 1	Protein Coding	P09601	61	GC22P035380	6.27583	https://www.genecards.org/cgi-bin/carddisp.pl?gene=HMOX1
NRP2	Neuropilin 2	Protein Coding	O60462	52	GC02P205681	6.2374	https://www.genecards.org/cgi-bin/carddisp.pl?gene=NRP2
TNC	Tenascin C	Protein Coding	P24821	58	GC09M115019	6.18038	https://www.genecards.org/cgi-bin/carddisp.pl?gene=TNC
ANGPT4	Angiopoietin 4	Protein Coding	Q9Y264	48	GC20M000869	6.13624	https://www.genecards.org/cgi-bin/carddisp.pl?gene=ANGPT4
MTOR	Mechanistic Target Of Rapamycin Kinase	Protein Coding	P42345	64	GC01M011106	6.08207	https://www.genecards.org/cgi-bin/carddisp.pl?gene=MTOR
MMRN2	Multimerin 2	Protein Coding	Q9H8L6	38	GC10M086935	6.0635	https://www.genecards.org/cgi-bin/carddisp.pl?gene=MMRN2
ERBB2	Erb-B2 Receptor Tyrosine Kinase 2	Protein Coding	P04626	63	GC17P039687	6.01404	https://www.genecards.org/cgi-bin/carddisp.pl?gene=ERBB2
LEP	Leptin	Protein Coding	P41159	55	GC07P128241	6.00925	https://www.genecards.org/cgi-bin/carddisp.pl?gene=LEP
CASP3	Caspase 3	Protein Coding	P42574	58	GC04M184627	5.95969	https://www.genecards.org/cgi-bin/carddisp.pl?gene=CASP3
CEACAM1	CEA Cell Adhesion Molecule 1	Protein Coding	P13688	53	GC19M042507	5.92405	https://www.genecards.org/cgi-bin/carddisp.pl?gene=CEACAM1
JAG1	Jagged Canonical Notch Ligand 1	Protein Coding	P78504	59	GC20M010637	5.84378	https://www.genecards.org/cgi-bin/carddisp.pl?gene=JAG1
CD47	CD47 Molecule	Protein Coding	Q08722	53	GC03M108043	5.84153	https://www.genecards.org/cgi-bin/carddisp.pl?gene=CD47
KIT	KIT Proto-Oncogene, Receptor Tyrosine Kinase	Protein Coding	P10721	62	GC04P054657	5.8349	https://www.genecards.org/cgi-bin/carddisp.pl?gene=KIT
RHOA	Ras Homolog Family Member A	Protein Coding	P61586	58	GC03M049359	5.83033	https://www.genecards.org/cgi-bin/carddisp.pl?gene=RHOA
ANGPTL3	Angiopoietin Like 3	Protein Coding	Q9Y5C1	56	GC01P062597	5.80189	https://www.genecards.org/cgi-bin/carddisp.pl?gene=ANGPTL3
FGFR3	Fibroblast Growth Factor Receptor 3	Protein Coding	P22607	63	GC04P003013	5.79252	https://www.genecards.org/cgi-bin/carddisp.pl?gene=FGFR3
EGLN1	Egl-9 Family Hypoxia Inducible Factor 1	Protein Coding	Q9GZT9	58	GC01M231363	5.72734	https://www.genecards.org/cgi-bin/carddisp.pl?gene=EGLN1
FZD4	Frizzled Class Receptor 4	Protein Coding	Q9ULV1	57	GC11M086945	5.71889	https://www.genecards.org/cgi-bin/carddisp.pl?gene=FZD4
RECK	Reversion Inducing Cysteine Rich Protein With Kazal Motifs	Protein Coding	O95980	49	GC09P036036	5.69335	https://www.genecards.org/cgi-bin/carddisp.pl?gene=RECK
CXCR4	C-X-C Motif Chemokine Receptor 4	Protein Coding	P61073	61	GC02M136114	5.679	https://www.genecards.org/cgi-bin/carddisp.pl?gene=CXCR4
HRG	Histidine Rich Glycoprotein	Protein Coding	P04196	52	GC03P186660	5.66868	https://www.genecards.org/cgi-bin/carddisp.pl?gene=HRG
TGFBR2	Transforming Growth Factor Beta Receptor 2	Protein Coding	P37173	61	GC03P030623	5.62397	https://www.genecards.org/cgi-bin/carddisp.pl?gene=TGFBR2
MMP1	Matrix Metallopeptidase 1	Protein Coding	P03956	58	GC11M121934	5.61944	https://www.genecards.org/cgi-bin/carddisp.pl?gene=MMP1
PTN	Pleiotrophin	Protein Coding	P21246	50	GC07M137227	5.6104	https://www.genecards.org/cgi-bin/carddisp.pl?gene=PTN
RAC1	Rac Family Small GTPase 1	Protein Coding	P63000	57	GC07P010187	5.53972	https://www.genecards.org/cgi-bin/carddisp.pl?gene=RAC1
ADAMTS1	ADAM Metallopeptidase With Thrombospondin Type 1 Motif 1	Protein Coding	Q9UHI8	52	GC21M026835	5.53909	https://www.genecards.org/cgi-bin/carddisp.pl?gene=ADAMTS1
AKT2	AKT Serine/Threonine Kinase 2	Protein Coding	P31751	62	GC19M040230	5.49077	https://www.genecards.org/cgi-bin/carddisp.pl?gene=AKT2
EPHB2	EPH Receptor B2	Protein Coding	P29323	60	GC01P022710	5.48612	https://www.genecards.org/cgi-bin/carddisp.pl?gene=EPHB2
TNMD	Tenomodulin	Protein Coding	Q9H2S6	41	GC0XP100584	5.46661	https://www.genecards.org/cgi-bin/carddisp.pl?gene=TNMD
PROK1	Prokineticin 1	Protein Coding	P58294	44	GC01P110451	5.43171	https://www.genecards.org/cgi-bin/carddisp.pl?gene=PROK1
RELA	RELA Proto-Oncogene, NF-KB Subunit	Protein Coding	Q04206	59	GC11M065653	5.42361	https://www.genecards.org/cgi-bin/carddisp.pl?gene=RELA
BSG	Basigin (Ok Blood Group)	Protein Coding	P35613	53	GC19P000571	5.40065	https://www.genecards.org/cgi-bin/carddisp.pl?gene=BSG
WARS1	Tryptophanyl-TRNA Synthetase 1	Protein Coding	P23381	54	GC14M118710	5.40016	https://www.genecards.org/cgi-bin/carddisp.pl?gene=WARS1
PTGS1	Prostaglandin-Endoperoxide Synthase 1	Protein Coding	P23219	55	GC09P122370	5.38585	https://www.genecards.org/cgi-bin/carddisp.pl?gene=PTGS1
RHOJ	Ras Homolog Family Member J	Protein Coding	Q9H4E5	44	GC14P063204	5.37701	https://www.genecards.org/cgi-bin/carddisp.pl?gene=RHOJ
BIRC5	Baculoviral IAP Repeat Containing 5	Protein Coding	O15392	54	GC17P078214	5.34808	https://www.genecards.org/cgi-bin/carddisp.pl?gene=BIRC5
MMP13	Matrix Metallopeptidase 13	Protein Coding	P45452	58	GC11M102942	5.32364	https://www.genecards.org/cgi-bin/carddisp.pl?gene=MMP13
CXCL10	C-X-C Motif Chemokine Ligand 10	Protein Coding	P02778	53	GC04M076021	5.32322	https://www.genecards.org/cgi-bin/carddisp.pl?gene=CXCL10
PPARG	Peroxisome Proliferator Activated Receptor Gamma	Protein Coding	P37231	61	GC03P012287	5.31517	https://www.genecards.org/cgi-bin/carddisp.pl?gene=PPARG
SOD2	Superoxide Dismutase 2	Protein Coding	P04179	56	GC06M159669	5.28887	https://www.genecards.org/cgi-bin/carddisp.pl?gene=SOD2
ADAMTSL1	ADAMTS Like 1	Protein Coding	Q8N6G6	49	GC09P017906	5.283	https://www.genecards.org/cgi-bin/carddisp.pl?gene=ADAMTSL1
MMP7	Matrix Metallopeptidase 7	Protein Coding	P09237	56	GC11M121929	5.24517	https://www.genecards.org/cgi-bin/carddisp.pl?gene=MMP7
COL4A1	Collagen Type IV Alpha 1 Chain	Protein Coding	P02462	56	GC13M110148	5.23755	https://www.genecards.org/cgi-bin/carddisp.pl?gene=COL4A1
BCL2	BCL2 Apoptosis Regulator	Protein Coding	P10415	59	GC18M063123	5.22143	https://www.genecards.org/cgi-bin/carddisp.pl?gene=BCL2
CNMD	Chondromodulin	Protein Coding	O75829	45	GC13M052704	5.20824	https://www.genecards.org/cgi-bin/carddisp.pl?gene=CNMD
AIMP1	Aminoacyl TRNA Synthetase Complex Interacting Multifunctional Protein 1	Protein Coding	Q12904	54	GC04P106315	5.19996	https://www.genecards.org/cgi-bin/carddisp.pl?gene=AIMP1
AGTR1	Angiotensin II Receptor Type 1	Protein Coding	P30556	60	GC03P148697	5.16366	https://www.genecards.org/cgi-bin/carddisp.pl?gene=AGTR1
PDGFA	Platelet Derived Growth Factor Subunit A	Protein Coding	P04085	52	GC07M000497	5.15539	https://www.genecards.org/cgi-bin/carddisp.pl?gene=PDGFA
EPHA1	EPH Receptor A1	Protein Coding	P21709	55	GC07M143390	5.13757	https://www.genecards.org/cgi-bin/carddisp.pl?gene=EPHA1
SP1	Sp1 Transcription Factor	Protein Coding	P08047	55	GC12P053380	5.10769	https://www.genecards.org/cgi-bin/carddisp.pl?gene=SP1
PRKD1	Protein Kinase D1	Protein Coding	Q15139	57	GC14M029576	5.06933	https://www.genecards.org/cgi-bin/carddisp.pl?gene=PRKD1
ANGPTL4	Angiopoietin Like 4	Protein Coding	Q9BY76	52	GC19P008363	5.06639	https://www.genecards.org/cgi-bin/carddisp.pl?gene=ANGPTL4
BMP4	Bone Morphogenetic Protein 4	Protein Coding	P12644	58	GC14M053949	5.03526	https://www.genecards.org/cgi-bin/carddisp.pl?gene=BMP4
MMP3	Matrix Metallopeptidase 3	Protein Coding	P08254	58	GC11M102835	5.03518	https://www.genecards.org/cgi-bin/carddisp.pl?gene=MMP3
IFNG	Interferon Gamma	Protein Coding	P01579	59	GC12M068154	5.03141	https://www.genecards.org/cgi-bin/carddisp.pl?gene=IFNG
MYC	MYC Proto-Oncogene, BHLH Transcription Factor	Protein Coding	P01106	61	GC08P127735	5.01965	https://www.genecards.org/cgi-bin/carddisp.pl?gene=MYC
S1PR1	Sphingosine-1-Phosphate Receptor 1	Protein Coding	P21453	54	GC01P101236	4.97745	https://www.genecards.org/cgi-bin/carddisp.pl?gene=S1PR1
ROBO4	Roundabout Guidance Receptor 4	Protein Coding	Q8WZ75	52	GC11M124883	4.95259	https://www.genecards.org/cgi-bin/carddisp.pl?gene=ROBO4
UNC5B	Unc-5 Netrin Receptor B	Protein Coding	Q8IZJ1	44	GC10P071212	4.91835	https://www.genecards.org/cgi-bin/carddisp.pl?gene=UNC5B
AGGF1	Angiogenic Factor With G-Patch And FHA Domains 1	Protein Coding	Q8N302	49	GC05P077029	4.91007	https://www.genecards.org/cgi-bin/carddisp.pl?gene=AGGF1
EFNA1	Ephrin A1	Protein Coding	P20827	51	GC01P155127	4.89921	https://www.genecards.org/cgi-bin/carddisp.pl?gene=EFNA1
TNFSF12	TNF Superfamily Member 12	Protein Coding	O43508	47	GC17P100462	4.89803	https://www.genecards.org/cgi-bin/carddisp.pl?gene=TNFSF12
F2R	Coagulation Factor II Thrombin Receptor	Protein Coding	P25116	55	GC05P076716	4.86354	https://www.genecards.org/cgi-bin/carddisp.pl?gene=F2R
IFNA1	Interferon Alpha 1	Protein Coding	P01562	48	GC09P021743	4.8633	https://www.genecards.org/cgi-bin/carddisp.pl?gene=IFNA1
IGF1R	Insulin Like Growth Factor 1 Receptor	Protein Coding	P08069	63	GC15P098648	4.8632	https://www.genecards.org/cgi-bin/carddisp.pl?gene=IGF1R
ZC3H12A	Zinc Finger CCCH-Type Containing 12A	Protein Coding	Q5D1E8	47	GC01P037474	4.86028	https://www.genecards.org/cgi-bin/carddisp.pl?gene=ZC3H12A
RPS6KB1	Ribosomal Protein S6 Kinase B1	Protein Coding	P23443	58	GC17P059893	4.83587	https://www.genecards.org/cgi-bin/carddisp.pl?gene=RPS6KB1
VCAM1	Vascular Cell Adhesion Molecule 1	Protein Coding	P19320	55	GC01P100719	4.8113	https://www.genecards.org/cgi-bin/carddisp.pl?gene=VCAM1
PRKD2	Protein Kinase D2	Protein Coding	Q9BZL6	53	GC19M046674	4.76858	https://www.genecards.org/cgi-bin/carddisp.pl?gene=PRKD2
DCN	Decorin	Protein Coding	P07585	56	GC12M091140	4.76547	https://www.genecards.org/cgi-bin/carddisp.pl?gene=DCN
HSPG2	Heparan Sulfate Proteoglycan 2	Protein Coding	P98160	56	GC01M021822	4.74441	https://www.genecards.org/cgi-bin/carddisp.pl?gene=HSPG2
PCNA	Proliferating Cell Nuclear Antigen	Protein Coding	P12004	59	GC20M005114	4.72153	https://www.genecards.org/cgi-bin/carddisp.pl?gene=PCNA
RUNX2	RUNX Family Transcription Factor 2	Protein Coding	Q13950	55	GC06P125726	4.69665	https://www.genecards.org/cgi-bin/carddisp.pl?gene=RUNX2
ICAM1	Intercellular Adhesion Molecule 1	Protein Coding	P05362	59	GC19P102315	4.68853	https://www.genecards.org/cgi-bin/carddisp.pl?gene=ICAM1
IGF1	Insulin Like Growth Factor 1	Protein Coding	P05019	57	GC12M102395	4.68725	https://www.genecards.org/cgi-bin/carddisp.pl?gene=IGF1
CSF1	Colony Stimulating Factor 1	Protein Coding	P09603	53	GC01P109911	4.68191	https://www.genecards.org/cgi-bin/carddisp.pl?gene=CSF1
RAF1	Raf-1 Proto-Oncogene, Serine/Threonine Kinase	Protein Coding	P04049	62	GC03M012583	4.68054	https://www.genecards.org/cgi-bin/carddisp.pl?gene=RAF1
LRP5	LDL Receptor Related Protein 5	Protein Coding	O75197	58	GC11P068298	4.67909	https://www.genecards.org/cgi-bin/carddisp.pl?gene=LRP5
PDE3B	Phosphodiesterase 3B	Protein Coding	Q13370	51	GC11P014643	4.67867	https://www.genecards.org/cgi-bin/carddisp.pl?gene=PDE3B
HSP90AA1	Heat Shock Protein 90 Alpha Family Class A Member 1	Protein Coding	P07900	60	GC14M102080	4.67542	https://www.genecards.org/cgi-bin/carddisp.pl?gene=HSP90AA1
PLAUR	Plasminogen Activator, Urokinase Receptor	Protein Coding	Q03405	53	GC19M043646	4.66157	https://www.genecards.org/cgi-bin/carddisp.pl?gene=PLAUR
RASA1	RAS P21 Protein Activator 1	Protein Coding	P20936	55	GC05P087267	4.64907	https://www.genecards.org/cgi-bin/carddisp.pl?gene=RASA1
EDIL3	EGF Like Repeats And Discoidin Domains 3	Protein Coding	O43854	45	GC05M083940	4.64261	https://www.genecards.org/cgi-bin/carddisp.pl?gene=EDIL3
CCND1	Cyclin D1	Protein Coding	P24385	62	GC11P069641	4.6143	https://www.genecards.org/cgi-bin/carddisp.pl?gene=CCND1
SERPINB5	Serpin Family B Member 5	Protein Coding	P36952	52	GC18P063476	4.60858	https://www.genecards.org/cgi-bin/carddisp.pl?gene=SERPINB5
CA9	Carbonic Anhydrase 9	Protein Coding	Q16790	55	GC09P035673	4.60082	https://www.genecards.org/cgi-bin/carddisp.pl?gene=CA9
CALR	Calreticulin	Protein Coding	P27797	60	GC19P012938	4.58781	https://www.genecards.org/cgi-bin/carddisp.pl?gene=CALR
EGFL7	EGF Like Domain Multiple 7	Protein Coding	Q9UHF1	44	GC09P136658	4.58414	https://www.genecards.org/cgi-bin/carddisp.pl?gene=EGFL7
IL10	Interleukin 10	Protein Coding	P22301	56	GC01M206767	4.58131	https://www.genecards.org/cgi-bin/carddisp.pl?gene=IL10
F2RL1	F2R Like Trypsin Receptor 1	Protein Coding	P55085	52	GC05P076818	4.57008	https://www.genecards.org/cgi-bin/carddisp.pl?gene=F2RL1
TGFB3	Transforming Growth Factor Beta 3	Protein Coding	P10600	56	GC14M075958	4.55843	https://www.genecards.org/cgi-bin/carddisp.pl?gene=TGFB3
TNFSF15	TNF Superfamily Member 15	Protein Coding	O95150	52	GC09M114784	4.54763	https://www.genecards.org/cgi-bin/carddisp.pl?gene=TNFSF15
IL1RN	Interleukin 1 Receptor Antagonist	Protein Coding	P18510	58	GC02P141242	4.54661	https://www.genecards.org/cgi-bin/carddisp.pl?gene=IL1RN
HDAC9	Histone Deacetylase 9	Protein Coding	Q9UKV0	58	GC07P018086	4.54597	https://www.genecards.org/cgi-bin/carddisp.pl?gene=HDAC9
SMAD1	SMAD Family Member 1	Protein Coding	Q15797	52	GC04P145481	4.53244	https://www.genecards.org/cgi-bin/carddisp.pl?gene=SMAD1
CSF3	Colony Stimulating Factor 3	Protein Coding	P09919	49	GC17P040015	4.51434	https://www.genecards.org/cgi-bin/carddisp.pl?gene=CSF3
IL1A	Interleukin 1 Alpha	Protein Coding	P01583	54	GC02M112773	4.51091	https://www.genecards.org/cgi-bin/carddisp.pl?gene=IL1A
PRSS23	Serine Protease 23	Protein Coding	O95084	47	GC11P086791	4.50842	https://www.genecards.org/cgi-bin/carddisp.pl?gene=PRSS23
FGFR4	Fibroblast Growth Factor Receptor 4	Protein Coding	P22455	60	GC05P177086	4.50051	https://www.genecards.org/cgi-bin/carddisp.pl?gene=FGFR4
BDNF	Brain Derived Neurotrophic Factor	Protein Coding	P23560	58	GC11M027654	4.49253	https://www.genecards.org/cgi-bin/carddisp.pl?gene=BDNF
NTRK1	Neurotrophic Receptor Tyrosine Kinase 1	Protein Coding	P04629	58	GC01P156815	4.49173	https://www.genecards.org/cgi-bin/carddisp.pl?gene=NTRK1
MCAM	Melanoma Cell Adhesion Molecule	Protein Coding	P43121	50	GC11M119308	4.48714	https://www.genecards.org/cgi-bin/carddisp.pl?gene=MCAM
SDC1	Syndecan 1	Protein Coding	P18827	51	GC02M020200	4.47862	https://www.genecards.org/cgi-bin/carddisp.pl?gene=SDC1
EDN1	Endothelin 1	Protein Coding	P05305	57	GC06P012236	4.4463	https://www.genecards.org/cgi-bin/carddisp.pl?gene=EDN1
TUG1	Taurine Up-Regulated 1	Protein Coding	A0A6I8PU40	32	GC22P030969	4.4383	https://www.genecards.org/cgi-bin/carddisp.pl?gene=TUG1
ADGRA2	Adhesion G Protein-Coupled Receptor A2	Protein Coding	Q96PE1	45	GC08P037891	4.43508	https://www.genecards.org/cgi-bin/carddisp.pl?gene=ADGRA2
ECSCR	Endothelial Cell Surface Expressed Chemotaxis And Apoptosis Regulator	Protein Coding	Q19T08	33	GC05M139448	4.426	https://www.genecards.org/cgi-bin/carddisp.pl?gene=ECSCR
CXCR3	C-X-C Motif Chemokine Receptor 3	Protein Coding	P49682	52	GC0XM071615	4.38337	https://www.genecards.org/cgi-bin/carddisp.pl?gene=CXCR3
CIB1	Calcium And Integrin Binding 1	Protein Coding	Q99828	51	GC15M090229	4.38303	https://www.genecards.org/cgi-bin/carddisp.pl?gene=CIB1
KRIT1	KRIT1 Ankyrin Repeat Containing	Protein Coding	O00522	50	GC07M092198	4.38273	https://www.genecards.org/cgi-bin/carddisp.pl?gene=KRIT1
ABL1	ABL Proto-Oncogene 1, Non-Receptor Tyrosine Kinase	Protein Coding	P00519	61	GC09P130713	4.36835	https://www.genecards.org/cgi-bin/carddisp.pl?gene=ABL1
E2F7	E2F Transcription Factor 7	Protein Coding	Q96AV8	43	GC12M077021	4.33502	https://www.genecards.org/cgi-bin/carddisp.pl?gene=E2F7
PTK2B	Protein Tyrosine Kinase 2 Beta	Protein Coding	Q14289	57	GC08P027311	4.31755	https://www.genecards.org/cgi-bin/carddisp.pl?gene=PTK2B
MDK	Midkine	Protein Coding	P21741	51	GC11P046380	4.31678	https://www.genecards.org/cgi-bin/carddisp.pl?gene=MDK
CAV1	Caveolin 1	Protein Coding	Q03135	57	GC07P116524	4.31438	https://www.genecards.org/cgi-bin/carddisp.pl?gene=CAV1
APLN	Apelin	Protein Coding	Q9ULZ1	45	GC0XM129645	4.31187	https://www.genecards.org/cgi-bin/carddisp.pl?gene=APLN
COL15A1	Collagen Type XV Alpha 1 Chain	Protein Coding	P39059	45	GC09P098943	4.30967	https://www.genecards.org/cgi-bin/carddisp.pl?gene=COL15A1
ESR1	Estrogen Receptor 1	Protein Coding	P03372	62	GC06P151656	4.30641	https://www.genecards.org/cgi-bin/carddisp.pl?gene=ESR1
KLK3	Kallikrein Related Peptidase 3	Protein Coding	P07288	55	GC19P050854	4.29965	https://www.genecards.org/cgi-bin/carddisp.pl?gene=KLK3
APLNR	Apelin Receptor	Protein Coding	P35414	51	GC11M057233	4.29823	https://www.genecards.org/cgi-bin/carddisp.pl?gene=APLNR
EZH2	Enhancer Of Zeste 2 Polycomb Repressive Complex 2 Subunit	Protein Coding	Q15910	61	GC07M148807	4.28415	https://www.genecards.org/cgi-bin/carddisp.pl?gene=EZH2
METAP2	Methionyl Aminopeptidase 2	Protein Coding	P50579	51	GC12P095473	4.274	https://www.genecards.org/cgi-bin/carddisp.pl?gene=METAP2
ESM1	Endothelial Cell Specific Molecule 1	Protein Coding	Q9NQ30	47	GC05M054977	4.24544	https://www.genecards.org/cgi-bin/carddisp.pl?gene=ESM1
SEMA4A	Semaphorin 4A	Protein Coding	Q9H3S1	51	GC01P156147	4.23029	https://www.genecards.org/cgi-bin/carddisp.pl?gene=SEMA4A
PTPN11	Protein Tyrosine Phosphatase Non-Receptor Type 11	Protein Coding	Q06124	62	GC12P112418	4.22259	https://www.genecards.org/cgi-bin/carddisp.pl?gene=PTPN11
FOS	Fos Proto-Oncogene, AP-1 Transcription Factor Subunit	Protein Coding	P01100	59	GC14P075278	4.20885	https://www.genecards.org/cgi-bin/carddisp.pl?gene=FOS
MIF	Macrophage Migration Inhibitory Factor	Protein Coding	P14174	56	GC22P023894	4.18638	https://www.genecards.org/cgi-bin/carddisp.pl?gene=MIF
PIK3CB	Phosphatidylinositol-4,5-Bisphosphate 3-Kinase Catalytic Subunit Beta	Protein Coding	P42338	56	GC03M138652	4.1804	https://www.genecards.org/cgi-bin/carddisp.pl?gene=PIK3CB
GREM1	Gremlin 1, DAN Family BMP Antagonist	Protein Coding	O60565	52	GC15P147892	4.17173	https://www.genecards.org/cgi-bin/carddisp.pl?gene=GREM1
PLCG1	Phospholipase C Gamma 1	Protein Coding	P19174	57	GC20P041136	4.168	https://www.genecards.org/cgi-bin/carddisp.pl?gene=PLCG1
MINAR1	Membrane Integral NOTCH2 Associated Receptor 1	Protein Coding	Q9UPX6	31	GC15P148927	4.15891	https://www.genecards.org/cgi-bin/carddisp.pl?gene=MINAR1
COL1A1	Collagen Type I Alpha 1 Chain	Protein Coding	P02452	57	GC17M072174	4.14871	https://www.genecards.org/cgi-bin/carddisp.pl?gene=COL1A1
XBP1	X-Box Binding Protein 1	Protein Coding	P17861	55	GC22M028794	4.14393	https://www.genecards.org/cgi-bin/carddisp.pl?gene=XBP1
NGF	Nerve Growth Factor	Protein Coding	P01138	60	GC01M115285	4.13864	https://www.genecards.org/cgi-bin/carddisp.pl?gene=NGF
BAIAP2L2	BAR/IMD Domain Containing Adaptor Protein 2 Like 2	Protein Coding	Q6UXY1	40	GC22M075043	4.11994	https://www.genecards.org/cgi-bin/carddisp.pl?gene=BAIAP2L2
CXCR2	C-X-C Motif Chemokine Receptor 2	Protein Coding	P25025	59	GC02P218125	4.11794	https://www.genecards.org/cgi-bin/carddisp.pl?gene=CXCR2
JAM3	Junctional Adhesion Molecule 3	Protein Coding	Q9BX67	51	GC11P134068	4.11086	https://www.genecards.org/cgi-bin/carddisp.pl?gene=JAM3
EPHB1	EPH Receptor B1	Protein Coding	P54762	54	GC03P134795	4.10531	https://www.genecards.org/cgi-bin/carddisp.pl?gene=EPHB1
EMP2	Epithelial Membrane Protein 2	Protein Coding	P54851	51	GC16M017915	4.10011	https://www.genecards.org/cgi-bin/carddisp.pl?gene=EMP2
SEMA3E	Semaphorin 3E	Protein Coding	O15041	51	GC07M083363	4.09487	https://www.genecards.org/cgi-bin/carddisp.pl?gene=SEMA3E
RNF213	Ring Finger Protein 213	Protein Coding	Q63HN8	48	GC17P080260	4.08991	https://www.genecards.org/cgi-bin/carddisp.pl?gene=RNF213
ITGB1BP1	Integrin Subunit Beta 1 Binding Protein 1	Protein Coding	O14713	46	GC02M009391	4.08909	https://www.genecards.org/cgi-bin/carddisp.pl?gene=ITGB1BP1
EPOR	Erythropoietin Receptor	Protein Coding	P19235	57	GC19M011377	4.0812	https://www.genecards.org/cgi-bin/carddisp.pl?gene=EPOR
FLT3	Fms Related Receptor Tyrosine Kinase 3	Protein Coding	P36888	61	GC13M028003	4.05978	https://www.genecards.org/cgi-bin/carddisp.pl?gene=FLT3
TMIGD2	Transmembrane And Immunoglobulin Domain Containing 2	Protein Coding	Q96BF3	37	GC19M004292	4.05421	https://www.genecards.org/cgi-bin/carddisp.pl?gene=TMIGD2
AAMP	Angio Associated Migratory Cell Protein	Protein Coding	Q13685	41	GC02M218264	4.04118	https://www.genecards.org/cgi-bin/carddisp.pl?gene=AAMP
IL17F	Interleukin 17F	Protein Coding	Q96PD4	51	GC06M091071	4.03768	https://www.genecards.org/cgi-bin/carddisp.pl?gene=IL17F
ROCK1	Rho Associated Coiled-Coil Containing Protein Kinase 1	Protein Coding	Q13464	57	GC18M032996	4.02737	https://www.genecards.org/cgi-bin/carddisp.pl?gene=ROCK1
VAV3	Vav Guanine Nucleotide Exchange Factor 3	Protein Coding	Q9UKW4	51	GC01M107571	4.02688	https://www.genecards.org/cgi-bin/carddisp.pl?gene=VAV3
SIRT1	Sirtuin 1	Protein Coding	Q96EB6	57	GC10P067884	4.02641	https://www.genecards.org/cgi-bin/carddisp.pl?gene=SIRT1
MKI67	Marker Of Proliferation Ki-67	Protein Coding	P46013	52	GC10M128096	4.02386	https://www.genecards.org/cgi-bin/carddisp.pl?gene=MKI67
CD248	CD248 Molecule	Protein Coding	Q9HCU0	46	GC11M066314	4.01616	https://www.genecards.org/cgi-bin/carddisp.pl?gene=CD248
AMOTL2	Angiomotin Like 2	Protein Coding	Q9Y2J4	43	GC03M134355	3.99961	https://www.genecards.org/cgi-bin/carddisp.pl?gene=AMOTL2
CSF1R	Colony Stimulating Factor 1 Receptor	Protein Coding	P07333	61	GC05M150053	3.98321	https://www.genecards.org/cgi-bin/carddisp.pl?gene=CSF1R
F2	Coagulation Factor II, Thrombin	Protein Coding	P00734	58	GC11P047386	3.98209	https://www.genecards.org/cgi-bin/carddisp.pl?gene=F2
PDCD10	Programmed Cell Death 10	Protein Coding	Q9BUL8	50	GC03M167683	3.96832	https://www.genecards.org/cgi-bin/carddisp.pl?gene=PDCD10
SRPX2	Sushi Repeat Containing Protein X-Linked 2	Protein Coding	O60687	49	GC0XP100648	3.96495	https://www.genecards.org/cgi-bin/carddisp.pl?gene=SRPX2
CRP	C-Reactive Protein	Protein Coding	P02741	54	GC01M160321	3.95489	https://www.genecards.org/cgi-bin/carddisp.pl?gene=CRP
CXCL1	C-X-C Motif Chemokine Ligand 1	Protein Coding	P09341	51	GC04P073869	3.94788	https://www.genecards.org/cgi-bin/carddisp.pl?gene=CXCL1
EP300	E1A Binding Protein P300	Protein Coding	Q09472	61	GC22P065232	3.93972	https://www.genecards.org/cgi-bin/carddisp.pl?gene=EP300
CASP8	Caspase 8	Protein Coding	Q14790	61	GC02P201233	3.92166	https://www.genecards.org/cgi-bin/carddisp.pl?gene=CASP8
NDRG1	N-Myc Downstream Regulated 1	Protein Coding	Q92597	54	GC08M133237	3.91819	https://www.genecards.org/cgi-bin/carddisp.pl?gene=NDRG1
CD44	CD44 Molecule (Indian Blood Group)	Protein Coding	P16070	57	GC11P035139	3.90104	https://www.genecards.org/cgi-bin/carddisp.pl?gene=CD44
IL2	Interleukin 2	Protein Coding	P60568	55	GC04M122451	3.8995	https://www.genecards.org/cgi-bin/carddisp.pl?gene=IL2
PDGFC	Platelet Derived Growth Factor C	Protein Coding	Q9NRA1	51	GC04M156760	3.89931	https://www.genecards.org/cgi-bin/carddisp.pl?gene=PDGFC
STAB1	Stabilin 1	Protein Coding	Q9NY15	47	GC03P052495	3.88018	https://www.genecards.org/cgi-bin/carddisp.pl?gene=STAB1
RAPGEF3	Rap Guanine Nucleotide Exchange Factor 3	Protein Coding	O95398	51	GC12M047736	3.87754	https://www.genecards.org/cgi-bin/carddisp.pl?gene=RAPGEF3
PXN	Paxillin	Protein Coding	P49023	54	GC12M120210	3.87165	https://www.genecards.org/cgi-bin/carddisp.pl?gene=PXN
HIPK2	Homeodomain Interacting Protein Kinase 2	Protein Coding	Q9H2X6	51	GC07M139561	3.83817	https://www.genecards.org/cgi-bin/carddisp.pl?gene=HIPK2
CBL	Cbl Proto-Oncogene	Protein Coding	P22681	60	GC11P119206	3.83282	https://www.genecards.org/cgi-bin/carddisp.pl?gene=CBL
SPARC	Secreted Protein Acidic And Cysteine Rich	Protein Coding	P09486	57	GC05M151661	3.82065	https://www.genecards.org/cgi-bin/carddisp.pl?gene=SPARC
KRAS	KRAS Proto-Oncogene, GTPase	Protein Coding	P01116	61	GC12M028437	3.81495	https://www.genecards.org/cgi-bin/carddisp.pl?gene=KRAS
MAGI1	Membrane Associated Guanylate Kinase, WW And PDZ Domain Containing 1	Protein Coding	Q96QZ7	46	GC03M065330	3.80664	https://www.genecards.org/cgi-bin/carddisp.pl?gene=MAGI1
CHI3L1	Chitinase 3 Like 1	Protein Coding	P36222	54	GC01M203148	3.79535	https://www.genecards.org/cgi-bin/carddisp.pl?gene=CHI3L1
JMJD8	Jumonji Domain Containing 8	Protein Coding	Q96S16	38	GC16M000681	3.78792	https://www.genecards.org/cgi-bin/carddisp.pl?gene=JMJD8
IGFBP3	Insulin Like Growth Factor Binding Protein 3	Protein Coding	P17936	55	GC07M045912	3.77977	https://www.genecards.org/cgi-bin/carddisp.pl?gene=IGFBP3
MEOX2	Mesenchyme Homeobox 2	Protein Coding	P50222	48	GC07M015617	3.76722	https://www.genecards.org/cgi-bin/carddisp.pl?gene=MEOX2
MAPK8	Mitogen-Activated Protein Kinase 8	Protein Coding	P45983	58	GC10P048306	3.75665	https://www.genecards.org/cgi-bin/carddisp.pl?gene=MAPK8
ADIPOQ	Adiponectin, C1Q And Collagen Domain Containing	Protein Coding	Q15848	55	GC03P186842	3.75027	https://www.genecards.org/cgi-bin/carddisp.pl?gene=ADIPOQ
SEMA6A	Semaphorin 6A	Protein Coding	Q9H2E6	47	GC05M116443	3.73155	https://www.genecards.org/cgi-bin/carddisp.pl?gene=SEMA6A
YJEFN3	YjeF N-Terminal Domain Containing 3	Protein Coding	A6XGL0	33	GC19P019528	3.71865	https://www.genecards.org/cgi-bin/carddisp.pl?gene=YJEFN3
HMGB1	High Mobility Group Box 1	Protein Coding	P09429	57	GC13M030456	3.70617	https://www.genecards.org/cgi-bin/carddisp.pl?gene=HMGB1
ING4	Inhibitor Of Growth Family Member 4	Protein Coding	Q9UNL4	41	GC12M006650	3.70422	https://www.genecards.org/cgi-bin/carddisp.pl?gene=ING4
TGIF1	TGFB Induced Factor Homeobox 1	Protein Coding	Q15583	55	GC18P003411	3.69504	https://www.genecards.org/cgi-bin/carddisp.pl?gene=TGIF1
NTN4	Netrin 4	Protein Coding	Q9HB63	43	GC12M095657	3.68868	https://www.genecards.org/cgi-bin/carddisp.pl?gene=NTN4
FASLG	Fas Ligand	Protein Coding	P48023	57	GC01P172659	3.68718	https://www.genecards.org/cgi-bin/carddisp.pl?gene=FASLG
S100A4	S100 Calcium Binding Protein A4	Protein Coding	P26447	53	GC01M153543	3.67705	https://www.genecards.org/cgi-bin/carddisp.pl?gene=S100A4
PLXND1	Plexin D1	Protein Coding	Q9Y4D7	50	GC03M129555	3.67093	https://www.genecards.org/cgi-bin/carddisp.pl?gene=PLXND1
ITGB5	Integrin Subunit Beta 5	Protein Coding	P18084	52	GC03M124761	3.66464	https://www.genecards.org/cgi-bin/carddisp.pl?gene=ITGB5
IL17A	Interleukin 17A	Protein Coding	Q16552	52	GC06P052186	3.65557	https://www.genecards.org/cgi-bin/carddisp.pl?gene=IL17A
RTN4	Reticulon 4	Protein Coding	Q9NQC3	54	GC02M054934	3.65448	https://www.genecards.org/cgi-bin/carddisp.pl?gene=RTN4
TWIST1	Twist Family BHLH Transcription Factor 1	Protein Coding	Q15672	54	GC07M019020	3.65297	https://www.genecards.org/cgi-bin/carddisp.pl?gene=TWIST1
HBEGF	Heparin Binding EGF Like Growth Factor	Protein Coding	Q99075	52	GC05M140332	3.65189	https://www.genecards.org/cgi-bin/carddisp.pl?gene=HBEGF
CXCL5	C-X-C Motif Chemokine Ligand 5	Protein Coding	P42830	48	GC04M073995	3.64431	https://www.genecards.org/cgi-bin/carddisp.pl?gene=CXCL5
FGFBP1	Fibroblast Growth Factor Binding Protein 1	Protein Coding	Q14512	44	GC04M015937	3.63858	https://www.genecards.org/cgi-bin/carddisp.pl?gene=FGFBP1
CHRDL1	Chordin Like 1	Protein Coding	Q9BU40	47	GC0XM110674	3.63365	https://www.genecards.org/cgi-bin/carddisp.pl?gene=CHRDL1
PTX3	Pentraxin 3	Protein Coding	P26022	51	GC03P157436	3.61574	https://www.genecards.org/cgi-bin/carddisp.pl?gene=PTX3
PDGFD	Platelet Derived Growth Factor D	Protein Coding	Q9GZP0	49	GC11M103907	3.61465	https://www.genecards.org/cgi-bin/carddisp.pl?gene=PDGFD
SARS1	Seryl-TRNA Synthetase 1	Protein Coding	P49591	50	GC01P109341	3.61462	https://www.genecards.org/cgi-bin/carddisp.pl?gene=SARS1
SHC1	SHC Adaptor Protein 1	Protein Coding	P29353	52	GC01M154962	3.58325	https://www.genecards.org/cgi-bin/carddisp.pl?gene=SHC1
TNFRSF11B	TNF Receptor Superfamily Member 11b	Protein Coding	O00300	55	GC08M118923	3.5753	https://www.genecards.org/cgi-bin/carddisp.pl?gene=TNFRSF11B
IL18	Interleukin 18	Protein Coding	Q14116	53	GC11M112143	3.57294	https://www.genecards.org/cgi-bin/carddisp.pl?gene=IL18
PROX1	Prospero Homeobox 1	Protein Coding	Q92786	51	GC01P213983	3.5659	https://www.genecards.org/cgi-bin/carddisp.pl?gene=PROX1
BRAF	B-Raf Proto-Oncogene, Serine/Threonine Kinase	Protein Coding	P15056	62	GC07M140762	3.56189	https://www.genecards.org/cgi-bin/carddisp.pl?gene=BRAF
THBD	Thrombomodulin	Protein Coding	P07204	55	GC20M023026	3.55812	https://www.genecards.org/cgi-bin/carddisp.pl?gene=THBD
NFE2L2	NFE2 Like BZIP Transcription Factor 2	Protein Coding	Q16236	60	GC02M177227	3.55334	https://www.genecards.org/cgi-bin/carddisp.pl?gene=NFE2L2
ITGA6	Integrin Subunit Alpha 6	Protein Coding	P23229	58	GC02P172427	3.55285	https://www.genecards.org/cgi-bin/carddisp.pl?gene=ITGA6
ANXA2	Annexin A2	Protein Coding	P07355	56	GC15M060347	3.54921	https://www.genecards.org/cgi-bin/carddisp.pl?gene=ANXA2
ROBO1	Roundabout Guidance Receptor 1	Protein Coding	Q9Y6N7	52	GC03M078597	3.52723	https://www.genecards.org/cgi-bin/carddisp.pl?gene=ROBO1
EMC10	ER Membrane Protein Complex Subunit 10	Protein Coding	Q5UCC4	44	GC19P050476	3.51939	https://www.genecards.org/cgi-bin/carddisp.pl?gene=EMC10
ILK	Integrin Linked Kinase	Protein Coding	Q13418	52	GC11P007770	3.51843	https://www.genecards.org/cgi-bin/carddisp.pl?gene=ILK
PGR	Progesterone Receptor	Protein Coding	P06401	58	GC11M121910	3.49431	https://www.genecards.org/cgi-bin/carddisp.pl?gene=PGR
BMP2	Bone Morphogenetic Protein 2	Protein Coding	P12643	55	GC20P006767	3.4548	https://www.genecards.org/cgi-bin/carddisp.pl?gene=BMP2
CCL5	C-C Motif Chemokine Ligand 5	Protein Coding	P13501	52	GC17M035871	3.44655	https://www.genecards.org/cgi-bin/carddisp.pl?gene=CCL5
NOTCH4	Notch Receptor 4	Protein Coding	Q99466	55	GC06M090776	3.44563	https://www.genecards.org/cgi-bin/carddisp.pl?gene=NOTCH4
CX3CR1	C-X3-C Motif Chemokine Receptor 1	Protein Coding	P49238	52	GC03M039279	3.4326	https://www.genecards.org/cgi-bin/carddisp.pl?gene=CX3CR1
EGR1	Early Growth Response 1	Protein Coding	P18146	53	GC05P138465	3.4317	https://www.genecards.org/cgi-bin/carddisp.pl?gene=EGR1
IL32	Interleukin 32	Protein Coding	P24001	47	GC16P065053	3.41879	https://www.genecards.org/cgi-bin/carddisp.pl?gene=IL32
VCAN	Versican	Protein Coding	P13611	55	GC05P083471	3.40728	https://www.genecards.org/cgi-bin/carddisp.pl?gene=VCAN
SMOC2	SPARC Related Modular Calcium Binding 2	Protein Coding	Q9H3U7	48	GC06P168441	3.40269	https://www.genecards.org/cgi-bin/carddisp.pl?gene=SMOC2
CREBBP	CREB Binding Protein	Protein Coding	Q92793	62	GC16M017473	3.38079	https://www.genecards.org/cgi-bin/carddisp.pl?gene=CREBBP
MPL	MPL Proto-Oncogene, Thrombopoietin Receptor	Protein Coding	P40238	56	GC01P043337	3.37423	https://www.genecards.org/cgi-bin/carddisp.pl?gene=MPL
GIT1	GIT ArfGAP 1	Protein Coding	Q9Y2X7	50	GC17M029573	3.35989	https://www.genecards.org/cgi-bin/carddisp.pl?gene=GIT1
HFE	Homeostatic Iron Regulator	Protein Coding	Q30201	54	GC06P026087	3.35632	https://www.genecards.org/cgi-bin/carddisp.pl?gene=HFE
ANGPTL6	Angiopoietin Like 6	Protein Coding	Q8NI99	46	GC19M010092	3.33502	https://www.genecards.org/cgi-bin/carddisp.pl?gene=ANGPTL6
NINJ1	Ninjurin 1	Protein Coding	Q92982	46	GC09M093121	3.32748	https://www.genecards.org/cgi-bin/carddisp.pl?gene=NINJ1
MTDH	Metadherin	Protein Coding	Q86UE4	49	GC08P097644	3.32668	https://www.genecards.org/cgi-bin/carddisp.pl?gene=MTDH
IL6R	Interleukin 6 Receptor	Protein Coding	P08887	58	GC01P154405	3.32594	https://www.genecards.org/cgi-bin/carddisp.pl?gene=IL6R
NCBP2AS2	NCBP2 Antisense 2 (Head To Head)	Protein Coding	Q69YL0	22	GC03P197883	3.32249	https://www.genecards.org/cgi-bin/carddisp.pl?gene=NCBP2AS2
CCNH	Cyclin H	Protein Coding	P51946	54	GC05M087311	3.32242	https://www.genecards.org/cgi-bin/carddisp.pl?gene=CCNH
KCP	Kielin Cysteine Rich BMP Regulator	Protein Coding	Q6ZWJ8	41	GC07M128862	3.32242	https://www.genecards.org/cgi-bin/carddisp.pl?gene=KCP
FAP	Fibroblast Activation Protein Alpha	Protein Coding	Q12884	54	GC02M162170	3.31525	https://www.genecards.org/cgi-bin/carddisp.pl?gene=FAP
BAIAP2L1	BAR/IMD Domain Containing Adaptor Protein 2 Like 1	Protein Coding	Q9UHR4	47	GC07M098294	3.315	https://www.genecards.org/cgi-bin/carddisp.pl?gene=BAIAP2L1
ACE2	Angiotensin Converting Enzyme 2	Protein Coding	Q9BYF1	57	GC0XM015494	3.31022	https://www.genecards.org/cgi-bin/carddisp.pl?gene=ACE2
LOXL2	Lysyl Oxidase Like 2	Protein Coding	Q9Y4K0	54	GC08M023296	3.29387	https://www.genecards.org/cgi-bin/carddisp.pl?gene=LOXL2
AQP1	Aquaporin 1 (Colton Blood Group)	Protein Coding	P29972	56	GC07P030911	3.287	https://www.genecards.org/cgi-bin/carddisp.pl?gene=AQP1
FGF4	Fibroblast Growth Factor 4	Protein Coding	P08620	52	GC11M121396	3.28576	https://www.genecards.org/cgi-bin/carddisp.pl?gene=FGF4
TNFRSF12A	TNF Receptor Superfamily Member 12A	Protein Coding	Q9NP84	50	GC16P003018	3.2849	https://www.genecards.org/cgi-bin/carddisp.pl?gene=TNFRSF12A
PLXDC1	Plexin Domain Containing 1	Protein Coding	Q8IUK5	45	GC17M039063	3.28043	https://www.genecards.org/cgi-bin/carddisp.pl?gene=PLXDC1
OTULIN	OTU Deubiquitinase With Linear Linkage Specificity	Protein Coding	Q96BN8	49	GC05P014677	3.27681	https://www.genecards.org/cgi-bin/carddisp.pl?gene=OTULIN
CLEC14A	C-Type Lectin Domain Containing 14A	Protein Coding	Q86T13	38	GC14M038254	3.27541	https://www.genecards.org/cgi-bin/carddisp.pl?gene=CLEC14A
PDPN	Podoplanin	Protein Coding	Q86YL7	49	GC01P013583	3.27346	https://www.genecards.org/cgi-bin/carddisp.pl?gene=PDPN
CSF2	Colony Stimulating Factor 2	Protein Coding	P04141	54	GC05P132073	3.27322	https://www.genecards.org/cgi-bin/carddisp.pl?gene=CSF2
SLIT2	Slit Guidance Ligand 2	Protein Coding	O94813	54	GC04P023841	3.26899	https://www.genecards.org/cgi-bin/carddisp.pl?gene=SLIT2
TGFBR3	Transforming Growth Factor Beta Receptor 3	Protein Coding	Q03167	55	GC01M091680	3.26402	https://www.genecards.org/cgi-bin/carddisp.pl?gene=TGFBR3
PKM	Pyruvate Kinase M1/2	Protein Coding	P14618	57	GC15M072199	3.25287	https://www.genecards.org/cgi-bin/carddisp.pl?gene=PKM
HIF1AN	Hypoxia Inducible Factor 1 Subunit Alpha Inhibitor	Protein Coding	Q9NWT6	49	GC10P100529	3.25169	https://www.genecards.org/cgi-bin/carddisp.pl?gene=HIF1AN
CDH1	Cadherin 1	Protein Coding	P12830	58	GC16P068737	3.2326	https://www.genecards.org/cgi-bin/carddisp.pl?gene=CDH1
SHH	Sonic Hedgehog Signaling Molecule	Protein Coding	Q15465	59	GC07M155799	3.22936	https://www.genecards.org/cgi-bin/carddisp.pl?gene=SHH
MYDGF	Myeloid Derived Growth Factor	Protein Coding	Q969H8	42	GC19M004641	3.22632	https://www.genecards.org/cgi-bin/carddisp.pl?gene=MYDGF
BMPER	BMP Binding Endothelial Regulator	Protein Coding	Q8N8U9	48	GC07P033905	3.21955	https://www.genecards.org/cgi-bin/carddisp.pl?gene=BMPER
SELE	Selectin E	Protein Coding	P16581	52	GC01M169722	3.21541	https://www.genecards.org/cgi-bin/carddisp.pl?gene=SELE
VCL	Vinculin	Protein Coding	P18206	56	GC10P073995	3.21369	https://www.genecards.org/cgi-bin/carddisp.pl?gene=VCL
CDKN1B	Cyclin Dependent Kinase Inhibitor 1B	Protein Coding	P46527	57	GC12P036153	3.20785	https://www.genecards.org/cgi-bin/carddisp.pl?gene=CDKN1B
POSTN	Periostin	Protein Coding	Q15063	51	GC13M037562	3.20732	https://www.genecards.org/cgi-bin/carddisp.pl?gene=POSTN
SEMA5A	Semaphorin 5A	Protein Coding	Q13591	50	GC05M009036	3.20706	https://www.genecards.org/cgi-bin/carddisp.pl?gene=SEMA5A
SST	Somatostatin	Protein Coding	P61278	49	GC03M187668	3.2061	https://www.genecards.org/cgi-bin/carddisp.pl?gene=SST
CDKN2A	Cyclin Dependent Kinase Inhibitor 2A	Protein Coding	Q8N726	60	GC09M021967	3.20314	https://www.genecards.org/cgi-bin/carddisp.pl?gene=CDKN2A
RRAS	RAS Related	Protein Coding	P10301	50	GC19M049635	3.20309	https://www.genecards.org/cgi-bin/carddisp.pl?gene=RRAS
MFGE8	Milk Fat Globule EGF And Factor V/VIII Domain Containing	Protein Coding	Q08431	51	GC15M088898	3.19969	https://www.genecards.org/cgi-bin/carddisp.pl?gene=MFGE8
BCAS3	BCAS3 Microtubule Associated Cell Migration Factor	Protein Coding	Q9H6U6	45	GC17P102070	3.1983	https://www.genecards.org/cgi-bin/carddisp.pl?gene=BCAS3
ACKR3	Atypical Chemokine Receptor 3	Protein Coding	P25106	50	GC02P236537	3.19209	https://www.genecards.org/cgi-bin/carddisp.pl?gene=ACKR3
LMO2	LIM Domain Only 2	Protein Coding	P25791	50	GC11M033858	3.19087	https://www.genecards.org/cgi-bin/carddisp.pl?gene=LMO2
AGT	Angiotensinogen	Protein Coding	P01019	58	GC01M230690	3.18078	https://www.genecards.org/cgi-bin/carddisp.pl?gene=AGT
EDNRA	Endothelin Receptor Type A	Protein Coding	P25101	58	GC04P147480	3.17809	https://www.genecards.org/cgi-bin/carddisp.pl?gene=EDNRA
SEMA3A	Semaphorin 3A	Protein Coding	Q14563	55	GC07M083955	3.16989	https://www.genecards.org/cgi-bin/carddisp.pl?gene=SEMA3A
ITGB2	Integrin Subunit Beta 2	Protein Coding	P05107	59	GC21M044885	3.16957	https://www.genecards.org/cgi-bin/carddisp.pl?gene=ITGB2
PRKCB	Protein Kinase C Beta	Protein Coding	P05771	57	GC16P065674	3.16664	https://www.genecards.org/cgi-bin/carddisp.pl?gene=PRKCB
CDKN1A	Cyclin Dependent Kinase Inhibitor 1A	Protein Coding	P38936	58	GC06P125635	3.16119	https://www.genecards.org/cgi-bin/carddisp.pl?gene=CDKN1A
YAP1	Yes1 Associated Transcriptional Regulator	Protein Coding	P46937	56	GC11P102110	3.15859	https://www.genecards.org/cgi-bin/carddisp.pl?gene=YAP1
PIK3R1	Phosphoinositide-3-Kinase Regulatory Subunit 1	Protein Coding	P27986	60	GC05P068215	3.15383	https://www.genecards.org/cgi-bin/carddisp.pl?gene=PIK3R1
FGF7	Fibroblast Growth Factor 7	Protein Coding	P21781	52	GC15P049423	3.148	https://www.genecards.org/cgi-bin/carddisp.pl?gene=FGF7
NAMPT	Nicotinamide Phosphoribosyltransferase	Protein Coding	P43490	56	GC07M106248	3.14436	https://www.genecards.org/cgi-bin/carddisp.pl?gene=NAMPT
FUT1	Fucosyltransferase 1 (H Blood Group)	Protein Coding	P19526	48	GC19M048748	3.12819	https://www.genecards.org/cgi-bin/carddisp.pl?gene=FUT1
CD40LG	CD40 Ligand	Protein Coding	P29965	58	GC0XP136649	3.12755	https://www.genecards.org/cgi-bin/carddisp.pl?gene=CD40LG
SHB	SH2 Domain Containing Adaptor Protein B	Protein Coding	Q15464	44	GC09M042375	3.12186	https://www.genecards.org/cgi-bin/carddisp.pl?gene=SHB
SCG3	Secretogranin III	Protein Coding	Q8WXD2	46	GC15P051681	3.11084	https://www.genecards.org/cgi-bin/carddisp.pl?gene=SCG3
F11R	F11 Receptor	Protein Coding	Q9Y624	50	GC01M160995	3.09406	https://www.genecards.org/cgi-bin/carddisp.pl?gene=F11R
PRL	Prolactin	Protein Coding	P01236	52	GC06M022287	3.09375	https://www.genecards.org/cgi-bin/carddisp.pl?gene=PRL
CTSB	Cathepsin B	Protein Coding	P07858	60	GC08M011842	3.08922	https://www.genecards.org/cgi-bin/carddisp.pl?gene=CTSB
AGER	Advanced Glycosylation End-Product Specific Receptor	Protein Coding	Q15109	55	GC06M032180	3.08714	https://www.genecards.org/cgi-bin/carddisp.pl?gene=AGER
TNFSF10	TNF Superfamily Member 10	Protein Coding	P50591	53	GC03M172505	3.0788	https://www.genecards.org/cgi-bin/carddisp.pl?gene=TNFSF10
TGM2	Transglutaminase 2	Protein Coding	P21980	56	GC20M038127	3.07723	https://www.genecards.org/cgi-bin/carddisp.pl?gene=TGM2
PON1	Paraoxonase 1	Protein Coding	P27169	56	GC07M095297	3.07329	https://www.genecards.org/cgi-bin/carddisp.pl?gene=PON1
S1PR3	Sphingosine-1-Phosphate Receptor 3	Protein Coding	Q99500	51	GC09P098339	3.0707	https://www.genecards.org/cgi-bin/carddisp.pl?gene=S1PR3
COL5A1	Collagen Type V Alpha 1 Chain	Protein Coding	P20908	55	GC09P134641	3.05655	https://www.genecards.org/cgi-bin/carddisp.pl?gene=COL5A1
IGF2	Insulin Like Growth Factor 2	Protein Coding	P01344	57	GC11M010286	3.05398	https://www.genecards.org/cgi-bin/carddisp.pl?gene=IGF2
CXCL11	C-X-C Motif Chemokine Ligand 11	Protein Coding	O14625	49	GC04M076033	3.04883	https://www.genecards.org/cgi-bin/carddisp.pl?gene=CXCL11
CDC42	Cell Division Cycle 42	Protein Coding	P60953	59	GC01P022052	3.04366	https://www.genecards.org/cgi-bin/carddisp.pl?gene=CDC42
NOTCH3	Notch Receptor 3	Protein Coding	Q9UM47	60	GC19M015159	3.03894	https://www.genecards.org/cgi-bin/carddisp.pl?gene=NOTCH3
PPP1R16B	Protein Phosphatase 1 Regulatory Subunit 16B	Protein Coding	Q96T49	42	GC20P038805	3.03755	https://www.genecards.org/cgi-bin/carddisp.pl?gene=PPP1R16B
PDCD6	Programmed Cell Death 6	Protein Coding	O75340	45	GC05P000597	3.03208	https://www.genecards.org/cgi-bin/carddisp.pl?gene=PDCD6
ID3	Inhibitor Of DNA Binding 3	Protein Coding	Q02535	47	GC01M023557	3.02745	https://www.genecards.org/cgi-bin/carddisp.pl?gene=ID3
BMX	BMX Non-Receptor Tyrosine Kinase	Protein Coding	P51813	54	GC0XP015464	3.0259	https://www.genecards.org/cgi-bin/carddisp.pl?gene=BMX
NR4A1	Nuclear Receptor Subfamily 4 Group A Member 1	Protein Coding	P22736	56	GC12P052022	3.02145	https://www.genecards.org/cgi-bin/carddisp.pl?gene=NR4A1
LGALS1	Galectin 1	Protein Coding	P09382	51	GC22P037675	3.01933	https://www.genecards.org/cgi-bin/carddisp.pl?gene=LGALS1
HLA-G	Major Histocompatibility Complex, Class I, G	Protein Coding	P17693	53	GC06P125439	3.01751	https://www.genecards.org/cgi-bin/carddisp.pl?gene=HLA-G
CCN3	Cellular Communication Network Factor 3	Protein Coding	P48745	47	GC08P119416	3.01144	https://www.genecards.org/cgi-bin/carddisp.pl?gene=CCN3
CEBPB	CCAAT Enhancer Binding Protein Beta	Protein Coding	P17676	52	GC20P050190	3.00281	https://www.genecards.org/cgi-bin/carddisp.pl?gene=CEBPB
CD40	CD40 Molecule	Protein Coding	P25942	59	GC20P046118	2.9949	https://www.genecards.org/cgi-bin/carddisp.pl?gene=CD40
NTN1	Netrin 1	Protein Coding	O95631	54	GC17P100538	2.9834	https://www.genecards.org/cgi-bin/carddisp.pl?gene=NTN1
UQCRB	Ubiquinol-Cytochrome C Reductase Binding Protein	Protein Coding	P14927	50	GC08M096225	2.9822	https://www.genecards.org/cgi-bin/carddisp.pl?gene=UQCRB
COL7A1	Collagen Type VII Alpha 1 Chain	Protein Coding	Q02388	52	GC03M048564	2.97887	https://www.genecards.org/cgi-bin/carddisp.pl?gene=COL7A1
SPHK1	Sphingosine Kinase 1	Protein Coding	Q9NYA1	54	GC17P076376	2.96479	https://www.genecards.org/cgi-bin/carddisp.pl?gene=SPHK1
PROKR1	Prokineticin Receptor 1	Protein Coding	Q8TCW9	44	GC02P068643	2.96416	https://www.genecards.org/cgi-bin/carddisp.pl?gene=PROKR1
NOTCH2	Notch Receptor 2	Protein Coding	Q04721	60	GC01M119911	2.96328	https://www.genecards.org/cgi-bin/carddisp.pl?gene=NOTCH2
HDAC5	Histone Deacetylase 5	Protein Coding	Q9UQL6	56	GC17M044076	2.96304	https://www.genecards.org/cgi-bin/carddisp.pl?gene=HDAC5
CYBB	Cytochrome B-245 Beta Chain	Protein Coding	P04839	57	GC0XP037780	2.95414	https://www.genecards.org/cgi-bin/carddisp.pl?gene=CYBB
SELP	Selectin P	Protein Coding	P16109	54	GC01M169558	2.95399	https://www.genecards.org/cgi-bin/carddisp.pl?gene=SELP
WNT5A	Wnt Family Member 5A	Protein Coding	P41221	60	GC03M055465	2.95229	https://www.genecards.org/cgi-bin/carddisp.pl?gene=WNT5A
ADGRG1	Adhesion G Protein-Coupled Receptor G1	Protein Coding	Q9Y653	51	GC16P057610	2.94758	https://www.genecards.org/cgi-bin/carddisp.pl?gene=ADGRG1
RCAN1	Regulator Of Calcineurin 1	Protein Coding	P53805	51	GC21M034513	2.94732	https://www.genecards.org/cgi-bin/carddisp.pl?gene=RCAN1
IL4	Interleukin 4	Protein Coding	P05112	55	GC05P132673	2.94466	https://www.genecards.org/cgi-bin/carddisp.pl?gene=IL4
HTRA1	HtrA Serine Peptidase 1	Protein Coding	Q92743	54	GC10P122461	2.94273	https://www.genecards.org/cgi-bin/carddisp.pl?gene=HTRA1
IRS1	Insulin Receptor Substrate 1	Protein Coding	P35568	56	GC02M226731	2.93602	https://www.genecards.org/cgi-bin/carddisp.pl?gene=IRS1
MMP19	Matrix Metallopeptidase 19	Protein Coding	Q99542	54	GC12M055835	2.92583	https://www.genecards.org/cgi-bin/carddisp.pl?gene=MMP19
SERPINA4	Serpin Family A Member 4	Protein Coding	P29622	47	GC14P094561	2.9238	https://www.genecards.org/cgi-bin/carddisp.pl?gene=SERPINA4
KLF2	KLF Transcription Factor 2	Protein Coding	Q9Y5W3	48	GC19P102608	2.92114	https://www.genecards.org/cgi-bin/carddisp.pl?gene=KLF2
MDM2	MDM2 Proto-Oncogene	Protein Coding	Q00987	62	GC12P068808	2.91741	https://www.genecards.org/cgi-bin/carddisp.pl?gene=MDM2
CDK2	Cyclin Dependent Kinase 2	Protein Coding	P24941	60	GC12P055966	2.91129	https://www.genecards.org/cgi-bin/carddisp.pl?gene=CDK2
ERG	ETS Transcription Factor ERG	Protein Coding	P11308	55	GC21M038367	2.90592	https://www.genecards.org/cgi-bin/carddisp.pl?gene=ERG
PIGF	Phosphatidylinositol Glycan Anchor Biosynthesis Class F	Protein Coding	Q07326	45	GC02M046580	2.90251	https://www.genecards.org/cgi-bin/carddisp.pl?gene=PIGF
BCL2L1	BCL2 Like 1	Protein Coding	Q07817	57	GC20M031664	2.90185	https://www.genecards.org/cgi-bin/carddisp.pl?gene=BCL2L1
MMP12	Matrix Metallopeptidase 12	Protein Coding	P39900	55	GC11M102862	2.89621	https://www.genecards.org/cgi-bin/carddisp.pl?gene=MMP12
TLN1	Talin 1	Protein Coding	Q9Y490	50	GC09M035696	2.89146	https://www.genecards.org/cgi-bin/carddisp.pl?gene=TLN1
TNFSF11	TNF Superfamily Member 11	Protein Coding	O14788	58	GC13P042562	2.8891	https://www.genecards.org/cgi-bin/carddisp.pl?gene=TNFSF11
TBXA2R	Thromboxane A2 Receptor	Protein Coding	P21731	58	GC19M003594	2.88704	https://www.genecards.org/cgi-bin/carddisp.pl?gene=TBXA2R
BMP10	Bone Morphogenetic Protein 10	Protein Coding	O95393	47	GC02M068865	2.88546	https://www.genecards.org/cgi-bin/carddisp.pl?gene=BMP10
CYP2C9	Cytochrome P450 Family 2 Subfamily C Member 9	Protein Coding	P11712	55	GC10P094938	2.88058	https://www.genecards.org/cgi-bin/carddisp.pl?gene=CYP2C9
HSPB6	Heat Shock Protein Family B (Small) Member 6	Protein Coding	O14558	47	GC19M088841	2.87721	https://www.genecards.org/cgi-bin/carddisp.pl?gene=HSPB6
E2F8	E2F Transcription Factor 8	Protein Coding	A0AVK6	41	GC11M019203	2.87721	https://www.genecards.org/cgi-bin/carddisp.pl?gene=E2F8
RARRES2	Retinoic Acid Receptor Responder 2	Protein Coding	Q99969	48	GC07M150333	2.87246	https://www.genecards.org/cgi-bin/carddisp.pl?gene=RARRES2
JUNB	JunB Proto-Oncogene, AP-1 Transcription Factor Subunit	Protein Coding	P17275	49	GC19P012791	2.86702	https://www.genecards.org/cgi-bin/carddisp.pl?gene=JUNB
AGTR2	Angiotensin II Receptor Type 2	Protein Coding	P50052	52	GC0XP116170	2.86625	https://www.genecards.org/cgi-bin/carddisp.pl?gene=AGTR2
VIM	Vimentin	Protein Coding	P08670	60	GC10P017227	2.8632	https://www.genecards.org/cgi-bin/carddisp.pl?gene=VIM
STAT1	Signal Transducer And Activator Of Transcription 1	Protein Coding	P42224	61	GC02M190908	2.86157	https://www.genecards.org/cgi-bin/carddisp.pl?gene=STAT1
EFEMP1	EGF Containing Fibulin Extracellular Matrix Protein 1	Protein Coding	Q12805	52	GC02M055865	2.85966	https://www.genecards.org/cgi-bin/carddisp.pl?gene=EFEMP1
MTA1	Metastasis Associated 1	Protein Coding	Q13330	50	GC14P105419	2.85736	https://www.genecards.org/cgi-bin/carddisp.pl?gene=MTA1
INS	Insulin	Protein Coding	P01308	56	GC11M002159	2.85223	https://www.genecards.org/cgi-bin/carddisp.pl?gene=INS
CXCL17	C-X-C Motif Chemokine Ligand 17	Protein Coding	Q6UXB2	39	GC19M042428	2.85059	https://www.genecards.org/cgi-bin/carddisp.pl?gene=CXCL17
NAXE	NAD(P)HX Epimerase	Protein Coding	Q8NCW5	48	GC01P156591	2.84979	https://www.genecards.org/cgi-bin/carddisp.pl?gene=NAXE
NRARP	NOTCH Regulated Ankyrin Repeat Protein	Protein Coding	Q7Z6K4	37	GC09M137299	2.84879	https://www.genecards.org/cgi-bin/carddisp.pl?gene=NRARP
IFNA2	Interferon Alpha 2	Protein Coding	P01563	52	GC09M021384	2.84783	https://www.genecards.org/cgi-bin/carddisp.pl?gene=IFNA2
PF4V1	Platelet Factor 4 Variant 1	Protein Coding	P10720	42	GC04P073853	2.84375	https://www.genecards.org/cgi-bin/carddisp.pl?gene=PF4V1
DAB2IP	DAB2 Interacting Protein	Protein Coding	Q5VWQ8	48	GC09P123312	2.83594	https://www.genecards.org/cgi-bin/carddisp.pl?gene=DAB2IP
GATA2	GATA Binding Protein 2	Protein Coding	P23769	57	GC03M128479	2.82474	https://www.genecards.org/cgi-bin/carddisp.pl?gene=GATA2
CDH13	Cadherin 13	Protein Coding	P55290	53	GC16P082626	2.82462	https://www.genecards.org/cgi-bin/carddisp.pl?gene=CDH13
PIK3C2A	Phosphatidylinositol-4-Phosphate 3-Kinase Catalytic Subunit Type 2 Alpha	Protein Coding	O00443	55	GC11M017898	2.82324	https://www.genecards.org/cgi-bin/carddisp.pl?gene=PIK3C2A
REN	Renin	Protein Coding	P00797	57	GC01M204154	2.8203	https://www.genecards.org/cgi-bin/carddisp.pl?gene=REN
PROKR2	Prokineticin Receptor 2	Protein Coding	Q8NFJ6	50	GC20M009575	2.81295	https://www.genecards.org/cgi-bin/carddisp.pl?gene=PROKR2
ADGRL4	Adhesion G Protein-Coupled Receptor L4	Protein Coding	Q9HBW9	43	GC01M078889	2.81085	https://www.genecards.org/cgi-bin/carddisp.pl?gene=ADGRL4
STAB2	Stabilin 2	Protein Coding	Q8WWQ8	46	GC12P103587	2.80877	https://www.genecards.org/cgi-bin/carddisp.pl?gene=STAB2
CRIPTO	Cripto, EGF-CFC Family Member	Protein Coding	P13385	48	GC03P056200	2.80555	https://www.genecards.org/cgi-bin/carddisp.pl?gene=CRIPTO
KLF4	KLF Transcription Factor 4	Protein Coding	O43474	55	GC09M107484	2.79569	https://www.genecards.org/cgi-bin/carddisp.pl?gene=KLF4
DLL1	Delta Like Canonical Notch Ligand 1	Protein Coding	O00548	54	GC06M170282	2.79315	https://www.genecards.org/cgi-bin/carddisp.pl?gene=DLL1
SLC31A1	Solute Carrier Family 31 Member 1	Protein Coding	O15431	53	GC09P113221	2.79315	https://www.genecards.org/cgi-bin/carddisp.pl?gene=SLC31A1
COL1A2	Collagen Type I Alpha 2 Chain	Protein Coding	P08123	56	GC07P094394	2.79034	https://www.genecards.org/cgi-bin/carddisp.pl?gene=COL1A2
LEPR	Leptin Receptor	Protein Coding	P48357	58	GC01P065435	2.78846	https://www.genecards.org/cgi-bin/carddisp.pl?gene=LEPR
SEMA4D	Semaphorin 4D	Protein Coding	Q92854	54	GC09M089360	2.78659	https://www.genecards.org/cgi-bin/carddisp.pl?gene=SEMA4D
NEO1	Neogenin 1	Protein Coding	Q92859	50	GC15P073051	2.78222	https://www.genecards.org/cgi-bin/carddisp.pl?gene=NEO1
COL4A6	Collagen Type IV Alpha 6 Chain	Protein Coding	Q14031	51	GC0XM108155	2.77605	https://www.genecards.org/cgi-bin/carddisp.pl?gene=COL4A6
RUNX1	RUNX Family Transcription Factor 1	Protein Coding	Q01196	58	GC21M034787	2.76723	https://www.genecards.org/cgi-bin/carddisp.pl?gene=RUNX1
MST1R	Macrophage Stimulating 1 Receptor	Protein Coding	Q04912	57	GC03M053526	2.7664	https://www.genecards.org/cgi-bin/carddisp.pl?gene=MST1R
HDAC7	Histone Deacetylase 7	Protein Coding	Q8WUI4	52	GC12M047782	2.76089	https://www.genecards.org/cgi-bin/carddisp.pl?gene=HDAC7
BAX	BCL2 Associated X, Apoptosis Regulator	Protein Coding	Q07812	60	GC19P048954	2.75957	https://www.genecards.org/cgi-bin/carddisp.pl?gene=BAX
SYNJ2BP	Synaptojanin 2 Binding Protein	Protein Coding	P57105	42	GC14M070366	2.75906	https://www.genecards.org/cgi-bin/carddisp.pl?gene=SYNJ2BP
ALK	ALK Receptor Tyrosine Kinase	Protein Coding	Q9UM73	59	GC02M029190	2.75674	https://www.genecards.org/cgi-bin/carddisp.pl?gene=ALK
CD160	CD160 Molecule	Protein Coding	O95971	48	GC01P145719	2.72211	https://www.genecards.org/cgi-bin/carddisp.pl?gene=CD160
CREB1	CAMP Responsive Element Binding Protein 1	Protein Coding	P16220	58	GC02P207529	2.71698	https://www.genecards.org/cgi-bin/carddisp.pl?gene=CREB1
ARHGAP24	Rho GTPase Activating Protein 24	Protein Coding	Q8N264	47	GC04P085475	2.71233	https://www.genecards.org/cgi-bin/carddisp.pl?gene=ARHGAP24
SCUBE3	Signal Peptide, CUB Domain And EGF Like Domain Containing 3	Protein Coding	Q8IX30	48	GC06P125612	2.70738	https://www.genecards.org/cgi-bin/carddisp.pl?gene=SCUBE3
PIK3R6	Phosphoinositide-3-Kinase Regulatory Subunit 6	Protein Coding	Q5UE93	36	GC17M008802	2.70717	https://www.genecards.org/cgi-bin/carddisp.pl?gene=PIK3R6
IL13	Interleukin 13	Protein Coding	P35225	52	GC05P132656	2.70544	https://www.genecards.org/cgi-bin/carddisp.pl?gene=IL13
IFNB1	Interferon Beta 1	Protein Coding	P01574	52	GC09M021077	2.7017	https://www.genecards.org/cgi-bin/carddisp.pl?gene=IFNB1
FOSL1	FOS Like 1, AP-1 Transcription Factor Subunit	Protein Coding	P15407	54	GC11M121228	2.69328	https://www.genecards.org/cgi-bin/carddisp.pl?gene=FOSL1
DNMT1	DNA Methyltransferase 1	Protein Coding	P26358	61	GC19M010133	2.68979	https://www.genecards.org/cgi-bin/carddisp.pl?gene=DNMT1
SMAD2	SMAD Family Member 2	Protein Coding	Q15796	61	GC18M047809	2.68811	https://www.genecards.org/cgi-bin/carddisp.pl?gene=SMAD2
BMPR1A	Bone Morphogenetic Protein Receptor Type 1A	Protein Coding	P36894	60	GC10P106576	2.68522	https://www.genecards.org/cgi-bin/carddisp.pl?gene=BMPR1A
CYP1B1	Cytochrome P450 Family 1 Subfamily B Member 1	Protein Coding	Q16678	56	GC02M038066	2.68155	https://www.genecards.org/cgi-bin/carddisp.pl?gene=CYP1B1
NR2F2	Nuclear Receptor Subfamily 2 Group F Member 2	Protein Coding	P24468	57	GC15P096325	2.68006	https://www.genecards.org/cgi-bin/carddisp.pl?gene=NR2F2
IL24	Interleukin 24	Protein Coding	Q13007	49	GC01P206897	2.67732	https://www.genecards.org/cgi-bin/carddisp.pl?gene=IL24
CX3CL1	C-X3-C Motif Chemokine Ligand 1	Protein Coding	P78423	53	GC16P057372	2.67588	https://www.genecards.org/cgi-bin/carddisp.pl?gene=CX3CL1
MGAT5	Alpha-1,6-Mannosylglycoprotein 6-Beta-N-Acetylglucosaminyltransferase	Protein Coding	Q09328	49	GC02P134119	2.67058	https://www.genecards.org/cgi-bin/carddisp.pl?gene=MGAT5
TFCP2	Transcription Factor CP2	Protein Coding	Q12800	49	GC12M051093	2.66684	https://www.genecards.org/cgi-bin/carddisp.pl?gene=TFCP2
AMOT	Angiomotin	Protein Coding	Q4VCS5	47	GC0XM112774	2.6591	https://www.genecards.org/cgi-bin/carddisp.pl?gene=AMOT
TET2	Tet Methylcytosine Dioxygenase 2	Protein Coding	Q6N021	54	GC04P105145	2.65755	https://www.genecards.org/cgi-bin/carddisp.pl?gene=TET2
PPARD	Peroxisome Proliferator Activated Receptor Delta	Protein Coding	Q03181	54	GC06P125613	2.65344	https://www.genecards.org/cgi-bin/carddisp.pl?gene=PPARD
CDKN3	Cyclin Dependent Kinase Inhibitor 3	Protein Coding	Q16667	50	GC14P054398	2.646	https://www.genecards.org/cgi-bin/carddisp.pl?gene=CDKN3
NUS1	NUS1 Dehydrodolichyl Diphosphate Synthase Subunit	Protein Coding	Q96E22	47	GC06P117675	2.63852	https://www.genecards.org/cgi-bin/carddisp.pl?gene=NUS1
FMNL3	Formin Like 3	Protein Coding	Q8IVF7	41	GC12M049636	2.63208	https://www.genecards.org/cgi-bin/carddisp.pl?gene=FMNL3
OR10J5	Olfactory Receptor Family 10 Subfamily J Member 5	Protein Coding	Q8NHC4	35	GC01M159535	2.63182	https://www.genecards.org/cgi-bin/carddisp.pl?gene=OR10J5
PLXNB1	Plexin B1	Protein Coding	O43157	47	GC03M048403	2.61951	https://www.genecards.org/cgi-bin/carddisp.pl?gene=PLXNB1
PTTG1	PTTG1 Regulator Of Sister Chromatid Separation, Securin	Protein Coding	O95997	50	GC05P160425	2.61907	https://www.genecards.org/cgi-bin/carddisp.pl?gene=PTTG1
RCAN2	Regulator Of Calcineurin 2	Protein Coding	Q14206	47	GC06M046220	2.61394	https://www.genecards.org/cgi-bin/carddisp.pl?gene=RCAN2
COL2A1	Collagen Type II Alpha 1 Chain	Protein Coding	P02458	58	GC12M047972	2.60855	https://www.genecards.org/cgi-bin/carddisp.pl?gene=COL2A1
COL3A1	Collagen Type III Alpha 1 Chain	Protein Coding	P02461	56	GC02P188974	2.60855	https://www.genecards.org/cgi-bin/carddisp.pl?gene=COL3A1
TERT	Telomerase Reverse Transcriptase	Protein Coding	O14746	60	GC05M001253	2.60802	https://www.genecards.org/cgi-bin/carddisp.pl?gene=TERT
NES	Nestin	Protein Coding	P48681	49	GC01M156668	2.60607	https://www.genecards.org/cgi-bin/carddisp.pl?gene=NES
CALCRL	Calcitonin Receptor Like Receptor	Protein Coding	Q16602	54	GC02M187341	2.59783	https://www.genecards.org/cgi-bin/carddisp.pl?gene=CALCRL
LGALS9	Galectin 9	Protein Coding	O00182	47	GC17P027629	2.59746	https://www.genecards.org/cgi-bin/carddisp.pl?gene=LGALS9
SLC2A1	Solute Carrier Family 2 Member 1	Protein Coding	P11166	61	GC01M042925	2.59674	https://www.genecards.org/cgi-bin/carddisp.pl?gene=SLC2A1
POLR1C	RNA Polymerase I And III Subunit C	Protein Coding	O15160	53	GC06P125710	2.593	https://www.genecards.org/cgi-bin/carddisp.pl?gene=POLR1C
FGF6	Fibroblast Growth Factor 6	Protein Coding	P10767	49	GC12M009264	2.58743	https://www.genecards.org/cgi-bin/carddisp.pl?gene=FGF6
ALOX5	Arachidonate 5-Lipoxygenase	Protein Coding	P09917	57	GC10P045374	2.58147	https://www.genecards.org/cgi-bin/carddisp.pl?gene=ALOX5
ADAMTS9	ADAM Metallopeptidase With Thrombospondin Type 1 Motif 9	Protein Coding	Q9P2N4	48	GC03M064501	2.57861	https://www.genecards.org/cgi-bin/carddisp.pl?gene=ADAMTS9
COL8A1	Collagen Type VIII Alpha 1 Chain	Protein Coding	P27658	47	GC03P099638	2.57676	https://www.genecards.org/cgi-bin/carddisp.pl?gene=COL8A1
SH2D2A	SH2 Domain Containing 2A	Protein Coding	Q9NP31	47	GC01M160042	2.55126	https://www.genecards.org/cgi-bin/carddisp.pl?gene=SH2D2A
WNK1	WNK Lysine Deficient Protein Kinase 1	Protein Coding	Q9H4A3	57	GC12P000757	2.54858	https://www.genecards.org/cgi-bin/carddisp.pl?gene=WNK1
PGK1	Phosphoglycerate Kinase 1	Protein Coding	P00558	58	GC0XP078118	2.54836	https://www.genecards.org/cgi-bin/carddisp.pl?gene=PGK1
DKK1	Dickkopf WNT Signaling Pathway Inhibitor 1	Protein Coding	O94907	52	GC10P052314	2.54422	https://www.genecards.org/cgi-bin/carddisp.pl?gene=DKK1
MAP2K5	Mitogen-Activated Protein Kinase Kinase 5	Protein Coding	Q13163	53	GC15P148664	2.54112	https://www.genecards.org/cgi-bin/carddisp.pl?gene=MAP2K5
JUND	JunD Proto-Oncogene, AP-1 Transcription Factor Subunit	Protein Coding	P17535	50	GC19M018279	2.53916	https://www.genecards.org/cgi-bin/carddisp.pl?gene=JUND
CPQ	Carboxypeptidase Q	Protein Coding	Q9Y646	47	GC08P096645	2.539	https://www.genecards.org/cgi-bin/carddisp.pl?gene=CPQ
CDK5	Cyclin Dependent Kinase 5	Protein Coding	Q00535	62	GC07M151053	2.52593	https://www.genecards.org/cgi-bin/carddisp.pl?gene=CDK5
LAMA4	Laminin Subunit Alpha 4	Protein Coding	Q16363	54	GC06M112107	2.52567	https://www.genecards.org/cgi-bin/carddisp.pl?gene=LAMA4
PLAT	Plasminogen Activator, Tissue Type	Protein Coding	P00750	57	GC08M042174	2.52513	https://www.genecards.org/cgi-bin/carddisp.pl?gene=PLAT
LGALS3	Galectin 3	Protein Coding	P17931	53	GC14P055124	2.52318	https://www.genecards.org/cgi-bin/carddisp.pl?gene=LGALS3
BMPR2	Bone Morphogenetic Protein Receptor Type 2	Protein Coding	Q13873	59	GC02P202376	2.51455	https://www.genecards.org/cgi-bin/carddisp.pl?gene=BMPR2
SOX17	SRY-Box Transcription Factor 17	Protein Coding	Q9H6I2	50	GC08P054457	2.51265	https://www.genecards.org/cgi-bin/carddisp.pl?gene=SOX17
THSD7A	Thrombospondin Type 1 Domain Containing 7A	Protein Coding	Q9UPZ6	45	GC07M011371	2.51265	https://www.genecards.org/cgi-bin/carddisp.pl?gene=THSD7A
FOXO1	Forkhead Box O1	Protein Coding	Q12778	60	GC13M040555	2.51075	https://www.genecards.org/cgi-bin/carddisp.pl?gene=FOXO1
KNG1	Kininogen 1	Protein Coding	P01042	57	GC03P186717	2.50746	https://www.genecards.org/cgi-bin/carddisp.pl?gene=KNG1
ALOX12	Arachidonate 12-Lipoxygenase, 12S Type	Protein Coding	P18054	53	GC17P100409	2.50356	https://www.genecards.org/cgi-bin/carddisp.pl?gene=ALOX12
SMAD3	SMAD Family Member 3	Protein Coding	P84022	61	GC15P067063	2.50052	https://www.genecards.org/cgi-bin/carddisp.pl?gene=SMAD3
PTPN14	Protein Tyrosine Phosphatase Non-Receptor Type 14	Protein Coding	Q15678	49	GC01M214348	2.49786	https://www.genecards.org/cgi-bin/carddisp.pl?gene=PTPN14
NOX4	NADPH Oxidase 4	Protein Coding	Q9NPH5	51	GC11M089324	2.4961	https://www.genecards.org/cgi-bin/carddisp.pl?gene=NOX4
PXDN	Peroxidasin	Protein Coding	Q92626	53	GC02M001635	2.49126	https://www.genecards.org/cgi-bin/carddisp.pl?gene=PXDN
SRF	Serum Response Factor	Protein Coding	P11831	52	GC06P043171	2.48863	https://www.genecards.org/cgi-bin/carddisp.pl?gene=SRF
SOX18	SRY-Box Transcription Factor 18	Protein Coding	P35713	49	GC20M064047	2.47677	https://www.genecards.org/cgi-bin/carddisp.pl?gene=SOX18
AZU1	Azurocidin 1	Protein Coding	P20160	47	GC19P000825	2.47575	https://www.genecards.org/cgi-bin/carddisp.pl?gene=AZU1
ELAVL1	ELAV Like RNA Binding Protein 1	Protein Coding	Q15717	50	GC19M007958	2.46985	https://www.genecards.org/cgi-bin/carddisp.pl?gene=ELAVL1
ALB	Albumin	Protein Coding	P02768	57	GC04P073397	2.46946	https://www.genecards.org/cgi-bin/carddisp.pl?gene=ALB
PPARA	Peroxisome Proliferator Activated Receptor Alpha	Protein Coding	Q07869	53	GC22P046150	2.46921	https://www.genecards.org/cgi-bin/carddisp.pl?gene=PPARA
ESR2	Estrogen Receptor 2	Protein Coding	Q92731	57	GC14M064084	2.46892	https://www.genecards.org/cgi-bin/carddisp.pl?gene=ESR2
ITGA2	Integrin Subunit Alpha 2	Protein Coding	P17301	54	GC05P052989	2.46262	https://www.genecards.org/cgi-bin/carddisp.pl?gene=ITGA2
FGF18	Fibroblast Growth Factor 18	Protein Coding	O76093	50	GC05P171419	2.46	https://www.genecards.org/cgi-bin/carddisp.pl?gene=FGF18
FOXO3	Forkhead Box O3	Protein Coding	O43524	56	GC06P108559	2.45968	https://www.genecards.org/cgi-bin/carddisp.pl?gene=FOXO3
AHR	Aryl Hydrocarbon Receptor	Protein Coding	P35869	55	GC07P016916	2.45647	https://www.genecards.org/cgi-bin/carddisp.pl?gene=AHR
HIF3A	Hypoxia Inducible Factor 3 Subunit Alpha	Protein Coding	Q9Y2N7	47	GC19P046297	2.45033	https://www.genecards.org/cgi-bin/carddisp.pl?gene=HIF3A
SPRY1	Sprouty RTK Signaling Antagonist 1	Protein Coding	O43609	49	GC04P123396	2.44888	https://www.genecards.org/cgi-bin/carddisp.pl?gene=SPRY1
MED28	Mediator Complex Subunit 28	Protein Coding	Q9H204	45	GC04P023811	2.44792	https://www.genecards.org/cgi-bin/carddisp.pl?gene=MED28
EFNB1	Ephrin B1	Protein Coding	P98172	54	GC0XP068828	2.44309	https://www.genecards.org/cgi-bin/carddisp.pl?gene=EFNB1
ANXA5	Annexin A5	Protein Coding	P08758	56	GC04M121667	2.44294	https://www.genecards.org/cgi-bin/carddisp.pl?gene=ANXA5
PTPRJ	Protein Tyrosine Phosphatase Receptor Type J	Protein Coding	Q12913	56	GC11P047982	2.44228	https://www.genecards.org/cgi-bin/carddisp.pl?gene=PTPRJ
TNN	Tenascin N	Protein Coding	Q9UQP3	45	GC01P175067	2.44228	https://www.genecards.org/cgi-bin/carddisp.pl?gene=TNN
HMGA2	High Mobility Group AT-Hook 2	Protein Coding	P52926	51	GC12P065824	2.43943	https://www.genecards.org/cgi-bin/carddisp.pl?gene=HMGA2
EIF4E	Eukaryotic Translation Initiation Factor 4E	Protein Coding	P06730	58	GC04M098879	2.43783	https://www.genecards.org/cgi-bin/carddisp.pl?gene=EIF4E
TNFRSF1B	TNF Receptor Superfamily Member 1B	Protein Coding	P20333	57	GC01P014314	2.43521	https://www.genecards.org/cgi-bin/carddisp.pl?gene=TNFRSF1B
ENPP2	Ectonucleotide Pyrophosphatase/Phosphodiesterase 2	Protein Coding	Q13822	53	GC08M119556	2.43162	https://www.genecards.org/cgi-bin/carddisp.pl?gene=ENPP2
BCAR1	BCAR1 Scaffold Protein, Cas Family Member	Protein Coding	P56945	51	GC16M075228	2.42877	https://www.genecards.org/cgi-bin/carddisp.pl?gene=BCAR1
FOXM1	Forkhead Box M1	Protein Coding	Q08050	52	GC12M002857	2.42791	https://www.genecards.org/cgi-bin/carddisp.pl?gene=FOXM1
MMP8	Matrix Metallopeptidase 8	Protein Coding	P22894	56	GC11M121930	2.42686	https://www.genecards.org/cgi-bin/carddisp.pl?gene=MMP8
ACAN	Aggrecan	Protein Coding	P16112	55	GC15P149200	2.42311	https://www.genecards.org/cgi-bin/carddisp.pl?gene=ACAN
LRG1	Leucine Rich Alpha-2-Glycoprotein 1	Protein Coding	P02750	48	GC19M018923	2.41358	https://www.genecards.org/cgi-bin/carddisp.pl?gene=LRG1
CAPN6	Calpain 6	Protein Coding	Q9Y6Q1	45	GC0XM111245	2.41116	https://www.genecards.org/cgi-bin/carddisp.pl?gene=CAPN6
BMP7	Bone Morphogenetic Protein 7	Protein Coding	P18075	55	GC20M057168	2.41092	https://www.genecards.org/cgi-bin/carddisp.pl?gene=BMP7
PTPRB	Protein Tyrosine Phosphatase Receptor Type B	Protein Coding	P23467	53	GC12M070516	2.40734	https://www.genecards.org/cgi-bin/carddisp.pl?gene=PTPRB
SEMA3F	Semaphorin 3F	Protein Coding	Q13275	51	GC03P056021	2.40551	https://www.genecards.org/cgi-bin/carddisp.pl?gene=SEMA3F
RAMP2	Receptor Activity Modifying Protein 2	Protein Coding	O60895	50	GC17P042758	2.39756	https://www.genecards.org/cgi-bin/carddisp.pl?gene=RAMP2
PAK1	P21 (RAC1) Activated Kinase 1	Protein Coding	Q13153	60	GC11M121650	2.39664	https://www.genecards.org/cgi-bin/carddisp.pl?gene=PAK1
IBSP	Integrin Binding Sialoprotein	Protein Coding	P21815	47	GC04P087799	2.38245	https://www.genecards.org/cgi-bin/carddisp.pl?gene=IBSP
CSPG4	Chondroitin Sulfate Proteoglycan 4	Protein Coding	Q6UVK1	54	GC15M075674	2.37323	https://www.genecards.org/cgi-bin/carddisp.pl?gene=CSPG4
PARP1	Poly(ADP-Ribose) Polymerase 1	Protein Coding	P09874	59	GC01M226360	2.37104	https://www.genecards.org/cgi-bin/carddisp.pl?gene=PARP1
THBS4	Thrombospondin 4	Protein Coding	P35443	50	GC05P079991	2.37083	https://www.genecards.org/cgi-bin/carddisp.pl?gene=THBS4
GRP	Gastrin Releasing Peptide	Protein Coding	P07492	49	GC18P059220	2.3671	https://www.genecards.org/cgi-bin/carddisp.pl?gene=GRP
YARS1	Tyrosyl-TRNA Synthetase 1	Protein Coding	P54577	51	GC01M032776	2.36702	https://www.genecards.org/cgi-bin/carddisp.pl?gene=YARS1
COL10A1	Collagen Type X Alpha 1 Chain	Protein Coding	Q03692	49	GC06M116118	2.35927	https://www.genecards.org/cgi-bin/carddisp.pl?gene=COL10A1
HRAS	HRas Proto-Oncogene, GTPase	Protein Coding	P01112	61	GC11M010201	2.35036	https://www.genecards.org/cgi-bin/carddisp.pl?gene=HRAS
SCUBE2	Signal Peptide, CUB Domain And EGF Like Domain Containing 2	Protein Coding	Q9NQ36	45	GC11M009019	2.34986	https://www.genecards.org/cgi-bin/carddisp.pl?gene=SCUBE2
SH2B3	SH2B Adaptor Protein 3	Protein Coding	Q9UQQ2	54	GC12P111405	2.3493	https://www.genecards.org/cgi-bin/carddisp.pl?gene=SH2B3
INSL6	Insulin Like 6	Protein Coding	Q9Y581	42	GC09M004991	2.3493	https://www.genecards.org/cgi-bin/carddisp.pl?gene=INSL6
FOSL2	FOS Like 2, AP-1 Transcription Factor Subunit	Protein Coding	P15408	49	GC02P028392	2.34795	https://www.genecards.org/cgi-bin/carddisp.pl?gene=FOSL2
TXNIP	Thioredoxin Interacting Protein	Protein Coding	Q9H3M7	47	GC01M145992	2.34245	https://www.genecards.org/cgi-bin/carddisp.pl?gene=TXNIP
SOCS3	Suppressor Of Cytokine Signaling 3	Protein Coding	O14543	52	GC17M078356	2.34009	https://www.genecards.org/cgi-bin/carddisp.pl?gene=SOCS3
SYK	Spleen Associated Tyrosine Kinase	Protein Coding	P43405	58	GC09P098395	2.33567	https://www.genecards.org/cgi-bin/carddisp.pl?gene=SYK
KLHL20	Kelch Like Family Member 20	Protein Coding	Q9Y2M5	43	GC01P173714	2.33555	https://www.genecards.org/cgi-bin/carddisp.pl?gene=KLHL20
AR	Androgen Receptor	Protein Coding	P10275	60	GC0XP067544	2.32865	https://www.genecards.org/cgi-bin/carddisp.pl?gene=AR
OSM	Oncostatin M	Protein Coding	P13725	51	GC22M030262	2.32847	https://www.genecards.org/cgi-bin/carddisp.pl?gene=OSM
STAT5A	Signal Transducer And Activator Of Transcription 5A	Protein Coding	P42229	56	GC17P042287	2.31983	https://www.genecards.org/cgi-bin/carddisp.pl?gene=STAT5A
FZD5	Frizzled Class Receptor 5	Protein Coding	Q13467	54	GC02M207762	2.30274	https://www.genecards.org/cgi-bin/carddisp.pl?gene=FZD5
VAV2	Vav Guanine Nucleotide Exchange Factor 2	Protein Coding	P52735	49	GC09M133761	2.30274	https://www.genecards.org/cgi-bin/carddisp.pl?gene=VAV2
IL11	Interleukin 11	Protein Coding	P20809	49	GC19M055364	2.29711	https://www.genecards.org/cgi-bin/carddisp.pl?gene=IL11
GJA1	Gap Junction Protein Alpha 1	Protein Coding	P17302	59	GC06P126877	2.29563	https://www.genecards.org/cgi-bin/carddisp.pl?gene=GJA1
PFKFB3	6-Phosphofructo-2-Kinase/Fructose-2,6-Biphosphatase 3	Protein Coding	Q16875	51	GC10P006144	2.29548	https://www.genecards.org/cgi-bin/carddisp.pl?gene=PFKFB3
APELA	Apelin Receptor Early Endogenous Ligand	Protein Coding	P0DMC3	29	GC04P164877	2.2874	https://www.genecards.org/cgi-bin/carddisp.pl?gene=APELA
AXL	AXL Receptor Tyrosine Kinase	Protein Coding	P30530	60	GC19P041219	2.28634	https://www.genecards.org/cgi-bin/carddisp.pl?gene=AXL
RSPO3	R-Spondin 3	Protein Coding	Q9BXY4	45	GC06P127118	2.28623	https://www.genecards.org/cgi-bin/carddisp.pl?gene=RSPO3
MACC1	MET Transcriptional Regulator MACC1	Protein Coding	Q6ZN28	42	GC07M020140	2.28459	https://www.genecards.org/cgi-bin/carddisp.pl?gene=MACC1
PROK2	Prokineticin 2	Protein Coding	Q9HC23	50	GC03M071771	2.28004	https://www.genecards.org/cgi-bin/carddisp.pl?gene=PROK2
CXCL9	C-X-C Motif Chemokine Ligand 9	Protein Coding	Q07325	48	GC04M076001	2.27742	https://www.genecards.org/cgi-bin/carddisp.pl?gene=CXCL9
ZEB1	Zinc Finger E-Box Binding Homeobox 1	Protein Coding	P37275	57	GC10P031318	2.27706	https://www.genecards.org/cgi-bin/carddisp.pl?gene=ZEB1
RET	Ret Proto-Oncogene	Protein Coding	P07949	63	GC10P044088	2.26516	https://www.genecards.org/cgi-bin/carddisp.pl?gene=RET
HTATIP2	HIV-1 Tat Interactive Protein 2	Protein Coding	Q9BUP3	48	GC11P020363	2.26139	https://www.genecards.org/cgi-bin/carddisp.pl?gene=HTATIP2
STAT5B	Signal Transducer And Activator Of Transcription 5B	Protein Coding	P51692	58	GC17M042199	2.25942	https://www.genecards.org/cgi-bin/carddisp.pl?gene=STAT5B
HIPK1	Homeodomain Interacting Protein Kinase 1	Protein Coding	Q86Z02	44	GC01P113929	2.25809	https://www.genecards.org/cgi-bin/carddisp.pl?gene=HIPK1
PPARGC1A	PPARG Coactivator 1 Alpha	Protein Coding	Q9UBK2	55	GC04M023755	2.25634	https://www.genecards.org/cgi-bin/carddisp.pl?gene=PPARGC1A
SPON1	Spondin 1	Protein Coding	Q9HCB6	44	GC11P013964	2.25139	https://www.genecards.org/cgi-bin/carddisp.pl?gene=SPON1
HYAL1	Hyaluronidase 1	Protein Coding	Q12794	55	GC03M050299	2.24385	https://www.genecards.org/cgi-bin/carddisp.pl?gene=HYAL1
NME1	NME/NM23 Nucleoside Diphosphate Kinase 1	Protein Coding	P15531	54	GC17P101926	2.23989	https://www.genecards.org/cgi-bin/carddisp.pl?gene=NME1
NDRG4	NDRG Family Member 4	Protein Coding	Q9ULP0	45	GC16P058462	2.23897	https://www.genecards.org/cgi-bin/carddisp.pl?gene=NDRG4
RNF31	Ring Finger Protein 31	Protein Coding	Q96EP0	48	GC14P024146	2.23602	https://www.genecards.org/cgi-bin/carddisp.pl?gene=RNF31
EPHB3	EPH Receptor B3	Protein Coding	P54753	54	GC03P184561	2.23236	https://www.genecards.org/cgi-bin/carddisp.pl?gene=EPHB3
LIF	LIF Interleukin 6 Family Cytokine	Protein Coding	P15018	52	GC22M030240	2.22663	https://www.genecards.org/cgi-bin/carddisp.pl?gene=LIF
SDC2	Syndecan 2	Protein Coding	P34741	51	GC08P096499	2.2187	https://www.genecards.org/cgi-bin/carddisp.pl?gene=SDC2
FGF9	Fibroblast Growth Factor 9	Protein Coding	P31371	53	GC13P021671	2.21823	https://www.genecards.org/cgi-bin/carddisp.pl?gene=FGF9
FOXP1	Forkhead Box P1	Protein Coding	Q9H334	53	GC03M070954	2.21611	https://www.genecards.org/cgi-bin/carddisp.pl?gene=FOXP1
PTK7	Protein Tyrosine Kinase 7 (Inactive)	Protein Coding	Q13308	53	GC06P043076	2.21611	https://www.genecards.org/cgi-bin/carddisp.pl?gene=PTK7
MXRA8	Matrix Remodeling Associated 8	Protein Coding	Q9BRK3	42	GC01M001352	2.21605	https://www.genecards.org/cgi-bin/carddisp.pl?gene=MXRA8
MAPK7	Mitogen-Activated Protein Kinase 7	Protein Coding	Q13164	56	GC17P100863	2.20352	https://www.genecards.org/cgi-bin/carddisp.pl?gene=MAPK7
AFP	Alpha Fetoprotein	Protein Coding	P02771	56	GC04P073431	2.20326	https://www.genecards.org/cgi-bin/carddisp.pl?gene=AFP
CRBN	Cereblon	Protein Coding	Q96SW2	52	GC03M003144	2.19846	https://www.genecards.org/cgi-bin/carddisp.pl?gene=CRBN
MAPK10	Mitogen-Activated Protein Kinase 10	Protein Coding	P53779	55	GC04M085990	2.19708	https://www.genecards.org/cgi-bin/carddisp.pl?gene=MAPK10
OPTC	Opticin	Protein Coding	Q9UBM4	47	GC01P203494	2.19489	https://www.genecards.org/cgi-bin/carddisp.pl?gene=OPTC
NRAS	NRAS Proto-Oncogene, GTPase	Protein Coding	P01111	59	GC01M114704	2.18174	https://www.genecards.org/cgi-bin/carddisp.pl?gene=NRAS
DDR2	Discoidin Domain Receptor Tyrosine Kinase 2	Protein Coding	Q16832	59	GC01P163748	2.17512	https://www.genecards.org/cgi-bin/carddisp.pl?gene=DDR2
PIK3CD	Phosphatidylinositol-4,5-Bisphosphate 3-Kinase Catalytic Subunit Delta	Protein Coding	O00329	61	GC01P011634	2.17398	https://www.genecards.org/cgi-bin/carddisp.pl?gene=PIK3CD
MAP2K1	Mitogen-Activated Protein Kinase Kinase 1	Protein Coding	Q02750	63	GC15P066386	2.1691	https://www.genecards.org/cgi-bin/carddisp.pl?gene=MAP2K1
SIRT2	Sirtuin 2	Protein Coding	Q8IXJ6	56	GC19M038878	2.16676	https://www.genecards.org/cgi-bin/carddisp.pl?gene=SIRT2
COL6A1	Collagen Type VI Alpha 1 Chain	Protein Coding	P12109	54	GC21P045981	2.16581	https://www.genecards.org/cgi-bin/carddisp.pl?gene=COL6A1
DDAH1	Dimethylarginine Dimethylaminohydrolase 1	Protein Coding	O94760	50	GC01M085318	2.16131	https://www.genecards.org/cgi-bin/carddisp.pl?gene=DDAH1
MCL1	MCL1 Apoptosis Regulator, BCL2 Family Member	Protein Coding	Q07820	56	GC01M159611	2.15758	https://www.genecards.org/cgi-bin/carddisp.pl?gene=MCL1
E2F1	E2F Transcription Factor 1	Protein Coding	Q01094	52	GC20M033675	2.15578	https://www.genecards.org/cgi-bin/carddisp.pl?gene=E2F1
AKR1B1	Aldo-Keto Reductase Family 1 Member B	Protein Coding	P15121	55	GC07M134442	2.15263	https://www.genecards.org/cgi-bin/carddisp.pl?gene=AKR1B1
ACTB	Actin Beta	Protein Coding	P60709	58	GC07M005527	2.14551	https://www.genecards.org/cgi-bin/carddisp.pl?gene=ACTB
CYLD	CYLD Lysine 63 Deubiquitinase	Protein Coding	Q9NQC7	56	GC16P050742	2.14423	https://www.genecards.org/cgi-bin/carddisp.pl?gene=CYLD
NF1	Neurofibromin 1	Protein Coding	P21359	56	GC17P031094	2.14382	https://www.genecards.org/cgi-bin/carddisp.pl?gene=NF1
BRCC3	BRCA1/BRCA2-Containing Complex Subunit 3	Protein Coding	P46736	48	GC0XP155071	2.1411	https://www.genecards.org/cgi-bin/carddisp.pl?gene=BRCC3
COL6A3	Collagen Type VI Alpha 3 Chain	Protein Coding	P12111	54	GC02M237324	2.14008	https://www.genecards.org/cgi-bin/carddisp.pl?gene=COL6A3
GHRL	Ghrelin And Obestatin Prepropeptide	Protein Coding	Q9UBU3	50	GC03M010285	2.13574	https://www.genecards.org/cgi-bin/carddisp.pl?gene=GHRL
JAK1	Janus Kinase 1	Protein Coding	P23458	62	GC01M064833	2.12873	https://www.genecards.org/cgi-bin/carddisp.pl?gene=JAK1
TP73	Tumor Protein P73	Protein Coding	O15350	54	GC01P003652	2.12128	https://www.genecards.org/cgi-bin/carddisp.pl?gene=TP73
BACH1	BTB Domain And CNC Homolog 1	Protein Coding	O14867	49	GC21P029194	2.12032	https://www.genecards.org/cgi-bin/carddisp.pl?gene=BACH1
CCR3	C-C Motif Chemokine Receptor 3	Protein Coding	P51677	54	GC03P055840	2.11781	https://www.genecards.org/cgi-bin/carddisp.pl?gene=CCR3
YY1	YY1 Transcription Factor	Protein Coding	P25490	57	GC14P100238	2.11396	https://www.genecards.org/cgi-bin/carddisp.pl?gene=YY1
MGMT	O-6-Methylguanine-DNA Methyltransferase	Protein Coding	P16455	57	GC10P129467	2.1093	https://www.genecards.org/cgi-bin/carddisp.pl?gene=MGMT
HSPA5	Heat Shock Protein Family A (Hsp70) Member 5	Protein Coding	P11021	57	GC09M125234	2.10754	https://www.genecards.org/cgi-bin/carddisp.pl?gene=HSPA5
ANGPTL7	Angiopoietin Like 7	Protein Coding	O43827	47	GC01P011189	2.10475	https://www.genecards.org/cgi-bin/carddisp.pl?gene=ANGPTL7
STK11	Serine/Threonine Kinase 11	Protein Coding	Q15831	59	GC19P001177	2.1025	https://www.genecards.org/cgi-bin/carddisp.pl?gene=STK11
JUP	Junction Plakoglobin	Protein Coding	P14923	57	GC17M041754	2.0902	https://www.genecards.org/cgi-bin/carddisp.pl?gene=JUP
NFKBIA	NFKB Inhibitor Alpha	Protein Coding	P25963	59	GC14M035401	2.08816	https://www.genecards.org/cgi-bin/carddisp.pl?gene=NFKBIA
EDN2	Endothelin 2	Protein Coding	P20800	48	GC01M041478	2.08659	https://www.genecards.org/cgi-bin/carddisp.pl?gene=EDN2
SCG2	Secretogranin II	Protein Coding	P13521	47	GC02M223596	2.08112	https://www.genecards.org/cgi-bin/carddisp.pl?gene=SCG2
UBC	Ubiquitin C	Protein Coding	P0CG48	51	GC12M124911	2.08044	https://www.genecards.org/cgi-bin/carddisp.pl?gene=UBC
NFATC2	Nuclear Factor Of Activated T Cells 2	Protein Coding	Q13469	55	GC20M051386	2.08006	https://www.genecards.org/cgi-bin/carddisp.pl?gene=NFATC2
TKT	Transketolase	Protein Coding	P29401	54	GC03M053224	2.07901	https://www.genecards.org/cgi-bin/carddisp.pl?gene=TKT
COL6A2	Collagen Type VI Alpha 2 Chain	Protein Coding	P12110	54	GC21P046098	2.07624	https://www.genecards.org/cgi-bin/carddisp.pl?gene=COL6A2
COL11A1	Collagen Type XI Alpha 1 Chain	Protein Coding	P12107	51	GC01M102876	2.07624	https://www.genecards.org/cgi-bin/carddisp.pl?gene=COL11A1
FAS	Fas Cell Surface Death Receptor	Protein Coding	P25445	58	GC10P106652	2.07009	https://www.genecards.org/cgi-bin/carddisp.pl?gene=FAS
SMAD5	SMAD Family Member 5	Protein Coding	Q99717	50	GC05P136132	2.06983	https://www.genecards.org/cgi-bin/carddisp.pl?gene=SMAD5
CTSD	Cathepsin D	Protein Coding	P07339	61	GC11M001752	2.06769	https://www.genecards.org/cgi-bin/carddisp.pl?gene=CTSD
CYP2C19	Cytochrome P450 Family 2 Subfamily C Member 19	Protein Coding	P33261	53	GC10P094762	2.06412	https://www.genecards.org/cgi-bin/carddisp.pl?gene=CYP2C19
LAMB1	Laminin Subunit Beta 1	Protein Coding	P07942	58	GC07M107923	2.06286	https://www.genecards.org/cgi-bin/carddisp.pl?gene=LAMB1
HDAC1	Histone Deacetylase 1	Protein Coding	Q13547	58	GC01P032292	2.06095	https://www.genecards.org/cgi-bin/carddisp.pl?gene=HDAC1
IFI27	Interferon Alpha Inducible Protein 27	Protein Coding	P40305	47	GC14P094104	2.05946	https://www.genecards.org/cgi-bin/carddisp.pl?gene=IFI27
EDNRB	Endothelin Receptor Type B	Protein Coding	P24530	58	GC13M077895	2.05942	https://www.genecards.org/cgi-bin/carddisp.pl?gene=EDNRB
RAP1A	RAP1A, Member Of RAS Oncogene Family	Protein Coding	P62834	53	GC01P111542	2.05942	https://www.genecards.org/cgi-bin/carddisp.pl?gene=RAP1A
COX5A	Cytochrome C Oxidase Subunit 5A	Protein Coding	P20674	52	GC15M074919	2.05855	https://www.genecards.org/cgi-bin/carddisp.pl?gene=COX5A
PLXNC1	Plexin C1	Protein Coding	O60486	49	GC12P094150	2.05826	https://www.genecards.org/cgi-bin/carddisp.pl?gene=PLXNC1
FSTL1	Follistatin Like 1	Protein Coding	Q12841	49	GC03M120392	2.05778	https://www.genecards.org/cgi-bin/carddisp.pl?gene=FSTL1
ID4	Inhibitor Of DNA Binding 4	Protein Coding	P47928	47	GC06P019837	2.05504	https://www.genecards.org/cgi-bin/carddisp.pl?gene=ID4
CXCL6	C-X-C Motif Chemokine Ligand 6	Protein Coding	P80162	46	GC04P073837	2.05464	https://www.genecards.org/cgi-bin/carddisp.pl?gene=CXCL6
KITLG	KIT Ligand	Protein Coding	P21583	55	GC12M088492	2.05239	https://www.genecards.org/cgi-bin/carddisp.pl?gene=KITLG
IL12A	Interleukin 12A	Protein Coding	P29459	52	GC03P159988	2.04047	https://www.genecards.org/cgi-bin/carddisp.pl?gene=IL12A
TNNI2	Troponin I2, Fast Skeletal Type	Protein Coding	P48788	51	GC11P007433	2.04017	https://www.genecards.org/cgi-bin/carddisp.pl?gene=TNNI2
CCL3	C-C Motif Chemokine Ligand 3	Protein Coding	P10147	49	GC17M036088	2.03766	https://www.genecards.org/cgi-bin/carddisp.pl?gene=CCL3
QKI	QKI, KH Domain Containing RNA Binding	Protein Coding	Q96PU8	49	GC06P163414	2.03365	https://www.genecards.org/cgi-bin/carddisp.pl?gene=QKI
CCL21	C-C Motif Chemokine Ligand 21	Protein Coding	O00585	49	GC09M034709	2.0334	https://www.genecards.org/cgi-bin/carddisp.pl?gene=CCL21
DPP4	Dipeptidyl Peptidase 4	Protein Coding	P27487	58	GC02M161992	2.03285	https://www.genecards.org/cgi-bin/carddisp.pl?gene=DPP4
NCL	Nucleolin	Protein Coding	P19338	52	GC02M231453	2.03127	https://www.genecards.org/cgi-bin/carddisp.pl?gene=NCL
COL5A2	Collagen Type V Alpha 2 Chain	Protein Coding	P05997	52	GC02M189031	2.0311	https://www.genecards.org/cgi-bin/carddisp.pl?gene=COL5A2
EIF4EBP1	Eukaryotic Translation Initiation Factor 4E Binding Protein 1	Protein Coding	Q13541	54	GC08P039471	2.0303	https://www.genecards.org/cgi-bin/carddisp.pl?gene=EIF4EBP1
ELN	Elastin	Protein Coding	P15502	52	GC07P074027	2.0254	https://www.genecards.org/cgi-bin/carddisp.pl?gene=ELN
HOXA5	Homeobox A5	Protein Coding	P20719	49	GC07M027952	2.02396	https://www.genecards.org/cgi-bin/carddisp.pl?gene=HOXA5
WT1	WT1 Transcription Factor	Protein Coding	P19544	56	GC11M032365	2.01962	https://www.genecards.org/cgi-bin/carddisp.pl?gene=WT1
CLIC4	Chloride Intracellular Channel 4	Protein Coding	Q9Y696	43	GC01P024745	2.0188	https://www.genecards.org/cgi-bin/carddisp.pl?gene=CLIC4
PTAFR	Platelet Activating Factor Receptor	Protein Coding	P25105	50	GC01M028147	2.01444	https://www.genecards.org/cgi-bin/carddisp.pl?gene=PTAFR
ROCK2	Rho Associated Coiled-Coil Containing Protein Kinase 2	Protein Coding	O75116	54	GC02M011437	2.01048	https://www.genecards.org/cgi-bin/carddisp.pl?gene=ROCK2
RBCK1	RANBP2-Type And C3HC4-Type Zinc Finger Containing 1	Protein Coding	Q9BYM8	50	GC20P000407	2.01039	https://www.genecards.org/cgi-bin/carddisp.pl?gene=RBCK1
MPO	Myeloperoxidase	Protein Coding	P05164	61	GC17M058269	2.0071	https://www.genecards.org/cgi-bin/carddisp.pl?gene=MPO
ID2	Inhibitor Of DNA Binding 2	Protein Coding	Q02363	51	GC02P008678	2.00614	https://www.genecards.org/cgi-bin/carddisp.pl?gene=ID2
FGF10	Fibroblast Growth Factor 10	Protein Coding	O15520	56	GC05M044781	2.00558	https://www.genecards.org/cgi-bin/carddisp.pl?gene=FGF10
NR3C1	Nuclear Receptor Subfamily 3 Group C Member 1	Protein Coding	P04150	58	GC05M143277	2.00318	https://www.genecards.org/cgi-bin/carddisp.pl?gene=NR3C1
NOX1	NADPH Oxidase 1	Protein Coding	Q9Y5S8	51	GC0XM100843	2.00223	https://www.genecards.org/cgi-bin/carddisp.pl?gene=NOX1
IL5	Interleukin 5	Protein Coding	P05113	54	GC05M132541	2.00097	https://www.genecards.org/cgi-bin/carddisp.pl?gene=IL5
CGA	Glycoprotein Hormones, Alpha Polypeptide	Protein Coding	P01215	54	GC06M087085	2.00069	https://www.genecards.org/cgi-bin/carddisp.pl?gene=CGA
FGF3	Fibroblast Growth Factor 3	Protein Coding	P11487	54	GC11M121397	1.99626	https://www.genecards.org/cgi-bin/carddisp.pl?gene=FGF3
LAMA2	Laminin Subunit Alpha 2	Protein Coding	P24043	53	GC06P130521	1.99249	https://www.genecards.org/cgi-bin/carddisp.pl?gene=LAMA2
SEMA3C	Semaphorin 3C	Protein Coding	Q99985	51	GC07M080742	1.99114	https://www.genecards.org/cgi-bin/carddisp.pl?gene=SEMA3C
IL20	Interleukin 20	Protein Coding	Q9NYY1	47	GC01P206866	1.99114	https://www.genecards.org/cgi-bin/carddisp.pl?gene=IL20
COL4A4	Collagen Type IV Alpha 4 Chain	Protein Coding	P53420	52	GC02M226973	1.98975	https://www.genecards.org/cgi-bin/carddisp.pl?gene=COL4A4
COL4A5	Collagen Type IV Alpha 5 Chain	Protein Coding	P29400	52	GC0XP108439	1.98975	https://www.genecards.org/cgi-bin/carddisp.pl?gene=COL4A5
LAMA5	Laminin Subunit Alpha 5	Protein Coding	O15230	52	GC20M062307	1.98975	https://www.genecards.org/cgi-bin/carddisp.pl?gene=LAMA5
CTSL	Cathepsin L	Protein Coding	P07711	56	GC09P087725	1.98502	https://www.genecards.org/cgi-bin/carddisp.pl?gene=CTSL
TLR4	Toll Like Receptor 4	Protein Coding	O00206	60	GC09P117704	1.98009	https://www.genecards.org/cgi-bin/carddisp.pl?gene=TLR4
LYVE1	Lymphatic Vessel Endothelial Hyaluronan Receptor 1	Protein Coding	Q9Y5Y7	51	GC11M011735	1.98009	https://www.genecards.org/cgi-bin/carddisp.pl?gene=LYVE1
GSK3B	Glycogen Synthase Kinase 3 Beta	Protein Coding	P49841	59	GC03M119821	1.97626	https://www.genecards.org/cgi-bin/carddisp.pl?gene=GSK3B
ITGA3	Integrin Subunit Alpha 3	Protein Coding	P26006	56	GC17P050055	1.9719	https://www.genecards.org/cgi-bin/carddisp.pl?gene=ITGA3
AGO2	Argonaute RISC Catalytic Component 2	Protein Coding	Q9UKV8	51	GC08M140524	1.97057	https://www.genecards.org/cgi-bin/carddisp.pl?gene=AGO2
ITGB8	Integrin Subunit Beta 8	Protein Coding	P26012	45	GC07P020329	1.97057	https://www.genecards.org/cgi-bin/carddisp.pl?gene=ITGB8
TRAF6	TNF Receptor Associated Factor 6	Protein Coding	Q9Y4K3	55	GC11M036467	1.96028	https://www.genecards.org/cgi-bin/carddisp.pl?gene=TRAF6
PLPP3	Phospholipid Phosphatase 3	Protein Coding	O14495	43	GC01M056495	1.96	https://www.genecards.org/cgi-bin/carddisp.pl?gene=PLPP3
IL3	Interleukin 3	Protein Coding	P08700	54	GC05P132060	1.95948	https://www.genecards.org/cgi-bin/carddisp.pl?gene=IL3
CDK4	Cyclin Dependent Kinase 4	Protein Coding	P11802	62	GC12M059168	1.95634	https://www.genecards.org/cgi-bin/carddisp.pl?gene=CDK4
STUB1	STIP1 Homology And U-Box Containing Protein 1	Protein Coding	Q9UNE7	54	GC16P064961	1.9531	https://www.genecards.org/cgi-bin/carddisp.pl?gene=STUB1
ATF2	Activating Transcription Factor 2	Protein Coding	P15336	56	GC02M175072	1.94533	https://www.genecards.org/cgi-bin/carddisp.pl?gene=ATF2
HEY1	Hes Related Family BHLH Transcription Factor With YRPW Motif 1	Protein Coding	Q9Y5J3	51	GC08M079764	1.94533	https://www.genecards.org/cgi-bin/carddisp.pl?gene=HEY1
HSPB1	Heat Shock Protein Family B (Small) Member 1	Protein Coding	P04792	60	GC07P076302	1.9447	https://www.genecards.org/cgi-bin/carddisp.pl?gene=HSPB1
NOX5	NADPH Oxidase 5	Protein Coding	Q96PH1	45	GC15P148667	1.94256	https://www.genecards.org/cgi-bin/carddisp.pl?gene=NOX5
RHOC	Ras Homolog Family Member C	Protein Coding	P08134	50	GC01M112701	1.93771	https://www.genecards.org/cgi-bin/carddisp.pl?gene=RHOC
ADAM9	ADAM Metallopeptidase Domain 9	Protein Coding	Q13443	56	GC08P038996	1.93432	https://www.genecards.org/cgi-bin/carddisp.pl?gene=ADAM9
CAMP	Cathelicidin Antimicrobial Peptide	Protein Coding	P49913	48	GC03P055953	1.93093	https://www.genecards.org/cgi-bin/carddisp.pl?gene=CAMP
RHO	Rhodopsin	Protein Coding	P08100	56	GC03P138086	1.92982	https://www.genecards.org/cgi-bin/carddisp.pl?gene=RHO
LTA	Lymphotoxin Alpha	Protein Coding	P01374	51	GC06P125490	1.92737	https://www.genecards.org/cgi-bin/carddisp.pl?gene=LTA
SRPK1	SRSF Protein Kinase 1	Protein Coding	Q96SB4	54	GC06M090884	1.92637	https://www.genecards.org/cgi-bin/carddisp.pl?gene=SRPK1
RHOB	Ras Homolog Family Member B	Protein Coding	P62745	52	GC02P020447	1.92434	https://www.genecards.org/cgi-bin/carddisp.pl?gene=RHOB
COL11A2	Collagen Type XI Alpha 2 Chain	Protein Coding	P13942	51	GC06M033162	1.92212	https://www.genecards.org/cgi-bin/carddisp.pl?gene=COL11A2
SERPINC1	Serpin Family C Member 1	Protein Coding	P01008	58	GC01M174899	1.92112	https://www.genecards.org/cgi-bin/carddisp.pl?gene=SERPINC1
FOXC2	Forkhead Box C2	Protein Coding	Q99958	52	GC16P086657	1.92049	https://www.genecards.org/cgi-bin/carddisp.pl?gene=FOXC2
ATP7A	ATPase Copper Transporting Alpha	Protein Coding	Q04656	55	GC0XP078117	1.92007	https://www.genecards.org/cgi-bin/carddisp.pl?gene=ATP7A
LEF1	Lymphoid Enhancer Binding Factor 1	Protein Coding	Q9UJU2	56	GC04M108047	1.91969	https://www.genecards.org/cgi-bin/carddisp.pl?gene=LEF1
PDE4A	Phosphodiesterase 4A	Protein Coding	P27815	54	GC19P010416	1.91904	https://www.genecards.org/cgi-bin/carddisp.pl?gene=PDE4A
PARVA	Parvin Alpha	Protein Coding	Q9NVD7	49	GC11P012398	1.91514	https://www.genecards.org/cgi-bin/carddisp.pl?gene=PARVA
SOD1	Superoxide Dismutase 1	Protein Coding	P00441	61	GC21P031659	1.90904	https://www.genecards.org/cgi-bin/carddisp.pl?gene=SOD1
FURIN	Furin, Paired Basic Amino Acid Cleaving Enzyme	Protein Coding	P09958	56	GC15P090868	1.90717	https://www.genecards.org/cgi-bin/carddisp.pl?gene=FURIN
CD38	CD38 Molecule	Protein Coding	P28907	55	GC04P023776	1.90576	https://www.genecards.org/cgi-bin/carddisp.pl?gene=CD38
TLR2	Toll Like Receptor 2	Protein Coding	O60603	61	GC04P153684	1.90358	https://www.genecards.org/cgi-bin/carddisp.pl?gene=TLR2
GLI1	GLI Family Zinc Finger 1	Protein Coding	P08151	56	GC12P059687	1.90335	https://www.genecards.org/cgi-bin/carddisp.pl?gene=GLI1
MAPK9	Mitogen-Activated Protein Kinase 9	Protein Coding	P45984	56	GC05M180292	1.90118	https://www.genecards.org/cgi-bin/carddisp.pl?gene=MAPK9
RHOD	Ras Homolog Family Member D	Protein Coding	O00212	44	GC11P084687	1.90118	https://www.genecards.org/cgi-bin/carddisp.pl?gene=RHOD
EPHA3	EPH Receptor A3	Protein Coding	P29320	55	GC03P089077	1.89349	https://www.genecards.org/cgi-bin/carddisp.pl?gene=EPHA3
IL1RAPL2	Interleukin 1 Receptor Accessory Protein Like 2	Protein Coding	Q9NP60	48	GC0XP104566	1.89315	https://www.genecards.org/cgi-bin/carddisp.pl?gene=IL1RAPL2
LTF	Lactotransferrin	Protein Coding	P02788	54	GC03M046435	1.89163	https://www.genecards.org/cgi-bin/carddisp.pl?gene=LTF
FGF5	Fibroblast Growth Factor 5	Protein Coding	P12034	53	GC04P080266	1.87731	https://www.genecards.org/cgi-bin/carddisp.pl?gene=FGF5
ADAM17	ADAM Metallopeptidase Domain 17	Protein Coding	P78536	59	GC02M009488	1.87493	https://www.genecards.org/cgi-bin/carddisp.pl?gene=ADAM17
PRKX	Protein Kinase CAMP-Dependent X-Linked Catalytic Subunit	Protein Coding	P51817	49	GC0XM003604	1.86908	https://www.genecards.org/cgi-bin/carddisp.pl?gene=PRKX
APP	Amyloid Beta Precursor Protein	Protein Coding	P05067	59	GC21M025880	1.86739	https://www.genecards.org/cgi-bin/carddisp.pl?gene=APP
ACVR1	Activin A Receptor Type 1	Protein Coding	Q04771	60	GC02M157736	1.86248	https://www.genecards.org/cgi-bin/carddisp.pl?gene=ACVR1
SOX9	SRY-Box Transcription Factor 9	Protein Coding	P48436	54	GC17P072121	1.85886	https://www.genecards.org/cgi-bin/carddisp.pl?gene=SOX9
PTGIS	Prostaglandin I2 Synthase	Protein Coding	Q16647	54	GC20M049503	1.85802	https://www.genecards.org/cgi-bin/carddisp.pl?gene=PTGIS
SEMA3B	Semaphorin 3B	Protein Coding	Q13214	48	GC03P050267	1.85469	https://www.genecards.org/cgi-bin/carddisp.pl?gene=SEMA3B
KRT18	Keratin 18	Protein Coding	P05783	58	GC12P052948	1.85227	https://www.genecards.org/cgi-bin/carddisp.pl?gene=KRT18
PDPK1	3-Phosphoinositide Dependent Protein Kinase 1	Protein Coding	O15530	57	GC16P002537	1.85122	https://www.genecards.org/cgi-bin/carddisp.pl?gene=PDPK1
AIF1	Allograft Inflammatory Factor 1	Protein Coding	P55008	48	GC06P125491	1.8509	https://www.genecards.org/cgi-bin/carddisp.pl?gene=AIF1
YBX1	Y-Box Binding Protein 1	Protein Coding	P67809	49	GC01P042682	1.84973	https://www.genecards.org/cgi-bin/carddisp.pl?gene=YBX1
SHARPIN	SHANK Associated RH Domain Interactor	Protein Coding	Q9H0F6	47	GC08M144098	1.84513	https://www.genecards.org/cgi-bin/carddisp.pl?gene=SHARPIN
MAGI2	Membrane Associated Guanylate Kinase, WW And PDZ Domain Containing 2	Protein Coding	Q86UL8	51	GC07M078017	1.84439	https://www.genecards.org/cgi-bin/carddisp.pl?gene=MAGI2
TRAF2	TNF Receptor Associated Factor 2	Protein Coding	Q12933	53	GC09P136881	1.84148	https://www.genecards.org/cgi-bin/carddisp.pl?gene=TRAF2
TNFAIP2	TNF Alpha Induced Protein 2	Protein Coding	Q03169	42	GC14P114651	1.83458	https://www.genecards.org/cgi-bin/carddisp.pl?gene=TNFAIP2
CXCR1	C-X-C Motif Chemokine Receptor 1	Protein Coding	P25024	52	GC02M218162	1.831	https://www.genecards.org/cgi-bin/carddisp.pl?gene=CXCR1
DICER1	Dicer 1, Ribonuclease III	Protein Coding	Q9UPY3	57	GC14M095086	1.83034	https://www.genecards.org/cgi-bin/carddisp.pl?gene=DICER1
CCL11	C-C Motif Chemokine Ligand 11	Protein Coding	P51671	54	GC17P034285	1.82701	https://www.genecards.org/cgi-bin/carddisp.pl?gene=CCL11
CFH	Complement Factor H	Protein Coding	P08603	56	GC01P196621	1.82458	https://www.genecards.org/cgi-bin/carddisp.pl?gene=CFH
TGFBI	Transforming Growth Factor Beta Induced	Protein Coding	Q15582	54	GC05P136027	1.82274	https://www.genecards.org/cgi-bin/carddisp.pl?gene=TGFBI
CDK6	Cyclin Dependent Kinase 6	Protein Coding	Q00534	59	GC07M092604	1.82158	https://www.genecards.org/cgi-bin/carddisp.pl?gene=CDK6
RACK1	Receptor For Activated C Kinase 1	Protein Coding	P63244	52	GC05M182515	1.81923	https://www.genecards.org/cgi-bin/carddisp.pl?gene=RACK1
LAMC2	Laminin Subunit Gamma 2	Protein Coding	Q13753	55	GC01P183186	1.81844	https://www.genecards.org/cgi-bin/carddisp.pl?gene=LAMC2
CCBE1	Collagen And Calcium Binding EGF Domains 1	Protein Coding	Q6UXH8	48	GC18M059430	1.81753	https://www.genecards.org/cgi-bin/carddisp.pl?gene=CCBE1
FBLN1	Fibulin 1	Protein Coding	P23142	52	GC22P045502	1.81731	https://www.genecards.org/cgi-bin/carddisp.pl?gene=FBLN1
ADAMTS8	ADAM Metallopeptidase With Thrombospondin Type 1 Motif 8	Protein Coding	Q9UP79	47	GC11M130404	1.81643	https://www.genecards.org/cgi-bin/carddisp.pl?gene=ADAMTS8
GRN	Granulin Precursor	Protein Coding	P28799	56	GC17P044345	1.81369	https://www.genecards.org/cgi-bin/carddisp.pl?gene=GRN
SFRP2	Secreted Frizzled Related Protein 2	Protein Coding	Q96HF1	48	GC04M153780	1.8104	https://www.genecards.org/cgi-bin/carddisp.pl?gene=SFRP2
FKBPL	FKBP Prolyl Isomerase Like	Protein Coding	Q9UIM3	42	GC06M090771	1.8104	https://www.genecards.org/cgi-bin/carddisp.pl?gene=FKBPL
ACVR2A	Activin A Receptor Type 2A	Protein Coding	P27037	54	GC02P147844	1.80961	https://www.genecards.org/cgi-bin/carddisp.pl?gene=ACVR2A
PRKAA2	Protein Kinase AMP-Activated Catalytic Subunit Alpha 2	Protein Coding	P54646	58	GC01P056645	1.80762	https://www.genecards.org/cgi-bin/carddisp.pl?gene=PRKAA2
FGF8	Fibroblast Growth Factor 8	Protein Coding	P55075	57	GC10M101770	1.80454	https://www.genecards.org/cgi-bin/carddisp.pl?gene=FGF8
MMP10	Matrix Metallopeptidase 10	Protein Coding	P09238	52	GC11M102770	1.80067	https://www.genecards.org/cgi-bin/carddisp.pl?gene=MMP10
PDCL3	Phosducin Like 3	Protein Coding	Q9H2J4	42	GC02P100562	1.79977	https://www.genecards.org/cgi-bin/carddisp.pl?gene=PDCL3
ANXA1	Annexin A1	Protein Coding	P04083	55	GC09P073151	1.79773	https://www.genecards.org/cgi-bin/carddisp.pl?gene=ANXA1
EFNA3	Ephrin A3	Protein Coding	P52797	50	GC01P155078	1.79773	https://www.genecards.org/cgi-bin/carddisp.pl?gene=EFNA3
BMP1	Bone Morphogenetic Protein 1	Protein Coding	P13497	57	GC08P022165	1.79629	https://www.genecards.org/cgi-bin/carddisp.pl?gene=BMP1
GLUL	Glutamate-Ammonia Ligase	Protein Coding	P15104	57	GC01M182378	1.79186	https://www.genecards.org/cgi-bin/carddisp.pl?gene=GLUL
IL15	Interleukin 15	Protein Coding	P40933	51	GC04P141636	1.79006	https://www.genecards.org/cgi-bin/carddisp.pl?gene=IL15
TLR9	Toll Like Receptor 9	Protein Coding	Q9NR96	54	GC03M053612	1.78918	https://www.genecards.org/cgi-bin/carddisp.pl?gene=TLR9
NTRK2	Neurotrophic Receptor Tyrosine Kinase 2	Protein Coding	Q16620	62	GC09P084668	1.78683	https://www.genecards.org/cgi-bin/carddisp.pl?gene=NTRK2
APEX1	Apurinic/Apyrimidinic Endodeoxyribonuclease 1	Protein Coding	P27695	54	GC14P020455	1.78624	https://www.genecards.org/cgi-bin/carddisp.pl?gene=APEX1
PML	PML Nuclear Body Scaffold	Protein Coding	P29590	54	GC15P073994	1.7847	https://www.genecards.org/cgi-bin/carddisp.pl?gene=PML
CYP3A4	Cytochrome P450 Family 3 Subfamily A Member 4	Protein Coding	P08684	56	GC07M099985	1.78397	https://www.genecards.org/cgi-bin/carddisp.pl?gene=CYP3A4
TAC1	Tachykinin Precursor 1	Protein Coding	P20366	49	GC07P097734	1.78395	https://www.genecards.org/cgi-bin/carddisp.pl?gene=TAC1
HMGCR	3-Hydroxy-3-Methylglutaryl-CoA Reductase	Protein Coding	P04035	56	GC05P075336	1.78358	https://www.genecards.org/cgi-bin/carddisp.pl?gene=HMGCR
TFAP2A	Transcription Factor AP-2 Alpha	Protein Coding	P05549	56	GC06M010393	1.78229	https://www.genecards.org/cgi-bin/carddisp.pl?gene=TFAP2A
FBLN5	Fibulin 5	Protein Coding	Q9UBX5	55	GC14M091869	1.78215	https://www.genecards.org/cgi-bin/carddisp.pl?gene=FBLN5
ANGPTL1	Angiopoietin Like 1	Protein Coding	O95841	43	GC01M178849	1.78215	https://www.genecards.org/cgi-bin/carddisp.pl?gene=ANGPTL1
GAB1	GRB2 Associated Binding Protein 1	Protein Coding	Q13480	52	GC04P143336	1.78158	https://www.genecards.org/cgi-bin/carddisp.pl?gene=GAB1
LAMC1	Laminin Subunit Gamma 1	Protein Coding	P11047	51	GC01P183023	1.77984	https://www.genecards.org/cgi-bin/carddisp.pl?gene=LAMC1
IQGAP1	IQ Motif Containing GTPase Activating Protein 1	Protein Coding	P46940	51	GC15P090388	1.77792	https://www.genecards.org/cgi-bin/carddisp.pl?gene=IQGAP1
PPIG	Peptidylprolyl Isomerase G	Protein Coding	Q13427	50	GC02P169584	1.77779	https://www.genecards.org/cgi-bin/carddisp.pl?gene=PPIG
NCKIPSD	NCK Interacting Protein With SH3 Domain	Protein Coding	Q9NZQ3	45	GC03M048667	1.77476	https://www.genecards.org/cgi-bin/carddisp.pl?gene=NCKIPSD
MCTS1	MCTS1 Re-Initiation And Release Factor	Protein Coding	Q9ULC4	42	GC0XP120594	1.77476	https://www.genecards.org/cgi-bin/carddisp.pl?gene=MCTS1
LAMB2	Laminin Subunit Beta 2	Protein Coding	P55268	55	GC03M049121	1.77452	https://www.genecards.org/cgi-bin/carddisp.pl?gene=LAMB2
MIA3	MIA SH3 Domain ER Export Factor 3	Protein Coding	Q5JRA6	46	GC01P222618	1.77305	https://www.genecards.org/cgi-bin/carddisp.pl?gene=MIA3
BTG1	BTG Anti-Proliferation Factor 1	Protein Coding	P62324	47	GC12M092140	1.77129	https://www.genecards.org/cgi-bin/carddisp.pl?gene=BTG1
TXN	Thioredoxin	Protein Coding	P10599	54	GC09M110243	1.76864	https://www.genecards.org/cgi-bin/carddisp.pl?gene=TXN
GTF2I	General Transcription Factor IIi	Protein Coding	P78347	48	GC07P084357	1.76556	https://www.genecards.org/cgi-bin/carddisp.pl?gene=GTF2I
CD24	CD24 Molecule	Protein Coding	P25063	43	GC06M106969	1.7654	https://www.genecards.org/cgi-bin/carddisp.pl?gene=CD24
CASP9	Caspase 9	Protein Coding	P55211	56	GC01M015491	1.76169	https://www.genecards.org/cgi-bin/carddisp.pl?gene=CASP9
PROCR	Protein C Receptor	Protein Coding	Q9UNN8	50	GC20P035171	1.76091	https://www.genecards.org/cgi-bin/carddisp.pl?gene=PROCR
SPON2	Spondin 2	Protein Coding	Q9BUD6	45	GC04M001166	1.75845	https://www.genecards.org/cgi-bin/carddisp.pl?gene=SPON2
EREG	Epiregulin	Protein Coding	O14944	50	GC04P074366	1.75132	https://www.genecards.org/cgi-bin/carddisp.pl?gene=EREG
SP100	SP100 Nuclear Antigen	Protein Coding	P23497	49	GC02P230415	1.75132	https://www.genecards.org/cgi-bin/carddisp.pl?gene=SP100
HOXD3	Homeobox D3	Protein Coding	P31249	42	GC02P176136	1.74967	https://www.genecards.org/cgi-bin/carddisp.pl?gene=HOXD3
CXCL2	C-X-C Motif Chemokine Ligand 2	Protein Coding	P19875	48	GC04M074097	1.74767	https://www.genecards.org/cgi-bin/carddisp.pl?gene=CXCL2
ATP2B4	ATPase Plasma Membrane Ca2+ Transporting 4	Protein Coding	P23634	52	GC01P203626	1.74566	https://www.genecards.org/cgi-bin/carddisp.pl?gene=ATP2B4
WNT7B	Wnt Family Member 7B	Protein Coding	P56706	51	GC22M045920	1.74555	https://www.genecards.org/cgi-bin/carddisp.pl?gene=WNT7B
ACTC1	Actin Alpha Cardiac Muscle 1	Protein Coding	P68032	52	GC15M034790	1.74249	https://www.genecards.org/cgi-bin/carddisp.pl?gene=ACTC1
PTPN6	Protein Tyrosine Phosphatase Non-Receptor Type 6	Protein Coding	P29350	57	GC12P035963	1.7408	https://www.genecards.org/cgi-bin/carddisp.pl?gene=PTPN6
BECN1	Beclin 1	Protein Coding	Q14457	55	GC17M042810	1.7408	https://www.genecards.org/cgi-bin/carddisp.pl?gene=BECN1
NPPA	Natriuretic Peptide A	Protein Coding	P01160	53	GC01M013630	1.74044	https://www.genecards.org/cgi-bin/carddisp.pl?gene=NPPA
LOX	Lysyl Oxidase	Protein Coding	P28300	56	GC05M122063	1.73996	https://www.genecards.org/cgi-bin/carddisp.pl?gene=LOX
HDAC2	Histone Deacetylase 2	Protein Coding	Q92769	61	GC06M113933	1.73746	https://www.genecards.org/cgi-bin/carddisp.pl?gene=HDAC2
IL33	Interleukin 33	Protein Coding	O95760	48	GC09P008905	1.73746	https://www.genecards.org/cgi-bin/carddisp.pl?gene=IL33
SUCNR1	Succinate Receptor 1	Protein Coding	Q9BXA5	44	GC03P151873	1.73649	https://www.genecards.org/cgi-bin/carddisp.pl?gene=SUCNR1
EFNB3	Ephrin B3	Protein Coding	Q15768	49	GC17P100472	1.73219	https://www.genecards.org/cgi-bin/carddisp.pl?gene=EFNB3
NDRG2	NDRG Family Member 2	Protein Coding	Q9UN36	45	GC14M021016	1.73219	https://www.genecards.org/cgi-bin/carddisp.pl?gene=NDRG2
ADORA2A	Adenosine A2a Receptor	Protein Coding	P29274	54	GC22P024417	1.72956	https://www.genecards.org/cgi-bin/carddisp.pl?gene=ADORA2A
NUDT6	Nudix Hydrolase 6	Protein Coding	P53370	44	GC04M122888	1.72956	https://www.genecards.org/cgi-bin/carddisp.pl?gene=NUDT6
TLR3	Toll Like Receptor 3	Protein Coding	O15455	60	GC04P186059	1.7283	https://www.genecards.org/cgi-bin/carddisp.pl?gene=TLR3
STIM1	Stromal Interaction Molecule 1	Protein Coding	Q13586	58	GC11P007543	1.7283	https://www.genecards.org/cgi-bin/carddisp.pl?gene=STIM1
CHUK	Component Of Inhibitor Of Nuclear Factor Kappa B Kinase Complex	Protein Coding	O15111	58	GC10M100365	1.71665	https://www.genecards.org/cgi-bin/carddisp.pl?gene=CHUK
TEAD4	TEA Domain Transcription Factor 4	Protein Coding	Q15561	48	GC12P002959	1.71648	https://www.genecards.org/cgi-bin/carddisp.pl?gene=TEAD4
GNA13	G Protein Subunit Alpha 13	Protein Coding	Q14344	51	GC17M065009	1.71289	https://www.genecards.org/cgi-bin/carddisp.pl?gene=GNA13
TMEM33	Transmembrane Protein 33	Protein Coding	P57088	37	GC04P041937	1.71092	https://www.genecards.org/cgi-bin/carddisp.pl?gene=TMEM33
B2M	Beta-2-Microglobulin	Protein Coding	P61769	58	GC15P044711	1.70796	https://www.genecards.org/cgi-bin/carddisp.pl?gene=B2M
IL37	Interleukin 37	Protein Coding	Q9NZH6	48	GC02P141239	1.70434	https://www.genecards.org/cgi-bin/carddisp.pl?gene=IL37
FOSB	FosB Proto-Oncogene, AP-1 Transcription Factor Subunit	Protein Coding	P53539	49	GC19P045467	1.70299	https://www.genecards.org/cgi-bin/carddisp.pl?gene=FOSB
NDRG3	NDRG Family Member 3	Protein Coding	Q9UGV2	42	GC20M036651	1.70299	https://www.genecards.org/cgi-bin/carddisp.pl?gene=NDRG3
PRKAA1	Protein Kinase AMP-Activated Catalytic Subunit Alpha 1	Protein Coding	Q13131	55	GC05M040759	1.69946	https://www.genecards.org/cgi-bin/carddisp.pl?gene=PRKAA1
ZNF304	Zinc Finger Protein 304	Protein Coding	Q9HCX3	32	GC19P057351	1.69718	https://www.genecards.org/cgi-bin/carddisp.pl?gene=ZNF304
KLF5	KLF Transcription Factor 5	Protein Coding	Q13887	54	GC13P073054	1.69695	https://www.genecards.org/cgi-bin/carddisp.pl?gene=KLF5
AMOTL1	Angiomotin Like 1	Protein Coding	Q8IY63	45	GC11P094686	1.69695	https://www.genecards.org/cgi-bin/carddisp.pl?gene=AMOTL1
GPNMB	Glycoprotein Nmb	Protein Coding	Q14956	54	GC07P023924	1.69681	https://www.genecards.org/cgi-bin/carddisp.pl?gene=GPNMB
SFRP1	Secreted Frizzled Related Protein 1	Protein Coding	Q8N474	52	GC08M041262	1.69681	https://www.genecards.org/cgi-bin/carddisp.pl?gene=SFRP1
CREB3L1	CAMP Responsive Element Binding Protein 3 Like 1	Protein Coding	Q96BA8	50	GC11P047373	1.69681	https://www.genecards.org/cgi-bin/carddisp.pl?gene=CREB3L1
FIBP	FGF1 Intracellular Binding Protein	Protein Coding	O43427	50	GC11M121224	1.69468	https://www.genecards.org/cgi-bin/carddisp.pl?gene=FIBP
NRG1	Neuregulin 1	Protein Coding	Q02297	57	GC08P031639	1.69362	https://www.genecards.org/cgi-bin/carddisp.pl?gene=NRG1
RUNX3	RUNX Family Transcription Factor 3	Protein Coding	Q13761	51	GC01M024899	1.69067	https://www.genecards.org/cgi-bin/carddisp.pl?gene=RUNX3
PIK3R2	Phosphoinositide-3-Kinase Regulatory Subunit 2	Protein Coding	O00459	58	GC19P018153	1.68888	https://www.genecards.org/cgi-bin/carddisp.pl?gene=PIK3R2
CCR1	C-C Motif Chemokine Receptor 1	Protein Coding	P32246	51	GC03M046218	1.68344	https://www.genecards.org/cgi-bin/carddisp.pl?gene=CCR1
SULF1	Sulfatase 1	Protein Coding	Q8IWU6	50	GC08P069466	1.68333	https://www.genecards.org/cgi-bin/carddisp.pl?gene=SULF1
CCNA2	Cyclin A2	Protein Coding	P20248	54	GC04M121816	1.68194	https://www.genecards.org/cgi-bin/carddisp.pl?gene=CCNA2
MAP3K5	Mitogen-Activated Protein Kinase Kinase Kinase 5	Protein Coding	Q99683	57	GC06M136557	1.67409	https://www.genecards.org/cgi-bin/carddisp.pl?gene=MAP3K5
CCN6	Cellular Communication Network Factor 6	Protein Coding	O95389	49	GC06P126687	1.67371	https://www.genecards.org/cgi-bin/carddisp.pl?gene=CCN6
LCN2	Lipocalin 2	Protein Coding	P80188	54	GC09P128149	1.67264	https://www.genecards.org/cgi-bin/carddisp.pl?gene=LCN2
WARS2	Tryptophanyl TRNA Synthetase 2, Mitochondrial	Protein Coding	Q9UGM6	53	GC01M119031	1.67256	https://www.genecards.org/cgi-bin/carddisp.pl?gene=WARS2
TMEM215	Transmembrane Protein 215	Protein Coding	Q68D42	32	GC09P032783	1.67208	https://www.genecards.org/cgi-bin/carddisp.pl?gene=TMEM215
ADORA2B	Adenosine A2b Receptor	Protein Coding	P29275	56	GC17P100681	1.67195	https://www.genecards.org/cgi-bin/carddisp.pl?gene=ADORA2B
NGFR	Nerve Growth Factor Receptor	Protein Coding	P08138	56	GC17P049495	1.66949	https://www.genecards.org/cgi-bin/carddisp.pl?gene=NGFR
SPRY2	Sprouty RTK Signaling Antagonist 2	Protein Coding	O43597	56	GC13M080335	1.66949	https://www.genecards.org/cgi-bin/carddisp.pl?gene=SPRY2
RELB	RELB Proto-Oncogene, NF-KB Subunit	Protein Coding	Q01201	54	GC19P103273	1.66835	https://www.genecards.org/cgi-bin/carddisp.pl?gene=RELB
P4HTM	Prolyl 4-Hydroxylase, Transmembrane	Protein Coding	Q9NXG6	47	GC03P055979	1.66835	https://www.genecards.org/cgi-bin/carddisp.pl?gene=P4HTM
CDH2	Cadherin 2	Protein Coding	P19022	60	GC18M033085	1.66707	https://www.genecards.org/cgi-bin/carddisp.pl?gene=CDH2
PKNOX1	PBX/Knotted 1 Homeobox 1	Protein Coding	P55347	47	GC21P042974	1.66406	https://www.genecards.org/cgi-bin/carddisp.pl?gene=PKNOX1
CCDC134	Coiled-Coil Domain Containing 134	Protein Coding	Q9H6E4	46	GC22P041800	1.66406	https://www.genecards.org/cgi-bin/carddisp.pl?gene=CCDC134
FOXJ2	Forkhead Box J2	Protein Coding	Q9P0K8	38	GC12P008032	1.66406	https://www.genecards.org/cgi-bin/carddisp.pl?gene=FOXJ2
ADTRP	Androgen Dependent TFPI Regulating Protein	Protein Coding	Q96IZ2	36	GC06M011712	1.66406	https://www.genecards.org/cgi-bin/carddisp.pl?gene=ADTRP
HHEX	Hematopoietically Expressed Homeobox	Protein Coding	Q03014	49	GC10P092689	1.66231	https://www.genecards.org/cgi-bin/carddisp.pl?gene=HHEX
WNT7A	Wnt Family Member 7A	Protein Coding	O00755	55	GC03M025531	1.66175	https://www.genecards.org/cgi-bin/carddisp.pl?gene=WNT7A
APOLD1	Apolipoprotein L Domain Containing 1	Protein Coding	Q96LR9	37	GC12P012725	1.66175	https://www.genecards.org/cgi-bin/carddisp.pl?gene=APOLD1
IL2RA	Interleukin 2 Receptor Subunit Alpha	Protein Coding	P01589	59	GC10M006010	1.66069	https://www.genecards.org/cgi-bin/carddisp.pl?gene=IL2RA
PIM1	Pim-1 Proto-Oncogene, Serine/Threonine Kinase	Protein Coding	P11309	57	GC06P125643	1.6602	https://www.genecards.org/cgi-bin/carddisp.pl?gene=PIM1
CD276	CD276 Molecule	Protein Coding	Q5ZPR3	50	GC15P073683	1.65583	https://www.genecards.org/cgi-bin/carddisp.pl?gene=CD276
UGT1A1	UDP Glucuronosyltransferase Family 1 Member A1	Protein Coding	P22309	59	GC02P233760	1.65065	https://www.genecards.org/cgi-bin/carddisp.pl?gene=UGT1A1
ING1	Inhibitor Of Growth Family Member 1	Protein Coding	Q9UK53	52	GC13P110712	1.64816	https://www.genecards.org/cgi-bin/carddisp.pl?gene=ING1
APOH	Apolipoprotein H	Protein Coding	P02749	53	GC17M066212	1.64608	https://www.genecards.org/cgi-bin/carddisp.pl?gene=APOH
BDKRB2	Bradykinin Receptor B2	Protein Coding	P30411	52	GC14P096205	1.64434	https://www.genecards.org/cgi-bin/carddisp.pl?gene=BDKRB2
SDCBP	Syndecan Binding Protein	Protein Coding	O00560	49	GC08P058539	1.64434	https://www.genecards.org/cgi-bin/carddisp.pl?gene=SDCBP
S100A13	S100 Calcium Binding Protein A13	Protein Coding	Q99584	44	GC01M153618	1.64434	https://www.genecards.org/cgi-bin/carddisp.pl?gene=S100A13
VEZF1	Vascular Endothelial Zinc Finger 1	Protein Coding	Q14119	42	GC17M057971	1.64035	https://www.genecards.org/cgi-bin/carddisp.pl?gene=VEZF1
PTGER2	Prostaglandin E Receptor 2	Protein Coding	P43116	55	GC14P052314	1.6396	https://www.genecards.org/cgi-bin/carddisp.pl?gene=PTGER2
TFPI2	Tissue Factor Pathway Inhibitor 2	Protein Coding	P48307	49	GC07M093885	1.6396	https://www.genecards.org/cgi-bin/carddisp.pl?gene=TFPI2
TBXAS1	Thromboxane A Synthase 1	Protein Coding	P24557	55	GC07P139777	1.63947	https://www.genecards.org/cgi-bin/carddisp.pl?gene=TBXAS1
FBXW7	F-Box And WD Repeat Domain Containing 7	Protein Coding	Q969H0	54	GC04M152321	1.63666	https://www.genecards.org/cgi-bin/carddisp.pl?gene=FBXW7
PRKCD	Protein Kinase C Delta	Protein Coding	Q05655	60	GC03P053156	1.63582	https://www.genecards.org/cgi-bin/carddisp.pl?gene=PRKCD
CAPN2	Calpain 2	Protein Coding	P17655	56	GC01P223701	1.63582	https://www.genecards.org/cgi-bin/carddisp.pl?gene=CAPN2
SDC4	Syndecan 4	Protein Coding	P31431	50	GC20M045325	1.63582	https://www.genecards.org/cgi-bin/carddisp.pl?gene=SDC4
TYK2	Tyrosine Kinase 2	Protein Coding	P29597	61	GC19M010350	1.62814	https://www.genecards.org/cgi-bin/carddisp.pl?gene=TYK2
MUC1	Mucin 1, Cell Surface Associated	Protein Coding	P15941	56	GC01M155185	1.62811	https://www.genecards.org/cgi-bin/carddisp.pl?gene=MUC1
ETS2	ETS Proto-Oncogene 2, Transcription Factor	Protein Coding	P15036	49	GC21P038805	1.62811	https://www.genecards.org/cgi-bin/carddisp.pl?gene=ETS2
CCM2	CCM2 Scaffold Protein	Protein Coding	Q9BSQ5	50	GC07P044999	1.62363	https://www.genecards.org/cgi-bin/carddisp.pl?gene=CCM2
DIO2	Iodothyronine Deiodinase 2	Protein Coding	Q92813	48	GC14M080197	1.62321	https://www.genecards.org/cgi-bin/carddisp.pl?gene=DIO2
TSHR	Thyroid Stimulating Hormone Receptor	Protein Coding	P16473	56	GC14P080954	1.62264	https://www.genecards.org/cgi-bin/carddisp.pl?gene=TSHR
ADORA3	Adenosine A3 Receptor	Protein Coding	P0DMS8	52	GC01M111499	1.62264	https://www.genecards.org/cgi-bin/carddisp.pl?gene=ADORA3
HAND2	Heart And Neural Crest Derivatives Expressed 2	Protein Coding	P61296	50	GC04M173524	1.61661	https://www.genecards.org/cgi-bin/carddisp.pl?gene=HAND2
ARHGAP22	Rho GTPase Activating Protein 22	Protein Coding	Q7Z5H3	43	GC10M048430	1.61661	https://www.genecards.org/cgi-bin/carddisp.pl?gene=ARHGAP22
RASIP1	Ras Interacting Protein 1	Protein Coding	Q5U651	43	GC19M048720	1.61661	https://www.genecards.org/cgi-bin/carddisp.pl?gene=RASIP1
NCAM1	Neural Cell Adhesion Molecule 1	Protein Coding	P13591	57	GC11P112961	1.61467	https://www.genecards.org/cgi-bin/carddisp.pl?gene=NCAM1
GATA1	GATA Binding Protein 1	Protein Coding	P15976	55	GC0XP048786	1.61049	https://www.genecards.org/cgi-bin/carddisp.pl?gene=GATA1
ADAM15	ADAM Metallopeptidase Domain 15	Protein Coding	Q13444	51	GC01P155050	1.61022	https://www.genecards.org/cgi-bin/carddisp.pl?gene=ADAM15
CASP7	Caspase 7	Protein Coding	P55210	57	GC10P113679	1.61012	https://www.genecards.org/cgi-bin/carddisp.pl?gene=CASP7
PKD2	Polycystin 2, Transient Receptor Potential Cation Channel	Protein Coding	Q13563	57	GC04P088007	1.60496	https://www.genecards.org/cgi-bin/carddisp.pl?gene=PKD2
SLC2A3	Solute Carrier Family 2 Member 3	Protein Coding	P11169	56	GC12M007919	1.60482	https://www.genecards.org/cgi-bin/carddisp.pl?gene=SLC2A3
COL13A1	Collagen Type XIII Alpha 1 Chain	Protein Coding	Q5TAT6	48	GC10P069801	1.60048	https://www.genecards.org/cgi-bin/carddisp.pl?gene=COL13A1
PTGER4	Prostaglandin E Receptor 4	Protein Coding	P35408	54	GC05P040679	1.60043	https://www.genecards.org/cgi-bin/carddisp.pl?gene=PTGER4
ELANE	Elastase, Neutrophil Expressed	Protein Coding	P08246	60	GC19P101835	1.59671	https://www.genecards.org/cgi-bin/carddisp.pl?gene=ELANE
MERTK	MER Proto-Oncogene, Tyrosine Kinase	Protein Coding	Q12866	59	GC02P111898	1.59671	https://www.genecards.org/cgi-bin/carddisp.pl?gene=MERTK
CD163	CD163 Molecule	Protein Coding	Q86VB7	53	GC12M027844	1.59671	https://www.genecards.org/cgi-bin/carddisp.pl?gene=CD163
STS	Steroid Sulfatase	Protein Coding	P08842	55	GC0XP007146	1.59245	https://www.genecards.org/cgi-bin/carddisp.pl?gene=STS
TJP1	Tight Junction Protein 1	Protein Coding	Q07157	53	GC15M029699	1.59204	https://www.genecards.org/cgi-bin/carddisp.pl?gene=TJP1
CMA1	Chymase 1	Protein Coding	P23946	52	GC14M026685	1.59204	https://www.genecards.org/cgi-bin/carddisp.pl?gene=CMA1
SMAD6	SMAD Family Member 6	Protein Coding	O43541	55	GC15P066702	1.58658	https://www.genecards.org/cgi-bin/carddisp.pl?gene=SMAD6
TMSB4X	Thymosin Beta 4 X-Linked	Protein Coding	P62328	48	GC0XP012975	1.58404	https://www.genecards.org/cgi-bin/carddisp.pl?gene=TMSB4X
ESRRA	Estrogen Related Receptor Alpha	Protein Coding	P11474	54	GC11P064305	1.58287	https://www.genecards.org/cgi-bin/carddisp.pl?gene=ESRRA
MELTF	Melanotransferrin	Protein Coding	P08582	50	GC03M196980	1.58287	https://www.genecards.org/cgi-bin/carddisp.pl?gene=MELTF
ADAM12	ADAM Metallopeptidase Domain 12	Protein Coding	O43184	54	GC10M126012	1.58206	https://www.genecards.org/cgi-bin/carddisp.pl?gene=ADAM12
PROM1	Prominin 1	Protein Coding	O43490	55	GC04M015965	1.57639	https://www.genecards.org/cgi-bin/carddisp.pl?gene=PROM1
GDF15	Growth Differentiation Factor 15	Protein Coding	Q99988	51	GC19P102651	1.57639	https://www.genecards.org/cgi-bin/carddisp.pl?gene=GDF15
HK2	Hexokinase 2	Protein Coding	P52789	55	GC02P074887	1.57435	https://www.genecards.org/cgi-bin/carddisp.pl?gene=HK2
APOA1	Apolipoprotein A1	Protein Coding	P02647	59	GC11M116835	1.56924	https://www.genecards.org/cgi-bin/carddisp.pl?gene=APOA1
HDAC6	Histone Deacetylase 6	Protein Coding	Q9UBN7	62	GC0XP048801	1.56855	https://www.genecards.org/cgi-bin/carddisp.pl?gene=HDAC6
F10	Coagulation Factor X	Protein Coding	P00742	58	GC13P113122	1.56855	https://www.genecards.org/cgi-bin/carddisp.pl?gene=F10
[truncated: 423 more rows]

## Sheet: Sheet1
VEGFA
KDR
[truncated: 1,349 more rows]

## Sheet: Sheet3
		0.660895	1.08243
