# Supplementary material for: Insights into the pro-angiogenic effect of hydroxysafflor yellow A (HSYA): targeting HIF-1α and MMP9 in HMEC-1
Source: Front Chem. 2026 Jan 6;13:1713765. doi: 10.3389/fchem.2025.1713765 (PMC12816176; doi:10.3389/fchem.2025.1713765)
Supplement: Supplementary file 8 [file DataSheet2.zip › Figure2-original data/Figure2A/Angiogenesis/Angiogenesis.xlsx]

## Sheet: Sheet1
genecards	3	合集	交集	大于大于中位数		均数
VEGFA	VEGFA	VEGFA	VEGFA	VEGFA		VEGFA
KDR	HIF1A	KDR	HIF1A	KDR		KDR
HIF1A	KDR	HIF1A	KDR	HIF1A		HIF1A
FGF2	ANGPT2	FGF2	ANGPT2	FGF2		FGF2
FLT1	SETD2	FLT1	SETD2	FLT1		FLT1
THBS1	CXCL8	THBS1	CXCL8	THBS1		THBS1
ADGRB1	PTGS2	ADGRB1	PTGS2	ADGRB1		ADGRB1
TEK	STAT3	TEK	STAT3	TEK		TEK
ANGPT1	PECAM1	ANGPT1	PECAM1	ANGPT1		ANGPT1
ENG	FGF2	ENG	FGF2	ENG		ENG
ANGPT2	COL18A1	ANGPT2	COL18A1	ANGPT2		ANGPT2
VEGFC	ANGPT1	VEGFC	ANGPT1	VEGFC		VEGFC
AKT1	TEK	AKT1	TEK	AKT1		AKT1
MMP9	TP53	MMP9	TP53	MMP9		MMP9
MMP2	EGFR	MMP2	EGFR	MMP2		MMP2
ADGRB3	PIK3CA	ADGRB3	PIK3CA	ADGRB3		ADGRB3
PLG	FLT1	PLG	FLT1	PLG		PLG
CXCL8	MMP9	CXCL8	MMP9	CXCL8		CXCL8
NOS3	VPS51	NOS3	PIK3CB	NOS3		NOS3
PTGS2	PIK3CB	PTGS2	PIK3CG	PTGS2		PTGS2
TYMP	PIK3CG	TYMP	HGF	TYMP		TYMP
ADGRB2	HGF	ADGRB2	PIK3CD	ADGRB2		ADGRB2
NRP1	PIK3CD	NRP1	HPSE	NRP1		NRP1
TGFB1	HPSE	TGFB1	THBS1	TGFB1		TGFB1
HGF	MTCO2P12	HGF	BCL2	HGF		HGF
FLT4	THBS1	FLT4	TYMP	FLT4		FLT4
SRC	COX2	SRC	ING4	SRC		SRC
COL18A1	BCL2	COL18A1	SCO2	COL18A1		COL18A1
PGF	TYMP	PGF	NRP1	PGF		PGF
IL6	ING4	IL6	CXCR4	IL6		IL6
SERPINF1	SCO2	SERPINF1	MMP2	SERPINF1		SERPINF1
STAT3	NRP1	STAT3	TGFB1	STAT3		STAT3
ITGAV	CXCR4	ITGAV	DLL4	ITGAV		ITGAV
ITGB3	TM7SF2	ITGB3	ENG	ITGB3		ITGB3
VASH1	MMP2	VASH1	RECK	VASH1		VASH1
PDGFRB	TGFB1	PDGFRB	AKT1	PDGFRB		PDGFRB
EGFR	DLL4	EGFR	PGF	EGFR		EGFR
VEGFD	ENG	VEGFD	PTEN	VEGFD		VEGFD
CDH5	RECK	CDH5	CXCL12	CDH5		CDH5
PECAM1	AKT1	PECAM1	CHI3L1	PECAM1		PECAM1
HPSE	PGF	HPSE	IL24	HPSE		HPSE
CTNNB1	PTEN	CTNNB1	MIR21	CTNNB1		CTNNB1
ITGB1	CXCL12	ITGB1	CCN2	ITGB1		ITGB1
MAPK1	CHI3L1	MAPK1	FN1	MAPK1		MAPK1
SCARNA5	IL24	SCARNA5	ERBB2	SCARNA5		SCARNA5
FGFR1	MIR21	FGFR1	IL17A	FGFR1		FGFR1
TNF	CCN2	TNF		TNF		TNF
EPO	FN1	EPO		EPO		EPO
ISM1	ERBB2	ISM1		ISM1		ISM1
FGF1	IL17A	FGF1		FGF1		FGF1
FGFR2		FGFR2		FGFR2		FGFR2
VEGFB		VEGFB		VEGFB		VEGFB
DLL4		DLL4		DLL4		DLL4
ANG		ANG		ANG		ANG
TP53		TP53		TP53		TP53
GDF2		GDF2		GDF2		GDF2
ACVRL1		ACVRL1		ACVRL1		ACVRL1
CCL2		CCL2		CCL2		CCL2
TIMP1		TIMP1		TIMP1		TIMP1
ETS1		ETS1		ETS1		ETS1
NOTCH1		NOTCH1		NOTCH1		NOTCH1
MEG3		MEG3		MEG3		MEG3
TIMP2		TIMP2		TIMP2		TIMP2
PDGFB		PDGFB		PDGFB		PDGFB
CCN1		CCN1		CCN1		CCN1
MIR21		MIR21		MIR21		MIR21
EPAS1		EPAS1		EPAS1		EPAS1
CD36		CD36		CD36		CD36
MMP14		MMP14		MMP14		MMP14
TGFB2		TGFB2		TGFB2		TGFB2
PTK2		PTK2		PTK2		PTK2
BAIAP2		BAIAP2		BAIAP2		BAIAP2
ITGA5		ITGA5		ITGA5		ITGA5
VHL		VHL		VHL		VHL
CXCL12		CXCL12		CXCL12		CXCL12
JAK2		JAK2		JAK2		JAK2
ARNT		ARNT		ARNT		ARNT
TIE1		TIE1		TIE1		TIE1
EFNB2		EFNB2		EFNB2		EFNB2
PIK3CG		PIK3CG		PIK3CG		PIK3CG
SMAD4		SMAD4		SMAD4		SMAD4
F3		F3		F3		F3
IL1B		IL1B		IL1B		IL1B
LINC01672		LINC01672		LINC01672		LINC01672
FN1		FN1		FN1		FN1
PIK3CA		PIK3CA		PIK3CA		PIK3CA
BMP6		BMP6		BMP6		BMP6
ANPEP		ANPEP		ANPEP		ANPEP
EPHA2		EPHA2		EPHA2		EPHA2
EPHB4		EPHB4		EPHB4		EPHB4
NDP		NDP		NDP		NDP
JUN		JUN		JUN		JUN
CCN2		CCN2		CCN2		CCN2
PVT1		PVT1		PVT1		PVT1
PRKCA		PRKCA		PRKCA		PRKCA
MET		MET		MET		MET
SPP1		SPP1		SPP1		SPP1
PLAU		PLAU		PLAU		PLAU
H19		H19		H19		H19
SETD2		SETD2		SETD2		SETD2
VWF		VWF		VWF		VWF
NOS2		NOS2		NOS2		NOS2
BDNF-AS		BDNF-AS		BDNF-AS		BDNF-AS
ID1		ID1		ID1		ID1
TGFA		TGFA		TGFA		TGFA
PDGFRA		PDGFRA		PDGFRA		PDGFRA
SERPINE1		SERPINE1		SERPINE1		SERPINE1
ACE		ACE		ACE		ACE
AKT3		AKT3		AKT3		AKT3
TGFBR1		TGFBR1		TGFBR1		TGFBR1
EGF		EGF		EGF		EGF
VTN		VTN		VTN		VTN
COL4A2		COL4A2		COL4A2		COL4A2
TIMP3		TIMP3		TIMP3		TIMP3
MAPK3		MAPK3		MAPK3		MAPK3
MAPK14		MAPK14		MAPK14		MAPK14
BAIAP3		BAIAP3		BAIAP3		BAIAP3
VASH2		VASH2		VASH2		VASH2
ECM1		ECM1		ECM1		ECM1
NFKB1		NFKB1		NFKB1		NFKB1
PF4		PF4		PF4		PF4
THBS2		THBS2		THBS2		THBS2
PTEN		PTEN		PTEN		PTEN
COL4A3		COL4A3		COL4A3		COL4A3
CD34		CD34		CD34		CD34
ADM		ADM		ADM		ADM
HMOX1		HMOX1		HMOX1		HMOX1
MIR126		MIR126		MIR126		MIR126
NRP2		NRP2		NRP2		NRP2
CERNA3		CERNA3		CERNA3		CERNA3
TNC		TNC		TNC		TNC
ANGPT4		ANGPT4		ANGPT4		ANGPT4
MTOR		MTOR		MTOR		MTOR
MMRN2		MMRN2		MMRN2		MMRN2
MIR7-3HG		MIR7-3HG		MIR7-3HG		MIR7-3HG
ERBB2		ERBB2		ERBB2		ERBB2
LEP		LEP		LEP		LEP
CASP3		CASP3		CASP3		CASP3
CEACAM1		CEACAM1		CEACAM1		CEACAM1
JAG1		JAG1		JAG1		JAG1
CD47		CD47		CD47		CD47
KIT		KIT		KIT		KIT
RHOA		RHOA		RHOA		RHOA
ANGPTL3		ANGPTL3		ANGPTL3		ANGPTL3
FGFR3		FGFR3		FGFR3		FGFR3
SNHG6		SNHG6		SNHG6		SNHG6
EGLN1		EGLN1		EGLN1		EGLN1
FZD4		FZD4		FZD4		FZD4
RECK		RECK		RECK		RECK
CXCR4		CXCR4		CXCR4		CXCR4
HRG		HRG		HRG		HRG
TGFBR2		TGFBR2		TGFBR2		TGFBR2
MMP1		MMP1		MMP1		MMP1
PTN		PTN		PTN		PTN
RAC1		RAC1		RAC1		RAC1
ADAMTS1		ADAMTS1		ADAMTS1		ADAMTS1
AKT2		AKT2		AKT2		AKT2
EPHB2		EPHB2		EPHB2		EPHB2
TNMD		TNMD		TNMD		TNMD
PROK1		PROK1		PROK1		PROK1
RELA		RELA		RELA		RELA
TMX2-CTNND1		TMX2-CTNND1		TMX2-CTNND1		TMX2-CTNND1
BSG		BSG		BSG		BSG
WARS1		WARS1		WARS1		WARS1
PTGS1		PTGS1		PTGS1		PTGS1
RHOJ		RHOJ		RHOJ		RHOJ
MIAT		MIAT		MIAT		MIAT
BIRC5		BIRC5		BIRC5		BIRC5
MMP13		MMP13		MMP13		MMP13
CXCL10		CXCL10		CXCL10		CXCL10
PPARG		PPARG		PPARG		PPARG
SOD2		SOD2		SOD2		SOD2
ADAMTSL1		ADAMTSL1		ADAMTSL1		ADAMTSL1
MMP7		MMP7		MMP7		MMP7
COL4A1		COL4A1		COL4A1		COL4A1
MALAT1		MALAT1		MALAT1		MALAT1
BCL2		BCL2		BCL2		BCL2
CNMD		CNMD		CNMD		CNMD
AIMP1		AIMP1		AIMP1		AIMP1
AGTR1		AGTR1		AGTR1		AGTR1
PDGFA		PDGFA		PDGFA		PDGFA
EPHA1		EPHA1		EPHA1		EPHA1
SP1		SP1		SP1		SP1
PRKD1		PRKD1		PRKD1		PRKD1
ANGPTL4		ANGPTL4		ANGPTL4		ANGPTL4
BMP4		BMP4		BMP4		BMP4
MMP3		MMP3		MMP3		MMP3
IFNG		IFNG		IFNG		IFNG
MYC		MYC		MYC		MYC
S1PR1		S1PR1		S1PR1		S1PR1
ROBO4		ROBO4		ROBO4		ROBO4
UNC5B		UNC5B		UNC5B		UNC5B
AGGF1		AGGF1		AGGF1		AGGF1
EFNA1		EFNA1		EFNA1		EFNA1
MIR125A		MIR125A		MIR125A		MIR125A
TNFSF12		TNFSF12		TNFSF12		TNFSF12
F2R		F2R		F2R		F2R
IFNA1		IFNA1		IFNA1		IFNA1
IGF1R		IGF1R		IGF1R		IGF1R
ZC3H12A		ZC3H12A		ZC3H12A		ZC3H12A
RPS6KB1		RPS6KB1		RPS6KB1		RPS6KB1
SOD2-OT1		SOD2-OT1		SOD2-OT1		SOD2-OT1
VCAM1		VCAM1		VCAM1		VCAM1
MIR223		MIR223		MIR223		MIR223
PRKD2		PRKD2		PRKD2		PRKD2
DCN		DCN		DCN		DCN
HSPG2		HSPG2		HSPG2		HSPG2
PCNA		PCNA		PCNA		PCNA
RUNX2		RUNX2		RUNX2		RUNX2
ICAM1		ICAM1		ICAM1		ICAM1
IGF1		IGF1		IGF1		IGF1
CSF1		CSF1		CSF1		CSF1
RAF1		RAF1		RAF1		RAF1
LRP5		LRP5		LRP5		LRP5
PDE3B		PDE3B		PDE3B		PDE3B
HSP90AA1		HSP90AA1		HSP90AA1		HSP90AA1
PLAUR		PLAUR		PLAUR		PLAUR
RASA1		RASA1		RASA1		RASA1
EDIL3		EDIL3		EDIL3		EDIL3
CCND1		CCND1		CCND1		CCND1
SERPINB5		SERPINB5		SERPINB5		SERPINB5
CA9		CA9		CA9		CA9
MIR494		MIR494		MIR494		MIR494
CALR		CALR		CALR		CALR
EGFL7		EGFL7		EGFL7		EGFL7
IL10		IL10		IL10		IL10
F2RL1		F2RL1		F2RL1		F2RL1
TGFB3		TGFB3		TGFB3		TGFB3
TNFSF15		TNFSF15		TNFSF15		TNFSF15
IL1RN		IL1RN		IL1RN		IL1RN
HDAC9		HDAC9		HDAC9		HDAC9
SMAD1		SMAD1		SMAD1		SMAD1
CSF3		CSF3		CSF3		CSF3
IL1A		IL1A		IL1A		IL1A
PRSS23		PRSS23		PRSS23		PRSS23
FGFR4		FGFR4		FGFR4		FGFR4
BDNF		BDNF		BDNF		BDNF
NTRK1		NTRK1		NTRK1		NTRK1
MCAM		MCAM		MCAM		MCAM
SDC1		SDC1		SDC1		SDC1
MIR377		MIR377		MIR377		MIR377
MIR146B		MIR146B		MIR146B		MIR146B
EDN1		EDN1		EDN1		EDN1
TUG1		TUG1		TUG1		TUG1
ADGRA2		ADGRA2		ADGRA2		ADGRA2
ECSCR		ECSCR		ECSCR		ECSCR
CXCR3		CXCR3		CXCR3		CXCR3
CIB1		CIB1		CIB1		CIB1
KRIT1		KRIT1		KRIT1		KRIT1
ABL1		ABL1		ABL1		ABL1
SMAD5-AS1		SMAD5-AS1		SMAD5-AS1		SMAD5-AS1
E2F7		E2F7		E2F7		E2F7
PTK2B		PTK2B		PTK2B		PTK2B
MDK		MDK		MDK		MDK
CAV1		CAV1		CAV1		CAV1
APLN		APLN		APLN		APLN
COL15A1		COL15A1		COL15A1		COL15A1
ESR1		ESR1		ESR1		ESR1
KLK3		KLK3		KLK3		KLK3
APLNR		APLNR		APLNR		APLNR
EZH2		EZH2		EZH2		EZH2
PWAR1		PWAR1		PWAR1		PWAR1
METAP2		METAP2		METAP2		METAP2
MIR217		MIR217		MIR217		MIR217
LOC102723566		LOC102723566		LOC102723566		LOC102723566
ESM1		ESM1		ESM1		ESM1
SEMA4A		SEMA4A		SEMA4A		SEMA4A
PTPN11		PTPN11		PTPN11		PTPN11
FOS		FOS		FOS		FOS
MIF		MIF		MIF		MIF
PIK3CB		PIK3CB		PIK3CB		PIK3CB
LEF1-AS1		LEF1-AS1		LEF1-AS1		LEF1-AS1
GREM1		GREM1		GREM1		GREM1
PLCG1		PLCG1		PLCG1		PLCG1
MINAR1		MINAR1		MINAR1		MINAR1
PGR-AS1		PGR-AS1		PGR-AS1		PGR-AS1
COL1A1		COL1A1		COL1A1		COL1A1
XBP1		XBP1		XBP1		XBP1
NGF		NGF		NGF		NGF
LINC00323		LINC00323		LINC00323		LINC00323
BAIAP2L2		BAIAP2L2		BAIAP2L2		BAIAP2L2
CXCR2		CXCR2		CXCR2		CXCR2
JAM3		JAM3		JAM3		JAM3
EPHB1		EPHB1		EPHB1		EPHB1
EMP2		EMP2		EMP2		EMP2
SEMA3E		SEMA3E		SEMA3E		SEMA3E
RNF213		RNF213		RNF213		RNF213
ITGB1BP1		ITGB1BP1		ITGB1BP1		ITGB1BP1
EPOR		EPOR		EPOR		EPOR
FLT3		FLT3		FLT3		FLT3
TMIGD2		TMIGD2		TMIGD2		TMIGD2
AAMP		AAMP		AAMP		AAMP
IL17F		IL17F		IL17F		IL17F
ROCK1		ROCK1		ROCK1		ROCK1
VAV3		VAV3		VAV3		VAV3
SIRT1		SIRT1		SIRT1		SIRT1
MKI67		MKI67		MKI67		MKI67
MIR20A		MIR20A		MIR20A		MIR20A
CD248		CD248		CD248		CD248
AMOTL2		AMOTL2		AMOTL2		AMOTL2
XIST		XIST		XIST		XIST
CSF1R		CSF1R		CSF1R		CSF1R
F2		F2		F2		F2
PDCD10		PDCD10		PDCD10		PDCD10
SRPX2		SRPX2		SRPX2		SRPX2
CRP		CRP		CRP		CRP
CXCL1		CXCL1		CXCL1		CXCL1
EP300		EP300		EP300		EP300
LINC00667		LINC00667		LINC00667		LINC00667
LINC02605		LINC02605		LINC02605		LINC02605
CASP8		CASP8		CASP8		CASP8
NDRG1		NDRG1		NDRG1		NDRG1
CD44		CD44		CD44		CD44
IL2		IL2		IL2		IL2
PDGFC		PDGFC		PDGFC		PDGFC
GAS5		GAS5		GAS5		GAS5
STAB1		STAB1		STAB1		STAB1
RAPGEF3		RAPGEF3		RAPGEF3		RAPGEF3
PXN		PXN		PXN		PXN
RAB4B-EGLN2		RAB4B-EGLN2		RAB4B-EGLN2		RAB4B-EGLN2
HIPK2		HIPK2		HIPK2		HIPK2
CBL		CBL		CBL		CBL
SPARC		SPARC		SPARC		SPARC
KRAS		KRAS		KRAS		KRAS
HULC		HULC		HULC		HULC
MAGI1		MAGI1		MAGI1		MAGI1
CHI3L1		CHI3L1		CHI3L1		CHI3L1
JMJD8		JMJD8		JMJD8		JMJD8
IGFBP3		IGFBP3		IGFBP3		IGFBP3
MEOX2		MEOX2		MEOX2		MEOX2
MIR216A		MIR216A		MIR216A		MIR216A
MAPK8		MAPK8		MAPK8		MAPK8
ADIPOQ		ADIPOQ		ADIPOQ		ADIPOQ
MIR210		MIR210		MIR210		MIR210
SEMA6A		SEMA6A		SEMA6A		SEMA6A
YJEFN3		YJEFN3		YJEFN3		YJEFN3
HMGB1		HMGB1		HMGB1		HMGB1
ING4		ING4		ING4		ING4
TGIF1		TGIF1		TGIF1		TGIF1
NTN4		NTN4		NTN4		NTN4
FASLG		FASLG		FASLG		FASLG
S100A4		S100A4		S100A4		S100A4
PLXND1		PLXND1		PLXND1		PLXND1
ITGB5		ITGB5		ITGB5		ITGB5
MIR15A		MIR15A		MIR15A		MIR15A
IL17A		IL17A		IL17A		IL17A
RTN4		RTN4		RTN4		RTN4
TWIST1		TWIST1		TWIST1		TWIST1
HBEGF		HBEGF		HBEGF		HBEGF
LINC01139		LINC01139		LINC01139		LINC01139
CDKN2B-AS1		CDKN2B-AS1		CDKN2B-AS1		CDKN2B-AS1
CXCL5		CXCL5		CXCL5		CXCL5
FGFBP1		FGFBP1		FGFBP1		FGFBP1
CHRDL1		CHRDL1		CHRDL1		CHRDL1
PTX3		PTX3		PTX3		PTX3
PDGFD		PDGFD		PDGFD		PDGFD
SARS1		SARS1		SARS1		SARS1
SHC1		SHC1		SHC1		SHC1
MIR192		MIR192		MIR192		MIR192
TNFRSF11B		TNFRSF11B		TNFRSF11B		TNFRSF11B
IL18		IL18		IL18		IL18
PROX1		PROX1		PROX1		PROX1
BRAF		BRAF		BRAF		BRAF
THBD		THBD		THBD		THBD
NFE2L2		NFE2L2		NFE2L2		NFE2L2
ITGA6		ITGA6		ITGA6		ITGA6
ANXA2		ANXA2		ANXA2		ANXA2
ROBO1		ROBO1		ROBO1		ROBO1
EMC10		EMC10		EMC10		EMC10
ILK		ILK		ILK		ILK
SNHG15		SNHG15		SNHG15		SNHG15
PGR		PGR		PGR		PGR
MIR23A		MIR23A		MIR23A		MIR23A
LOC126806659		LOC126806659		LOC126806659		LOC126806659
MIR17		MIR17		MIR17		MIR17
MIR199A1		MIR199A1		MIR199A1		MIR199A1
BMP2		BMP2		BMP2		BMP2
CCL5		CCL5		CCL5		CCL5
NOTCH4		NOTCH4		NOTCH4		NOTCH4
CX3CR1		CX3CR1		CX3CR1		CX3CR1
EGR1		EGR1		EGR1		EGR1
HAR1B		HAR1B		HAR1B		HAR1B
IL32		IL32		IL32		IL32
VCAN		VCAN		VCAN		VCAN
SMOC2		SMOC2		SMOC2		SMOC2
CREBBP		CREBBP		CREBBP		CREBBP
MPL		MPL		MPL		MPL
GIT1		GIT1		GIT1		GIT1
HFE		HFE		HFE		HFE
ANGPTL6		ANGPTL6		ANGPTL6		ANGPTL6
NINJ1		NINJ1		NINJ1		NINJ1
MTDH		MTDH		MTDH		MTDH
MIR18A		MIR18A		MIR18A		MIR18A
IL6R		IL6R		IL6R		IL6R
NCBP2AS2		NCBP2AS2		NCBP2AS2		NCBP2AS2
CCNH		CCNH		CCNH		CCNH
KCP		KCP		KCP		KCP
LINC00336		LINC00336		LINC00336		LINC00336
ZEB1-AS1		ZEB1-AS1		ZEB1-AS1		ZEB1-AS1
LINC00596		LINC00596		LINC00596		LINC00596
FAM66B		FAM66B		FAM66B		FAM66B
LINC01798		LINC01798		LINC01798		LINC01798
SMIM2-IT1		SMIM2-IT1		SMIM2-IT1		SMIM2-IT1
SPRY4-AS1		SPRY4-AS1		SPRY4-AS1		SPRY4-AS1
LINC01538		LINC01538		LINC01538		LINC01538
LINC00929		LINC00929		LINC00929		LINC00929
LINC01020		LINC01020		LINC01020		LINC01020
LINC01762		LINC01762		LINC01762		LINC01762
TTTY7		TTTY7		TTTY7		TTTY7
LINC01204		LINC01204		LINC01204		LINC01204
LINC01721		LINC01721		LINC01721		LINC01721
TTLL11-IT1		TTLL11-IT1		TTLL11-IT1		TTLL11-IT1
FAP		FAP		FAP		FAP
BAIAP2L1		BAIAP2L1		BAIAP2L1		BAIAP2L1
ACE2		ACE2		ACE2		ACE2
LOXL2		LOXL2		LOXL2		LOXL2
MRFAP1P1		MRFAP1P1		MRFAP1P1		MRFAP1P1
AQP1		AQP1		AQP1		AQP1
FGF4		FGF4		FGF4		FGF4
TNFRSF12A		TNFRSF12A		TNFRSF12A		TNFRSF12A
PLXDC1		PLXDC1		PLXDC1		PLXDC1
OTULIN		OTULIN		OTULIN		OTULIN
CLEC14A		CLEC14A		CLEC14A		CLEC14A
PDPN		PDPN		PDPN		PDPN
CSF2		CSF2		CSF2		CSF2
SLIT2		SLIT2		SLIT2		SLIT2
TGFBR3		TGFBR3		TGFBR3		TGFBR3
NDP-AS1		NDP-AS1		NDP-AS1		NDP-AS1
PKM		PKM		PKM		PKM
HIF1AN		HIF1AN		HIF1AN		HIF1AN
CDH1		CDH1		CDH1		CDH1
SHH		SHH		SHH		SHH
MIR29A		MIR29A		MIR29A		MIR29A
MYDGF		MYDGF		MYDGF		MYDGF
BMPER		BMPER		BMPER		BMPER
SELE		SELE		SELE		SELE
VCL		VCL		VCL		VCL
CDKN1B		CDKN1B		CDKN1B		CDKN1B
POSTN		POSTN		POSTN		POSTN
SEMA5A		SEMA5A		SEMA5A		SEMA5A
SST		SST		SST		SST
CDKN2A		CDKN2A		CDKN2A		CDKN2A
RRAS		RRAS		RRAS		RRAS
FAUP4		FAUP4		FAUP4		FAUP4
MFGE8		MFGE8		MFGE8		MFGE8
BCAS3		BCAS3		BCAS3		BCAS3
ACKR3		ACKR3		ACKR3		ACKR3
LMO2		LMO2		LMO2		LMO2
AGT		AGT		AGT		AGT
EDNRA		EDNRA		EDNRA		EDNRA
MIR145		MIR145		MIR145		MIR145
SEMA3A		SEMA3A		SEMA3A		SEMA3A
ITGB2		ITGB2		ITGB2		ITGB2
PRKCB		PRKCB		PRKCB		PRKCB
CDKN1A		CDKN1A		CDKN1A		CDKN1A
YAP1		YAP1		YAP1		YAP1
PIK3R1		PIK3R1		PIK3R1		PIK3R1
FGF7		FGF7		FGF7		FGF7
NAMPT		NAMPT		NAMPT		NAMPT
FUT1		FUT1		FUT1		FUT1
CD40LG		CD40LG		CD40LG		CD40LG
SHB		SHB		SHB		SHB
SCG3		SCG3		SCG3		SCG3
F11R		F11R		F11R		F11R
PRL		PRL		PRL		PRL
CTSB		CTSB		CTSB		CTSB
AGER		AGER		AGER		AGER
TNFSF10		TNFSF10		TNFSF10		TNFSF10
TGM2		TGM2		TGM2		TGM2
PON1		PON1		PON1		PON1
S1PR3		S1PR3		S1PR3		S1PR3
COL5A1		COL5A1		COL5A1		COL5A1
IGF2		IGF2		IGF2		IGF2
CXCL11		CXCL11		CXCL11		CXCL11
CDC42		CDC42		CDC42		CDC42
MIR378A		MIR378A		MIR378A		MIR378A
NOTCH3		NOTCH3		NOTCH3		NOTCH3
MIR200B		MIR200B		MIR200B		MIR200B
PPP1R16B		PPP1R16B		PPP1R16B		PPP1R16B
PDCD6		PDCD6		PDCD6		PDCD6
ID3		ID3		ID3		ID3
BMX		BMX		BMX		BMX
NR4A1		NR4A1		NR4A1		NR4A1
LGALS1		LGALS1		LGALS1		LGALS1
HLA-G		HLA-G		HLA-G		HLA-G
CCN3		CCN3		CCN3		CCN3
CEBPB		CEBPB		CEBPB		CEBPB
CD40		CD40		CD40		CD40
SNORD15A		SNORD15A		SNORD15A		SNORD15A
LINC-ROR		LINC-ROR		LINC-ROR		LINC-ROR
NTN1		NTN1		NTN1		NTN1
UQCRB		UQCRB		UQCRB		UQCRB
COL7A1		COL7A1		COL7A1		COL7A1
SPHK1		SPHK1		SPHK1		SPHK1
MIR26A1		MIR26A1		MIR26A1		MIR26A1
PROKR1		PROKR1		PROKR1		PROKR1
NOTCH2		NOTCH2		NOTCH2		NOTCH2
HDAC5		HDAC5		HDAC5		HDAC5
MIR320A		MIR320A		MIR320A		MIR320A
CYBB		CYBB		CYBB		CYBB
SELP		SELP		SELP		SELP
WNT5A		WNT5A		WNT5A		WNT5A
ADGRG1		ADGRG1		ADGRG1		ADGRG1
RCAN1		RCAN1		RCAN1		RCAN1
IL4		IL4		IL4		IL4
HTRA1		HTRA1		HTRA1		HTRA1
MIR497		MIR497		MIR497		MIR497
IRS1		IRS1		IRS1		IRS1
MMP19		MMP19		MMP19		MMP19
SERPINA4		SERPINA4		SERPINA4		SERPINA4
TRC-GCA24-1		TRC-GCA24-1		TRC-GCA24-1		TRC-GCA24-1
KLF2		KLF2		KLF2		KLF2
MIR221		MIR221		MIR221		MIR221
MDM2		MDM2		MDM2		MDM2
MIR92A1		MIR92A1		MIR92A1		MIR92A1
CDK2		CDK2		CDK2		CDK2
MIR27B		MIR27B		MIR27B		MIR27B
ERG		ERG		ERG		ERG
PIGF		PIGF		PIGF		PIGF
BCL2L1		BCL2L1		BCL2L1		BCL2L1
MIR424		MIR424		MIR424		MIR424
MMP12		MMP12		MMP12		MMP12
DANCR		DANCR		DANCR		DANCR
TLN1		TLN1		TLN1		TLN1
TNFSF11		TNFSF11		TNFSF11		TNFSF11
TBXA2R		TBXA2R		TBXA2R		TBXA2R
BMP10		BMP10		BMP10		BMP10
CYP2C9		CYP2C9		CYP2C9		CYP2C9
HSPB6		HSPB6		HSPB6		HSPB6
E2F8		E2F8		E2F8		E2F8
RARRES2		RARRES2		RARRES2		RARRES2
JUNB		JUNB		JUNB		JUNB
AGTR2		AGTR2		AGTR2		AGTR2
VIM		VIM		VIM		VIM
MIR132		MIR132		MIR132		MIR132
STAT1		STAT1		STAT1		STAT1
EFEMP1		EFEMP1		EFEMP1		EFEMP1
MIR101-1		MIR101-1		MIR101-1		MIR101-1
MTA1		MTA1		MTA1		MTA1
INS		INS		INS		INS
CXCL17		CXCL17		CXCL17		CXCL17
NAXE		NAXE		NAXE		NAXE
NRARP		NRARP		NRARP		NRARP
IFNA2		IFNA2		IFNA2		IFNA2
PF4V1		PF4V1		PF4V1		PF4V1
MIR199B		MIR199B		MIR199B		MIR199B
MIR17HG		MIR17HG		MIR17HG		MIR17HG
DAB2IP		DAB2IP		DAB2IP		DAB2IP
GATA2		GATA2		GATA2		GATA2
CDH13		CDH13		CDH13		CDH13
PIK3C2A		PIK3C2A		PIK3C2A		PIK3C2A
REN		REN		REN		REN
EMSLR		EMSLR		EMSLR		EMSLR
PROKR2		PROKR2		PROKR2		PROKR2
ADGRL4		ADGRL4		ADGRL4		ADGRL4
STAB2		STAB2		STAB2		STAB2
CRIPTO		CRIPTO		CRIPTO		CRIPTO
KLF4		KLF4		KLF4		KLF4
DLL1		DLL1		DLL1		DLL1
SLC31A1		SLC31A1		SLC31A1		SLC31A1
COL1A2		COL1A2		COL1A2		COL1A2
MIR27A		MIR27A		MIR27A		MIR27A
LEPR		LEPR		LEPR		LEPR
SEMA4D		SEMA4D		SEMA4D		SEMA4D
NEO1		NEO1		NEO1		NEO1
MIR34A		MIR34A		MIR34A		MIR34A
COL4A6		COL4A6		COL4A6		COL4A6
RUNX1		RUNX1		RUNX1		RUNX1
MST1R		MST1R		MST1R		MST1R
HDAC7		HDAC7		HDAC7		HDAC7
BAX		BAX		BAX		BAX
SYNJ2BP		SYNJ2BP		SYNJ2BP		SYNJ2BP
ALK		ALK		ALK		ALK
MIR29C		MIR29C		MIR29C		MIR29C
MIR133B		MIR133B		MIR133B		MIR133B
MIR451A		MIR451A		MIR451A		MIR451A
MIR205		MIR205		MIR205		MIR205
CD160		CD160		CD160		CD160
CREB1		CREB1		CREB1		CREB1
ARHGAP24		ARHGAP24		ARHGAP24		ARHGAP24
SCUBE3		SCUBE3		SCUBE3		SCUBE3
PIK3R6		PIK3R6		PIK3R6		PIK3R6
IL13		IL13		IL13		IL13
IFNB1		IFNB1		IFNB1		IFNB1
MEG8		MEG8		MEG8		MEG8
FOSL1		FOSL1		FOSL1		FOSL1
DNMT1		DNMT1		DNMT1		DNMT1
SMAD2		SMAD2		SMAD2		SMAD2
BMPR1A		BMPR1A		BMPR1A		BMPR1A
MIR16-1		MIR16-1		MIR16-1		MIR16-1
CYP1B1		CYP1B1		CYP1B1		CYP1B1
NR2F2		NR2F2		NR2F2		NR2F2
IL24		IL24		IL24		IL24
CX3CL1		CX3CL1		CX3CL1		CX3CL1
MGAT5		MGAT5		MGAT5		MGAT5
TFCP2		TFCP2		TFCP2		TFCP2
MIR30A		MIR30A		MIR30A		MIR30A
AMOT		AMOT		AMOT		AMOT
TET2		TET2		TET2		TET2
MIR503		MIR503		MIR503		MIR503
PPARD		PPARD		PPARD		PPARD
MIR15B		MIR15B		MIR15B		MIR15B
CDKN3		CDKN3		CDKN3		CDKN3
MIR214		MIR214		MIR214		MIR214
NUS1		NUS1		NUS1		NUS1
FMNL3		FMNL3		FMNL3		FMNL3
OR10J5		OR10J5		OR10J5		OR10J5
PLXNB1		PLXNB1		PLXNB1		PLXNB1
PTTG1		PTTG1		PTTG1		PTTG1
RCAN2		RCAN2		RCAN2		RCAN2
COL2A1		COL2A1		COL2A1		COL2A1
COL3A1		COL3A1		COL3A1		COL3A1
TERT		TERT		TERT		TERT
NES		NES		NES		NES
CALCRL		CALCRL		CALCRL		CALCRL
LGALS9		LGALS9		LGALS9		LGALS9
SLC2A1		SLC2A1		SLC2A1		SLC2A1
POLR1C		POLR1C		POLR1C		POLR1C
FGF6		FGF6		FGF6		FGF6
ALOX5		ALOX5		ALOX5		ALOX5
MIR98		MIR98		MIR98		MIR98
ADAMTS9		ADAMTS9		ADAMTS9		ADAMTS9
COL8A1		COL8A1		COL8A1		COL8A1
MIR495		MIR495		MIR495		MIR495
TRA-TGC7-1		TRA-TGC7-1		TRA-TGC7-1		TRA-TGC7-1
SNHG1		SNHG1		SNHG1		SNHG1
SH2D2A		SH2D2A		SH2D2A		SH2D2A
WNK1		WNK1		WNK1		WNK1
PGK1		PGK1		PGK1		PGK1
DKK1		DKK1		DKK1		DKK1
MAP2K5		MAP2K5		MAP2K5		MAP2K5
JUND		JUND		JUND		JUND
CPQ		CPQ		CPQ		CPQ
FBXW7-AS1		FBXW7-AS1		FBXW7-AS1		FBXW7-AS1
CDK5		CDK5		CDK5		CDK5
LAMA4		LAMA4		LAMA4		LAMA4
PLAT		PLAT		PLAT		PLAT
MIR146A		MIR146A		MIR146A		MIR146A
LGALS3		LGALS3		LGALS3		LGALS3
BMPR2		BMPR2		BMPR2		BMPR2
SOX17		SOX17		SOX17		SOX17
THSD7A		THSD7A		THSD7A		THSD7A
FOXO1		FOXO1		FOXO1		FOXO1
MIR30B		MIR30B		MIR30B		MIR30B
KNG1		KNG1		KNG1		KNG1
ALOX12		ALOX12		ALOX12		ALOX12
SMAD3		SMAD3		SMAD3		SMAD3
PTPN14		PTPN14		PTPN14		PTPN14
NOX4		NOX4		NOX4		NOX4
MIR195		MIR195		MIR195		MIR195
PXDN		PXDN		PXDN		PXDN
SRF		SRF		SRF		SRF
SOX18		SOX18		SOX18		SOX18
AZU1		AZU1		AZU1		AZU1
MIRLET7B		MIRLET7B		MIRLET7B		MIRLET7B
ELAVL1		ELAVL1		ELAVL1		ELAVL1
ALB		ALB		ALB		ALB
PPARA		PPARA		PPARA		PPARA
ESR2		ESR2		ESR2		ESR2
ITGA2		ITGA2		ITGA2		ITGA2
FGF18		FGF18		FGF18		FGF18
FOXO3		FOXO3		FOXO3		FOXO3
WT1-AS		WT1-AS		WT1-AS		WT1-AS
EVR3		EVR3		EVR3		EVR3
AHR		AHR		AHR		AHR
MIR106B		MIR106B		MIR106B		MIR106B
HIF3A		HIF3A		HIF3A		HIF3A
SPRY1		SPRY1		SPRY1		SPRY1
MED28		MED28		MED28		MED28
EFNB1		EFNB1		EFNB1		EFNB1
ANXA5		ANXA5		ANXA5		ANXA5
PTPRJ		PTPRJ		PTPRJ		PTPRJ
TNN		TNN		TNN		TNN
HMGA2		HMGA2		HMGA2		HMGA2
EIF4E		EIF4E		EIF4E		EIF4E
TNFRSF1B		TNFRSF1B		TNFRSF1B		TNFRSF1B
MIR20B		MIR20B		MIR20B		MIR20B
ENPP2		ENPP2		ENPP2		ENPP2
BCAR1		BCAR1		BCAR1		BCAR1
FOXM1		FOXM1		FOXM1		FOXM1
MMP8		MMP8		MMP8		MMP8
ACAN		ACAN		ACAN		ACAN
MIR206		MIR206		MIR206		MIR206
LRG1		LRG1		LRG1		LRG1
CAPN6		CAPN6		CAPN6		CAPN6
BMP7		BMP7		BMP7		BMP7
PTPRB		PTPRB		PTPRB		PTPRB
SEMA3F		SEMA3F		SEMA3F		SEMA3F
RAMP2		RAMP2		RAMP2		RAMP2
PAK1		PAK1		PAK1		PAK1
IBSP		IBSP		IBSP		IBSP
CSPG4		CSPG4		CSPG4		CSPG4
PARP1		PARP1		PARP1		PARP1
THBS4		THBS4		THBS4		THBS4
GRP		GRP		GRP		GRP
YARS1		YARS1		YARS1		YARS1
MIR211		MIR211		MIR211		MIR211
COL10A1		COL10A1		COL10A1		COL10A1
MIR10B		MIR10B		MIR10B		MIR10B
HRAS		HRAS		HRAS		HRAS
SCUBE2		SCUBE2		SCUBE2		SCUBE2
SH2B3		SH2B3		SH2B3		SH2B3
INSL6		INSL6		INSL6		INSL6
SNHG18		SNHG18		SNHG18		SNHG18
HFE-AS1		HFE-AS1		HFE-AS1		HFE-AS1
MVCD7		MVCD7		MVCD7		MVCD7
MIR155		MIR155		MIR155		MIR155
FOSL2		FOSL2		FOSL2		FOSL2
MIR543		MIR543		MIR543		MIR543
TXNIP		TXNIP		TXNIP		TXNIP
SOCS3		SOCS3		SOCS3		SOCS3
SYK		SYK		SYK		SYK
KLHL20		KLHL20		KLHL20		KLHL20
ZFAS1		ZFAS1		ZFAS1		ZFAS1
AR		AR		AR		AR
OSM		OSM		OSM		OSM
MIR29B1		MIR29B1		MIR29B1		MIR29B1
STAT5A		STAT5A		STAT5A		STAT5A
MIR199A2		MIR199A2		MIR199A2		MIR199A2
FZD5		FZD5		FZD5		FZD5
VAV2		VAV2		VAV2		VAV2
IL11		IL11		IL11		IL11
GJA1		GJA1		GJA1		GJA1
PFKFB3		PFKFB3		PFKFB3		PFKFB3
APELA		APELA		APELA		APELA
AXL		AXL		AXL		AXL
SNORD44		SNORD44		SNORD44		SNORD44
RSPO3		RSPO3		RSPO3		RSPO3
MACC1		MACC1		MACC1		MACC1
PROK2		PROK2		PROK2		PROK2
CXCL9		CXCL9		CXCL9		CXCL9
ZEB1		ZEB1		ZEB1		ZEB1
PWAR4		PWAR4		PWAR4		PWAR4
RET		RET		RET		RET
MIR212		MIR212		MIR212		MIR212
HTATIP2		HTATIP2		HTATIP2		HTATIP2
STAT5B		STAT5B		STAT5B		STAT5B
HIPK1		HIPK1		HIPK1		HIPK1
PPARGC1A		PPARGC1A		PPARGC1A		PPARGC1A
TRE-TTC3-1		TRE-TTC3-1		TRE-TTC3-1		TRE-TTC3-1
SPON1		SPON1		SPON1		SPON1
HYAL1		HYAL1		HYAL1		HYAL1
NME1		NME1		NME1		NME1
NDRG4		NDRG4		NDRG4		NDRG4
RNF31		RNF31		RNF31		RNF31
MIR19A		MIR19A		MIR19A		MIR19A
EPHB3		EPHB3		EPHB3		EPHB3
LIF		LIF		LIF		LIF
SDC2		SDC2		SDC2		SDC2
FGF9		FGF9		FGF9		FGF9
FOXP1		FOXP1		FOXP1		FOXP1
PTK7		PTK7		PTK7		PTK7
MXRA8		MXRA8		MXRA8		MXRA8
MIR31		MIR31		MIR31		MIR31
MIR10A		MIR10A		MIR10A		MIR10A
NORAD		NORAD		NORAD		NORAD
MIR150		MIR150		MIR150		MIR150
MAPK7		MAPK7		MAPK7		MAPK7
AFP		AFP		AFP		AFP
SNORD118		SNORD118		SNORD118		SNORD118
CRBN		CRBN		CRBN		CRBN
MAPK10		MAPK10		MAPK10		MAPK10
OPTC		OPTC		OPTC		OPTC
MIR222		MIR222		MIR222		MIR222
NRAS		NRAS		NRAS		NRAS
MIR519C		MIR519C		MIR519C		MIR519C
DDR2		DDR2		DDR2		DDR2
PIK3CD		PIK3CD		PIK3CD		PIK3CD
MIR24-1		MIR24-1		MIR24-1		MIR24-1
MAP2K1		MAP2K1		MAP2K1		MAP2K1
PANTR1		PANTR1		PANTR1		PANTR1
SIRT2		SIRT2		SIRT2		SIRT2
COL6A1		COL6A1		COL6A1		COL6A1
DDAH1		DDAH1		DDAH1		DDAH1
MCL1		MCL1		MCL1		MCL1
E2F1		E2F1		E2F1		E2F1
AKR1B1		AKR1B1		AKR1B1		AKR1B1
MIRLET7C		MIRLET7C		MIRLET7C		MIRLET7C
SNHG12		SNHG12		SNHG12		SNHG12
MIR185		MIR185		MIR185		MIR185
ACTB		ACTB		ACTB		ACTB
CYLD		CYLD		CYLD		CYLD
NF1		NF1		NF1		NF1
BRCC3		BRCC3		BRCC3		BRCC3
COL6A3		COL6A3		COL6A3		COL6A3
GHRL		GHRL		GHRL		GHRL
JAK1		JAK1		JAK1		JAK1
TP73		TP73		TP73		TP73
BACH1		BACH1		BACH1		BACH1
CCR3		CCR3		CCR3		CCR3
YY1		YY1		YY1		YY1
MGMT		MGMT		MGMT		MGMT
HSPA5		HSPA5		HSPA5		HSPA5
ANGPTL7		ANGPTL7		ANGPTL7		ANGPTL7
STK11		STK11		STK11		STK11
HOTAIR		HOTAIR		HOTAIR		HOTAIR
MIR34C		MIR34C		MIR34C		MIR34C
JUP		JUP		JUP		JUP
NFKBIA		NFKBIA		NFKBIA		NFKBIA
EDN2		EDN2		EDN2		EDN2
SCG2		SCG2		SCG2		SCG2
UBC		UBC		UBC		UBC
NFATC2		NFATC2		NFATC2		NFATC2
TKT		TKT		TKT		TKT
COL6A2		COL6A2		COL6A2		COL6A2
COL11A1		COL11A1		COL11A1		COL11A1
FAS		FAS		FAS		FAS
SMAD5		SMAD5		SMAD5		SMAD5
MIR140		MIR140		MIR140		MIR140
CTSD		CTSD		CTSD		CTSD
CYP2C19		CYP2C19		CYP2C19		CYP2C19
LAMB1		LAMB1		LAMB1		LAMB1
HDAC1		HDAC1		HDAC1		HDAC1
IFI27		IFI27		IFI27		IFI27
EDNRB		EDNRB		EDNRB		EDNRB
RAP1A		RAP1A		RAP1A		RAP1A
COX5A		COX5A		COX5A		COX5A
PLXNC1		PLXNC1		PLXNC1		PLXNC1
FSTL1		FSTL1		FSTL1		FSTL1
ID4		ID4		ID4		ID4
CXCL6		CXCL6		CXCL6		CXCL6
KITLG		KITLG		KITLG		KITLG
IL12A		IL12A		IL12A		IL12A
TNNI2		TNNI2		TNNI2		TNNI2
MIR143		MIR143		MIR143		MIR143
CCL3		CCL3		CCL3		CCL3
QKI		QKI		QKI		QKI
CCL21		CCL21		CCL21		CCL21
DPP4		DPP4		DPP4		DPP4
NCL		NCL		NCL		NCL
COL5A2		COL5A2		COL5A2		COL5A2
MIR193A		MIR193A		MIR193A		MIR193A
EIF4EBP1		EIF4EBP1		EIF4EBP1		EIF4EBP1
MIR203A		MIR203A		MIR203A		MIR203A
ELN		ELN		ELN		ELN
HOXA5		HOXA5		HOXA5		HOXA5
WT1		WT1		WT1		WT1
CLIC4		CLIC4		CLIC4		CLIC4
HOTTIP		HOTTIP		HOTTIP		HOTTIP
PTAFR		PTAFR		PTAFR		PTAFR
ROCK2		ROCK2		ROCK2		ROCK2
RBCK1		RBCK1		RBCK1		RBCK1
MIR124-3		MIR124-3		MIR124-3		MIR124-3
MPO		MPO		MPO		MPO
ID2		ID2		ID2		ID2
FGF10		FGF10		FGF10		FGF10
NR3C1		NR3C1		NR3C1		NR3C1
MIR92A2		MIR92A2		MIR92A2		MIR92A2
NOX1		NOX1		NOX1		NOX1
IL5		IL5		IL5		IL5
CGA		CGA		CGA		CGA
FGF3		FGF3		FGF3		FGF3
LAMA2		LAMA2		LAMA2		LAMA2
SEMA3C		SEMA3C		SEMA3C		SEMA3C
IL20		IL20		IL20		IL20
COL4A4		COL4A4		COL4A4		COL4A4
COL4A5		COL4A5		COL4A5		COL4A5
LAMA5		LAMA5		LAMA5		LAMA5
CTSL		CTSL		CTSL		CTSL
TLR4		TLR4		TLR4		TLR4
LYVE1		LYVE1		LYVE1		LYVE1
GSK3B		GSK3B		GSK3B		GSK3B
ITGA3		ITGA3		ITGA3		ITGA3
AGO2		AGO2		AGO2		AGO2
ITGB8		ITGB8		ITGB8		ITGB8
TRAF6		TRAF6		TRAF6		TRAF6
PLPP3		PLPP3		PLPP3		PLPP3
MIR361		MIR361		MIR361		MIR361
IL3		IL3		IL3		IL3
CDK4		CDK4		CDK4		CDK4
STUB1		STUB1		STUB1		STUB1
SBF2-AS1		SBF2-AS1		SBF2-AS1		SBF2-AS1
MIR379		MIR379		MIR379		MIR379
ATF2		ATF2		ATF2		ATF2
HEY1		HEY1		HEY1		HEY1
HSPB1		HSPB1		HSPB1		HSPB1
NOX5		NOX5		NOX5		NOX5
KCNQ1OT1		KCNQ1OT1		KCNQ1OT1		KCNQ1OT1
RHOC		RHOC		RHOC		RHOC
ADAM9		ADAM9		ADAM9		ADAM9
MIR373		MIR373		MIR373		MIR373
CAMP		CAMP		CAMP		CAMP
RHO		RHO		RHO		RHO
LOC107303340		LOC107303340		LOC107303340		LOC107303340
LTA		LTA		LTA		LTA
SRPK1		SRPK1		SRPK1		SRPK1
RHOB		RHOB		RHOB		RHOB
MIR204		MIR204		MIR204		MIR204
COL11A2		COL11A2		COL11A2		COL11A2
MIR182		MIR182		MIR182		MIR182
SERPINC1		SERPINC1		SERPINC1		SERPINC1
FOXC2		FOXC2		FOXC2		FOXC2
MIR200C		MIR200C		MIR200C		MIR200C
ATP7A		ATP7A		ATP7A		ATP7A
LEF1		LEF1		LEF1		LEF1
PDE4A		PDE4A		PDE4A		PDE4A
MIR483		MIR483		MIR483		MIR483
PARVA		PARVA		PARVA		PARVA
MIR423		MIR423		MIR423		MIR423
SOD1		SOD1		SOD1		SOD1
FURIN		FURIN		FURIN		FURIN
MCM3AP-AS1		MCM3AP-AS1		MCM3AP-AS1		MCM3AP-AS1
CD38		CD38		CD38		CD38
TLR2		TLR2		TLR2		TLR2
GLI1		GLI1		GLI1		GLI1
MAPK9		MAPK9		MAPK9		MAPK9
RHOD		RHOD		RHOD		RHOD
EPHA3		EPHA3		EPHA3		EPHA3
IL1RAPL2		IL1RAPL2		IL1RAPL2		IL1RAPL2
LTF		LTF		LTF		LTF
HIF1A-AS2		HIF1A-AS2		HIF1A-AS2		HIF1A-AS2
MIR26B		MIR26B		MIR26B		MIR26B
FGF5		FGF5		FGF5		FGF5
ADAM17		ADAM17		ADAM17		ADAM17
PRKX		PRKX		PRKX		PRKX
APP		APP		APP		APP
LOC117204001		LOC117204001		LOC117204001		LOC117204001
MIR375		MIR375		MIR375		MIR375
ACVR1		ACVR1		ACVR1		ACVR1
SOX9		SOX9		SOX9		SOX9
PTGIS		PTGIS		PTGIS		PTGIS
MIR148A		MIR148A		MIR148A		MIR148A
SEMA3B		SEMA3B		SEMA3B		SEMA3B
KRT18		KRT18		KRT18		KRT18
PDPK1		PDPK1		PDPK1		PDPK1
AIF1		AIF1		AIF1		AIF1
YBX1		YBX1		YBX1		YBX1
SHARPIN		SHARPIN		SHARPIN		SHARPIN
MAGI2		MAGI2		MAGI2		MAGI2
TRAF2		TRAF2		TRAF2		TRAF2
SNHG16		SNHG16		SNHG16		SNHG16
CASC2		CASC2		CASC2		CASC2
TNFAIP2		TNFAIP2		TNFAIP2		TNFAIP2
MIR181D		MIR181D		MIR181D		MIR181D
CXCR1		CXCR1		CXCR1		CXCR1
DICER1		DICER1		DICER1		DICER1
CCL11		CCL11		CCL11		CCL11
MIR149		MIR149		MIR149		MIR149
CFH		CFH		CFH		CFH
TGFBI		TGFBI		TGFBI		TGFBI
CDK6		CDK6		CDK6		CDK6
RACK1		RACK1		RACK1		RACK1
LAMC2		LAMC2		LAMC2		LAMC2
CCBE1		CCBE1		CCBE1		CCBE1
FBLN1		FBLN1		FBLN1		FBLN1
ADAMTS8		ADAMTS8		ADAMTS8		ADAMTS8
GRN		GRN		GRN		GRN
SFRP2		SFRP2		SFRP2		SFRP2
FKBPL		FKBPL		FKBPL		FKBPL
ACVR2A		ACVR2A		ACVR2A		ACVR2A
PRKAA2		PRKAA2		PRKAA2		PRKAA2
FGF8		FGF8		FGF8		FGF8
MMP10		MMP10		MMP10		MMP10
PDCL3		PDCL3		PDCL3		PDCL3
CCAT1		CCAT1		CCAT1		CCAT1
ANXA1		ANXA1		ANXA1		ANXA1
EFNA3		EFNA3		EFNA3		EFNA3
MIR125B1		MIR125B1		MIR125B1		MIR125B1
BMP1		BMP1		BMP1		BMP1
GLUL		GLUL		GLUL		GLUL
IL15		IL15		IL15		IL15
TLR9		TLR9		TLR9		TLR9
NTRK2		NTRK2		NTRK2		NTRK2
MIR296		MIR296		MIR296		MIR296
APEX1		APEX1		APEX1		APEX1
PML		PML		PML		PML
MIR30C1		MIR30C1		MIR30C1		MIR30C1
MIR1-1		MIR1-1		MIR1-1		MIR1-1
CYP3A4		CYP3A4		CYP3A4		CYP3A4
TAC1		TAC1		TAC1		TAC1
HMGCR		HMGCR		HMGCR		HMGCR
TFAP2A		TFAP2A		TFAP2A		TFAP2A
FBLN5		FBLN5		FBLN5		FBLN5
ANGPTL1		ANGPTL1		ANGPTL1		ANGPTL1
GAB1		GAB1		GAB1		GAB1
LAMC1		LAMC1		LAMC1		LAMC1
IQGAP1		IQGAP1		IQGAP1		IQGAP1
PPIG		PPIG		PPIG		PPIG
NCKIPSD		NCKIPSD		NCKIPSD		NCKIPSD
MCTS1		MCTS1		MCTS1		MCTS1
LAMB2		LAMB2		LAMB2		LAMB2
MIA3		MIA3		MIA3		MIA3
BTG1		BTG1		BTG1		BTG1
TXN		TXN		TXN		TXN
GTF2I		GTF2I		GTF2I		GTF2I
CD24		CD24		CD24		CD24
PAXIP1-DT		PAXIP1-DT		PAXIP1-DT		PAXIP1-DT
CASP9		CASP9		CASP9		CASP9
PROCR		PROCR		PROCR		PROCR
MIR93		MIR93		MIR93		MIR93
SPON2		SPON2		SPON2		SPON2
TRD-GTC9-1		TRD-GTC9-1		TRD-GTC9-1		TRD-GTC9-1
MIR29B2		MIR29B2		MIR29B2		MIR29B2
EREG		EREG		EREG		EREG
SP100		SP100		SP100		SP100
HOXD3		HOXD3		HOXD3		HOXD3
CXCL2		CXCL2		CXCL2		CXCL2
ATP2B4		ATP2B4		ATP2B4		ATP2B4
MIR181B1		MIR181B1		MIR181B1		MIR181B1
WNT7B		WNT7B		WNT7B		WNT7B
ACTC1		ACTC1		ACTC1		ACTC1
PTPN6		PTPN6		PTPN6		PTPN6
BECN1		BECN1		BECN1		BECN1
PPP1R13B-DT		PPP1R13B-DT		PPP1R13B-DT		PPP1R13B-DT
NPPA		NPPA		NPPA		NPPA
LOX		LOX		LOX		LOX
HDAC2		HDAC2		HDAC2		HDAC2
IL33		IL33		IL33		IL33
SUCNR1		SUCNR1		SUCNR1		SUCNR1
EFNB3		EFNB3		EFNB3		EFNB3
NDRG2		NDRG2		NDRG2		NDRG2
ADORA2A		ADORA2A		ADORA2A		ADORA2A
NUDT6		NUDT6		NUDT6		NUDT6
RAB11B-AS1		RAB11B-AS1		RAB11B-AS1		RAB11B-AS1
TLR3		TLR3		TLR3		TLR3
STIM1		STIM1		STIM1		STIM1
TSPOAP1-AS1		TSPOAP1-AS1		TSPOAP1-AS1		TSPOAP1-AS1
CHUK		CHUK		CHUK		CHUK
TEAD4		TEAD4		TEAD4		TEAD4
GNA13		GNA13		GNA13		GNA13
TMEM33		TMEM33		TMEM33		TMEM33
B2M		B2M		B2M		B2M
PCAT1		PCAT1		PCAT1		PCAT1
IL37		IL37		IL37		IL37
LINC00908		LINC00908		LINC00908		LINC00908
FOSB		FOSB		FOSB		FOSB
NDRG3		NDRG3		NDRG3		NDRG3
PRKAA1		PRKAA1		PRKAA1		PRKAA1
MIR139		MIR139		MIR139		MIR139
ZNF304		ZNF304		ZNF304		ZNF304
KLF5		KLF5		KLF5		KLF5
AMOTL1		AMOTL1		AMOTL1		AMOTL1
GPNMB		GPNMB		GPNMB		GPNMB
SFRP1		SFRP1		SFRP1		SFRP1
CREB3L1		CREB3L1		CREB3L1		CREB3L1
MIR19B1		MIR19B1		MIR19B1		MIR19B1
FIBP		FIBP		FIBP		FIBP
NRG1		NRG1		NRG1		NRG1
RUNX3		RUNX3		RUNX3		RUNX3
PIK3R2		PIK3R2		PIK3R2		PIK3R2
CCR1		CCR1		CCR1		CCR1
SULF1		SULF1		SULF1		SULF1
CCNA2		CCNA2		CCNA2		CCNA2
MIR184		MIR184		MIR184		MIR184
MAP3K5		MAP3K5		MAP3K5		MAP3K5
CCN6		CCN6		CCN6		CCN6
LCN2		LCN2		LCN2		LCN2
WARS2		WARS2		WARS2		WARS2
TMEM215		TMEM215		TMEM215		TMEM215
ADORA2B		ADORA2B		ADORA2B		ADORA2B
NGFR		NGFR		NGFR		NGFR
SPRY2		SPRY2		SPRY2		SPRY2
RELB		RELB		RELB		RELB
P4HTM		P4HTM		P4HTM		P4HTM
CDH2		CDH2		CDH2		CDH2
PKNOX1		PKNOX1		PKNOX1		PKNOX1
CCDC134		CCDC134		CCDC134		CCDC134
FOXJ2		FOXJ2		FOXJ2		FOXJ2
ADTRP		ADTRP		ADTRP		ADTRP
HHEX		HHEX		HHEX		HHEX
WNT7A		WNT7A		WNT7A		WNT7A
APOLD1		APOLD1		APOLD1		APOLD1
IL2RA		IL2RA		IL2RA		IL2RA
PIM1		PIM1		PIM1		PIM1
CD276		CD276		CD276		CD276
MIR590		MIR590		MIR590		MIR590
UGT1A1		UGT1A1		UGT1A1		UGT1A1
MIR22		MIR22		MIR22		MIR22
ING1		ING1		ING1		ING1
APOH		APOH		APOH		APOH
BDKRB2		BDKRB2		BDKRB2		BDKRB2
SDCBP		SDCBP		SDCBP		SDCBP
S100A13		S100A13		S100A13		S100A13
MIR16-2		MIR16-2		MIR16-2		MIR16-2
VEZF1		VEZF1		VEZF1		VEZF1
PTGER2		PTGER2		PTGER2		PTGER2
TFPI2		TFPI2		TFPI2		TFPI2
TBXAS1		TBXAS1		TBXAS1		TBXAS1
FBXW7		FBXW7		FBXW7		FBXW7
PRKCD		PRKCD		PRKCD		PRKCD
CAPN2		CAPN2		CAPN2		CAPN2
SDC4		SDC4		SDC4		SDC4
HNF1A-AS1		HNF1A-AS1		HNF1A-AS1		HNF1A-AS1
TYK2		TYK2		TYK2		TYK2
MUC1		MUC1		MUC1		MUC1
ETS2		ETS2		ETS2		ETS2
CCM2		CCM2		CCM2		CCM2
DIO2		DIO2		DIO2		DIO2
TSHR		TSHR		TSHR		TSHR
ADORA3		ADORA3		ADORA3		ADORA3
HAND2		HAND2		HAND2		HAND2
ARHGAP22		ARHGAP22		ARHGAP22		ARHGAP22
RASIP1		RASIP1		RASIP1		RASIP1
NCAM1		NCAM1		NCAM1		NCAM1
MIR640		MIR640		MIR640		MIR640
GATA1		GATA1		GATA1		GATA1
ADAM15		ADAM15		ADAM15		ADAM15
CASP7		CASP7		CASP7		CASP7
MIR215		MIR215		MIR215		MIR215
MIR9-1		MIR9-1		MIR9-1		MIR9-1
MYLK-AS1		MYLK-AS1		MYLK-AS1		MYLK-AS1
FAM225A		FAM225A		FAM225A		FAM225A
RAMP2-AS1		RAMP2-AS1		RAMP2-AS1		RAMP2-AS1
PKD2		PKD2		PKD2		PKD2
SLC2A3		SLC2A3		SLC2A3		SLC2A3
SFTA3		SFTA3		SFTA3		SFTA3
COL13A1		COL13A1		COL13A1		COL13A1
PTGER4		PTGER4		PTGER4		PTGER4
ELANE		ELANE		ELANE		ELANE
MERTK		MERTK		MERTK		MERTK
CD163		CD163		CD163		CD163
STS		STS		STS		STS
TJP1		TJP1		TJP1		TJP1
CMA1		CMA1		CMA1		CMA1
SMAD6		SMAD6		SMAD6		SMAD6
TMSB4X		TMSB4X		TMSB4X		TMSB4X
ESRRA		ESRRA		ESRRA		ESRRA
MELTF		MELTF		MELTF		MELTF
ADAM12		ADAM12		ADAM12		ADAM12
PROM1		PROM1		PROM1		PROM1
GDF15		GDF15		GDF15		GDF15
RNU6-1		RNU6-1		RNU6-1		RNU6-1
HK2		HK2		HK2		HK2
APOA1		APOA1		APOA1		APOA1
HDAC6		HDAC6		HDAC6		HDAC6
F10		F10		F10		F10
BRCA2		BRCA2		BRCA2		BRCA2
HOXB9		HOXB9		HOXB9		HOXB9
MIR34B		MIR34B		MIR34B		MIR34B
CCNB1		CCNB1		CCNB1		CCNB1
MIR208B		MIR208B		MIR208B		MIR208B
GPR4		GPR4		GPR4		GPR4
CD82		CD82		CD82		CD82
RETN		RETN		RETN		RETN
RAPGEF2		RAPGEF2		RAPGEF2		RAPGEF2
TSPAN12		TSPAN12		TSPAN12		TSPAN12
F8		F8		F8		F8
HMMR		HMMR		HMMR		HMMR
ITGA1		ITGA1		ITGA1		ITGA1
CHGA		CHGA		CHGA		CHGA
MIR939		MIR939		MIR939		MIR939
METAP1		METAP1		METAP1		METAP1
PITRM1		PITRM1		PITRM1		PITRM1
COL8A2		COL8A2		COL8A2		COL8A2
NPY		NPY		NPY		NPY
SSTR2		SSTR2		SSTR2		SSTR2
RB1		RB1		RB1		RB1
CYBA		CYBA		CYBA		CYBA
TARS1		TARS1		TARS1		TARS1
TTR		TTR		TTR		TTR
TF		TF		TF		TF
SNHG14		SNHG14		SNHG14		SNHG14
SERPINH1		SERPINH1		SERPINH1		SERPINH1
FABP4		FABP4		FABP4		FABP4
MIR30C2		MIR30C2		MIR30C2		MIR30C2
PROS1		PROS1		PROS1		PROS1
CCDC88A		CCDC88A		CCDC88A		CCDC88A
NR1H2		NR1H2		NR1H2		NR1H2
IGFBP2		IGFBP2		IGFBP2		IGFBP2
HPSE2		HPSE2		HPSE2		HPSE2
MIR302D		MIR302D		MIR302D		MIR302D
HSPA4		HSPA4		HSPA4		HSPA4
INSR		INSR		INSR		INSR
MIR152		MIR152		MIR152		MIR152
RBX1		RBX1		RBX1		RBX1
NPR1		NPR1		NPR1		NPR1
MIR137		MIR137		MIR137		MIR137
NOL7		NOL7		NOL7		NOL7
S100A1		S100A1		S100A1		S100A1
PI4KA		PI4KA		PI4KA		PI4KA
PI4KB		PI4KB		PI4KB		PI4KB
PLN		PLN		PLN		PLN
GANC		GANC		GANC		GANC
LAMTOR1		LAMTOR1		LAMTOR1		LAMTOR1
STC1		STC1		STC1		STC1
FOLH1		FOLH1		FOLH1		FOLH1
MIR141		MIR141		MIR141		MIR141
CTNND1		CTNND1		CTNND1		CTNND1
ATM		ATM		ATM		ATM
C1GALT1		C1GALT1		C1GALT1		C1GALT1
MINAR2		MINAR2		MINAR2		MINAR2
MIR491		MIR491		MIR491		MIR491
GATA6		GATA6		GATA6		GATA6
NRCAM		NRCAM		NRCAM		NRCAM
HOXB13		HOXB13		HOXB13		HOXB13
CLDN5		CLDN5		CLDN5		CLDN5
CTTN		CTTN		CTTN		CTTN
LTB4R2		LTB4R2		LTB4R2		LTB4R2
CCR5		CCR5		CCR5		CCR5
MIR26A2		MIR26A2		MIR26A2		MIR26A2
SPRED1		SPRED1		SPRED1		SPRED1
CDK1		CDK1		CDK1		CDK1
BCL2L11		BCL2L11		BCL2L11		BCL2L11
AGR2		AGR2		AGR2		AGR2
KLF6		KLF6		KLF6		KLF6
DNMT3A		DNMT3A		DNMT3A		DNMT3A
IKBKB		IKBKB		IKBKB		IKBKB
ERN1		ERN1		ERN1		ERN1
CRNDE		CRNDE		CRNDE		CRNDE
MIR302A		MIR302A		MIR302A		MIR302A
SNORD94		SNORD94		SNORD94		SNORD94
ATF4		ATF4		ATF4		ATF4
WNT2		WNT2		WNT2		WNT2
GJA5		GJA5		GJA5		GJA5
RLN2		RLN2		RLN2		RLN2
CP		CP		CP		CP
TSC2		TSC2		TSC2		TSC2
DUSP1		DUSP1		DUSP1		DUSP1
GAB2		GAB2		GAB2		GAB2
IGF2BP3		IGF2BP3		IGF2BP3		IGF2BP3
CCL23		CCL23		CCL23		CCL23
IL6ST		IL6ST		IL6ST		IL6ST
SLC17A5		SLC17A5		SLC17A5		SLC17A5
CCL24		CCL24		CCL24		CCL24
RNH1		RNH1		RNH1		RNH1
IL12B		IL12B		IL12B		IL12B
EIF2AK3		EIF2AK3		EIF2AK3		EIF2AK3
SLC16A1		SLC16A1		SLC16A1		SLC16A1
MIR874		MIR874		MIR874		MIR874
ERAP1		ERAP1		ERAP1		ERAP1
MIR410		MIR410		MIR410		MIR410
CCR6		CCR6		CCR6		CCR6
KISS1		KISS1		KISS1		KISS1
NPTX1		NPTX1		NPTX1		NPTX1
PRMT5		PRMT5		PRMT5		PRMT5
CCL4		CCL4		CCL4		CCL4
THPO		THPO		THPO		THPO
CD93		CD93		CD93		CD93
FLNA		FLNA		FLNA		FLNA
SPHK2		SPHK2		SPHK2		SPHK2
PLA2G3		PLA2G3		PLA2G3		PLA2G3
PTP4A3		PTP4A3		PTP4A3		PTP4A3
SOX2		SOX2		SOX2		SOX2
SIK2		SIK2		SIK2		SIK2
HDGF		HDGF		HDGF		HDGF
IDH1		IDH1		IDH1		IDH1
COL27A1		COL27A1		COL27A1		COL27A1
MIR329-1		MIR329-1		MIR329-1		MIR329-1
GATA4		GATA4		GATA4		GATA4
EGR3		EGR3		EGR3		EGR3
IGFBP1		IGFBP1		IGFBP1		IGFBP1
PCA3		PCA3		PCA3		PCA3
IGFBP7		IGFBP7		IGFBP7		IGFBP7
NECTIN4		NECTIN4		NECTIN4		NECTIN4
ILF3		ILF3		ILF3		ILF3
MIR1246		MIR1246		MIR1246		MIR1246
FYN		FYN		FYN		FYN
CALCA		CALCA		CALCA		CALCA
HOXA11-AS		HOXA11-AS		HOXA11-AS		HOXA11-AS
SNHG5		SNHG5		SNHG5		SNHG5
CYCS		CYCS		CYCS		CYCS
XIAP		XIAP		XIAP		XIAP
CCR4		CCR4		CCR4		CCR4
HECW2		HECW2		HECW2		HECW2
ADAMTSL4		ADAMTSL4		ADAMTSL4		ADAMTSL4
ADGRA3		ADGRA3		ADGRA3		ADGRA3
MIR200A		MIR200A		MIR200A		MIR200A
RARA		RARA		RARA		RARA
MSN		MSN		MSN		MSN
BDKRB1		BDKRB1		BDKRB1		BDKRB1
RAP1B		RAP1B		RAP1B		RAP1B
MIR9-3		MIR9-3		MIR9-3		MIR9-3
MIR885		MIR885		MIR885		MIR885
ADM2		ADM2		ADM2		ADM2
ETV6		ETV6		ETV6		ETV6
PAX6		PAX6		PAX6		PAX6
ABCB1		ABCB1		ABCB1		ABCB1
MIR376B		MIR376B		MIR376B		MIR376B
TRPC6		TRPC6		TRPC6		TRPC6
PLXNA1		PLXNA1		PLXNA1		PLXNA1
PAPPA-AS1		PAPPA-AS1		PAPPA-AS1		PAPPA-AS1
RNASE1		RNASE1		RNASE1		RNASE1
CBS		CBS		CBS		CBS
MIR100		MIR100		MIR100		MIR100
OIP5-AS1		OIP5-AS1		OIP5-AS1		OIP5-AS1
RBPJ		RBPJ		RBPJ		RBPJ
CHRNA7		CHRNA7		CHRNA7		CHRNA7
FGF16		FGF16		FGF16		FGF16
BIRC2		BIRC2		BIRC2		BIRC2
BIRC3		BIRC3		BIRC3		BIRC3
ETV1		ETV1		ETV1		ETV1
ADAMTS10		ADAMTS10		ADAMTS10		ADAMTS10
PLXDC2		PLXDC2		PLXDC2		PLXDC2
ERBB3		ERBB3		ERBB3		ERBB3
F5		F5		F5		F5
TRAF1		TRAF1		TRAF1		TRAF1
CRYAB		CRYAB		CRYAB		CRYAB
CTNNA1		CTNNA1		CTNNA1		CTNNA1
EPIC1		EPIC1		EPIC1		EPIC1
MIR130B		MIR130B		MIR130B		MIR130B
CCL15-CCL14		CCL15-CCL14		CCL15-CCL14		CCL15-CCL14
ARMS2		ARMS2		ARMS2		ARMS2
CSNK2A1		CSNK2A1		CSNK2A1		CSNK2A1
SMANTIS		SMANTIS		SMANTIS		SMANTIS
APOE		APOE		APOE		APOE
LDHA		LDHA		LDHA		LDHA
VDR		VDR		VDR		VDR
CCL20		CCL20		CCL20		CCL20
BGLAP		BGLAP		BGLAP		BGLAP
RASGRP1		RASGRP1		RASGRP1		RASGRP1
PRKCZ		PRKCZ		PRKCZ		PRKCZ
FOXA1		FOXA1		FOXA1		FOXA1
PTPN3		PTPN3		PTPN3		PTPN3
RNGTT		RNGTT		RNGTT		RNGTT
TACR1		TACR1		TACR1		TACR1
RMST		RMST		RMST		RMST
PRECSIT		PRECSIT		PRECSIT		PRECSIT
MIR409		MIR409		MIR409		MIR409
RRM2		RRM2		RRM2		RRM2
MIR135A1		MIR135A1		MIR135A1		MIR135A1
MIR9-2		MIR9-2		MIR9-2		MIR9-2
FGD5-AS1		FGD5-AS1		FGD5-AS1		FGD5-AS1
ATP5IF1		ATP5IF1		ATP5IF1		ATP5IF1
CYTOR		CYTOR		CYTOR		CYTOR
RGCC		RGCC		RGCC		RGCC
TOP1		TOP1		TOP1		TOP1
ADAM10		ADAM10		ADAM10		ADAM10
CD151		CD151		CD151		CD151
S1PR2		S1PR2		S1PR2		S1PR2
CXCL16		CXCL16		CXCL16		CXCL16
MIR381		MIR381		MIR381		MIR381
IKBKG		IKBKG		IKBKG		IKBKG
PAX2		PAX2		PAX2		PAX2
CCR7		CCR7		CCR7		CCR7
PSMD4		PSMD4		PSMD4		PSMD4
IL7		IL7		IL7		IL7
EPHA4		EPHA4		EPHA4		EPHA4
OXSR1		OXSR1		OXSR1		OXSR1
WIF1		WIF1		WIF1		WIF1
ACTG1		ACTG1		ACTG1		ACTG1
ELK3		ELK3		ELK3		ELK3
EZR		EZR		EZR		EZR
PENK		PENK		PENK		PENK
MIR532		MIR532		MIR532		MIR532
KAT2B		KAT2B		KAT2B		KAT2B
EGFL6		EGFL6		EGFL6		EGFL6
MIR135B		MIR135B		MIR135B		MIR135B
MIR328		MIR328		MIR328		MIR328
LOC109113863		LOC109113863		LOC109113863		LOC109113863
MIRLET7A1		MIRLET7A1		MIRLET7A1		MIRLET7A1
ACVR2B		ACVR2B		ACVR2B		ACVR2B
PRNP		PRNP		PRNP		PRNP
MIR107		MIR107		MIR107		MIR107
MIR24-2		MIR24-2		MIR24-2		MIR24-2
MIR7-1		MIR7-1		MIR7-1		MIR7-1
CRIM1		CRIM1		CRIM1		CRIM1
FILIP1L		FILIP1L		FILIP1L		FILIP1L
CNR2		CNR2		CNR2		CNR2
FZD10		FZD10		FZD10		FZD10
PTGES		PTGES		PTGES		PTGES
PANK2		PANK2		PANK2		PANK2
PTPRM		PTPRM		PTPRM		PTPRM
TSPAN18		TSPAN18		TSPAN18		TSPAN18
SELL		SELL		SELL		SELL
FKBP5		FKBP5		FKBP5		FKBP5
EPX		EPX		EPX		EPX
LAMTOR5		LAMTOR5		LAMTOR5		LAMTOR5
MIR191		MIR191		MIR191		MIR191
MIR103A2		MIR103A2		MIR103A2		MIR103A2
LINC00665		LINC00665		LINC00665		LINC00665
HSP90B1		HSP90B1		HSP90B1		HSP90B1
CTSS		CTSS		CTSS		CTSS
CXCL13		CXCL13		CXCL13		CXCL13
DDB1		DDB1		DDB1		DDB1
H4C16		H4C16		H4C16		H4C16
MYCN		MYCN		MYCN		MYCN
ITGB4		ITGB4		ITGB4		ITGB4
OS9		OS9		OS9		OS9
SHROOM2		SHROOM2		SHROOM2		SHROOM2
CCR10		CCR10		CCR10		CCR10
SOAT1		SOAT1		SOAT1		SOAT1
LPAR1		LPAR1		LPAR1		LPAR1
ALOX15		ALOX15		ALOX15		ALOX15
PKD1		PKD1		PKD1		PKD1
IGFBP5		IGFBP5		IGFBP5		IGFBP5
CXCL14		CXCL14		CXCL14		CXCL14
ARL6IP5		ARL6IP5		ARL6IP5		ARL6IP5
MIR181A1		MIR181A1		MIR181A1		MIR181A1
ANTXR1		ANTXR1		ANTXR1		ANTXR1
CD4		CD4		CD4		CD4
S100A7		S100A7		S100A7		S100A7
EMILIN2		EMILIN2		EMILIN2		EMILIN2
HADHA		HADHA		HADHA		HADHA
GH1		GH1		GH1		GH1
PDK1		PDK1		PDK1		PDK1
VLDLR		VLDLR		VLDLR		VLDLR
DROSHA		DROSHA		DROSHA		DROSHA
RMRP		RMRP		RMRP		RMRP
ITGA4		ITGA4		ITGA4		ITGA4
NOS1		NOS1		NOS1		NOS1
ADAMTS13		ADAMTS13		ADAMTS13		ADAMTS13
GAL		GAL		GAL		GAL
GAS6		GAS6		GAS6		GAS6
KDM5A		KDM5A		KDM5A		KDM5A
MMP15		MMP15		MMP15		MMP15
MIR183		MIR183		MIR183		MIR183
C3		C3		C3		C3
NODAL		NODAL		NODAL		NODAL
TBK1		TBK1		TBK1		TBK1
H2AX		H2AX		H2AX		H2AX
TSPO		TSPO		TSPO		TSPO
AGK		AGK		AGK		AGK
SNORD50A		SNORD50A		SNORD50A		SNORD50A
HRH1		HRH1		HRH1		HRH1
IGF2BP2		IGF2BP2		IGF2BP2		IGF2BP2
ADGRE5		ADGRE5		ADGRE5		ADGRE5
CMKLR1		CMKLR1		CMKLR1		CMKLR1
FPR1		FPR1		FPR1		FPR1
BCR		BCR		BCR		BCR
CHEK2		CHEK2		CHEK2		CHEK2
ABCG2		ABCG2		ABCG2		ABCG2
TP63		TP63		TP63		TP63
HGS		HGS		HGS		HGS
ITGA2B		ITGA2B		ITGA2B		ITGA2B
MIR130A		MIR130A		MIR130A		MIR130A
MIR196A1		MIR196A1		MIR196A1		MIR196A1
MIR1908		MIR1908		MIR1908		MIR1908
MIR4306		MIR4306		MIR4306		MIR4306
HMGA1		HMGA1		HMGA1		HMGA1
ATF3		ATF3		ATF3		ATF3
INHBA		INHBA		INHBA		INHBA
HAS2		HAS2		HAS2		HAS2
TSGA10		TSGA10		TSGA10		TSGA10
MIR7-3		MIR7-3		MIR7-3		MIR7-3
MIR222HG		MIR222HG		MIR222HG		MIR222HG
IGFBP4		IGFBP4		IGFBP4		IGFBP4
PSEN1		PSEN1		PSEN1		PSEN1
TRAF3		TRAF3		TRAF3		TRAF3
CPB2		CPB2		CPB2		CPB2
PTPA		PTPA		PTPA		PTPA
YBX3		YBX3		YBX3		YBX3
BTK		BTK		BTK		BTK
MMP11		MMP11		MMP11		MMP11
SNAI2		SNAI2		SNAI2		SNAI2
SLC2A4		SLC2A4		SLC2A4		SLC2A4
MAP3K7		MAP3K7		MAP3K7		MAP3K7
FASN		FASN		FASN		FASN
HAS1		HAS1		HAS1		HAS1
CCL28		CCL28		CCL28		CCL28
ETV7		ETV7		ETV7		ETV7
MIR144		MIR144		MIR144		MIR144
MYH9		MYH9		MYH9		MYH9
ADAM8		ADAM8		ADAM8		ADAM8
MIR92B		MIR92B		MIR92B		MIR92B
CCL19		CCL19		CCL19		CCL19
ACP1		ACP1		ACP1		ACP1
CDC25C		CDC25C		CDC25C		CDC25C
IL9		IL9		IL9		IL9
HTN1		HTN1		HTN1		HTN1
SLC2A10		SLC2A10		SLC2A10		SLC2A10
CUL3		CUL3		CUL3		CUL3
ADRB2		ADRB2		ADRB2		ADRB2
FLI1		FLI1		FLI1		FLI1
GDF5		GDF5		GDF5		GDF5
B4GALT6		B4GALT6		B4GALT6		B4GALT6
CCNE1		CCNE1		CCNE1		CCNE1
RAB5A		RAB5A		RAB5A		RAB5A
VIP		VIP		VIP		VIP
SAA1		SAA1		SAA1		SAA1
WFDC1		WFDC1		WFDC1		WFDC1
TERC		TERC		TERC		TERC
SGK1		SGK1		SGK1		SGK1
ALKBH8		ALKBH8		ALKBH8		ALKBH8
CHRDL2		CHRDL2		CHRDL2		CHRDL2
FH		FH		FH		FH
BPI		BPI		BPI		BPI
MAP3K3		MAP3K3		MAP3K3		MAP3K3
PRCP		PRCP		PRCP		PRCP
NPR3		NPR3		NPR3		NPR3
POFUT1		POFUT1		POFUT1		POFUT1
CARD10		CARD10		CARD10		CARD10
MIR30E		MIR30E		MIR30E		MIR30E
FBN1		FBN1		FBN1		FBN1
MAPK11		MAPK11		MAPK11		MAPK11
CASC9		CASC9		CASC9		CASC9
CYP1A1		CYP1A1		CYP1A1		CYP1A1
KLK1		KLK1		KLK1		KLK1
A2M		A2M		A2M		A2M
TAT		TAT		TAT		TAT
ACKR1		ACKR1		ACKR1		ACKR1
LGALS8		LGALS8		LGALS8		LGALS8
MIR429		MIR429		MIR429		MIR429
HOXB-AS3		HOXB-AS3		HOXB-AS3		HOXB-AS3
TPT1-AS1		TPT1-AS1		TPT1-AS1		TPT1-AS1
LINC00320		LINC00320		LINC00320		LINC00320
QPCT		QPCT		QPCT		QPCT
PREX1		PREX1		PREX1		PREX1
UGCG		UGCG		UGCG		UGCG
CITED4		CITED4		CITED4		CITED4
PDCD1		PDCD1		PDCD1		PDCD1
TBX4		TBX4		TBX4		TBX4
ENPEP		ENPEP		ENPEP		ENPEP
AGO1		AGO1		AGO1		AGO1
GPR15		GPR15		GPR15		GPR15
ROBO3		ROBO3		ROBO3		ROBO3
USP20		USP20		USP20		USP20
POU5F1		POU5F1		POU5F1		POU5F1
LATS2		LATS2		LATS2		LATS2
KRT17		KRT17		KRT17		KRT17
KIF14		KIF14		KIF14		KIF14
MIR942		MIR942		MIR942		MIR942
ARHGEF4		ARHGEF4		ARHGEF4		ARHGEF4
JAM2		JAM2		JAM2		JAM2
KLK14		KLK14		KLK14		KLK14
FABP5		FABP5		FABP5		FABP5
TNFRSF1A		TNFRSF1A		TNFRSF1A		TNFRSF1A
LAMB3		LAMB3		LAMB3		LAMB3
LAMA3		LAMA3		LAMA3		LAMA3
CYP19A1		CYP19A1		CYP19A1		CYP19A1
HSP90AB1		HSP90AB1		HSP90AB1		HSP90AB1
CGB5		CGB5		CGB5		CGB5
MEN1		MEN1		MEN1		MEN1
PTPN1		PTPN1		PTPN1		PTPN1
SLC7A5		SLC7A5		SLC7A5		SLC7A5
OLR1		OLR1		OLR1		OLR1
DLG4		DLG4		DLG4		DLG4
DLC1		DLC1		DLC1		DLC1
SEPTIN9		SEPTIN9		SEPTIN9		SEPTIN9
ATAD2		ATAD2		ATAD2		ATAD2
MIR486-1		MIR486-1		MIR486-1		MIR486-1
KISS1R		KISS1R		KISS1R		KISS1R
IL27		IL27		IL27		IL27
ITGAX		ITGAX		ITGAX		ITGAX
CLU		CLU		CLU		CLU
EGLN3		EGLN3		EGLN3		EGLN3
ERO1A		ERO1A		ERO1A		ERO1A
HSPD1		HSPD1		HSPD1		HSPD1
MUC16		MUC16		MUC16		MUC16
LAMA1		LAMA1		LAMA1		LAMA1
ARF6		ARF6		ARF6		ARF6
NBN		NBN		NBN		NBN
IL4R		IL4R		IL4R		IL4R
KEAP1		KEAP1		KEAP1		KEAP1
HP		HP		HP		HP
SKI		SKI		SKI		SKI
LGALS3BP		LGALS3BP		LGALS3BP		LGALS3BP
MIR122		MIR122		MIR122		MIR122
MIR23B		MIR23B		MIR23B		MIR23B
LINCMD1		LINCMD1		LINCMD1		LINCMD1
MIR663A		MIR663A		MIR663A		MIR663A
CUL4A		CUL4A		CUL4A		CUL4A
TNNI1		TNNI1		TNNI1		TNNI1
SPATA13		SPATA13		SPATA13		SPATA13
RAB13		RAB13		RAB13		RAB13
IKZF1		IKZF1		IKZF1		IKZF1
CD19		CD19		CD19		CD19
PSC		PSC		PSC		PSC
HTR1B		HTR1B		HTR1B		HTR1B
TACR2		TACR2		TACR2		TACR2
SAT1		SAT1		SAT1		SAT1
GADD45A		GADD45A		GADD45A		GADD45A
FES		FES		FES		FES
CAV2		CAV2		CAV2		CAV2
DDAH2		DDAH2		DDAH2		DDAH2
WWTR1		WWTR1		WWTR1		WWTR1
MIR218-1		MIR218-1		MIR218-1		MIR218-1
MIR526B		MIR526B		MIR526B		MIR526B
P2RX7		P2RX7		P2RX7		P2RX7
ADAMTS5		ADAMTS5		ADAMTS5		ADAMTS5
RPS6		RPS6		RPS6		RPS6
AMFR		AMFR		AMFR		AMFR
F2RL2		F2RL2		F2RL2		F2RL2
MIR1260A		MIR1260A		MIR1260A		MIR1260A
TRP-AGG2-6		TRP-AGG2-6		TRP-AGG2-6		TRP-AGG2-6
NR1H3		NR1H3		NR1H3		NR1H3
MATN1		MATN1		MATN1		MATN1
PLGLB1		PLGLB1		PLGLB1		PLGLB1
FLCN		FLCN		FLCN		FLCN
NTS		NTS		NTS		NTS
GFAP		GFAP		GFAP		GFAP
MAPK12		MAPK12		MAPK12		MAPK12
HAPLN1		HAPLN1		HAPLN1		HAPLN1
COL12A1		COL12A1		COL12A1		COL12A1
HNF4A		HNF4A		HNF4A		HNF4A
PLD2		PLD2		PLD2		PLD2
ADAMTS4		ADAMTS4		ADAMTS4		ADAMTS4
LPAR2		LPAR2		LPAR2		LPAR2
TFF3		TFF3		TFF3		TFF3
MIR181C		MIR181C		MIR181C		MIR181C
MIR663B		MIR663B		MIR663B		MIR663B
CAPN1		CAPN1		CAPN1		CAPN1
RIPK1		RIPK1		RIPK1		RIPK1
ACVR1B		ACVR1B		ACVR1B		ACVR1B
HNRNPK		HNRNPK		HNRNPK		HNRNPK
DLG1		DLG1		DLG1		DLG1
SFRP4		SFRP4		SFRP4		SFRP4
TMSB10		TMSB10		TMSB10		TMSB10
TNNI3		TNNI3		TNNI3		TNNI3
CTSE		CTSE		CTSE		CTSE
RNF213-AS1		RNF213-AS1		RNF213-AS1		RNF213-AS1
TNFSF13		TNFSF13		TNFSF13		TNFSF13
BAD		BAD		BAD		BAD
S100A9		S100A9		S100A9		S100A9
DKK2		DKK2		DKK2		DKK2
FRS2		FRS2		FRS2		FRS2
GPR55		GPR55		GPR55		GPR55
MIR128-2		MIR128-2		MIR128-2		MIR128-2
MIR196B		MIR196B		MIR196B		MIR196B
LINC-PINT		LINC-PINT		LINC-PINT		LINC-PINT
MIR502		MIR502		MIR502		MIR502
MIR19B2		MIR19B2		MIR19B2		MIR19B2
MIR548J		MIR548J		MIR548J		MIR548J
SMILR		SMILR		SMILR		SMILR
TBC1D8		TBC1D8		TBC1D8		TBC1D8
OGT		OGT		OGT		OGT
GHSR		GHSR		GHSR		GHSR
MEIS1		MEIS1		MEIS1		MEIS1
MIR138-1		MIR138-1		MIR138-1		MIR138-1
BNAT1		BNAT1		BNAT1		BNAT1
CTSK		CTSK		CTSK		CTSK
HADHB		HADHB		HADHB		HADHB
ITGA9		ITGA9		ITGA9		ITGA9
SMURF2		SMURF2		SMURF2		SMURF2
GNRH1		GNRH1		GNRH1		GNRH1
PTGER1		PTGER1		PTGER1		PTGER1
SCARB1		SCARB1		SCARB1		SCARB1
ICAM2		ICAM2		ICAM2		ICAM2
SOX4		SOX4		SOX4		SOX4
SRSF1		SRSF1		SRSF1		SRSF1
NCK1		NCK1		NCK1		NCK1
LIMS1		LIMS1		LIMS1		LIMS1
SERPINB13		SERPINB13		SERPINB13		SERPINB13
MIR22HG		MIR22HG		MIR22HG		MIR22HG
MIR330		MIR330		MIR330		MIR330
MIR106A		MIR106A		MIR106A		MIR106A
HEIH		HEIH		HEIH		HEIH
PAPPA		PAPPA		PAPPA		PAPPA
ITFG1		ITFG1		ITFG1		ITFG1
MIR487B		MIR487B		MIR487B		MIR487B
FGG		FGG		FGG		FGG
CANX		CANX		CANX		CANX
KRT19		KRT19		KRT19		KRT19
ALCAM		ALCAM		ALCAM		ALCAM
NME2		NME2		NME2		NME2
EFNA2		EFNA2		EFNA2		EFNA2
USP22		USP22		USP22		USP22
RNF123		RNF123		RNF123		RNF123
PMS2		PMS2		PMS2		PMS2
PIN1		PIN1		PIN1		PIN1
CSK		CSK		CSK		CSK
PCNT		PCNT		PCNT		PCNT
METTL3		METTL3		METTL3		METTL3
HHIP		HHIP		HHIP		HHIP
MIR499A		MIR499A		MIR499A		MIR499A
MIR151A		MIR151A		MIR151A		MIR151A
MIR484		MIR484		MIR484		MIR484
MIR31HG		MIR31HG		MIR31HG		MIR31HG
MIR218-2		MIR218-2		MIR218-2		MIR218-2
MIR147A		MIR147A		MIR147A		MIR147A
NBAT1		NBAT1		NBAT1		NBAT1
VTRNA1-1		VTRNA1-1		VTRNA1-1		VTRNA1-1
MIR496		MIR496		MIR496		MIR496
MIR613		MIR613		MIR613		MIR613
EFEMP2		EFEMP2		EFEMP2		EFEMP2
NCAN		NCAN		NCAN		NCAN
PRG2		PRG2		PRG2		PRG2
GRB2		GRB2		GRB2		GRB2
DLX6-AS1		DLX6-AS1		DLX6-AS1
FCGR3A		FCGR3A		FCGR3A
HK1		HK1		HK1
MAPT		MAPT		MAPT
TUBB		TUBB		TUBB
IRF1		IRF1		IRF1
KRT8		KRT8		KRT8
PEBP1		PEBP1		PEBP1
PDE2A		PDE2A		PDE2A
SLPI		SLPI		SLPI
FOXF1		FOXF1		FOXF1
TXNDC5		TXNDC5		TXNDC5
MIR425		MIR425		MIR425
TCF4		TCF4		TCF4
CYSLTR2		CYSLTR2		CYSLTR2
FPR2		FPR2		FPR2
NPY5R		NPY5R		NPY5R
TRIB3		TRIB3		TRIB3
MAZ		MAZ		MAZ
FERMT2		FERMT2		FERMT2
FGL2		FGL2		FGL2
IL34		IL34		IL34
IQSEC1		IQSEC1		IQSEC1
PI3		PI3		PI3
MIR196A2		MIR196A2		MIR196A2
MIR433		MIR433		MIR433
RNY3		RNY3		RNY3
LINC00265		LINC00265		LINC00265
RNF217-AS1		RNF217-AS1		RNF217-AS1
MIR524		MIR524		MIR524
PIK3R3		PIK3R3		PIK3R3
TYMS		TYMS		TYMS
LINC02802		LINC02802		LINC02802
CD274		CD274		CD274
SQSTM1		SQSTM1		SQSTM1
ESRRB		ESRRB		ESRRB
NCF2		NCF2		NCF2
MEF2A		MEF2A		MEF2A
TLR6		TLR6		TLR6
ORAI1		ORAI1		ORAI1
RICTOR		RICTOR		RICTOR
EFNA4		EFNA4		EFNA4
PLVAP		PLVAP		PLVAP
SPAG9		SPAG9		SPAG9
HOXA9		HOXA9		HOXA9
CYP4Z1		CYP4Z1		CYP4Z1
DLEU1		DLEU1		DLEU1
MIR129-2		MIR129-2		MIR129-2
PCGEM1		PCGEM1		PCGEM1
MIR506		MIR506		MIR506
DDX11-AS1		DDX11-AS1		DDX11-AS1
MIR101-2		MIR101-2		MIR101-2
MIR1229		MIR1229		MIR1229
SCIRT		SCIRT		SCIRT
LOC107980440		LOC107980440		LOC107980440
LOC107963948		LOC107963948		LOC107963948
EIF4G1		EIF4G1		EIF4G1
HSPA9		HSPA9		HSPA9
ST14		ST14		ST14
GFPT1		GFPT1		GFPT1
ABCB7		ABCB7		ABCB7
TUBA1B		TUBA1B		TUBA1B
LPA		LPA		LPA
ATE1		ATE1		ATE1
TCF21		TCF21		TCF21
CASC15		CASC15		CASC15
PCAT2		PCAT2		PCAT2
MIR655		MIR655		MIR655
PLEKHG5		PLEKHG5		PLEKHG5
SH3BP1		SH3BP1		SH3BP1
REM1		REM1		REM1
PLD1		PLD1		PLD1
RXRA		RXRA		RXRA
ACTA1		ACTA1		ACTA1
XDH		XDH		XDH
GNAI1		GNAI1		GNAI1
IDO1		IDO1		IDO1
KLK6		KLK6		KLK6
ADGRG6		ADGRG6		ADGRG6
CYP2J2		CYP2J2		CYP2J2
FRG1		FRG1		FRG1
IL17RC		IL17RC		IL17RC
FTMT		FTMT		FTMT
RSF1		RSF1		RSF1
BRMS1		BRMS1		BRMS1
MIR338		MIR338		MIR338
MIR877		MIR877		MIR877
HSP90AA2P		HSP90AA2P		HSP90AA2P
MIR129-1		MIR129-1		MIR129-1
CCAT2		CCAT2		CCAT2
LINC00968		LINC00968		LINC00968
RNY5		RNY5		RNY5
MIR4505		MIR4505		MIR4505
LINC01150		LINC01150		LINC01150
BMPR1B		BMPR1B		BMPR1B
CFLAR		CFLAR		CFLAR
CCN4		CCN4		CCN4
PNP		PNP		PNP
TFRC		TFRC		TFRC
KCNN4		KCNN4		KCNN4
FMR1		FMR1		FMR1
SKP2		SKP2		SKP2
CTNND2		CTNND2		CTNND2
DMP1		DMP1		DMP1
CDK20		CDK20		CDK20
PDK2		PDK2		PDK2
IL17B		IL17B		IL17B
MMRN1		MMRN1		MMRN1
MPP1		MPP1		MPP1
ITGB3BP		ITGB3BP		ITGB3BP
HOXC10		HOXC10		HOXC10
CHI3L2		CHI3L2		CHI3L2
IRX2-DT		IRX2-DT		IRX2-DT
NPHS1		NPHS1		NPHS1
AREG		AREG		AREG
DELEC1		DELEC1		DELEC1
GBP1		GBP1		GBP1
PTCH1		PTCH1		PTCH1
FTH1		FTH1		FTH1
RARB		RARB		RARB
KDM1A		KDM1A		KDM1A
PLA2G4A		PLA2G4A		PLA2G4A
GJB2		GJB2		GJB2
GLO1		GLO1		GLO1
GNAI3		GNAI3		GNAI3
TEAD1		TEAD1		TEAD1
TK1		TK1		TK1
CAST		CAST		CAST
GRM8		GRM8		GRM8
CRHR2		CRHR2		CRHR2
CLIC1		CLIC1		CLIC1
NPY2R		NPY2R		NPY2R
CEP41		CEP41		CEP41
COX4I2		COX4I2		COX4I2
GALR2		GALR2		GALR2
SENP1		SENP1		SENP1
FGF21		FGF21		FGF21
MEST		MEST		MEST
ADAMTS12		ADAMTS12		ADAMTS12
POMGNT2		POMGNT2		POMGNT2
PI16		PI16		PI16
DCUN1D1		DCUN1D1		DCUN1D1
TRHDE		TRHDE		TRHDE
KLF8		KLF8		KLF8
OR10J1		OR10J1		OR10J1
OR10J3		OR10J3		OR10J3
MIR190A		MIR190A		MIR190A
MIR490		MIR490		MIR490
MIR7-2		MIR7-2		MIR7-2
NKILA		NKILA		NKILA
HHIP-AS1		HHIP-AS1		HHIP-AS1
MIR573		MIR573		MIR573
MIR578		MIR578		MIR578
NRAD1		NRAD1		NRAD1
LINC03080		LINC03080		LINC03080
SCUBE3-AS1		SCUBE3-AS1		SCUBE3-AS1
MIR99B		MIR99B		MIR99B
ST3GAL5		ST3GAL5		ST3GAL5
LIFR		LIFR		LIFR
PRSS1		PRSS1		PRSS1
CYP51A1		CYP51A1		CYP51A1
HRH2		HRH2		HRH2
NPEPPS		NPEPPS		NPEPPS
IL16		IL16		IL16
PKD2L1		PKD2L1		PKD2L1
TNFRSF25		TNFRSF25		TNFRSF25
POLG2		POLG2		POLG2
GUK1		GUK1		GUK1
MLANA		MLANA		MLANA
UBA3		UBA3		UBA3
GTF3A		GTF3A		GTF3A
LBH		LBH		LBH
RAMP1		RAMP1		RAMP1
WNT1		WNT1		WNT1
SNAI1		SNAI1		SNAI1
PRKACA		PRKACA		PRKACA
SMARCA4		SMARCA4		SMARCA4
HDAC3		HDAC3		HDAC3
PTGIR		PTGIR		PTGIR
CYP26B1		CYP26B1		CYP26B1
GDF6		GDF6		GDF6
MEF2D		MEF2D		MEF2D
NET1		NET1		NET1
PRRX1		PRRX1		PRRX1
USP28		USP28		USP28
VASN		VASN		VASN
MIR128-1		MIR128-1		MIR128-1
SNHG17		SNHG17		SNHG17
MIR612		MIR612		MIR612
MIR632		MIR632		MIR632
CYP4Z2P		CYP4Z2P		CYP4Z2P
LINC00488		LINC00488		LINC00488
MIR665		MIR665		MIR665
MAP3K14		MAP3K14		MAP3K14
GSTT1		GSTT1		GSTT1
SMC3		SMC3		SMC3
MAPK13		MAPK13		MAPK13
COL17A1		COL17A1		COL17A1
LEFTY2		LEFTY2		LEFTY2
COL9A2		COL9A2		COL9A2
COL9A3		COL9A3		COL9A3
COL9A1		COL9A1		COL9A1
FBN2		FBN2		FBN2
FREM1		FREM1		FREM1
PRG4		PRG4		PRG4
LAMC3		LAMC3		LAMC3
COL14A1		COL14A1		COL14A1
IMPG1		IMPG1		IMPG1
IMPG2		IMPG2		IMPG2
COL25A1		COL25A1		COL25A1
FREM2		FREM2		FREM2
MEPE		MEPE		MEPE
COL5A3		COL5A3		COL5A3
ECM2		ECM2		ECM2
FBN3		FBN3		FBN3
FRAS1		FRAS1		FRAS1
COL19A1		COL19A1		COL19A1
COL21A1		COL21A1		COL21A1
COL22A1		COL22A1		COL22A1
SPOCK1		SPOCK1		SPOCK1
COL20A1		COL20A1		COL20A1
EPYC		EPYC		EPYC
COL16A1		COL16A1		COL16A1
COL23A1		COL23A1		COL23A1
COL24A1		COL24A1		COL24A1
HAPLN4		HAPLN4		HAPLN4
HAPLN2		HAPLN2		HAPLN2
HAPLN3		HAPLN3		HAPLN3
LAMB4		LAMB4		LAMB4
SPOCK2		SPOCK2		SPOCK2
SPOCK3		SPOCK3		SPOCK3
CYP1A2		CYP1A2		CYP1A2
FOXP3		FOXP3		FOXP3
RXRB		RXRB		RXRB
HPN		HPN		HPN
BAG3		BAG3		BAG3
DOT1L		DOT1L		DOT1L
DST		DST		DST
IL22		IL22		IL22
PLIN2		PLIN2		PLIN2
RXRG		RXRG		RXRG
SERPINE2		SERPINE2		SERPINE2
SGK3		SGK3		SGK3
HSPB2		HSPB2		HSPB2
MUC4		MUC4		MUC4
PSG9		PSG9		PSG9
SAMD4A		SAMD4A		SAMD4A
AKIP1		AKIP1		AKIP1
ZNF580		ZNF580		ZNF580
MIR638		MIR638		MIR638
MIR4497		MIR4497		MIR4497
MIR3620		MIR3620		MIR3620
PTHLH		PTHLH		PTHLH
NPPB		NPPB		NPPB
SERPINA1		SERPINA1		SERPINA1
TMPRSS2		TMPRSS2		TMPRSS2
CNR1		CNR1		CNR1
DCX		DCX		DCX
ARRB1		ARRB1		ARRB1
P4HA2		P4HA2		P4HA2
CHKA		CHKA		CHKA
KRT10		KRT10		KRT10
P4HA1		P4HA1		P4HA1
SPINK1		SPINK1		SPINK1
RPL19		RPL19		RPL19
FAM215A		FAM215A		FAM215A
UNC13D		UNC13D		UNC13D
MLH1		MLH1		MLH1
FGF20		FGF20		FGF20
CD177		CD177		CD177
PTGER3		PTGER3		PTGER3
TIMP4		TIMP4		TIMP4
SVBP		SVBP		SVBP
MIR335		MIR335		MIR335
LCK		LCK		LCK
PBX1		PBX1		PBX1
SREBF1		SREBF1		SREBF1
CTCF		CTCF		CTCF
DKC1		DKC1		DKC1
TRPS1		TRPS1		TRPS1
TRPC4		TRPC4		TRPC4
PDCD4		PDCD4		PDCD4
FOXD3		FOXD3		FOXD3
PSME3		PSME3		PSME3
REG1A		REG1A		REG1A
SOCS5		SOCS5		SOCS5
TKTL1		TKTL1		TKTL1
UHRF1		UHRF1		UHRF1
SPARCL1		SPARCL1		SPARCL1
NANOG		NANOG		NANOG
REC8		REC8		REC8
LAPTM4B		LAPTM4B		LAPTM4B
RASAL2		RASAL2		RASAL2
MIR148B		MIR148B		MIR148B
NR2F1-AS1		NR2F1-AS1		NR2F1-AS1
MIR549A		MIR549A		MIR549A
NT5E		NT5E		NT5E
P4HB		P4HB		P4HB
TRPV4		TRPV4		TRPV4
GSTM1		GSTM1		GSTM1
TFF1		TFF1		TFF1
FGD5		FGD5		FGD5
MIR125B2		MIR125B2		MIR125B2
MIR545		MIR545		MIR545
CTLA4		CTLA4		CTLA4
BAMBI		BAMBI		BAMBI
PCSK2		PCSK2		PCSK2
PHYH		PHYH		PHYH
CSNK1G1		CSNK1G1		CSNK1G1
POLL		POLL		POLL
CHRD		CHRD		CHRD
DNTT		DNTT		DNTT
ARTN		ARTN		ARTN
CCNE2		CCNE2		CCNE2
CLEC12A		CLEC12A		CLEC12A
IL22RA1		IL22RA1		IL22RA1
LIMA1		LIMA1		LIMA1
SEMA3D		SEMA3D		SEMA3D
METTL14		METTL14		METTL14
NAA20		NAA20		NAA20
PHYHIP		PHYHIP		PHYHIP
DESI2		DESI2		DESI2
N4BP3		N4BP3		N4BP3
FMOD		FMOD		FMOD
OGFR		OGFR		OGFR
HAGLR		HAGLR		HAGLR
LINC00511		LINC00511		LINC00511
RAD50		RAD50		RAD50
NF2		NF2		NF2
RAB7A		RAB7A		RAB7A
VKORC1		VKORC1		VKORC1
NFATC1		NFATC1		NFATC1
CDC25B		CDC25B		CDC25B
KDM5B		KDM5B		KDM5B
DVL2		DVL2		DVL2
PALB2		PALB2		PALB2
BTC		BTC		BTC
ADD3		ADD3		ADD3
CCK		CCK		CCK
HTR2B		HTR2B		HTR2B
MIB1		MIB1		MIB1
NPY1R		NPY1R		NPY1R
[truncated: 4,046 more rows]
