# Supplementary material for: Insights into the pro-angiogenic effect of hydroxysafflor yellow A (HSYA): targeting HIF-1α and MMP9 in HMEC-1
Source: Front Chem. 2026 Jan 6;13:1713765. doi: 10.3389/fchem.2025.1713765 (PMC12816176; doi:10.3389/fchem.2025.1713765)
Supplement: Supplementary file 8 [file DataSheet2.zip › Figure2-original data/Figure2A/HSYA/241130020213.xlsx]

## Sheet: 241130020213
Ligand: 124846009
Pharma Model	Num Feature	Fit	Norm Fit	zscore	Num Hydrophobic	Num HB Acceptor	Num HB Donor	Num Positive	Num Negative	Num Aromatic	Name	Class	Uniplot					Function	Disease	Idication
1jd0_v	3	2.959	0.9863	0.871157	0	2	1	0	0	0	Carbonic anhydrase 12	LYASE	CAH12_HUMAN	CAH12_HUMAN	CA12			Reversible hydration of carbon dioxide.	NONE	NONE				#NAME?
1jdn_v	3	2.958	0.9859	0.924974	0	0	3	0	0	0	Atrial natriuretic peptide clearance receptor	SIGNALING PROTEIN	ANPRC_HUMAN	ANPRC_HUMAN	NPR3			Receptor for natriuretic peptide hormones. Has broad specificity and can bind several distinct natriuretic peptides, including atrial natriuretic peptide (NPPA) and brain natriuretic peptide (NPPB). Does not have guanylate cyclase activity.	NONE	NONE
1z68_v	3	2.947	0.9824	0.863243	0	2	1	0	0	0	Seprase	LYASE	SEPR_HUMAN	SEPR_HUMAN	FAP			May have a role in tissue remodeling during development and wound healing, and may contribute to invasiveness in malignant cancers.	NONE	Non-Hodgkin lymphoma;Melanoma;Cancer;Non-small-cell lung cancer;Chronic lymphocytic leukemia;Neutropenia;Pancreas tumor;Hematological disease;Renal tumor
1qkq_v	3	2.94	0.9799	0.852448	0	1	2	0	0	0	Eosinophil lysophospholipase	SERINE ESTERASE	LPPL_HUMAN					May have both lysophospholipase and carbohydrate-binding activities.	Forms hexagonal bipyramidal crystals, known as Charcot- Leyden crystals, in tissues and secretions from sites of eosinophil-associated inflammation and some myeloid leukemias.	NONE
1ogs_v	3	2.938	0.9792	0.783636	0	3	0	0	0	0	Glucosylceramidase	HYDROLASE	GLCM_HUMAN					NONE	Defects in GBA are the cause of Gaucher disease (GD) [MIM:230800]; also known as glucocerebrosidase deficiency. GD is the most prevalent lysosomal storage disease, characterized by accumulation of glucosylceramide in the reticulo-endothelial system. Different clinical forms are recognized depending on the presence (neuronopathic forms) or absence of central nervous system involvement, severity an…	Gaucher disease
2itx_v	3	2.918	0.9726	0.803434	0	2	1	0	0	0	Epidermal growth factor receptor	TRANSFERASE	EGFR_HUMAN	EGFR_HUMAN	EGFR			Receptor for EGF, but also for other members of the EGF family, as TGF-alpha, amphiregulin, betacellulin, heparin-binding EGF-like growth factor, GP30 and vaccinia virus growth factor. Is involved in the control of cell growth and differentiation. Phospho;Isoform 2/truncated isoform may act as an antagonist.	Defects in EGFR are associated with lung cancer [MIM:211980].	Squamous cell carcinoma;Arteriosclerosis;Melanoma;Central nervous system tumor;Diabetes mellitus;Esophagus tumor;Ischemic heart disease;Brain tumor;Nasopharyngeal carcinoma;Liver tumor;Pancreas tumor;Lung tumor;Psoriasis;Bladder tumor;Esophageal disease;Mesothelioma;Atherosclerosis;Multiple myeloma;Bacterial infection;Uterine cervix tumor;Nasopharynx tumor;Carcinoma;Restenosis;Stomach tumor;Thyro…
1ozn_v	3	2.917	0.9722	0.841864	0	2	1	0	0	0	Reticulon-4 receptor	SIGNALING PROTEIN	RTN4R_HUMAN	RTN4R_HUMAN	RTN4R			Receptor for RTN4, OMG and MAG. Mediates axonal growth inhibition and may play a role in regulating axonal regeneration and plasticity in the adult central nervous system.	NONE	Brain injury;Cerebrovascular ischemia;Glaucoma;Spinal cord injury;Parkinsons disease;Multiple sclerosis;Nervous system injury
1cb0_v	3	2.91	0.9699	0.692851	0	1	2	0	0	0	S-methyl-5-thioadenosine phosphorylase	NONE	Q13126	Q13126	MTAP			Nucleotide transport and metabolism	NONE	For nutritional supplementation, also for treating dietary shortage or imbalance
1vec_v	3	2.895	0.9651	0.717638	0	3	0	0	0	0	Probable ATP-dependent RNA helicase DDX6	RNA BINDING PROTEIN	DDX6_HUMAN	DDX6_HUMAN	DDX6			In the process of mRNA degradation, may play a role in mRNA decapping.	A chromosomal aberration involving DDX6 may be a cause of hematopoietic tumors such as B-cell lymphomas. Translocation t(11;14)(q23;q32).	NONE
1muo_v	3	2.894	0.9646	0.718815	0	2	1	0	0	0	Serine/threonine-protein kinase 6	TRANSFERASE	STK6_HUMAN					May play a role in cell cycle regulation during anaphase and/or telophase, in relation to the function of the centrosome/spindle pole region during chromosome segregation. May be involved in microtubule formation and/or stabilization. May play a key role	Defects in AURKA are responsible for numerical centrosome aberrations including aneuploidy.	Pancreas tumor;Cancer;Solid tumor
1m9z_v	3	2.866	0.9553	0.604816	0	1	2	0	0	0	TGF-beta receptor type-2	HORMONE/GROWTH FACTOR	TGFR2_HUMAN	TGFR2_HUMAN	TGFBR2			On ligand binding, forms a receptor complex consisting of two type II and two type I transmembrane serine/threonine kinases. Type II receptors phosphorylate and activate type I receptors which autophosphorylate, then bind and activate SMAD transcriptional	Defects in TGFBR2 are the cause of hereditary non- polyposis colorectal cancer type 6 (HNPCC6) [MIM:190182]. Mutations in more than one gene locus can be involved alone or in combination in the production of the HNPCC phenotype (also called Lynch syndrome). Most families with clinically recognized HNPCC have mutations in either MLH1 or MSH2 genes. HNPCC is an autosomal, dominantly inherited disea…	NONE
1xn0_v	3	2.859	0.953	0.660969	0	2	1	0	0	0	cAMP-specific 3,5-cyclic phosphodiesterase 4B	HYDROLASE	PDE4B_HUMAN	PDE4B_HUMAN	PDE4B			May be involved in mediating central nervous system effects of therapeutic agents ranging from antidepressants to antiasthmatic and anti-inflammatory agents.	NONE	Chronic obstructive pulmonary disease;Asthma
2cgx_v	3	2.842	0.9475	0.686479	0	2	1	0	0	0	Serine/threonine-protein kinase Chk1	TRANSFERASE	CHK1_HUMAN	CHK1_HUMAN	CHEK1			Required for checkpoint mediated cell cycle arrest in response to DNA damage or the presence of unreplicated DNA. May also negatively regulate cell cycle progression during unperturbed cell cycles. Recognizes the substrate consensus sequence [R-X-X- S/T].	NONE	Cancer;Solid tumor
1lyw_v	3	2.839	0.9465	0.59209	1	2	0	0	0	0	Cathepsin D	ASPARTIC PROTEASE	CATD_HUMAN	CATD_HUMAN	CTSD			Acid protease active in intracellular protein breakdown. Involved in the pathogenesis of several diseases such as breast cancer and possibly Alzheimer disease.	Defects in CTSD are the cause of neuronal ceroid lipofuscinosis 10 (CLN10) [MIM:610127]; also known as neuronal ceroid lipofuscinosis due to cathepsin D deficiency. The neuronal ceroid lipofuscinosis are a group of progressive neurodegenerative diseases in children and in adults, characterized by visual and mental decline, motor disturbance, epilepsy and behavioral changes.	NONE
2hck_v	3	2.816	0.9387	0.549781	1	0	2	0	0	0	Tyrosine-protein kinase HCK	TRANSFERASE	HCK_HUMAN	HCK_HUMAN	HCK			May serve as part of a signaling pathway coupling the Fc receptor to the activation of the respiratory burst. May also contribute to neutrophil migration and may regulate the degranulation process of neutrophils.	NONE	NONE
1oja_v	3	2.809	0.9362	0.632022	1	1	1	0	0	0	Amine oxidase [flavin-containing] B	OXIDOREDUCTASE	AOFB_HUMAN	AOFB_HUMAN	MAOB			Catalyzes the oxidative deamination of biogenic and xenobiotic amines and has important functions in the metabolism of neuroactive and vasoactive amines in the central nervous system and peripheral tissues. MAOB preferentially degrades benzylamine and phe	NONE	Alzheimers disease;Cocaine addiction;Major depressive disorder;Epilepsy;Neurodegenerative disease;Attention deficit hyperactivity disorder;Head injury;Parkinsons disease;Dementia;Nicotine dependence;Cerebrovascular ischemia
1bzm_v	3	2.803	0.9342	0.59228	0	1	2	0	0	0	Carbonic anhydrase 1	LYASE(OXO-ACID)	CAH1_HUMAN	CAH1_HUMAN	CA1			Reversible hydration of carbon dioxide.	NONE	NONE
1yxu_v	4	3.686	0.9215	2.93919	0	4	0	0	0	0	Proto-oncogene serine/threonine-protein kinase Pim-1	TRANSFERASE	PIM1_HUMAN	PIM1_HUMAN	PIM1			Plays a role in signal transduction in blood cells. Contributes to both cell proliferation and survival and thus provide a selective advantage in tumorigenesis. May affect the structure or silencing of chromatin by phosphorylating HP1 gamma/CBX3.	NONE	Cancer
1fh0_v	3	2.759	0.9195	0.475752	1	1	1	0	0	0	Cathepsin L2	HYDROLASE	CATL2_HUMAN	CATL2_HUMAN	CTSV			Cysteine protease. May have an important role in corneal physiology.	NONE	Rheumatoid arthritis;Osteoarthritis;Cancer;Osteoporosis
1h1p_v	3	2.757	0.919	0.435395	1	1	1	0	0	0	Cyclin-A2	TRANSFERASE	CCNA2_HUMAN	CCNA2_HUMAN	CCNA2			Essential for the control of the cell cycle at the G1/S (start) and the G2/M (mitosis) transitions.	NONE	NONE
1xlw_v	3	2.748	0.916	0.528961	0	2	1	0	0	0	Cholinesterase	HYDROLASE	CHLE_HUMAN	CHLE_HUMAN	BCHE			NONE	Defects in BCHE are the cause of butyrylcholinesterase deficiency (BChE deficiency) [MIM:177400]. BChE deficiency is a metabolic disorder characterized by prolonged apnoea after the use of certain anesthetic drugs, including the muscle relaxants succinylcholine or mivacurium and other ester local anesthetics. The duration of the prolonged apnoea varies significantly depending on the extent of the…	Neurotoxicity, drug-induced;Toxicity;Alzheimers disease
1zxq_v	3	2.728	0.9095	0.496901	0	0	3	0	0	0	Intercellular adhesion molecule 2	CELL ADHESION	ICAM2_HUMAN	ICAM2_HUMAN	ICAM2			ICAM proteins are ligands for the leukocyte adhesion protein LFA-1 (integrin alpha-L/beta-2). ICAM2 may play a role in lymphocyte recirculation by blocking LFA-1-dependent cell adhesion. It mediates adhesive interactions important for antigen- specific im	NONE	NONE
1q33_v	3	2.691	0.897	0.119744	0	0	3	0	0	0	ADP-ribose pyrophosphatase, mitochondrial	NONE	Q9BW91	Q9BW91	NUDT9			Involved in hydrolase activity	NONE	NONE
2b3k_v	3	2.678	0.8926	0.343488	0	2	1	0	0	0	Methionine aminopeptidase 1	HYDROLASE	AMPM1_HUMAN			P04745	AMY1A	Removes the amino-terminal methionine from nascent proteins (By similarity).	NONE	NONE
1smd_v	3	2.669	0.8895	0.356866	0	2	1	0	0	0	Alpha-amylase 1	NONE	P04745			P04745	AMY1B	Carbohydrate transport and metabolism	NONE	NONE
1v3q_v	3	2.663	0.8876	0.166166	1	2	0	0	0	0	Purine nucleoside phosphorylase	TRANSFERASE	PNPH_HUMAN	PNPH_HUMAN	PNP	P04745	AMY1C	NONE	Defects in NP are the cause of nucleoside phosphorylase deficiency (NP deficiency) [MIM:164050]. It leads to a severe T- cell immunodeficiency with neurologic disorder in children.	T-cell lymphoma;Autoimmune disease;HIV infection;Dermatitis;Chronic lymphocytic leukemia;Acquired Immune Deficiency Syndrome;Inflammation;Multiple sclerosis;Solid tumor;Psoriasis;Non-Hodgkin lymphoma;Viral infection;Cancer;Rheumatoid arthritis;Leukemia;B-cell acute lymphoblastic leukemia;Cutaneous T-cell lymphoma;Ocular disease;Transplant rejection;Immune disorder
1qkm_v	3	2.636	0.8788	0.342111	1	2	0	0	0	0	Estrogen receptor beta	NUCLEAR RECEPTOR	ESR2_HUMAN	ESR2_HUMAN	ESR2			Nuclear hormone receptor. Binds estrogens with an affinity similar to that of ESR1, and activates expression of reporter genes containing estrogen response elements (ERE) in an estrogen-dependent manner. Isoform beta-cx lacks ligand binding ability and ha	NONE	NONE
1if4_v	3	2.597	0.8657	-0.239188	2	1	0	0	0	0	Carbonic anhydrase 2	LYASE	CAH2_HUMAN	CAH2_HUMAN	CA2			Essential for bone resorption and osteoclast differentiation (By similarity). Reversible hydration of carbon dioxide.	Defects in CA2 are the cause of autosomal recessive osteopetrosis type 3 (OPTB3) [MIM:259730]; also known as osteopetrosis with renal tubular acidosis, carbonic anhydrase II deficiency syndrome, Guibaud-Vainsel syndrome or marble brain disease. Osteopetrosis is a rare genetic disease characterized by abnormally dense bone, due to defective resorption of immature bone. The disorder occurs in two f…	NONE
1ovz_v	3	2.594	0.8645	0.242193	0	1	2	0	0	0	Immunoglobulin alpha Fc receptor	IMMUNE SYSTEM	FCAR_HUMAN	FCAR_HUMAN	FCAR			Binds to the Fc region of immunoglobulins alpha. Mediates several functions including cytokine production.	NONE	NONE
1shl_v	4	3.444	0.861	1.57903	2	1	1	0	0	0	Caspase-7	HYDROLASE	CASP7_HUMAN	CASP7_HUMAN	CASP7			Involved in the activation cascade of caspases responsible for apoptosis execution. Cleaves and activates sterol regulatory element binding proteins (SREBPs). Proteolytically cleaves poly(ADP-ribose) polymerase (PARP) at a 216-Asp-	-Gly- 217 bond. Overe	NONE
2c47_v	4	3.435	0.8586	1.78679	1	1	2	0	0	0	Casein kinase I isoform gamma-2	TRANSFERASE	KC1G2_HUMAN	KC1G2_HUMAN	CSNK1G2			Casein kinases are operationally defined by their preferential utilization of acidic proteins such as caseins as substrates. It can phosphorylate a large number of proteins. Participates in Wnt signaling (By similarity).	NONE	NONE		PXDNL_HUMAN	PXDNL VPO2
1md3_v	3	2.507	0.8356	-0.374698	1	2	0	0	0	0	Glutathione S-transferase P	TRANSFERASE	GSTP1_HUMAN	GSTP1_HUMAN	GSTP1			Conjugation of reduced glutathione to a wide number of exogenous and endogenous hydrophobic electrophiles.	NONE	NONE		HACL2_HUMAN	ILVBL AHAS HACL2
1imb_v	5	4.175	0.8351	1.3649	0	3	2	0	0	0	Inositol monophosphatase	HYDROLASE	IMPA1_HUMAN	IMPA1_HUMAN	IMPA1			Responsible for the provision of inositol required for synthesis of phosphatidylinositol and polyphosphoinositides and has been implicated as the pharmacological target for lithium action in brain.	The blockade of inositol monophosphatase hydrolysis may underlie the anti-manic and anti-depressant actions of Li(+).	NONE		U2QL1_HUMAN	UBE2QL1
1w8l_v	3	2.451	0.8171	-0.637747	2	1	0	0	0	0	Peptidyl-prolyl cis-trans isomerase A	NONE	P62937	P62937	PPIA			Posttranslational modification, protein turnover, chaperones	NONE	For treatment of transplant rejection, rheumatoid arthritis, severe psoriasis		SYCE3_HUMAN	SYCE3 C22orf41 THEG2
1m9j_v	4	3.243	0.8108	1.07241	2	1	1	0	0	0	Nitric oxide synthase, endothelial	OXIDOREDUCTASE	NOS3_HUMAN	NOS3_HUMAN	NOS3			Produces nitric oxide (NO) which is implicated in vascular smooth muscle relaxation through a cGMP-mediated signal transduction pathway. NO mediates vascular endothelial growth factor (VEGF)-induced angiogenesis in coronary vessels and promotes blood clot	NONE	Coronary artery disease;Hypertension;Congestive heart failure;Angina;Myocardial infarction;Peripheral vascular disease;Atherosclerosis;Ischemic heart disease		PKHG3_HUMAN	PLEKHG3 KIAA0599
2f1g_v	3	2.405	0.8018	-0.176435	1	1	1	0	0	0	Cathepsin S	HYDROLASE	CATS_HUMAN	CATS_HUMAN	CTSS			Thiol protease. Key protease responsible for the removal of the invariant chain from MHC class II molecules. The bond- specificity of this proteinase is in part similar to the specificities of cathepsin L and cathepsin N.	NONE	Psoriasis;Arteriosclerosis;Pain;Rheumatoid arthritis;Autoimmune disease;Allergy;Inflammation;Asthma;Multiple sclerosis;Immune disorder		ELOV7_HUMAN	ELOVL7
2pe2_v	5	3.744	0.7489	1.34009	1	3	1	0	0	0	3-phosphoinositide-dependent protein kinase 1	TRANSFERASE	PDPK1_HUMAN	PDPK1_HUMAN	PDPK1			Phosphorylates and activates not only PKB/AKT, but also PKA, PKC-zeta, RPS6KA1 and RPS6KB1. May play a general role in signaling processes and in development (By similarity). Isoform 3 is catalytically inactive.	NONE	NONE		SRCRL_HUMAN	SSC5D
3h0w_v	4	2.969	0.7422	0.782349	1	1	2	0	0	0	NONE	NONE	NONE					NONE	NONE	NONE		FSD2_HUMAN	FSD2 SPRYD1
5gal_v	4	2.968	0.7419	0.788681	0	4	0	0	0	0	Galectin-7	LECTIN	LEG7_HUMAN			LEG7_HUMAN	LGALS7	Could be involved in cell-cell and/or cell-matrix interactions necessary for normal growth control. Pro-apoptotic protein that functions intracellularly upstream of JNK activation and cytochrome c release.	NONE	NONE		SPD2B_HUMAN	SH3PXD2B FAD49 KIAA1295 TKS4
1gpz_v	4	2.954	0.7385	0.854712	1	1	2	0	0	0	Complement C1r subcomponent	NONE	P00736	P00736	C1R	LEG7_HUMAN	LGALS7B	C1r B chain is a serine protease that combines with C1q and C1s to form C1, the first component of the classical pathway of the complement system	NONE	For treatment of metastatic colorectal cancer.		CBAR1_HUMAN	CIBAR1 FAM92A FAM92A1
1jao_v	4	2.952	0.738	0.757684	1	1	2	0	0	0	Neutrophil collagenase	COMPLEX (METALLOPROTEASE/INHIBITOR)	MMP8_HUMAN	MMP8_HUMAN	MMP8			Can degrade fibrillar type I, II, and III collagens.	NONE	NONE		MACD2_HUMAN	MACROD2 C20orf133
1xan_v	4	2.952	0.738	0.516404	2	1	1	0	0	0	Glutathione reductase, mitochondrial	NONE	P00390	P00390	GSR			RNA processing and modification	NONE	For nutritional supplementation, also for treating dietary shortage or imbalance		ZC12D_HUMAN	ZC3H12D C6orf95 MCPIP4 TFL
1q5k_v	5	3.681	0.7361	2.28449	1	3	1	0	0	0	Glycogen synthase kinase-3 beta	TRANSFERASE	GSK3B_HUMAN	GSK3B_HUMAN	GSK3B			Participates in the Wnt signaling pathway. Implicated in the hormonal control of several regulatory proteins including glycogen synthase, MYB and the transcription factor JUN. Phosphorylates JUN at sites proximal to its DNA-binding domain, thereby reducin	NONE	Alzheimers disease;Non-insulin dependent diabetes;Breast tumor;Chronic lymphocytic leukemia;Central nervous system disease;Inflammation;Prostate tumor;Solid tumor;Pain;Glioma;Cancer;Diffuse large B-cell lymphoma;Non-small-cell lung cancer;Neurodegenerative disease;Carcinoma;Cardiovascular disease;Diabetes mellitus;Osteoporosis;Cerebrovascular ischemia;Ovary tumor		FRMD3_HUMAN	FRMD3 EPB41L4O
1rtk_v	4	2.939	0.7347	0.607634	1	1	2	0	0	0	Complement factor B	HORMONE/GROWTH FACTOR	CFAB_HUMAN	CFAB_HUMAN	CFB			Factor B which is part of the alternate pathway of the complement system is cleaved by factor D into 2 fragments: Ba and Bb. Bb, a serine protease, then combines with complement factor 3b to generate the C3 or C5 convertase. It has also been implicated in	NONE	NONE		CCD78_HUMAN	CCDC78 C16orf25 JFP10
1az1_v	4	2.931	0.7328	0.652717	1	3	0	0	0	0	Aldose reductase	OXIDOREDUCTASE	ALDR_HUMAN	ALDR_HUMAN	AKR1B1			Catalyzes the NADPH-dependent reduction of a wide variety of carbonyl-containing compounds to their corresponding alcohols with a broad range of catalytic efficiencies.	In diabetes and galactosemia, increased AR activity leads to high levels of sorbitol and galactitol, respectively, in the cells of many tissues. Accumulation of sugar alcohols has been shown to cause osmotic cataracts in the lens. AR is also thought to play a key role in diabetic complications of three other target tissues, namely, nerve, kidney and retina.	Neuropathy;Diabetic neuropathy;Diabetic foot ulcer;Diabetic complication;Diabetic nephropathy;Retinopathy;Ocular disease;Central nervous system disease;Diabetic retinopathy;Diabetes mellitus;Diabetic cataract;Cataract		HFM1_HUMAN	HFM1 SEC3D1
1o4k_v	4	2.93	0.7326	0.374701	0	3	0	0	1	0	Proto-oncogene tyrosine-protein kinase Src	SIGNALING PROTEIN	SRC_HUMAN	SRC_HUMAN	SRC			NONE	NONE	Hypercalcemia;Cancer;Osteoporosis;Cerebrovascular ischemia;Bone metastases;Metastasis;Solid tumor		NBAS_HUMAN	NBAS NAG
1mvs_v	4	2.922	0.7306	0.618113	0	1	3	0	0	0	Dihydrofolate reductase	OXIDOREDUCTASE	DYR_HUMAN	DYR_HUMAN	DHFR			NONE	NONE	NONE		SYTC2_HUMAN	TARS3 TARSL2
1zuc_v	3	2.187	0.7291	-0.424611	1	1	1	0	0	0	Progesterone receptor	HORMONE/GROWTH FACTOR	PRGR_HUMAN	PRGR_HUMAN	PGR			The steroid hormones and their receptors are involved in the regulation of eukaryotic gene expression and affect cellular proliferation and differentiation in target tissues.	NONE	Uterine fibroids;Menstruation disorder;Infertility;Acne;Breast tumor;Female contraception;Neoplasm;Planned abortion;Dysmenorrhea;Endometriosis;Hormone deficiency;Unidentified indication;Gynecological disorder;Musculoskeletal disease;Estrogen deficiency;Cancer;Contraception;Amenorrhea;Female infertility;Carcinoma;Menopause;Premenstrual syndrome;Anesthesia;Age related macular degeneration;Osteoporo…		TM218_HUMAN	TMEM218
1m4u_v	4	2.916	0.7289	0.653932	0	3	1	0	0	0	Bone morphogenetic protein 7	HORMONE/GROWTH FACTOR	BMP7_HUMAN	BMP7_HUMAN	BMP7			Induces cartilage and bone formation. May be the osteoinductive factor responsible for the phenomenon of epithelial osteogenesis. Plays a role in calcium regulation and bone homeostasis.	NONE	Tooth disease;Brain injury;Motor neurone disease;Cerebrovascular ischemia;Bone disease;Parkinsons disease;Renal failure;Periodontal disease		TESP1_HUMAN	TESPA1 KIAA0748 HSPC257
1fv9_v	3	2.187	0.7289	-0.197324	0	0	3	0	0	0	Urokinase-type plasminogen activator	BLOOD CLOTTING	UROK_HUMAN	UROK_HUMAN	PLAU			Specifically cleave the zymogen plasminogen to form the active enzyme plasmin.	NONE	Angiogenesis disorder;Ulcer;Cancer;Lung embolism;Restenosis;Metastasis;Skin ulcer;Cardiovascular disease		HYKK_HUMAN	HYKK AGPHD1
1fm6_v	4	2.913	0.7284	0.283173	3	1	0	0	0	0	Peroxisome proliferator-activated receptor gamma	TRANSCRIPTION	PPARG_HUMAN	PPARG_HUMAN	PPARG			Receptor that binds peroxisome proliferators such as hypolipidemic drugs and fatty acids. Once activated by a ligand, the receptor binds to a promoter element in the gene for acyl-CoA oxidase and activates its transcription. It therefore controls the pero	Defects in PPARG can lead to type 2 insulin-resistant diabetes and hyptertension.;Defects in PPARG may be associated with susceptibility to obesity [MIM:601665].;Defects in PPARG may be associated with colon cancer.;Defects in PPARG are the cause of familial partial lipodystrophy type 3 (FPLD3) [MIM:604367]. Familial partial lipodystrophies (FPLD) are a heterogeneous group of genetic disorders ch…	Asthma;Cerebrovascular ischemia;Conjunctivitis;Inflammation;Multiple sclerosis;Fibrosis;Unidentified indication;Psoriasis;Heart arrhythmia;Rheumatoid arthritis;Atherosclerosis;Corneal disease;Cardiovascular disease;Ulcerative colitis;Alzheimers disease;Infertility;Syndrome X;Lipid metabolism disorder;Non-insulin dependent diabetes;Metabolic disorder;Diabetic complication;Hyperlipidemia;Lacrimal g…		MEIOC_HUMAN	MEIOC C17orf104
1g8i_v	5	3.638	0.7277	2.1533	0	5	0	0	0	0	Neuronal calcium sensor 1	METAL BINDING PROTEIN	NCS1_HUMAN	NCS1_HUMAN	NCS1			Neuronal calcium sensor, regulator of G protein-coupled receptor phosphorylation in a calcium dependent manner. Directly regulates GRK1 (RHOK), but not GRK2 to GRK5. Can substitute for calmodulin (By similarity).	NONE	NONE		CCD66_HUMAN	CCDC66
1k59_v	4	2.906	0.7265	0.299964	0	4	0	0	0	0	Angiogenin	HYDROLASE	ANGI_HUMAN	ANGI_HUMAN	ANG			May function as a tRNA-specific ribonuclease that binds to actin on the surface of endothelial cells; once bound, angiogenin is endocytosed and translocated to the nucleus, thereby promoting the endothelial invasiveness necessary for blood vessel formatio	Defects in ANG are the cause of susceptibility to amyotrophic lateral sclerosis type 9 (ALS9) [MIM:611895]. ALS is a degenerative disorder of motor neurons in the cortex, brain stem and spinal cord. ALS is characterized by muscular weakness and atrophy.	NONE		TYW5_HUMAN	TYW5 C2orf60
1wcc_v	4	2.9	0.7251	0.659737	1	2	1	0	0	0	Cell division protein kinase 2	NONE	P24941	P24941	CDK2			Involved in protein kinase activity	NONE	NONE		MBPHL_HUMAN	MYBPHL
1fa9_v	4	2.9	0.7251	0.612612	0	2	2	0	0	0	Glycogen phosphorylase, liver form	NONE	P06737	P06737	PYGL			Carbohydrate transport and metabolism	NONE	For nutritional supplementation and for treating dietary shortage or imbalance.		T131L_HUMAN	TMEM131L KIAA0922
2rnf_v	5	3.617	0.7234	2.07092	0	3	1	0	1	0	Ribonuclease 4	NONE	P34096	P34096	RNASE4			Involved in nucleic acid binding	NONE	NONE		SSPO_HUMAN	SSPOP KIAA2036 SSPO
1hx1_v	4	2.893	0.7233	0.6769	0	1	2	1	0	0	BAG family molecular chaperone regulator 1	CHAPERONE/CHAPERONE INHIBITOR	BAG1_HUMAN	BAG1_HUMAN	BAG1			Inhibits the chaperone activity of HSP70/HSC70 by promoting substrate release. Inhibits the pro-apoptotic function of PPP1R15A, and has anti-apoptotic activity. Markedly increases the anti-cell death function of BCL2 induced by various stimuli.	May be linked to the cryptophthalmos syndrome (Fraser syndrome), an autosomal recessive disorder characterized by the failure of eyes fissures to form during embryogenesis, webbed fingers, and atresia of ear canals, anus, vagina, alimentary tract, or larynx. All these developmental processes require cell death.	NONE		VWA8_HUMAN	VWA8 KIAA0564
1i72_v	4	2.89	0.7226	0.763729	0	3	1	0	0	0	S-adenosylmethionine decarboxylase proenzyme	LYASE	DCAM_HUMAN	DCAM_HUMAN	AMD1			NONE	NONE	Colorectal tumor;Non-Hodgkin lymphoma;Neoplasm;Cancer;Trypanosomiasis;Pneumocystis carinii infection;Bacterial infection		LAMB4_HUMAN	LAMB4
1waw_v	4	2.885	0.7214	0.401835	1	2	1	0	0	0	Chitotriosidase-1	NONE	Q13231	Q13231	CHIT1			Involved in chitinase activity	NONE	NONE		ISPD_HUMAN	CRPPA ISPD
1tg2_v	5	3.603	0.7205	2.23887	1	3	1	0	0	0	Phenylalanine-4-hydroxylase	OXIDOREDUCTASE	PH4H_HUMAN	PH4H_HUMAN	PAH			NONE	Defects in PAH are the cause of phenylketonuria (PKU) [MIM:261600]. PKU is an autosomal recessive inborn error of phenylalanine metabolism, due to severe phenylalanine hydroxylase deficiency. It is characterized by blood concentrations of phenylalanine persistently above 1200 mumol (normal concentration 100 mumol) which usually causes mental retardation (unless low phenylalanine diet is introduce…	Phenylketonuria;Sickle cell anemia;Vascular disease;Genetic disorder;Diabetic nephropathy;Hypertension;Ataxia;Peripheral arterial occlusive disease;Coronary artery disease		F221A_HUMAN	FAM221A C7orf46
1q11_v	5	3.596	0.7192	2.07176	2	1	1	1	0	0	Tyrosyl-tRNA synthetase, cytoplasmic	NONE	P54577	P54577	YARS1			Translation, ribosomal structure and biogenesis	NONE	Tyrosine is claimed to act as an effective antidepressant, however results are mixed. Tyrosine has also been claimed to reduce stress and combat narcolepsy and chronic fatigue, however these claims have been refuted by some studies.		GSAP_HUMAN	GSAP PION
1wlj_v	5	3.596	0.7191	1.67398	0	4	1	0	0	0	Interferon-stimulated gene 20 kDa protein	HYDROLASE	ISG20_HUMAN	ISG20_HUMAN	ISG20			Exonuclease with specificity for single-stranded RNA and, to a lesser extent for DNA. Degrades RNA at a rate that is approximately 35-fold higher than its rate for single-stranded DNA. Involved in the antiviral function of IFN against RNA viruses.	NONE	NONE		GTPBA_HUMAN	GTPBP10 OBGH2 UG0751c10
1ca7_v	4	2.866	0.7166	0.417686	1	2	0	0	1	0	Macrophage migration inhibitory factor	CYTOKINE	MIF_HUMAN	MIF_HUMAN	MIF			The expression of MIF at sites of inflammation suggest a role for the mediator in regulating the function of macrophage in host defense. Also acts as a phenylpyruvate tautomerase.	Genetic variations in MIF are associated with susceptibility to systemic juvenile rheumatoid arthritis [MIM:604302]. Systemic juvenile rheumatoid arthritis is juvenile chronic arthritis associated with severe, debilitating, extraarticular features, and occasionally fatal complications. Despite medical treatment, many children still experience early joint destruction, necessitating surgical replac…	Insulin dependent diabetes;Glomerulonephritis;Cancer;Rheumatoid arthritis;Sepsis;Autoimmune disease;Atherosclerosis;Infection;Inflammation;Myocardial infarction;Immune disorder		WDR91_HUMAN	WDR91 HSPC049
3cpu_v	5	3.574	0.7147	2.18792	0	2	3	0	0	0	Pancreatic alpha-amylase	HYDROLASE	AMYP_HUMAN	AMYP_HUMAN	AMY2A			NONE	NONE	Bacillus anthracis infection		PRS37_HUMAN	PRSS37 TRYX2
1lhw_v	4	2.858	0.7145	0.278361	2	2	0	0	0	0	Sex hormone-binding globulin	TRANSPORT PROTEIN	SHBG_HUMAN	SHBG_HUMAN	SHBG			Functions as an androgen transport protein, but may also be involved in receptor mediated processes. Each dimer binds one molecule of steroid. Specific for 5-alpha-dihydrotestosterone, testosterone, and 17-beta-estradiol. Regulates the plasma metabolic cl	NONE	NONE		CC14C_HUMAN	CDC14C CDC14B2 CDC14Bretro
1u4d_v	5	3.555	0.7111	1.75072	0	2	3	0	0	0	Activated CDC42 kinase 1	TRANSFERASE	ACK1_HUMAN	ACK1_HUMAN	TNK2			Downstream effector of CDC42 which mediates CDC42- dependent cell migration via phosphorylation of BCAR1. Binds to both poly- and mono-ubiquitin and regulates ligand-induced degradation of EGFR. Participates in clathrin-mediated endocytosis. May be involv	NONE	Cancer		MBLC1_HUMAN	MBLAC1
1fe0_v	5	3.549	0.7098	2.14551	0	2	3	0	0	0	Copper transport protein ATOX1	NONE	O00244	O00244	ATOX1			Involved in metal ion binding	NONE	NONE		PM2P1_HUMAN	PMS2P1 PMS2L1 PMS2L13 PMS2L6 PMS2L8 PMS3 PMS8 PMSR2
1qkt_v	4	2.834	0.7085	-0.13827	3	1	0	0	0	0	Estrogen receptor	NUCLEAR RECEPTOR	ESR1_HUMAN	ESR1_HUMAN	ESR1			Nuclear hormone receptor. The steroid hormones and their receptors are involved in the regulation of eukaryotic gene expression and affect cellular proliferation and differentiation in target tissues.	NONE	Melanoma;Brain tumor;Inflammation;Myocardial infarction;Fibrosis;Brain ischemia;Psoriasis;Rheumatoid arthritis;Retinitis pigmentosa;Atherosclerosis;Genitourinary disease;Breast disease;Atrophy;Crohns disease;Testosterone deficiency;Uterine fibroids;Fibrocystic breast disease;Arthralgia;Prostatitis;Prostate hyperplasia;Inflammatory bowel disease;Solid tumor;Gynecological disorder;Vascular disease;…		EME2_HUMAN	EME2
1nrg_v	4	2.829	0.7072	0.117976	0	3	0	0	1	0	Pyridoxine-5-phosphate oxidase	NONE	Q9NVS9	Q9NVS9	PNPO			Coenzyme transport and metabolism	NONE	For nutritional supplementation and for treating dietary shortage or imbalance.		XIRP2_HUMAN	XIRP2 CMYA3
1t7v_v	4	2.827	0.7069	0.603923	0	3	1	0	0	0	Zinc-alpha-2-glycoprotein	LIPID BINDING PROTEIN	ZA2G_HUMAN	ZA2G_HUMAN	AZGP1			Stimulates lipid degradation in adipocytes and causes the extensive fat losses associated with some advanced cancers. May bind polyunsaturated fatty acids.	NONE	NONE		POTEF_HUMAN	POTEF A26C1B
1u3v_v	4	2.825	0.7063	0.258335	2	0	1	1	0	0	Alcohol dehydrogenase 1B	OXIDOREDUCTASE	ADH1B_HUMAN	ADH1B_HUMAN	ADH1B			NONE	NONE	NONE		CL18A_HUMAN	CLEC18A MRLP2
1dig_v	4	2.815	0.7037	0.560012	1	2	0	0	0	1	C-1-tetrahydrofolate synthase, cytoplasmic	NONE	P11586	P11586	MTHFD1			Nucleotide transport and metabolism	NONE	For nutritional supplementation, also for treating dietary shortage or imbalance.		VP37C_HUMAN	VPS37C PML39
1gyk_v	4	2.813	0.7031	-0.392268	0	3	0	0	1	0	Serum amyloid P-component	NONE	P02743	P02743	APCS			Involved in unfolded protein binding	NONE	NONE		ODAD3_HUMAN	ODAD3 CCDC151
1a7a_v	5	3.476	0.6951	1.599	0	3	2	0	0	0	Adenosylhomocysteinase	HYDROLASE	SAHH_HUMAN	SAHH_HUMAN	AHCY			Adenosylhomocysteine is a competitive inhibitor of S- adenosyl-L-methionine-dependent methyl transferase reactions; therefore adenosylhomocysteinase may play a key role in the control of methylations via regulation of the intracellular concentration of ad	Defects in AHCY are a cause of hypermethioninemia [MIM:180960]. It is a disease characterized by elevated levels of methionine in the sera.	Inflammation;Cancer		CFA69_HUMAN	CFAP69 C7orf63
1yc4_v	5	3.469	0.6937	1.64123	1	1	3	0	0	0	Heat shock protein HSP 90-alpha	CELL CYCLE	HS90A_HUMAN	HS90A_HUMAN	HSP90AA1			Molecular chaperone. Has ATPase activity (By similarity).	NONE	NONE		PSB11_HUMAN	PSMB11
1w6j_v	5	3.458	0.6916	1.5334	2	2	1	0	0	0	Lanosterol synthase	ISOMERASE	ERG7_HUMAN					Catalyzes the cyclization of (S)-2,3 oxidosqualene to lanosterol, a reaction that forms the sterol nucleus.	NONE	Hyperlipidemia;Hypercholesterolemia;Atherosclerosis		PSD1_HUMAN	PSD EFA6 EFA6A KIAA2011 PSD1 TYL
2rku_v	4	2.756	0.689	0.300323	2	1	1	0	0	0	Serine/threonine-protein kinase PLK1	NONE	P53350	P53350	PLK1			Serine/threonine-protein kinase that performs several important functions throughout M phase of the cell cycle, including the regulation of centrosome maturation and spindle assembly, the removal of cohesins from chromosome arms, the inactivation of anaphase-promoting complex/cyclosome (APC/C) inhibitors, and the regulation of mitotic exit and cytokinesis. Polo-like kinase proteins acts by bindin…	NONE	NONE		PDES1_HUMAN	PEDS1 KUA PDES TMEM189
1s5o_v	4	2.751	0.6877	0.409918	0	2	1	1	0	0	Carnitine O-acetyltransferase	TRANSFERASE	CACP_HUMAN	CACP_HUMAN	CRAT			Carnitine acetylase is specific for short chain fatty acids. Carnitine acetylase seems to affect the flux through the pyruvate dehydrogenase complex. It may be involved as well in the transport of acetyl-CoA into mitochondria.	NONE	NONE		5HT3E_HUMAN	HTR3E
1q8m_v	3	2.061	0.6871	-0.819357	1	2	0	0	0	0	Triggering receptor expressed on myeloid cells 1	NONE	Q9NP99	Q9NP99	TREM1			Involved in immune triggering activity	NONE	For nutritional supplementation, also for treating dietary shortage or imbalance		CNOT1_HUMAN	CNOT1 CDC39 KIAA1007 NOT1 AD-005
1nup_v	4	2.746	0.6865	0.598853	0	2	1	0	0	1	Nicotinamide mononucleotide adenylyltransferase 3	NONE	Q96T66	Q96T66	NMNAT3			Coenzyme transport and metabolism	NONE	NONE		CRNS1_HUMAN	CARNS1 ATPGD1 KIAA1394
3b92_v	4	2.743	0.6857	0.0205874	3	1	0	0	0	0	ADAM 17	HYDROLASE	ADA17_HUMAN	ADA17_HUMAN	ADAM17			Cleaves the membrane-bound precursor of TNF-alpha to its mature soluble form. Responsible for the proteolytic release of several other cell-surface proteins, including p75 TNF-receptor, interleukin 1 receptor type II, p55 TNF-receptor, transforming growth	NONE	Psoriasis;Inflammation;Rheumatoid arthritis;Cardiac failure;Multiple sclerosis;Metastasis;Immune disorder		MEG11_HUMAN	MEGF11 KIAA1781 UNQ1949/PRO4432
1b3o_v	5	3.406	0.6812	1.35465	0	3	1	0	1	0	Inosine-5-monophosphate dehydrogenase 2	DEHYDROGENASE	IMDH2_HUMAN	IMDH2_HUMAN	IMPDH2			Rate limiting enzyme in the de novo synthesis of guanine nucleotides and therefore is involved in the regulation of cell growth. It may also have a role in the development of malignancy and the growth progression of some tumors.	NONE	Autoimmune disease;Transplant rejection		BDP1_HUMAN	BDP1 KIAA1241 KIAA1689 TFNR
1p4f_v	4	2.704	0.676	0.269487	1	2	1	0	0	0	Death-associated protein kinase 1	TRANSFERASE	DAPK1_HUMAN	DAPK1_HUMAN	DAPK1			Calcium/calmodulin-dependent serine/threonine kinase which acts as a positive regulator of apoptosis.	NONE	NONE		F221B_HUMAN	FAM221B C9orf128
1jqh_v	5	3.379	0.6757	1.52611	0	3	1	0	1	0	Insulin-like growth factor 1 receptor	TRANSFERASE	IGF1R_HUMAN	IGF1R_HUMAN	IGF1R			This receptor binds insulin-like growth factor 1 (IGF1) with a high affinity and IGF2 with a lower affinity. It has a tyrosine-protein kinase activity, which is necessary for the activation of the IGF1-stimulated downstream signaling cascade.	Defects in IGF1R may be a cause in some cases of resistance to insulin-like growth factor 1 (IGF1 resistance) [MIM:270450]. IGF1 resistance is a gowth deficiency disorder characterized by intrauterine growth retardation and poor postnatal growth accompanied with increased plasma IGF1.	Endocrine disease;Neuroendocrine tumor;Chronic myelocytic leukemia;Cerebrovascular ischemia;Restenosis;Breast tumor;Pancreas tumor;Esophageal disease;Central nervous system disease;Prostate tumor;Acromegaly;Renal tumor;Solid tumor;Psoriasis;Pancreatitis;Cancer;Rheumatoid arthritis;Non-small-cell lung cancer;Neurodegenerative disease;Multiple myeloma;Colorectal tumor;Diabetes mellitus;Hypertension…		CC88B_HUMAN	CCDC88B BRLZ
3fzk_v	4	2.699	0.6747	0.156725	2	2	0	0	0	0	Heat shock cognate 71 kDa protein	NONE	P11142	P11142	HSPA8			Molecular chaperone implicated in a wide variety of cellular processes, including protection of the proteome from stress, folding and transport of newly synthesized polypeptides, activation of proteolysis of misfolded proteins and the formation and dissociation of protein complexes. Plays a pivotal role in the protein quality control system, ensuring the correct folding of proteins, the re-foldin…	NONE	NONE		NKX26_HUMAN	NKX2-6 NKX2F
1hak_v	4	2.666	0.6665	-0.776008	3	1	0	0	0	0	Annexin A5	CALCIUM/PHOSPHOLIPID-BINDING	ANXA5_HUMAN	ANXA5_HUMAN	ANXA5			This protein is an anticoagulant protein that acts as an indirect inhibitor of the thromboplastin-specific complex, which is involved in the blood coagulation cascade.	NONE	NONE		JUNO_HUMAN	IZUMO1R FOLR4 JUNO
1mx9_v	5	3.329	0.6658	1.59849	2	2	1	0	0	0	Liver carboxylesterase 1	HYDROLASE	EST1_HUMAN	EST1_HUMAN	CES1			Involved in the detoxification of xenobiotics and in the activation of ester and amide prodrugs. Hydrolyzes aromatic and aliphatic esters, but has no catalytic activity toward amides or a fatty acyl CoA ester.	NONE	Arteriosclerosis;Cerebrovascular disease;Cancer;Melanoma;Multiple myeloma;Hypercholesterolemia;Atherosclerosis;Breast tumor;Hyperlipidemia;Solid tumor;Cardiovascular disease;Prostate tumor;Alzheimers disease;Dementia;Osteoporosis		FA83G_HUMAN	FAM83G PAWS1
1csb_v	4	2.657	0.6642	-0.052833	1	3	0	0	0	0	Cathepsin B	HYDROLASE (THIOL PROTEASE)	CATB_HUMAN	CATB_HUMAN	CTSB			Thiol protease which is believed to participate in intracellular degradation and turnover of proteins. Has also been implicated in tumor invasion and metastasis.	NONE	Myocardial infarction;Arthritis;Inflammation;Cancer		PALM3_HUMAN	PALM3
2gv6_v	4	2.653	0.6633	0.349429	0	2	1	1	0	0	Suppressor of tumorigenicity protein 14	HYDROLASE	ST14_HUMAN	ST14_HUMAN	ST14			Degrades extracellular matrix. Proposed to play a role in breast cancer invasion and metastasis. Exhibits trypsin-like activity as defined by cleavage of synthetic substrates with Arg or Lys as the P1 site.	Defects in ST14 are a cause of ichthyosis autosomal recessive with hypotrichosis (ARIH) [MIM:610765]. ARIH is a skin disorder characterized by congenital ichthyosis associated with the presence of less than the normal amount of hair.	Cancer;Solid tumor		RBY1B_HUMAN	RBMY1B
1tbb_v	4	2.644	0.6609	0.0219031	2	1	1	0	0	0	cAMP-specific 3,5-cyclic phosphodiesterase 4D	HYDROLASE	PDE4D_HUMAN	PDE4D_HUMAN	PDE4D			Regulates the levels of cAMP in the cell.	Genetic variations in PDE4D might be associated with susceptibility to stroke type 1 (STRK1) [MIM:606799]. A stroke is an acute neurologic event leading to death of neural tissue of the brain and resulting in loss of motor, sensory and/or cognitive function. PubMed:17006457 states that association with stroke has to be considered with caution.	NONE		PGP_HUMAN	PGP
1oix_v	6	3.963	0.6606	2.75169	0	2	4	0	0	0	Ras-related protein Rab-11A	PROTEIN TRANSPORT	RB11A_HUMAN	RB11A_HUMAN	RAB11A			Modulates endosomal trafficking (By similarity).	NONE	NONE		TMM8B_HUMAN	TMEM8B C9orf127 NGX6
830c_v	4	2.628	0.6569	-0.406962	3	1	0	0	0	0	Collagenase 3	MATRIX METALLOPROTEASE	MMP13_HUMAN	MMP13_HUMAN	MMP13			Degrades collagen type I. Does not act on gelatin or casein. Could have a role in tumoral process.	Defects in MMP13 are the cause of spondyloepimetaphyseal dysplasia type 2 (SEMD2) [MIM:602111]; also known as spondyloepimetaphyseal dysplasia type Missouri. SEMDs are a heterogeneous group of skeletal disorders characterized by defective growth and modeling of the spine and long bones. The SEMDs are distinguished from the spondylometaphyseal dysplasias and the spondyloepiphyseal dysplasias by th…	NONE		RCCD1_HUMAN	RCCD1
2p16_v	4	2.613	0.6533	0.0474552	2	1	1	0	0	0	Coagulation factor X	HYDROLASE	FA10_HUMAN	FA10_HUMAN	F10			Factor Xa is a vitamin K-dependent glycoprotein that converts prothrombin to thrombin in the presence of factor Va, calcium and phospholipid during blood clotting.	NONE	Thromboembolism		GG6L9_HUMAN	GOLGA6L9 GOLGA6L20
1q6k_v	4	2.609	0.6522	0.0554943	1	2	1	0	0	0	Cathepsin K	HYDROLASE	CATK_HUMAN	CATK_HUMAN	CTSK			Closely involved in osteoclastic bone resorption and may participate partially in the disorder of bone remodeling. Displays potent endoprotease activity against fibrinogen at acid pH. May play an important role in extracellular matrix degradation.	Defects in CTSK are the cause of pycnodysostosis (PKND) [MIM:265800]. PKND is an autosomal recessive osteochondrodysplasia characterized by osteosclerosis and short stature.	Multiple sclerosis;Asthma;Cancer;Rheumatoid arthritis;Autoimmune disease;Arthritis;Bacterial infection;Bone disease;Osteoarthritis;Bone metastases;Immune disorder;Osteoporosis		TIKI2_HUMAN	TRABD2B HKAT TIKI2
1of7_v	5	3.257	0.6513	1.42337	2	1	2	0	0	0	Aldehyde dehydrogenase, mitochondrial	OXIDOREDUCTASE	ALDH2_HUMAN	ALDH2_HUMAN	ALDH2			NONE	NONE	NONE		TCAF2_HUMAN	TCAF2 FAM115C FAM139A
1so2_v	5	3.222	0.6444	1.13197	2	2	1	0	0	0	cGMP-inhibited 3,5-cyclic phosphodiesterase B	HYDROLASE	PDE3B_HUMAN	PDE3B_HUMAN	PDE3B			May play a role in fat metabolism.	NONE	NONE		MFS2B_HUMAN	MFSD2B
1juj_v	4	2.563	0.6409	-0.863072	2	1	0	0	1	0	Thymidylate synthase	TRANSFERASE	TYSY_HUMAN	TYSY_HUMAN	TYMS			NONE	NONE	Small-cell lung cancer;Solid tumor;Breast tumor;Head and neck tumor;Brain tumor;Neoplasm;Hepatocellular carcinoma;Ovary tumor;Prostate tumor;Pancreas tumor;Urinary tract tumor;Stomach tumor;Retinopathy;Bladder tumor;Colon tumor;Cancer;Mesothelioma;Non-small-cell lung cancer;Cholangiocarcinoma;Gastrointestinal tumor;Liver tumor;Lung tumor;Colorectal tumor;Uterine cervix tumor;Carcinoma;Biliary tum…		SDHF1_HUMAN	SDHAF1 LYRM8
3h30_v	4	2.554	0.6384	0.111637	2	0	2	0	0	0	Casein kinase II subunit alpha	NONE	P68400	P68400	CSNK2A1			Involved in protein kinase activity	NONE	Being investigated for the treatment of Herpes labialis infections (cold sores).		PCARE_HUMAN	PCARE C2orf71
2iej_v	4	2.544	0.636	-0.0369884	2	2	0	0	0	0	Protein farnesyltransferase/geranylgeranyltransferase type-1 subunit alpha	TRANSFERASE	FNTA_HUMAN	FNTA_HUMAN	FNTA			Catalyzes the transfer of a farnesyl or geranyl-geranyl moiety from farnesyl or geranyl-geranyl pyrophosphate to a cysteine at the fourth position from the C-terminus of several proteins having the C-terminal sequence Cys-aliphatic-aliphatic-X. The alpha	NONE	NONE		OOEP_HUMAN	OOEP C6orf156 KHDC2 OEP19
1dgk_v	5	3.161	0.6322	1.06451	0	0	5	0	0	0	Hexokinase-1	TRANSFERASE	HXK1_HUMAN	HXK1_HUMAN	HK1			NONE	Defects in HK1 are the cause of hexokinase deficiency [MIM:235700]. Hexokinase deficiency is a rare autosomal recessive disease with nonspherocytic hemolytic anemia as the predominant clinical feature.	NONE		GGT3_HUMAN	GGT3P GGT3
3d2e_v	6	3.771	0.6285	1.8805	0	4	2	0	0	0	Heat shock protein homolog SSE1	NONE	P32589	P32589	SSE1			Has a calcium-dependent calmodulin-binding activity. Required for normal growth at various temperatures.	NONE	NONE		TBAL3_HUMAN	TUBAL3
1d3g_v	4	2.502	0.6256	-0.598455	3	0	1	0	0	0	Dihydroorotate dehydrogenase, mitochondrial	OXIDOREDUCTASE	PYRD_HUMAN	PYRD_HUMAN	DHODH			NONE	NONE	NONE		SMHD1_HUMAN	SMCHD1 KIAA0650
1p60_v	9	5.624	0.6248	1.27082	1	3	5	0	0	0	Deoxycytidine kinase	TRANSFERASE	DCK_HUMAN	DCK_HUMAN	DCK			Required for the phosphorylation of the deoxyribonucleosides deoxycytidine (dC), deoxyguanosine (dG) and deoxyadenosine (dA). It is also an essential enzyme for the phosphorylation of numerous nucleoside analogs widely employed as antiviral and chemothera	NONE	NONE		CAST2_HUMAN	CASTOR2 GATSL1 GATSL2
1dyt_v	6	3.737	0.6228	2.33411	0	5	1	0	0	0	Eosinophil cationic protein	NONE	P12724	P12724	RNASE3			Involved in nucleic acid binding	NONE	Used as an adjunct to the standard therapy of inhaled steroids with inhaled long- and/or short-acting beta-agonists.		MSGN1_HUMAN	MSGN1
1m51_v	6	3.732	0.6221	0.739163	3	3	0	0	0	0	Phosphoenolpyruvate carboxykinase, cytosolic [GTP]	NONE	P35558	P35558	PCK1			Energy production and conversion	NONE	NONE		MYMK_HUMAN	MYMK TMEM226 TMEM8C
1ya3_v	4	2.486	0.6216	-0.462415	3	1	0	0	0	0	Mineralocorticoid receptor	TRANSCRIPTION	MCR_HUMAN	MCR_HUMAN	NR3C2			Receptor for both mineralocorticoids (MC) such as aldosterone and glucocorticoids (GC) such as corticosterone or cortisol. Binds to mineralocorticoid response elements (MRE) and transactivates target genes. The effect of MC is to increase ion and water tr	Defects in NR3C2 are a cause of autosomal dominant pseudohypoaldosteronism type I (PHA1) [MIM:177735]. PHA1 is characterized by urinary salt wasting, resulting from target organ unresponsiveness to mineralocorticoids. There are 2 forms of PHA1: the autosomal dominant form that is mild, and the recessive form which is more severe and due to defects in any of the epithelial sodium channel subunits.…	Metabolic disorder;Hypertension;Cardiovascular disease;Urinary tract disease		LIRA5_HUMAN	LILRA5 ILT11 LILRB7 LIR9
1v84_v	6	3.711	0.6186	2.4157	0	3	3	0	0	0	Galactosylgalactosylxylosylprotein 3-beta-glucuronosyltransferase 1	TRANSFERASE	B3GA1_HUMAN	B3GA1_HUMAN	B3GAT1			Involved in the biosynthesis of L2/HNK-1 carbohydrate epitope on glycoproteins. Can also play a role in glycosaminoglycan biosynthesis. Substrates include asialo- orosomucoid (ASOR), asialo-fetuin, and asialo-neural cell adhesion molecule. Requires sphing	NONE	NONE		U119B_HUMAN	UNC119B
1isi_v	6	3.674	0.6124	2.60853	0	4	1	1	0	0	ADP-ribosyl cyclase 2	HYDROLASE	BST1_HUMAN	BST1_HUMAN	BST1			Synthesizes cyclic ADP-ribose, a second messenger that elicits calcium release from intracellular stores. May be involved in pre-B-cell growth.	Rheumatoid arthritis (RA) patients show enhanced expression of BST-1 transcripts in bone marrow stromal cell lines. This suggests that BST-1 overexpression may play a role in B-cell abnormalities in RA.	Hematological neoplasm;Multiple myeloma		WTIP_HUMAN	WTIP
1kmq_v	5	3.049	0.6099	0.897259	0	3	2	0	0	0	Transforming protein RhoA	NONE	P61586	P61586	RHOA			Involved in GTP binding	NONE	For the treatment of hypercholesterolemia.		NKX63_HUMAN	NKX6-3
4ald_v	6	3.652	0.6087	2.22615	0	4	1	0	1	0	Fructose-bisphosphate aldolase A	LYASE	ALDOA_HUMAN	ALDOA_HUMAN	ALDOA			NONE	Defects in ALDOA are the cause of aldolase A deficiency [MIM:611881]; also known as aldoA deficiency or red cell aldolase deficiency. Aldolase A deficiency is an autosomal recessive disorder associated with hereditary hemolytic anemia.	NONE		MET15_HUMAN	METTL15 METT5D1
1r80_v	6	3.652	0.6087	1.69498	2	1	2	1	0	0	Histo-blood group ABO system transferase	NONE	P16442	P16442	ABO			Involved in transferase activity, transferring hexosyl groups	NONE	NONE		IRG1_HUMAN	ACOD1 IRG1
3ey4_v	5	3.007	0.6013	0.325167	3	1	1	0	0	0	Corticosteroid 11-beta-dehydrogenase isozyme 1	NONE	P28845	P28845	HSD11B1			Lipid transport and metabolism	NONE	Some evidence suggests that NADH might be useful in treating Parkinsons disease, chronic fatigue syndrome, Alzheimers disease and cardiovascular disease.		LIPT2_HUMAN	LIPT2
2e2r_v	5	2.997	0.5995	0.437861	3	1	1	0	0	0	Estrogen-related receptor gamma	TRANSCRIPTION	ERR3_HUMAN	ERR3_HUMAN	ESRRG			Orphan receptor that acts as transcription activator in the absence of bound ligand. Binds specifically to an estrogen response element and activates reporter genes controlled by estrogen response elements (By similarity).	NONE	NONE		RASFA_HUMAN	RASSF10
1t67_v	6	3.594	0.5991	1.41792	3	1	2	0	0	0	Histone deacetylase 8	HYDROLASE	HDAC8_HUMAN	HDAC8_HUMAN	HDAC8			Responsible for the deacetylation of lysine residues on the N-terminal part of the core histones (H2A, H2B, H3 and H4). Histone deacetylation gives a tag for epigenetic repression and plays an important role in transcriptional regulation, cell cycle progr	NONE	NONE		PCX2_HUMAN	PCNX2 KIAA0435 PCNXL2
1ov4_v	5	2.995	0.599	-0.307384	4	1	0	0	0	0	Bile salt sulfotransferase	NONE	Q06520	Q06520	SULT2A1			Involved in sulfotransferase activity	NONE	NONE		ARI3C_HUMAN	ARID3C
2p2h_v	4	2.391	0.5976	-0.58135	2	1	1	0	0	0	Vascular endothelial growth factor receptor 2	TRANSFERASE	VGFR2_HUMAN	VGFR2_HUMAN	KDR			Receptor for VEGF or VEGFC. Has a tyrosine-protein kinase activity. The VEGF-kinase ligand/receptor signaling system plays a key role in vascular development and regulation of vascular permeability. In case of HIV-1 infection, the interaction with extrace	NONE	Angiogenesis disorder;Melanoma;Cancer;Non-small-cell lung cancer;Renal cell carcinoma;Colorectal tumor;Ocular disease;Age related macular degeneration;Solid tumor		CO6A6_HUMAN	COL6A6
1pq3_v	7	4.182	0.5975	3.49945	0	3	3	1	0	0	Arginase-2, mitochondrial	HYDROLASE	ARGI2_HUMAN	ARGI2_HUMAN	ARG2			May play a role in the regulation of extra-urea cycle arginine metabolism and also in down-regulation of nitric oxide synthesis. Extrahepatic arginase functions to regulate L-arginine bioavailability to NO synthase. Since NO synthase is found in the penil	NONE	NONE		IFM5_HUMAN	IFITM5
1xdc_v	5	2.981	0.5962	0.522447	2	1	2	0	0	0	Superoxide dismutase [Mn], mitochondrial	NONE	P04179	P04179	SOD2			Destroys superoxide anion radicals which are normally produced within the cells and which are toxic to biological systems.	NONE	NONE		TTL13_HUMAN	TTLL13 TTLL13P
1d7x_v	4	2.369	0.5923	-0.328439	1	1	2	0	0	0	Stromelysin-1	HYDROLASE	MMP3_HUMAN	MMP3_HUMAN	MMP3			Can degrade fibronectin, laminin, gelatins of type I, III, IV, and V; collagens III, IV, X, and IX, and cartilage proteoglycans. Activates procollagenase.	NONE	NONE		S38A8_HUMAN	SLC38A8
1ds6_v	5	2.952	0.5904	0.603421	0	3	2	0	0	0	Ras-related C3 botulinum toxin substrate 2	NONE	P15153	P15153	RAC2			Plasma membrane-associated small GTPase which cycles between an active GTP-bound and inactive GDP-bound state. In active state binds to a variety of effector proteins to regulate cellular responses, such as secretory processes, phagocytose of apoptotic cells and epithelial cell polarization. Augments the production of reactive oxygen species (ROS) by NADPH oxidase.	NONE	NONE		UBP27_HUMAN	USP27X USP22L USP27
1u4l_v	6	3.537	0.5894	2.10345	0	5	1	0	0	0	C-C motif chemokine 5	ATTRACTANT	CCL5_HUMAN	CCL5_HUMAN	CCL5			Chemoattractant for blood monocytes, memory T-helper cells and eosinophils. Causes the release of histamine from basophils and activates eosinophils. Binds to CCR1, CCR3, CCR4 and CCR5. One of the major HIV-suppressive factors produced by CD8+ T- cells. R	NONE	NONE		TBB8B_HUMAN	TUBB8B
1fo2_v	5	2.946	0.5893	0.669814	0	2	2	1	0	0	Endoplasmic reticulum mannosyl-oligosaccharide 1,2-alpha-mannosidase	NONE	Q9UKM7	Q9UKM7	MAN1B1			Involved in mannosyl-oligosaccharide 1,2-alpha-mannosidase activity	NONE	NONE		TTLL8_HUMAN	TTLL8
1kwm_v	5	2.945	0.589	-0.352383	0	3	0	0	2	0	Carboxypeptidase B	NONE	P15086	P15086	CPB1			Involved in carboxypeptidase A activity	NONE	NONE		ZSWM8_HUMAN	ZSWIM8 KIAA0913
1mfv_v	6	3.533	0.5888	2.07515	0	2	4	0	0	0	Salivary alpha-amylase	NONE	P04745					Carbohydrate transport and metabolism	NONE	NONE		MYH7B_HUMAN	MYH7B KIAA1512
1pl6_v	5	2.928	0.5855	-0.117973	2	3	0	0	0	0	Sorbitol dehydrogenase	OXIDOREDUCTASE	DHSO_HUMAN	DHSO_HUMAN	SORD			NONE	NONE	Diabetic complication		RHG32_HUMAN	ARHGAP32 GRIT KIAA0712 RICS
2q2y_v	4	2.334	0.5836	-1.20742	3	1	0	0	0	0	Kinesin-like protein KIF11	CELL CYCLE	KIF11_HUMAN	KIF11_HUMAN	KIF11			Motor protein required for establishing a bipolar spindle. Blocking of KIF11 prevents centrosome migration and arrest cells in mitosis with monoastral microtubule arrays.	NONE	Melanoma;Hodgkins disease;Acute leukemia;Breast tumor;Head and neck tumor;Hepatocellular carcinoma;Ovary tumor;Prostate tumor;Solid tumor;Non-Hodgkin lymphoma;Cancer;Non-small-cell lung cancer;Renal cell carcinoma;Colorectal tumor		TBKB1_HUMAN	TBKBP1 KIAA0775 SINTBAD
1mq0_v	5	2.915	0.5831	0.439182	1	3	1	0	0	0	Cytidine deaminase	HYDROLASE	CDD_HUMAN	CDD_HUMAN	CDA			This enzyme scavenge exogenous and endogenous cytidine and 2-deoxycytidine for UMP synthesis.	NONE	NONE		SRRM4_HUMAN	SRRM4 KIAA1853
2b7d_v	6	3.483	0.5805	1.68046	1	1	2	1	1	0	Coagulation factor VII	BLOOD CLOTTING	FA7_HUMAN	FA7_HUMAN	F7			Initiates the extrinsic pathway of blood coagulation. Serine protease that circulates in the blood in a zymogen form. Factor VII is converted to factor VIIa by factor Xa, factor XIIa, factor IXa, or thrombin by minor proteolysis. In the presence of tissue	Defects in F7 are the cause of factor VII deficiency [MIM:227500]. Factor VII deficiency is a rare hereditary hemorrhagic disease. The clinical picture can be very severe, with the early occurrence of intracerebral hemorrhages or hemarthroses, or, in contrast, moderate with cutaneous-mucosal hemorrhages (epistaxis, menorrhagia) or hemorrhages provoked by a surgical intervention. Numerous subjects…	Deep vein thrombosis;Blood clotting disorder;Cancer;Ebola virus infection;Thrombosis;Lung embolism;Unstable angina;Angina;Myocardial infarction;Thromboembolism;Cardiovascular disease		SOBP_HUMAN	SOBP JXC1
1utt_v	5	2.903	0.5805	0.16908	2	3	0	0	0	0	Macrophage metalloelastase	HYDROLASE	MMP12_HUMAN	MMP12_HUMAN	MMP12			May be involved in tissue injury and remodeling. Has significant elastolytic activity. Can accept large and small amino acids at the P1 site, but has a preference for leucine. Aromatic or hydrophobic residues are preferred at the P1 site, with small hydr	NONE	Chronic obstructive pulmonary disease		P121C_HUMAN	POM121C
1fvo_v	5	2.896	0.5792	-0.140868	0	2	1	0	2	0	Ornithine carbamoyltransferase, mitochondrial	NONE	P00480	P00480	OTC			Amino acid transport and metabolism	NONE	Used for nutritional supplementation, also for treating dietary shortage or imbalance. It has been claimed that ornithine improves athletic performance, has anabolic effects, has wound-healing effects, and is immuno-enhancing.		WASH1_HUMAN	WASHC1 FAM39E WASH1
1now_v	6	3.445	0.5742	1.76167	0	2	3	1	0	0	Beta-hexosaminidase subunit beta	NONE	P07686	P07686	HEXB			Carbohydrate transport and metabolism	NONE	NONE		A2ML1_HUMAN	A2ML1 CPAMD9
1u8e_v	5	2.869	0.5739	0.545187	1	1	3	0	0	0	Dipeptidyl peptidase 4	HYDROLASE	DPP4_HUMAN	DPP4_HUMAN	DPP4			Removes N-terminal dipeptides sequentially from polypeptides having unsubstituted N-termini provided that the penultimate residue is proline. Plays a role in T-cell activation.	NONE	Rheumatoid arthritis;Diabetes mellitus;Non-insulin dependent diabetes;Autoimmune disease;Immune disorder		CLM7_HUMAN	CD300LB CD300B CLM7 CMRF35A2 IREM3 LMIR5 TREM5 UNQ2530/PRO6029
1mmq_v	5	2.868	0.5735	0.217845	1	2	2	0	0	0	Matrilysin	METALLOPROTEASE	MMP7_HUMAN	MMP7_HUMAN	MMP7			Degrades casein, gelatins of types I, III, IV, and V, and fibronectin. Activates procollagenase.	NONE	NONE		CLCA1_HUMAN	CLCA1 CACC1
6fit_v	6	3.44	0.5734	1.94346	0	4	2	0	0	0	Bis(5-adenosyl)-triphosphatase	NONE	P49789	P49789	FHIT			Nucleotide transport and metabolism	NONE	NONE		OCAT2_HUMAN	POU2AF3 C11orf93 CASC13 COLCA2
1u3w_v	5	2.853	0.5705	-0.00562827	3	1	0	1	0	0	Alcohol dehydrogenase 1C	NONE	P00326	P00326	ADH1C			Energy production and conversion	NONE	Some evidence suggests that NADH might be useful in treating Parkinsons disease, chronic fatigue syndrome, Alzheimers disease and cardiovascular disease.		SFI1_HUMAN	SFI1 KIAA0542
2qd9_v	4	2.281	0.5704	-0.850803	3	1	0	0	0	0	Mitogen-activated protein kinase 14	NONE	Q16539	Q16539	MAPK14			Involved in MAP kinase activity	NONE	NONE		ZN785_HUMAN	ZNF785
1wok_v	5	2.851	0.5702	-0.0541622	3	1	1	0	0	0	Poly [ADP-ribose] polymerase 1	NONE	P09874	P09874	PARP1			Involved in DNA binding	NONE	NONE		GBRR3_HUMAN	GABRR3
1t2f_v	5	2.83	0.566	-0.328967	0	3	1	0	1	0	L-lactate dehydrogenase B chain	NONE	P07195	P07195	LDHB			Energy production and conversion	NONE	Some evidence suggests that NADH might be useful in treating Parkinsons disease, chronic fatigue syndrome, Alzheimers disease and cardiovascular disease.		CRTP1_HUMAN	CYSRT1 C9orf169
1xtq_v	5	2.828	0.5656	0.401781	0	3	2	0	0	0	GTP-binding protein Rheb	NONE	Q15382	Q15382	RHEB			Activates the protein kinase activity of mTORC1, and thereby plays a role in the regulation of apoptosis. Stimulates the phosphorylation of S6K1 and EIF4EBP1 through activation of mTORC1 signaling. Has low intrinsic GTPase activity.	NONE	NONE		NEU1B_HUMAN	NEURL1B NEURL3
2i6a_v	5	2.828	0.5655	0.550844	2	1	1	0	0	1	Adenosine kinase	TRANSFERASE	ADK_HUMAN	ADK_HUMAN	ADK			ATP dependent phosphorylation of adenosine and other related nucleoside analogs to monophosphate derivatives. Serves as a potential regulator of concentrations of extracellular adenosine and intracellular adenine nucleotides.	NONE	Septic shock;Pain;Inflammation;Seizure disorder;Seizure, epilepsy & convulsion;Epilepsy;Anesthesia		CENPX_HUMAN	CENPX FAAP10 MHF2 STRA13
1bm7_v	5	2.827	0.5653	-0.460888	3	1	0	0	1	0	Transthyretin	SIGNALING PROTEIN	TTHY_HUMAN	TTHY_HUMAN	TTR			Thyroid hormone-binding protein. Probably transports thyroxine from the bloodstream to the brain.	Defects in TTR are the cause of amyloidosis type 1 (AMYL1) [MIM:176300]. AMYL1 is a hereditary generalized amyloidosis due to transthyretin amyloid deposition. Protein fibrils can form in different tissues leading to amyloid polyneuropathies, amyloidotic cardiomyopathy, carpal tunnel syndrome, systemic senile amyloidosis.;Defects in TTR are the cause of amyloidosis type 7 (AMYL7) [MIM:105210]; al…	NONE		CMI2B_HUMAN	CIMIP2B FAM166B
1wma_v	5	2.813	0.5625	0.13114	2	2	1	0	0	0	Carbonyl reductase [NADPH] 1	OXIDOREDUCTASE	CBR1_HUMAN	CBR1_HUMAN	CBR1			Catalyzes the reduction of a wide variety of carbonyl compounds including the antitumor anthracycline antibiotics. Can convert prostaglandin E2 to prostaglandin F2-alpha.	NONE	NONE		GNAT3_HUMAN	GNAT3
1qdd_v	5	2.794	0.5588	0.263067	0	4	1	0	0	0	Lithostathine-1-alpha	NONE	P05451	P05451	REG1A			Involved in sugar binding	NONE	NONE		FOXI3_HUMAN	FOXI3
1o7a_v	8	4.458	0.5573	1.90397	1	4	3	0	0	0	Beta-hexosaminidase beta chain	NONE	P07686	P07360	C8G			Carbohydrate transport and metabolism	NONE	NONE		NOTO_HUMAN	NOTO
1lf7_v	5	2.779	0.5558	-0.361447	0	3	0	0	2	0	Complement component C8 gamma chain	NONE	P07360					Involved in transporter activity	NONE	NONE		BBIP1_HUMAN	BBIP1 BBIP10 NCRNA00081
1nwe_v	5	2.775	0.5549	-0.505643	2	2	0	0	1	0	Tyrosine-protein phosphatase non-receptor type 1	HYDROLASE	PTN1_HUMAN	PTN1_HUMAN	PTPN1			May play an important role in CKII- and p60c-src-induced signal transduction cascades (By similarity).	NONE	NONE		SMTL1_HUMAN	SMTNL1
1equ_v	5	2.767	0.5534	-0.399934	3	0	2	0	0	0	Estradiol 17-beta-dehydrogenase 1	NONE	P14061	P14061	HSD17B1			Lipid transport and metabolism	NONE	Some evidence suggests that NADH might be useful in treating Parkinsons disease, chronic fatigue syndrome, Alzheimers disease and cardiovascular disease.		CSKMT_HUMAN	CSKMT METTL12
2q6c_v	5	2.759	0.5518	-0.104099	2	2	0	0	1	0	3-hydroxy-3-methylglutaryl-coenzyme A reductase	OXIDOREDUCTASE	HMDH_HUMAN	HMDH_HUMAN	HMGCR			This transmembrane glycoprotein is involved in the control of cholesterol biosynthesis. It is the rate-limiting enzyme of sterol biosynthesis.	NONE	Alzheimers disease;Renal disease;Lipid metabolism disorder;Cardiac failure;Hyperlipidemia;Intermittent claudication;Myocardial infarction;Coronary artery disease;Glioma;Hypercholesterolemia;Atherosclerosis;Peripheral arterial occlusive disease;Cardiovascular disease;Congestive heart failure;Angina;Hypertension;Heart disease;Cerebrovascular ischemia;Osteoporosis		VGLL3_HUMAN	VGLL3
2vwv_v	5	2.758	0.5516	-0.0978696	2	2	1	0	0	0	Ephrin type-B receptor 4	TRANSFERASE	EPHB4_HUMAN	EPHB4_HUMAN	EPHB4			Receptor for members of the ephrin-B family. Binds to ephrin-B2. May have a role in events mediating differentiation and development.	NONE	Ocular disease;Rheumatoid arthritis;Cancer		HECA2_HUMAN	HEPACAM2 MIKI UNQ305/PRO346
1vjy_v	4	2.203	0.5508	-1.90566	3	1	0	0	0	0	TGF-beta receptor type-1	TRANSFERASE	TGFR1_HUMAN	TGFR1_HUMAN	TGFBR1			On ligand binding, forms a receptor complex consisting of two type II and two type I transmembrane serine/threonine kinases. Type II receptors phosphorylate and activate type I receptors which autophosphorylate, then bind and activate SMAD transcriptional	Defects in TGFBR1 are the cause of Loeys-Dietz syndrome type 1A (LDS1A) [MIM:609192]; also known as Furlong syndrome or Loeys-Dietz aortic aneurysm syndrome (LDAS). LDS1 is an aortic aneurysm syndrome with widespread systemic involvement. The disorder is characterized by arterial tortuosity and aneurysms, craniosynostosis, hypertelorism, and bifid uvula or cleft palate. Other findings include exo…	Skin burns;Glomerulonephritis;Wound healing;Renal disease;Scleroderma;Glaucoma;Diabetic complication;Scar tissue;Inflammation;Urinary tract disease;Pulmonary fibrosis;Diabetic nephropathy;Fibrosis;Solid tumor;Angiogenesis disorder;Glioma;Cancer;Atherosclerosis;Glomerular disease;Lung tumor;Nephritis;Immune disorder;Bone marrow transplantation		P20L1_HUMAN	PHF20L1 CGI-72
1ry8_v	5	2.744	0.5488	0.368813	2	1	2	0	0	0	Aldo-keto reductase family 1 member C3	OXIDOREDUCTASE	AK1C3_HUMAN	AK1C3_HUMAN	AKR1C3			Catalyzes the conversion of aldehydes and ketones to alcohols. Catalyzes the reduction of prostaglandin (PG) D2, PGH2 and phenanthrenequinone (PQ) and the oxidation of 9-alpha,11-beta- PGF2 to PGD2. Functions as a bi-directional 3-alpha-, 17-beta- and 20-	NONE	NONE		BECN2_HUMAN	BECN2 BECN1L1 BECN1P1
1tx4_v	6	3.286	0.5477	1.21841	0	4	2	0	0	0	Rho GTPase-activating protein 1	NONE	Q07960	Q07960	ARHGAP1			GTPase activator for the Rho, Rac and Cdc42 proteins, converting them to the putatively inactive GDP-bound state. Cdc42 seems to be the preferred substrate.	NONE	NONE		MEI4_HUMAN	MEI4
1gz4_v	5	2.731	0.5462	-0.69239	0	3	0	0	2	0	NAD-dependent malic enzyme, mitochondrial	OXIDOREDUCTASE	MAOM_HUMAN	MAOM_HUMAN	ME2			NONE	NONE	NONE		GRCR1_HUMAN	GRXCR1 DFNB25
1iz2_v	6	3.274	0.5456	0.933756	3	1	2	0	0	0	Alpha-1-antitrypsin	PROTEIN BINDING	A1AT_HUMAN	A1AT_HUMAN	SERPINA1			Inhibitor of serine proteases. Its primary target is elastase, but it also has a moderate affinity for plasmin and thrombin. Inhibits trypsin, chymotrypsin and plasminogen activator. The aberrant form inhibits insulin-induced NO synthesis in platelets, de	The major physiological function of AAT is the protection of the lower respiratory tract against proteolytic destruction by human leukocyte elastase (HLE). A hereditary deficiency of AAT, is associated with a 20-30 fold increased risk of developing chronic obstructive pulmonary disease.;Deficiency of the normal inhibitor in individuals homozygous for allele Z or M-Malton can result in the develop…	Psoriasis;Genital tract inflammation;Otitis media;Wound healing;Atopic dermatitis;Dermatitis;Cystitis;Inflammatory bowel disease;Cystic fibrosis;Alpha-1 antitrypsin deficiency;Dermatological disease		NUD19_HUMAN	NUDT19
2c30_v	6	3.274	0.5456	0.603416	0	4	1	0	1	0	Serine/threonine-protein kinase PAK 6	TRANSFERASE	PAK6_HUMAN	PAK6_HUMAN	PAK6			The activated kinase acts on a variety of targets (By similarity).	NONE	NONE		KCNU1_HUMAN	KCNU1 KCNMA3 KCNMC1 SLO3
1o5f_v	5	2.727	0.5454	0.0982331	2	1	1	1	0	0	Serine protease hepsin	NONE	P05981	P05981	HPN			Plays an essential role in cell growth and maintenance of cell morphology	NONE	For treatment of hemorrhagic complications in hemophilia A and B		LEUTX_HUMAN	LEUTX
1ne7_v	7	3.774	0.5391	2.28615	0	4	3	0	0	0	Glucosamine-6-phosphate isomerase	NONE	P46926	P46926	GNPDA1			Carbohydrate transport and metabolism	NONE	NONE		CO6A5_HUMAN	COL6A5 COL29A1 VWA4
1vjj_v	6	3.208	0.5347	1.05071	0	3	1	0	2	0	Protein-glutamine gamma-glutamyltransferase E	TRANSFERASE	TGM3_HUMAN	TGM3_HUMAN	TGM3			Catalyzes the cross-linking of proteins and the conjugation of polyamines to proteins. It is responsible for the later stages of cell envelope formation in the epidermis and the hair follicle.	NONE	NONE		IMA8_HUMAN	KPNA7
1mqb_v	7	3.741	0.5345	2.04581	0	3	3	0	1	0	Ephrin type-A receptor 2	TRANSFERASE	EPHA2_HUMAN	EPHA2_HUMAN	EPHA2			Receptor for members of the ephrin-A family. Binds to ephrin-A1, -A3, -A4 and -A5.	NONE	Cytomegalovirus infection;Metastasis;Cancer;Solid tumor		MI4GD_HUMAN	MIF4GD SLIP1
2bx8_v	5	2.666	0.5332	-0.84929	4	1	0	0	0	0	Serum albumin	TRANSPORT PROTEIN	ALBU_HUMAN	ALBU_HUMAN	ALB			Serum albumin, the main protein of plasma, has a good binding capacity for water, Ca(2+), Na(+), K(+), fatty acids, hormones, bilirubin and drugs. Its main function is the regulation of the colloidal osmotic pressure of blood.	Defects in ALB are a cause of familial dysalbuminemic hyperthyroxinemia (FDH) [MIM:103600]. FDH is a form of euthyroid hyperthyroxinemia that is due to increased affinity of ALB for T(4). It is the most common cause of inherited euthyroid hyperthyroxinemia in Caucasian population.;A variant structure of albumin could lead to increased binding of zinc resulting in an asymptomatic augmentation of z…	NONE		AHRR_HUMAN	AHRR BHLHE77 KIAA1234
1ni4_v	5	2.649	0.5298	-0.437169	0	2	1	0	1	1	Pyruvate dehydrogenase E1 component subunit beta, mitochondrial	NONE	P11177	P11177	PDHB			Energy production and conversion	NONE	For nutritional supplementation, also for treating dietary shortage or imbalance		MYO1G_HUMAN	MYO1G HA2
1sg0_v	5	2.631	0.5263	-0.137709	2	2	0	0	0	1	Ribosyldihydronicotinamide dehydrogenase [quinone]	OXIDOREDUCTASE	NQO2_HUMAN	NQO2_HUMAN	NQO2			The enzyme apparently serves as a quinone reductase in connection with conjugation reactions of hydroquinones involved in detoxification pathways as well as in biosynthetic processes such as the vitamin K-dependent gamma-carboxylation of glutamate residue	NONE	NONE		DESPR_HUMAN	FBXW7-AS1 DEAR DEspR
1qh5_v	7	3.682	0.5261	2.20491	0	4	1	0	2	0	Hydroxyacylglutathione hydrolase, mitochondrial	NONE	Q16775	Q16775	HAGH			Involved in hydrolase activity	NONE	For nutritional supplementation, also for treating dietary shortage or imbalance		HACD1_HUMAN	HACD1 PTPLA
1rem_v	6	3.155	0.5258	1.1081	0	3	3	0	0	0	Lysozyme C	NONE	P61626	P61626	LYZ			Lysozymes have primarily a bacteriolytic function; those in tissues and body fluids are associated with the monocyte-macrophage system and enhance the activity of immunoagents.	NONE	NONE		ESPN_HUMAN	ESPN DFNB36 LP2654
1oyt_v	5	2.627	0.5254	-0.392467	3	1	0	1	0	0	Prothrombin	HYDROLASE	THRB_HUMAN	THRB_HUMAN	F2			Thrombin, which cleaves bonds after Arg and Lys, converts fibrinogen to fibrin and activates factors V, VII, VIII, XIII, and, in complex with thrombomodulin, protein C. Functions in blood homeostasis, inflammation and wound healing.	Defects in F2 are the cause of various forms of dysprothrombinemia [MIM:176930].;Genetic variations in F2 may be a cause of susceptibility to ischemic stroke [MIM:601367]; also known as cerebrovascular accident or cerebral infarction. A stroke is an acute neurologic event leading to death of neural tissue of the brain and resulting in loss of motor, sensory and/or cognitive function. Ischemic str…	Deep vein thrombosis;Thrombocytopenia;Cerebrovascular disease;Wound healing;Ebola virus infection;Bone injury;Cerebrovascular ischemia;Restenosis;Thrombosis;Diabetic foot ulcer;Ischemic heart disease;Marburg virus infection;Myocardial disease;Embolism and thrombosis;Myocardial infarction;Cartilage disease;Thromboembolism;Coronary artery disease;Hemophilia;Blood clotting disorder;Bleeding;Atrial f…		MYO9A_HUMAN	MYO9A MYR7
1kjl_v	7	3.653	0.5219	1.55133	0	3	4	0	0	0	Galectin-3	SUGAR BINDING PROTEIN	LEG3_HUMAN	LEG3_HUMAN	LGALS3			Galactose-specific lectin which binds IgE. May mediate with the alpha-3, beta-1 integrin the stimulation by CSPG4 of endothelial cells migration. Together with DMBT1, required for terminal differentiation of columnar epithelial cells during early embryoge	NONE	Colorectal tumor;Chronic lymphocytic leukemia;Cancer;Prostate tumor;Pancreas tumor;Metastasis;Multiple myeloma		VWC2L_HUMAN	VWC2L
2piw_v	5	2.603	0.5206	-0.410625	3	2	0	0	0	0	Androgen receptor	HORMONE RECEPTOR	ANDR_HUMAN	ANDR_HUMAN	AR			Steroid hormone receptors are ligand-activated transcription factors that regulate eukaryotic gene expression and affect cellular proliferation and differentiation in target tissues. Transcription factor activity is modulated by bound coactivator and core	Genetic variation in AR can be responsible of androgenetic alopecia (AGA) [MIM:109200].;Defects in AR are the cause of androgen insensibility syndrome (AIS) [MIM:300068]; previously known as testicular feminization syndrome (TFM). It can be complete (CAIS) when external genitalia are phenotypically female; or partial (PAIS) when external genitalia are substantively ambiguous or mild (MAIS) when e…	Hypoactive sexual desire disorder;Hepatitis B virus infection;Cardiac failure;Andrology;Hirsutism;Female sexual dysfunction;Psoriasis;Reperfusion injury;Plasmodium infection;Atherosclerosis;Prostate hyperplasia;Fatigue;Male sexual dysfunction;Autoimmune disease;Testosterone deficiency;Uterine fibroids;Metabolic disorder;Myalgia;Obesity;Gynecological disorder;Contraception;Cancer;Hypercholesterole…		SMIM1_HUMAN	SMIM1
2nsi_v	6	3.123	0.5204	0.959541	1	1	4	0	0	0	Nitric oxide synthase, inducible	OXIDOREDUCTASE	NOS2_HUMAN	NOS2_HUMAN	NOS2			Produces nitric oxide (NO) which is a messenger molecule with diverse functions throughout the body. In macrophages, NO mediates tumoricidal and bactericidal actions.	NONE	Asthma;Mucositis;Migraine;Neuropathic pain;Irritable bowel syndrome;Reperfusion injury;Inflammatory bowel disease;Inflammation;Chronic obstructive pulmonary disease;Gastric motility disorder;Uveitis;Insulin dependent diabetes;Multiple sclerosis;Rheumatoid arthritis;Sepsis;Osteoarthritis;Transplant rejection;Gingivitis;Allergic rhinitis		ZBT42_HUMAN	ZBTB42
1t9s_v	7	3.635	0.5193	1.73658	0	4	2	0	1	0	cGMP-specific 3,5-cyclic phosphodiesterase	HYDROLASE	PDE5A_HUMAN	PDE5A_HUMAN	PDE5A			Plays a role in signal transduction by regulating the intracellular concentration of cyclic nucleotides. This phosphodiesterase catalyzes the specific hydrolysis of cGMP to 5- GMP.	NONE	Anal fissure;Raynauds disease;Cardiac failure;Thrombosis;Diabetic complication;Prostate hyperplasia;Erectile dysfunction;Urinary tract disease;Female sexual dysfunction;Vascular disease;Viral infection;Cancer;Atherosclerosis;Pulmonary disease;Metabolic disorder;Hypertension;Cardiovascular disease;Pulmonary hypertension;Angina;Male sexual dysfunction		KDM4E_HUMAN	KDM4E KDM4DL
1vj5_v	5	2.596	0.5192	-0.650642	3	1	1	0	0	0	Epoxide hydrolase 2	HYDROLASE	HYES_HUMAN	HYES_HUMAN	EPHX2			Acts on epoxides (alkene oxides, oxiranes) and arene oxides. Plays a role in xenobiotic metabolism by degrading potentially toxic epoxides. Also determines steady-state levels of physiological mediators. Has low phosphatase activity.	NONE	NONE		IQIP1_HUMAN	IQCJ-SCHIP1
1n6i_v	6	3.107	0.5178	0.874399	0	2	4	0	0	0	Ras-related protein Rab-5A	PROTEIN TRANSPORT	RAB5A_HUMAN	RAB5A_HUMAN	RAB5A			Required for the fusion of plasma membranes and early endosomes.	NONE	NONE		TARM1_HUMAN	TARM1
3blr_v	5	2.587	0.5173	-0.0365391	2	2	0	1	0	0	Cyclin-T1	TRANSCRIPTION	CCNT1_HUMAN	CCNT1_HUMAN	CCNT1			Regulatory subunit of the cyclin-dependent kinase pair (CDK9/cyclin-T1) complex, also called positive transcription elongation factor B (P-TEFb), which is proposed to facilitate the transition from abortive to productive elongation by phosphorylating the	NONE	NONE		KCJ18_HUMAN	KCNJ18
1iri_v	7	3.589	0.5128	0.603944	0	6	1	0	0	0	Glucose-6-phosphate isomerase	ISOMERASE	G6PI_HUMAN	G6PI_HUMAN	GPI			Neurotrophic factor for spinal and sensory neurons.	Defects in GPI are a cause of hereditary nonspherocytic hemolytic anemia (HA) [MIM:172400]. Severe GPI deficiency can be associated with hydrops fetalis, immediate neonatal death and neurological impairment.	NONE		GPHRA_HUMAN	GPR89A GPHRA GPR89 SH120 CGI-13 UNQ192/PRO218
1mlw_v	7	3.56	0.5085	1.0875	1	4	2	0	0	0	Tryptophan 5-hydroxylase 1	OXIDOREDUCTASE	TPH1_HUMAN	TPH1_HUMAN	TPH1			NONE	NONE	NONE		WASH3_HUMAN	WASH3P FAM39DP
2g1y_v	4	2.03	0.5075	-1.0246	2	1	1	0	0	0	Renin	HYDROLASE	RENI_HUMAN	RENI_HUMAN	REN			Renin is a highly specific endopeptidase, whose only known function is to generate angiotensin I from angiotensinogen in the plasma, initiating a cascade of reactions that produce an elevation of blood pressure and increased sodium retention by the kidney	Defects in REN are a cause of renal tubular dysgenesis (RTD) [MIM:267430]. RTD is an autosomal recessive severe disorder of renal tubular development characterized by persistent fetal anuria and perinatal death, probably due to pulmonary hypoplasia from early-onset oligohydramnios (the Potter phenotype).	Glaucoma;Renal disease;Cardiac failure;Atherosclerosis;HIV infection;Hypertension;Cardiovascular disease;Ocular hypertension;Renal failure		PATL2_HUMAN	PATL2
1x6v_v	7	3.519	0.5027	0.967002	0	5	1	0	1	0	Bifunctional 3-phosphoadenosine 5-phosphosulfate synthetase 1	NONE	O43252	O43252	PAPSS1			Involved in ATP binding	NONE	NONE		MCRI1_HUMAN	MCRIP1 FAM195B GRAN2
1z57_v	7	3.492	0.4989	1.52087	0	5	1	1	0	0	Dual specificity protein kinase CLK1	TRANSFERASE	CLK1_HUMAN	CLK1_HUMAN	CLK1			Phosphorylates serine- and arginine-rich (SR) proteins of the spliceosomal complex may be a constituent of a network of regulatory mechanisms that enable SR proteins to control RNA splicing. Phosphorylates serines, threonines and tyrosines (By similarity)	NONE	Toxicity;Metabolic disorder;Neurodegenerative disease;Cancer;Cardiovascular disease		KBTBD_HUMAN	KBTBD13
1nav_v	7	3.489	0.4985	0.640843	4	2	1	0	0	0	Thyroid hormone receptor alpha	NONE	P10827	P10827	THRA			Involved in transcription factor activity	NONE	Used as replacement or supplemental therapy in patients with hypothyroidism of any etiology, except transient hypothyrodism during the recovery phase of subacute thyroiditis.		AK1BF_HUMAN	AKR1B15
1xbc_v	5	2.49	0.498	-0.846436	3	1	1	0	0	0	Tyrosine-protein kinase SYK	TRANSFERASE	KSYK_HUMAN	KSYK_HUMAN	SYK			Positive effector of BCR-stimulated responses. Couples the B-cell antigen receptor (BCR) to the mobilization of calcium ion either through a phosphoinositide 3-kinase-dependent pathway, when not phosphorylated on tyrosines of the linker region, or through	NONE	Systemic lupus erythematosus;Asthma;Rheumatoid arthritis;Allergy;Allergic rhinitis;Inflammation;Thrombocytopenic purpura;Acute myelogenous leukemia;Lymphoma		KLRF2_HUMAN	KLRF2
1nmx_v	7	3.48	0.4971	1.28041	1	4	1	0	1	0	Thymidylate kinase	TRANSFERASE	KTHY_HUMAN	KTHY_HUMAN	DTYMK			Catalyzes the conversion of dTMP to dTDP.	NONE	NONE		MCIN_HUMAN	MCIDAS IDAS MCI MCIN
1bj4_v	6	2.98	0.4967	0.394428	2	4	0	0	0	0	Serine hydroxymethyltransferase, cytosolic	TRANSFERASE	GLYC_HUMAN	GLYC_HUMAN	SHMT1			Interconversion of serine and glycine.	NONE	NONE		STMP1_HUMAN	STMP1 C7orf73
3cqw_v	5	2.483	0.4966	-0.267665	1	2	2	0	0	0	RAC-alpha serine/threonine-protein kinase	TRANSFERASE	AKT1_HUMAN	AKT1_HUMAN	AKT1			General protein kinase capable of phosphorylating several known proteins. Phosphorylates TBC1D4. Signals downstream of phosphatidylinositol 3-kinase (PI(3)K) to mediate the effects of various growth factors such as platelet-derived growth factor (PDGF), e	NONE	Cancer		SO1BT_HUMAN	SLCO1B3-SLCO1B7
1pkg_v	7	3.451	0.493	1.33744	0	2	3	0	2	0	Mast/stem cell growth factor receptor	TRANSFERASE ACTIVATOR	KIT_HUMAN	KIT_HUMAN	KIT			This is the receptor for stem cell factor (mast cell growth factor). It has a tyrosine-protein kinase activity. Binding of the ligands leads to the autophosphorylation of KIT and its association with substrates such as phosphatidylinositol 3-kinase (Pi3K)	Defects in KIT are a cause of piebaldism [MIM:172800]. Piebaldism is an autosomal dominant genetic developmental abnormality of pigmentation characterized by congenital patches of white skin and hair that lack melanocytes.;Defects in KIT are a cause of gastrointestinal stromal tumor (GIST) [MIM:606764].;Defects in KIT have been associated with testicular tumors [MIM:273300]. It includes germ cell…	Pancreas tumor;Ovary tumor;Cancer;Mastocytosis;Gastrointestinal tumor		SUMO5_HUMAN	SUMO1P1 SUMO5 UBL2 UBL6
1qpd_v	6	2.954	0.4924	-0.182917	4	1	1	0	0	0	Proto-oncogene tyrosine-protein kinase LCK	TRANSFERASE	LCK_HUMAN	LCK_HUMAN	LCK			Tyrosine kinase that plays an essential role for the selection and maturation of developing T-cell in the thymus and in mature T-cell function. Is constitutively associated with the cytoplasmic portions of the CD4 and CD8 surface receptors and plays a key	A chromosomal aberration involving LCK is found in leukemias. Translocation t(1;7)(p34;q34) with TCRB.	Psoriasis;Cancer;Rheumatoid arthritis;Cardiac failure;Atherosclerosis;Delayed hypersensitivity;Transplant rejection;Inflammation;Multiple sclerosis;Autoimmune disease		TM250_HUMAN	TMEM250 C9orf69
1snu_v	5	2.461	0.4922	-0.782397	3	1	1	0	0	0	Tyrosine-protein kinase ITK/TSK	NONE	Q08881	Q08881	ITK			Involved in protein kinase activity	NONE	NONE		TGR3L_HUMAN	TGFBR3L
1g1r_v	6	2.951	0.4919	0.80375	0	3	3	0	0	0	P-selectin	IMMUNE SYSTEM, MEMBRANE PROTEIN	LYAM3_HUMAN	LYAM3_HUMAN	SELP			Ca(2+)-dependent receptor for myeloid cells that binds to carbohydrates on neutrophils and monocytes. Mediates the interaction of activated endothelial cells or platelets with leukocytes. The ligand recognized is sialyl-Lewis X. Mediates rapid rolling of	Defects in SELP may be a cause of susceptibility to ischemic stroke [MIM:601367]; also known as cerebrovascular accident or cerebral infarction. A stroke is an acute neurologic event leading to death of neural tissue of the brain and resulting in loss of motor, sensory and/or cognitive function. Ischemic strokes, resulting from vascular occlusion, is considered to be a highly complex disease cons…	Sickle cell anemia;Inflammation;Transplant rejection;Myocardial infarction;Restenosis;Thrombosis		SIM22_HUMAN	SMIM22 CASIMO1
1gzr_v	6	2.946	0.4909	0.116836	3	2	0	1	0	0	Insulin-like growth factor IA	NONE	P01343	P01343	IGF1			NONE	NONE	NONE		IFNL4_HUMAN	IFNL4
1r0p_v	6	2.943	0.4905	-0.286901	4	2	0	0	0	0	Hepatocyte growth factor receptor	TRANSFERASE	MET_HUMAN	MET_HUMAN	MET			Receptor for hepatocyte growth factor and scatter factor. Has a tyrosine-protein kinase activity. Functions in cell proliferation, scattering, morphogenesis and survival.	Activation of MET after rearrangement with the TPR gene produces an oncogenic protein.;Defects in MET may be associated with gastric cancer.;Defects in MET are a cause of hepatocellular carcinoma (HCC) [MIM:114550].;Defects in MET are a cause of hereditary papillary renal carcinoma (HPRC) [MIM:605074]; also known as papillary renal cell carcinoma 2 (RCCP2). HPRC is a form of inherited kidney canc…	Alopecia, drug-induced;Mucositis;Cancer;Glioma;Metastasis;Renal cell carcinoma;Head and neck tumor;Brain tumor;Pancreas tumor;Solid tumor;Stomach tumor		MIDUO_HUMAN	MIEF1 AltMiD51 AltMIEF1
1hmp_v	9	4.408	0.4898	2.42336	0	6	3	0	0	0	Hypoxanthine-guanine phosphoribosyltransferase	NONE	P00492	P00492	HPRT1			Nucleotide transport and metabolism	NONE	For remission induction and remission consolidation treatment of acute nonlymphocytic leukemias.		DCDC1_HUMAN	DCDC1 DCDC5 KIAA1493
1hlc_v	6	2.934	0.489	0.333532	0	3	3	0	0	0	Galectin-2	LECTIN	LEG2_HUMAN	LEG2_HUMAN	LGALS2			This protein binds beta-galactoside. Its physiological function is not yet known.	NONE	NONE		DNS2A_HUMAN	DNASE2 DNASE2A DNL2
1e2s_v	6	2.909	0.4848	0.252853	1	2	2	0	1	0	Arylsulfatase A	HYDROLASE	ARSA_HUMAN	ARSA_HUMAN	ARSA			Hydrolyzes cerebroside sulfate.	Defects in ARSA are a cause of metachromatic leukodystrophy (MLD) [MIM:250100]. MLD is a disease characterized by intralysosomal storage of cerebroside-3-sulfate, as well as in the myelin membranes. Whereas storage occurs in many cells, the disease almost exclusively affects oligodendrocytes. Patients suffer from a progressive demyelination, which causes a variety of neurological symptoms, includ…	Metachromatic leukodystrophy		ADAS_HUMAN	AGPS AAG5
1uej_v	6	2.908	0.4847	0.192022	1	3	2	0	0	0	Uridine-cytidine kinase 2	NONE	Q9BZX2	Q9BZX2	UCK2			Nucleotide transport and metabolism	NONE	NONE		UBXN8_HUMAN	UBXN8 D8S2298E REP8 UBXD6
3g3m_v	6	2.901	0.4835	0.276703	0	3	2	0	1	0	Uridine 5-monophosphate synthase	NONE	P11172	P11172	UMPS			cytoplasm, cytosol, nucleus, orotate phosphoribosyltransferase activity, orotidine-5'-phosphate decarboxylase activity, pyrimidine nucleoside biosynthetic process, UMP biosynthetic process	NONE	NONE		KIF2A_HUMAN	KIF2A KIF2 KNS2
2uvy_v	5	2.417	0.4835	-0.436346	1	2	1	1	0	0	cAMP-dependent protein kinase catalytic subunit alpha	NONE	P00517	P00517	PRKACA			Involved in protein serine/threonine kinase activity	NONE	NONE		SGK1_HUMAN	SGK1 SGK
1elv_v	6	2.893	0.4822	0.0558555	0	3	1	1	1	0	Complement C1s subcomponent	HYDROLASE	C1S_HUMAN	C1S_HUMAN	C1S			C1s B chain is a serine protease that combines with C1q and C1s to form C1, the first component of the classical pathway of the complement system. C1r activates C1s so that it can, in turn, activate C2 and C4.	Defects in C1S are the cause of selective C1s deficiency [MIM:120580]; that is associated with early onset multiple autoimmune diseases.	Reperfusion injury;Capillary leak syndrome;Angioedema;Cardiovascular disease;Myocardial infarction;Transplant rejection;Hereditary angioedema;Ischemia;Inflammation		KITM_HUMAN	TK2
1ore_v	7	3.372	0.4816	0.842318	0	4	3	0	0	0	Adenine phosphoribosyltransferase	NONE	P07741	P07741	APRT			Nucleotide transport and metabolism	NONE	For nutritional supplementation, also for treating dietary shortage or imbalance		FZD9_HUMAN	FZD9 FZD3
1p4r_v	9	4.333	0.4814	2.32832	0	7	1	0	1	0	Bifunctional purine biosynthesis protein PURH	TRANSFERASE, HYDROLASE	PUR9_HUMAN	PUR9_HUMAN	ATIC			NONE	Defects in ATIC are the cause of AICA-ribosuria [MIM:608688]; also known as AICA-ribosiduria. AICA-ribosuria is a neurologically devastating inborn error of purine biosynthesis. AICA-ribosuria patients excrete massive amounts of AICA-riboside in the urine and accumulate AICA-ribotide and its derivatives in erythrocytes and fibroblasts. AICA-ribosuria causes profound mental retardation, epilepsy, …	NONE		DX39A_HUMAN	DDX39A DDX39
1uw5_v	7	3.359	0.4799	1.45849	2	4	0	0	1	0	Phosphatidylinositol transfer protein alpha isoform	NONE	Q00169	Q00169	PITPNA			Involved in phosphatidylcholine transmembrane transporter activity	NONE	NONE		PDLI1_HUMAN	PDLIM1 CLIM1 CLP36
1w7n_v	6	2.879	0.4799	-0.19538	1	2	1	1	1	0	Kynurenine--oxoglutarate transaminase 1	TRANSFERASE	KAT1_HUMAN	KAT1_HUMAN	KYAT1			Catalyzes the irreversible transamination of the L- tryptophan metabolite L-kynurenine to form kynurenic acid (KA). Metabolizes the cysteine conjugates of certain halogenated alkenes and alkanes to form reactive metabolites. Catalyzes the beta- eliminatio	NONE	NONE		BACH_HUMAN	ACOT7 BACH
1ny3_v	6	2.878	0.4796	0.0831694	0	2	2	0	2	0	MAP kinase-activated protein kinase 2	NONE	P49137	P49137	MAPKAPK2			Involved in protein kinase activity	NONE	NONE		GPR25_HUMAN	GPR25
1lzj_v	6	2.873	0.4788	0.414926	2	2	2	0	0	0	B transferase	NONE	Q9NY01	Q9NY01	ABO			Involved in transferase activity, transferring hexosyl groups	NONE	NONE		MYO1C_HUMAN	MYO1C
1nd5_v	6	2.865	0.4775	-0.449319	2	2	0	1	1	0	Prostatic acid phosphatase	HYDROLASE	PPAP_HUMAN	PPAP_HUMAN	ACP3			NONE	NONE	Prostate tumor		MYO1F_HUMAN	MYO1F
1m4b_v	6	2.857	0.4762	0.185031	1	2	2	1	0	0	Interleukin-2	CYTOKINE	IL2_HUMAN	IL2_HUMAN	IL2			Produced by T-cells in response to antigenic or mitogenic stimulation, this protein is required for T-cell proliferation and other activities crucial to regulation of the immune response. Can stimulate B-cells, monocytes, lymphokine- activated killer cell	A chromosomal aberration involving IL2 is found in a form of T-cell acute lymphoblastic leukemia (T-ALL). Translocation t(4;16)(q26;p13) with involves TNFRSF17.	Cancer		SNP23_HUMAN	SNAP23
1kv3_v	5	2.376	0.4752	-0.272977	0	2	1	0	1	1	Protein-glutamine gamma-glutamyltransferase 2	TRANSFERASE	TGM2_HUMAN	TGM2_HUMAN	TGM2			Catalyzes the cross-linking of proteins and the conjugation of polyamines to proteins.	Defects in TGM2 are involved in early-onset diabetes type 2.	NONE		HAX1_HUMAN	HAX1 HS1BP1
1hti_v	6	2.849	0.4749	-0.306242	1	3	0	0	2	0	Triosephosphate isomerase	ISOMERASE(INTRAMOLECULAR	TPIS_HUMAN	TPIS_HUMAN	TPI1			NONE	Defects in TPI1 are the cause of triosephosphate isomerase deficiency (TPI deficiency) [MIM:190450]. TPI deficiency is an autosomal recessive disorder. It is the most severe clinical disorder of glycolysis. It is associated with neonatal jaundice, chronic hemolytic anemia, progressive neuromuscular dysfunction, cardiomyopathy and increased susceptibility to infection.	NONE		EYA2_HUMAN	EYA2 EAB1
1og5_v	6	2.817	0.4696	-0.238259	3	3	0	0	0	0	Cytochrome P450 2C9	ELECTRON TRANSPORT	CP2C9_HUMAN	CP2C9_HUMAN	CYP2C9			Cytochromes P450 are a group of heme-thiolate monooxygenases. In liver microsomes, this enzyme is involved in an NADPH-dependent electron transport pathway. It oxidizes a variety of structurally unrelated compounds, including steroids, fatty acids, and xe	NONE	NONE		PLM_HUMAN	FXYD1 PLM
1dgf_v	6	2.812	0.4686	0.0373452	0	1	3	0	2	0	Catalase	OXIDOREDUCTASE	CATA_HUMAN	CATA_HUMAN	CAT			Occurs in almost all aerobically respiring organisms and serves to protect cells from the toxic effects of hydrogen peroxide. Promotes growth of cells including T-cells, B-cells, myeloid leukemia cells, melanoma cells, mastocytoma cells and normal and tra	Defects in CAT are the cause of acatalasia [MIM:115500]; also known as acatalasemia. This disease is characterized by absence of catalase activity in red cells and is often associated with ulcerating oral lesions.	Radiation sickness;Renal disease;Skin burns;Neurological disease;Neurodegenerative disease;Respiratory distress syndrome;Dermatological disease;Anemia;Cardiovascular disease		AIP_HUMAN	AIP XAP2
1kpf_v	9	4.216	0.4685	1.58298	0	7	2	0	0	0	Histidine triad nucleotide-binding protein 1	PROTEIN KINASE INHIBITOR	HINT1_HUMAN	HINT1_HUMAN	HINT1			Hydrolyzes adenosine 5-monophosphoramidate substrates such as AMP-morpholidate, AMP-N-alanine methyl ester, AMP-alpha- acetyl lysine methyl ester and AMP-NH2 (By similarity).	NONE	NONE		CCL24_HUMAN	CCL24 MPIF2 SCYA24
1h1b_v	6	2.802	0.4669	-0.249036	3	3	0	0	0	0	Leukocyte elastase	HYDROLASE(SERINE PROTEASE)	ELNE_HUMAN	ELNE_HUMAN	ELANE			Modifies the functions of natural killer cells, monocytes and granulocytes. Inhibits C5a-dependent neutrophil enzyme release and chemotaxis.	Defects in ELA2 are a cause of cyclic haematopoiesis (CH) [MIM:162800]; also known as cyclic neutropenia. CH is an autosomal dominant disease in which blood-cell production from the bone marrow oscillates with 21-day periodicity. Circulating neutrophils vary between almost normal numbers and zero. During intervals of neutropenia, affected individuals are at risk for opportunistic infection. Monoc…	Blood clotting disorder;Chronic bronchitis;Lung injury;Cerebrovascular ischemia;Emphysema;Respiratory disease;Cystic fibrosis;Chronic obstructive pulmonary disease;Myocardial infarction;Lung inflammation;Pulmonary fibrosis;Psoriasis;Pancreatitis;Bronchitis;Rheumatoid arthritis;Arthritis;Pulmonary disease;Lung tumor;Respiratory distress syndrome;Transplant rejection;Pulmonary hypertension;Pneumoni…		GTPB1_HUMAN	GTPBP1
1q20_v	9	4.201	0.4668	2.25581	0	7	0	0	2	0	Sulfotransferase family cytosolic 2B member 1	NONE	O00204	O00204	SULT2B1			Involved in sulfotransferase activity	NONE	NONE		KCNK1_HUMAN	KCNK1 HOHO1 KCNO1 TWIK1
2b7a_v	7	3.264	0.4662	0.352197	3	2	2	0	0	0	Tyrosine-protein kinase JAK2	TRANSFERASE	JAK2_HUMAN	JAK2_HUMAN	JAK2			Plays a role in leptin signaling and control of body weight (By similarity). Tyrosine kinase of the non-receptor type, involved in interleukin-3 and probably interleukin-23 signal transduction.	Chromosomal aberrations involving JAK2 are found in both chronic and acute forms of eosinophilic, lymphoblastic and myeloid leukemia. Translocation t(8;9)(p22;p24) with PCM1 links the protein kinase domain of JAK2 to the major portion of PCM1. Translocation t(9;12)(p24;p13) with ETV6.;Defects in JAK2 are a cause of susceptibility to Budd- Chiari syndrome [MIM:600880]. Budd-Chiari syndrome is a sp…	Psoriasis;Cancer;Rheumatoid arthritis;Pulmonary hypertension;Myeloid leukemia;Inflammation;Prostate tumor;Pancreas tumor;Myeloproliferative disorder;Solid tumor;Myelofibrosis;Hematological neoplasm;Cardiovascular disease		LEG9_HUMAN	LGALS9
1i3m_v	5	2.33	0.4661	-0.544094	0	2	1	0	1	1	UDP-glucose 4-epimerase	ISOMERASE	GALE_HUMAN	GALE_HUMAN	GALE			Catalyzes two distinct but analogous reactions: the epimerization of UDP-glucose to UDP-galactose and the epimerization of UDP-N-acetylglucosamine to UDP-N- acetylgalactosamine.	Defects in GALE are the cause of epimerase-deficiency galactosemia (EDG) [MIM:230350]; also known as galactosemia type 3. Clinical features include early-onset cataracts, liver damage, deafness and mental retardation. There are two clinically distinct forms of EDG. (1) A benign, or peripheral form with no detectable GALE activity in red blood cells and characterized by mild symptoms. Some patient…	NONE		STXB3_HUMAN	STXBP3
1ma0_v	6	2.79	0.465	-0.780803	4	1	0	0	1	0	Alcohol dehydrogenase class-3	OXIDOREDUCTASE	ADHX_HUMAN	ADHX_HUMAN	ADH5			Class-III ADH is remarkably ineffective in oxidizing ethanol, but it readily catalyzes the oxidation of long-chain primary alcohols and the oxidation of S-(hydroxymethyl) glutathione.	NONE	NONE		MASP2_HUMAN	MASP2
1yvl_v	8	3.708	0.4635	2.12747	1	4	2	1	0	0	Signal transducer and activator of transcription 1-alpha/beta	SIGNALING PROTEIN	STAT1_HUMAN	STAT1_HUMAN	STAT1			Signal transducer and activator of transcription that mediates signaling by interferons (IFNs). Following type I IFN (IFN-alpha and IFN-beta) binding to cell surface receptors, Jak kinases (TYK2 and JAK1) are activated, leading to tyrosine phosphorylation	Defects in STAT1 are the cause of STAT1 deficiency [MIM:600555]. Patients generally suffer from mycobacterial or viral diseases. In the case of complete deficiency, patients can die of viral disease.;Defects in STAT1 are a cause of mendelian susceptibility to mycobacterial disease (MSMD) [MIM:209950]; also known as familial disseminated atypical mycobacterial infection. This rare condition confer…	Respiratory disease;Asthma		AP4M1_HUMAN	AP4M1 MUARP2
1ljr_v	7	3.225	0.4607	0.608765	1	3	1	1	1	0	Glutathione S-transferase theta-2	TRANSFERASE	GSTT2_HUMAN	GSTT2_HUMAN	GSTT2B			Conjugation of reduced glutathione to a wide number of exogenous and endogenous hydrophobic electrophiles. Has a sulfatase activity.	NONE	NONE		ARVC_HUMAN	ARVCF
1wda_v	6	2.756	0.4594	-0.369271	2	2	1	1	0	0	Protein-arginine deiminase type-4	HYDROLASE	PADI4_HUMAN	PADI4_HUMAN	PADI4			Catalyzes the citrullination/deimination of arginine residues of proteins. Citrullinates histone H3 at Arg-8 and/or Arg-17 and histone H4 at Arg-3, which prevents their methylation by CARM1 and HRMT1L2/PRMT1 and represses transcription. Citrullinate	PADI4 is thought to be a rheumatoid arthritis susceptibility locus [MIM:180300]. Could have an important role in the pathogenesis of rheumatoid arthritis by increasing citrullination of proteins in rheumatoid arthritis synovial tissues, leading, in a cytokine-rich milieu, to a break in tolerance to citrullinated peptides processed and presented in the appropriate HLA context.	NONE		RB27B_HUMAN	RAB27B
1jcn_v	7	3.214	0.4591	0.352399	0	5	1	0	1	0	Inosine-5-monophosphate dehydrogenase 1	OXIDOREDUCTASE	IMDH1_HUMAN	IMDH1_HUMAN	IMPDH1			Rate limiting enzyme in the de novo synthesis of guanine nucleotides and therefore is involved in the regulation of cell growth. It may also have a role in the development of malignancy and the growth progression of some tumors.	Defects in IMPDH1 are the cause of retinitis pigmentosa type 10 (RP10) [MIM:180105]. RP leads to degeneration of retinal photoreceptor cells. Patients typically have night vision blindness and loss of midperipheral visual field. As their condition progresses, they lose their far peripheral visual field and eventually central vision as well. RP10 inheritance is autosomal dominant.	NONE		HRK_HUMAN	HRK BID3
1xjd_v	7	3.212	0.4589	0.285328	4	1	1	1	0	0	Protein kinase C theta type	TRANSFERASE	KPCT_HUMAN	KPCT_HUMAN	PRKCQ			This is a calcium-independent, phospholipid-dependent, serine- and threonine-specific enzyme. Essential for T-cell receptor (TCR)-mediated T-cell activation, but is dispensable during TCR-dependent thymocyte development. Links the TCR signaling complex to;PKC is activated by diacylglycerol which in turn phosphorylates a range of cellular proteins. PKC also serves as the receptor for phorbol ester…	NONE	Inflammation		AP3B1_HUMAN	AP3B1 ADTB3A
1liw_v	8	3.669	0.4587	0.877801	0	5	1	0	2	0	Pyruvate kinase isozymes R/L	TRANSFERASE	KPYR_HUMAN	KPYR_HUMAN	PKLR			NONE	Defects in PKLR are the cause of pyruvate kinase hyperactivity [MIM:102900]; also known as high red cell ATP syndrome. This autosomal dominant phenotype is characterized by increase of red blood cell ATP.;Defects in PKLR are a cause of chronic nonspherocytic hemolytic anemia (CNSHA) [MIM:266200]; also called hereditary nonspherocytic hemolytic anemia (HNSHA).	NONE		ST2B1_HUMAN	SULT2B1 HSST2
1i7g_v	6	2.75	0.4583	-0.57991	4	2	0	0	0	0	Peroxisome proliferator-activated receptor alpha	TRANSCRIPTION	PPARA_HUMAN	PPARA_HUMAN	PPARA			Receptor that binds peroxisome proliferators such as hypolipidemic drugs and fatty acids. Once activated by a ligand, the receptor binds to a promoter element in the gene for acyl-CoA oxidase and activates its transcription. It therefore controls the pero	NONE	Syndrome X;Lipid metabolism disorder;Non-insulin dependent diabetes;Atherosclerosis;Hypertriglyceridemia;Hyperlipidemia;Cardiovascular disease;Congestive heart failure;Diabetes mellitus;Obesity;Inflammation		TLR4_HUMAN	TLR4
1yvj_v	6	2.746	0.4576	-0.657729	4	1	1	0	0	0	Tyrosine-protein kinase JAK3	TRANSFERASE	JAK3_HUMAN	JAK3_HUMAN	JAK3			Tyrosine kinase of the non-receptor type, involved in the interleukin-2 and interleukin-4 signaling pathway. Phosphorylates STAT6, IRS1, IRS2 and PI3K.	Defects in JAK3 are a cause of severe combined immunodeficiency autosomal recessive T-cell-negative/B-cell- positive/NK-cell-negative (T(-)B(+)NK(-)SCID) [MIM:600802]. SCID refers to a genetically and clinically heterogeneous group of rare congenital disorders characterized by impairment of both humoral and cell-mediated immunity, leukopenia, and low or absent antibody levels. Patients with SCID …	Psoriasis;Transplant rejection;Rheumatoid arthritis;Respiratory tract inflammation;Autoimmune disease		RHOD_HUMAN	RHOD ARHD
1jbq_v	7	3.189	0.4556	0.084826	2	4	0	0	1	0	Cystathionine beta-synthase	NONE	P35520	P35520	CBS			Amino acid transport and metabolism	NONE	For nutritional supplementation and for treating dietary shortage or imbalance.		APBB1_HUMAN	APBB1 FE65 RIR
1i44_v	8	3.623	0.4528	0.234296	0	4	2	0	2	0	Insulin receptor	TRANSFERASE	INSR_HUMAN	INSR_HUMAN	INSR			This receptor binds insulin and has a tyrosine-protein kinase activity. Isoform Short has a higher affinity for insulin. Mediates the metabolic functions of insulin. Binding to insulin stimulates association of the receptor with downstream mediators inclu	Defects in INSR are the cause of insulin resistance (Ins resistance) [MIM:125853].;Defects in INSR are the cause of Rabson-Mendenhall syndrome [MIM:262190]; also known as Mendenhall syndrome. It is a severe insulin resistance syndrome characterized by insulin- resistant diabetes mellitus with pineal hyperplasia and somatic abnormalities. Typical features include coarse, senile-appearing facies, d…	Insulin dependent diabetes;Cancer;Non-insulin dependent diabetes;Infection;Parkinsons disease;Hypertension;Diabetes mellitus;Hyperinsulinemia		LEG8_HUMAN	LGALS8
1s3x_v	7	3.167	0.4524	0.364795	0	4	1	0	2	0	Heat shock 70 kDa protein 1	NONE	P08107			P08107	HSPA1A	Posttranslational modification, protein turnover, chaperones	NONE	NONE		NDUS8_HUMAN	NDUFS8
1men_v	8	3.619	0.4523	1.05961	0	3	4	0	1	0	Trifunctional purine biosynthetic protein adenosine-3	TRANSFERASE	PUR2_HUMAN	PUR2_HUMAN	GART	P08107	HSPA1B	NONE	NONE	Head and neck tumor;Carcinoma;Melanoma;Cancer;Sarcoma;Non-small-cell lung cancer;Breast tumor		HYAS3_HUMAN	HAS3
1sl4_v	8	3.618	0.4522	2.41858	0	5	3	0	0	0	CD209 antigen	SUGAR BINDING PROTEIN	CD209_HUMAN	CD209_HUMAN	CD209			Pathogen-recognition receptor expressed on the surface of immature dendritic cells (DCs) and involved in initiation of primary immune response. Thought to mediate the endocytosis of pathogens which are subsequently degraded in lysosomal compartments. The ;On DCs it is a high affinity receptor for ICAM2 and ICAM3 by binding to mannose-like carbohydrates. May act as a DC rolling receptor that media…	NONE	NONE		TR10A_HUMAN	TNFRSF10A APO2 DR4 TRAILR1
1z6t_v	11	4.969	0.4518	2.37798	0	10	0	0	1	0	Apoptotic protease-activating factor 1	APOPTOSIS	APAF_HUMAN	APAF_HUMAN	APAF1			Oligomeric Apaf-1 mediates the cytochrome c-dependent autocatalytic activation of pro-caspase-9 (Apaf-3), leading to the activation of caspase-3 and apoptosis. This activation requires ATP. Isoform 6 is less effective in inducing apoptosis.	NONE	NONE		IKBE_HUMAN	NFKBIE IKBE
1gkd_v	7	3.14	0.4486	0.37059	1	4	2	0	0	0	Matrix metalloproteinase-9	HYDROLASE	MMP9_HUMAN	MMP9_HUMAN	MMP9			May play an essential role in local proteolysis of the extracellular matrix and in leukocyte migration. Could play a role in bone osteoclastic resorption. Cleaves KiSS1 at a Gly-	#NAME?	Defects in MMP9 may be a cause of susceptibility to lumbar disk herniation (LDH) [MIM:603932]. LDH is the predominant cause of low-back pain and unilateral leg pain.	NONE	GRM8_HUMAN	GRM8 GPRC1H MGLUR8
1ekv_v	8	3.588	0.4485	1.15524	2	3	2	0	1	0	Branched-chain-amino-acid aminotransferase, mitochondrial	NONE	O15382	O15382	BCAT2			Amino acid transport and metabolism	NONE	For nutritional supplementation and for treating dietary shortage or imbalance.		PSD11_HUMAN	PSMD11
1wuu_v	5	2.238	0.4476	-0.750288	0	2	3	0	0	0	Galactokinase	TRANSFERASE	GALK1_HUMAN	GALK1_HUMAN	GALK1			Major enzyme for galactose metabolism.	Defects in GALK1 are the cause of galactosemia II [MIM:230200]. It is an autosomal recessive deficiency characterized by congenital cataracts during infancy and presenile cataracts in the adult population. The cataracts are secondary to accumulation of galactitol in the lenses.	NONE		PSD12_HUMAN	PSMD12
1tw6_v	6	2.675	0.4459	0.117135	1	2	2	1	0	0	Baculoviral IAP repeat-containing protein 7	INHIBITOR/APOPTOSIS	BIRC7_HUMAN	BIRC7_HUMAN	BIRC7			Protects against apoptosis induced by TNF or by chemical agents such as adriamycin, etoposide or staurosporine. Suppression of apoptosis is mediated by activation of MAPK8/JNK1, and possibly also of MAPK9/JNK2. This activation depends on TAB1 and NR2C2/TA	NONE	NONE		PSMD9_HUMAN	PSMD9
1a4r_v	8	3.566	0.4457	0.971609	0	5	2	0	1	0	Cell division control protein 42 homolog	HYDROLASE	CDC42_HUMAN	CDC42_HUMAN	CDC42			Plasma membrane-associated small GTPase which cycles between an active GTP-bound and an inactive GDP-bound state. In active state binds to a variety of effector proteins to regulate cellular responses. Involved in epithelial cell polarization processes. C	NONE	NONE		RN103_HUMAN	RNF103 ZFP103
1dmt_v	8	3.558	0.4448	1.62984	3	1	3	0	1	0	Neprilysin	HYDROLASE	NEP_HUMAN	NEP_HUMAN	MME			Thermolysin-like specificity, but is almost confined on acting on polypeptides of up to 30 amino acids. Biologically important in the destruction of opioid peptides such as Met- and Leu-enkephalins by cleavage of a Gly-Phe bond. Involved in the degradatio	Important cell surface marker in the diagnostic of human acute lymphocytic leukemia.	Hypertension;Neuropathic pain;Renovascular hypertension;Congestive heart failure		BMR1B_HUMAN	BMPR1B
1xo2_v	5	2.218	0.4436	-1.05506	2	3	0	0	0	0	Cell division protein kinase 6	CELL CYCLE/TRANSFERASE	CDK6_HUMAN	CDK6_HUMAN	CDK6			Probably involved in the control of the cell cycle. Interacts with D-type G1 cyclins.	NONE	NONE		SIRB1_HUMAN	SIRPB1
1gzu_v	7	3.086	0.4409	0.258059	1	4	1	0	1	0	Nicotinamide mononucleotide adenylyltransferase 1	NONE	Q9HAN9	Q9HAN9	NMNAT1			Coenzyme transport and metabolism	NONE	NONE		ATOX1_HUMAN	ATOX1 HAH1
3elj_v	5	2.202	0.4404	-0.77151	1	2	2	0	0	0	Mitogen-activated protein kinase 8	NONE	P45983	P45983	MAPK8			Serine/threonine-protein kinase involved in various processes such as cell proliferation, differentiation, migration, transformation and programmed cell death. Extracellular stimuli such as proinflammatory cytokines or physical stress stimulate the stress-activated protein kinase/c-Jun N-terminal kinase (SAP/JNK) signaling pathway. In this cascade, two dual specificity kinases MAP2K4/MKK4 and MAP…	NONE	NONE		AGRP_HUMAN	AGRP AGRT ART
3clx_v	7	3.081	0.4401	0.756428	2	2	1	1	0	1	Baculoviral IAP repeat-containing protein 4	NONE	P98170	P98170	XIAP			Involved in caspase inhibition and apoptosis suppression	NONE	NONE		PAR3_HUMAN	F2RL2 PAR3
1lf5_v	8	3.51	0.4387	1.1042	0	4	4	0	0	0	GTPase HRas	SIGNALING PROTEIN	RASH_HUMAN	RASH_HUMAN	HRAS			Ras proteins bind GDP/GTP and possess intrinsic GTPase activity.	Defects in HRAS are the cause of Costello syndrome [MIM:218040]; also known as faciocutaneoskeletal syndrome. Costello syndrome is a rare condition characterized by prenatally increased growth, postnatal growth deficiency, mental retardation, distinctive facial appearance, cardiovascular abnormalities (typically pulmonic stenosis, hypertrophic cardiomyopathy and/or atrial tachycardia), tumor pred…	NONE		MEN1_HUMAN	MEN1 SCG2
1hov_v	7	3.07	0.4385	0.321321	4	1	2	0	0	0	72 kDa type IV collagenase	HYDROLASE/HYDROLASE INHIBITOR	MMP2_HUMAN	MMP2_HUMAN	MMP2			In addition to gelatin and collagens, it cleaves KiSS1 at a Gly-	#NAME?	Defects in MMP2 are the cause of multicentric osteolysis nodulosis and arthropathy (MONA) [MIM:605156]. Inherited osteolyses or vanishing bone syndromes are rare disorders of unknown etiology characterized by destruction and resorption of affected bones. MONA is an autosomal recessive osteolysis with multicentric involvement characterized by carpal and tarsal resorption, crippling arthritic chang…	NONE	CBX4_HUMAN	CBX4
3c4c_v	8	3.501	0.4377	0.74361	5	2	1	0	0	0	B-Raf proto-oncogene serine/threonine-protein kinase	TRANSFERASE	BRAF1_HUMAN					Involved in the transduction of mitogenic signals from the cell membrane to the nucleus. May play a role in the postsynaptic responses of hippocampal neuron.	Defects in BRAF are a cause of cardiofaciocutaneous syndrome (CFC syndrome) [MIM:115150]; also known as cardio-facio- cutaneous syndrome. CFC syndrome is characterized by a distinctive facial appearance, heart defects and mental retardation. Heart defects include pulmonic stenosis, atrial septal defects and hypertrophic cardiomyopathy. Some affected individuals present with ectodermal abnormaliti…	Melanoma;Cancer		GET1_HUMAN	GET1 CHD5 WRB
1db5_v	7	3.044	0.4349	0.215841	3	2	1	0	1	0	Phospholipase A2, membrane associated	NONE	P14555	P14555	PLA2G2A			Involved in phospholipase A2 activity	NONE	NONE		PGRC1_HUMAN	PGRMC1 HPR6.6 PGRMC
1k5d_v	8	3.478	0.4348	1.63739	0	2	4	0	2	0	GTP-binding nuclear protein Ran	SIGNALING PROTEIN/SIGNALING ACTIVATOR	RAN_HUMAN	RAN_HUMAN	RAN			GTP-binding protein involved in nucleocytoplasmic transport. Required for the import of protein into the nucleus and also for RNA export. Involved in chromatin condensation and control of cell cycle (By similarity).;Enhances AR-mediated transactivation. Transactivation decreases as the poly-Gln length within AR increases.	NONE	NONE		SPT5H_HUMAN	SUPT5H SPT5 SPT5H
1v4s_v	8	3.477	0.4347	0.540713	3	3	2	0	0	0	Glucokinase	TRANSFERASE	HXK4_HUMAN	HXK4_HUMAN	GCK			Catalyzes the initial step in utilization of glucose by the beta-cell and liver at physiological glucose concentration. Glucokinase has a high Km for glucose, and so it is effective only when glucose is abundant. The role of GCK is to provide G6P for the	Defects in GCK are the cause of maturity onset diabetes of the young type 2 (MODY2) [MIM:125851]; also shortened MODY-2. MODY [MIM:606391] is a form of diabetes mellitus characterized by autosomal dominant transmission and early age of onset. Mutations in GCK result in mild chronic hyperglycemia due to reduced pancreatic beta cell responsiveness to glucose, decreased net accumulation of hepatic g…	Diabetes mellitus;Non-insulin dependent diabetes		TAF4_HUMAN	TAF4 TAF2C TAF2C1 TAF4A TAFII130 TAFII135
1qzu_v	7	3.033	0.4333	0.588638	1	3	2	0	1	0	Phosphopantothenoylcysteine decarboxylase	NONE	Q96CD2	Q96CD2	PPCDC			Involved in catalytic activity	NONE	NONE		GPR31_HUMAN	GPR31
1m6d_v	7	3.016	0.4309	0.380617	3	2	2	0	0	0	Cathepsin F	NONE	Q9UBX1	Q9UBX1	CTSF			Involved in cysteine-type endopeptidase activity	NONE	NONE		DFFA_HUMAN	DFFA DFF1 DFF45 H13
1iyh_v	8	3.428	0.4286	1.01143	0	4	2	1	1	0	Glutathione-requiring prostaglandin D synthase	ISOMERASE	PTGD2_HUMAN					Catalyzes the conversion of PGH2 to PGD2, a prostaglandin involved in smooth muscle contraction/relaxation and a potent inhibitor of platelet aggregation.	NONE	NONE		RFXAP_HUMAN	RFXAP
1o1v_v	7	2.993	0.4275	-0.323996	5	1	1	0	0	0	Gastrotropin	LIPID BINDING PROTEIN	FABP6_HUMAN	FABP6_HUMAN	FABP6			Ileal protein which stimulates gastric acid and pepsinogen secretion. Seems to be able to bind to bile salts and bilirubins.	NONE	NONE		HIP1_HUMAN	HIP1
1tou_v	6	2.564	0.4274	-0.467606	2	3	0	0	0	1	Fatty acid-binding protein, adipocyte	LIPID TRANSPORT	FABP4_HUMAN	FABP4_HUMAN	FABP4			Lipid transport protein in adipocytes. Binds both long chain fatty acids and retinoic acid. Delivers long-chain fatty acids and retinoic acid to their cognate receptors in the nucleus (By similarity).	NONE	Non-insulin dependent diabetes		LFTY2_HUMAN	LEFTY2 EBAF LEFTA LEFTYA TGFB4 PSEC0024
1yq7_v	8	3.409	0.4261	0.111665	1	4	1	0	2	0	Farnesyl pyrophosphate synthetase	TRANSFERASE	FPPS_HUMAN	FPPS_HUMAN	FDPS			Key enzyme in isoprenoid biosynthesis which catalyzes the formation of farnesyl diphosphate (FPP), a precursor for several classes of essential metabolites including sterols, dolichols, carotenoids, and ubiquinones. FPP also serves as substrate for protei	NONE	NONE		TULP1_HUMAN	TULP1 TUBL1
1mt6_v	7	2.976	0.4252	0.243617	2	2	2	0	1	0	Histone-lysine N-methyltransferase SETD7	TRANSFERASE	SETD7_HUMAN	SETD7_HUMAN	SETD7			Histone methyltransferase that specifically monomethylates Lys-4 of histone H3. H3 Lys-4 methylation represents a specific tag for epigenetic transcriptional activation. Plays a central role in the transcriptional activation of genes such as collagena	NONE	NONE		CLIC1_HUMAN	CLIC1 G6 NCC27
1p9a_v	8	3.395	0.4244	1.71638	0	5	3	0	0	0	Platelet glycoprotein Ib alpha chain	NONE	P07359	P07359	GP1BA			Involved in protein binding	NONE	NONE		TR11B_HUMAN	TNFRSF11B OCIF OPG
1irj_v	7	2.961	0.423	-0.056964	4	0	3	0	0	0	Protein S100-A9	METAL BINDING PROTEIN	S10A9_HUMAN	S10A9_HUMAN	S100A9			Expressed by macrophages in acutely inflammated tissues and in chronic inflammations. Seem to be an inhibitor of protein kinases. Also expressed in epithelial cells constitutively or induced during dermatoses. May interact with components of the intermedi	NONE	NONE		EIF3F_HUMAN	EIF3F EIF3S5
1t32_v	7	2.949	0.4213	-0.184873	3	3	0	0	1	0	Cathepsin G	HYDROLASE	CATG_HUMAN	CATG_HUMAN	CTSG			Serine protease with trypsin- and chymotrypsin-like specificity.	NONE	Connective tissue disease;Viral infection;Inflammation;HIV infection		CACB4_HUMAN	CACNB4 CACNLB4
1cm0_v	9	3.788	0.4209	2.30691	1	6	2	0	0	0	Histone acetyltransferase PCAF	NONE	Q92831	Q92831	KAT2B			Involved in N-acetyltransferase activity	NONE	NONE		WWP2_HUMAN	WWP2
2ok1_v	5	2.103	0.4205	-1.36253	3	1	1	0	0	0	Mitogen-activated protein kinase 10	TRANSFERASE	MK10_HUMAN	MK10_HUMAN	MAPK10			Responds to activation by environmental stress and pro- inflammatory cytokines by phosphorylating a number of transcription factors, primarily components of AP-1 such as c-Jun and ATF2 and thus regulates AP-1 transcriptional activity. Required for stress-	A chromosomal rearrangement involving MAPK10 is a cause of epileptic encephalopathy Lennox-Gastaut type [MIM:606369]. Translocation t(Y;4)(q11.2;q21) which causes MAPK10 truncation. Epileptic encephalopathies of the Lennox-Gastaut group are childhood epileptic disorders characterized by severe psychomotor delay and seizures.	Central nervous system disease;Inflammation;Pulmonary fibrosis;Ischemia;Cerebrovascular ischemia;Neurodegenerative disease		CDC7_HUMAN	CDC7 CDC7L1
2c6q_v	10	4.194	0.4194	2.04333	0	7	3	0	0	0	GMP reductase 2	NONE	Q9P2T1	Q9P2T1	GMPR2			Catalyzes the irreversible NADPH-dependent deamination of GMP to IMP. It functions in the conversion of nucleobase, nucleoside and nucleotide derivatives of G to A nucleotides, and in maintaining the intracellular balance of A and G nucleotides (PubMed:12009299, PubMed:12669231, PubMed:16359702, PubMed:22037469). Plays a role in modulating cellular differentiation (PubMed:12669231).	NONE	NONE		UPK1A_HUMAN	UPK1A TSPAN21
1he4_v	7	2.931	0.4187	0.523135	2	2	1	1	0	1	Flavin reductase	NONE	P30043	P30043	BLVRB			Cell wall/membrane/envelope biogenesis	NONE	For the treatment of ariboflavinosis (vitamin B2 deficiency).		BMAL1_HUMAN	BMAL1 ARNTL BHLHE5 MOP3 PASD3
2f57_v	5	2.093	0.4187	-1.38668	3	1	1	0	0	0	Serine/threonine-protein kinase PAK 7	TRANSFERASE	PAK7_HUMAN					The activated kinase acts on a variety of targets (By similarity).	NONE	NONE		PK3CD_HUMAN	PIK3CD
1gsf_v	8	3.344	0.4181	0.461416	5	3	0	0	0	0	Glutathione S-transferase A1	NONE	P08263	P08263	GSTA1			Involved in glutathione transferase activity	NONE	For nutritional supplementation, also for treating dietary shortage or imbalance		ODPX_HUMAN	PDHX PDX1
1q5h_v	10	4.178	0.4178	1.40502	1	6	2	0	1	0	Deoxyuridine 5-triphosphate nucleotidohydrolase, mitochondrial	HYDROLASE	DUT_HUMAN	DUT_HUMAN	DUT			This enzyme is involved in nucleotide metabolism: it produces dUMP, the immediate precursor of thymidine nucleotides and it decreases the intracellular concentration of dUTP so that uracil cannot be incorporated into DNA.	NONE	NONE		S28A1_HUMAN	SLC28A1 CNT1
1hi3_v	9	3.756	0.4173	1.081	0	5	1	0	2	1	Non-secretory ribonuclease	NONE	P10153	P10153	RNASE2			Involved in nucleic acid binding	NONE	NONE		ST1C2_HUMAN	SULT1C2 SULT1C1
1k9j_v	8	3.335	0.4169	1.66435	0	5	3	0	0	0	C-type lectin domain family 4 member M	NONE	Q9H2X3	Q9H2X3	CLEC4M			Probable pathogen-recognition receptor involved in peripheral immune surveillance in liver. May mediate the endocytosis of pathogens which are subsequently degraded in lysosomal compartments. Is a receptor for ICAM3, probably by binding to mannose-like carbohydrates.	NONE	NONE		MATN2_HUMAN	MATN2 UNQ193/PRO219
1w4r_v	6	2.497	0.4161	-0.25633	0	2	2	0	2	0	Thymidine kinase, cytosolic	NONE	P04183	P04183	TK1			Nucleotide transport and metabolism	NONE	NONE		EAA5_HUMAN	SLC1A7 EAAT5
1hfc_v	8	3.328	0.416	0.67799	1	3	4	0	0	0	Interstitial collagenase	NONE	P03956	P03956	MMP1			Cleaves collagens of types I, II, and III at one site in the helical domain. Also cleaves collagens of types VII and X (PubMed:2557822, PubMed:2153297, PubMed:1645757). In case of HIV infection, interacts and cleaves the secreted viral Tat protein, leading to a decrease in neuronal Tat's mediated neurotoxicity (PubMed:16807369).	NONE	NONE		FOXE1_HUMAN	FOXE1 FKHL15 FOXE2 TITF2 TTF2
1u59_v	7	2.908	0.4155	-0.288108	4	1	2	0	0	0	Tyrosine-protein kinase ZAP-70	TRANSFERASE	ZAP70_HUMAN	ZAP70_HUMAN	ZAP70			Plays a role in T-cell development and lymphocyte activation. Essential for TCR-mediated IL-2 production. Isoform 1 induces TCR-mediated signal transduction, isoform 2 does not.	Defects in ZAP70 are the cause of selective T-cell defect (STD) [MIM:176947]. STD is an autosomal recessive form of severe combined immunodeficiency characterized by a selective absence of CD8-type T-cells.	Transplant rejection;Immune disorder		LORF2_HUMAN
1fkg_v	7	2.897	0.4138	-0.265177	4	3	0	0	0	0	Peptidyl-prolyl cis-trans isomerase FKBP1A	CIS-TRANS ISOMERASE	FKB1A_HUMAN	FKB1A_HUMAN	FKBP1A			May play a role in modulation of ryanodine receptor isoform-1 (RYR-1), a component of the calcium release channel of skeletal muscle sarcoplasmic reticulum. There are four molecules of FKBP12 per skeletal muscle RYR. PPIases accelerate the folding of prot	NONE	NONE		QSOX1_HUMAN	QSOX1 QSCN6 UNQ2520/PRO6013
1upr_v	7	2.883	0.4118	-0.249443	0	4	0	0	3	0	Pleckstrin homology domain-containing family A member 4	NONE	Q9H4M7	Q9H4M7	PLEKHA4			Cell wall/membrane/envelope biogenesis	NONE	NONE		DCTN6_HUMAN	DCTN6 WS3
1h0c_v	7	2.881	0.4116	-0.380814	2	2	1	0	1	1	Serine--pyruvate aminotransferase	TRANSFERASE	SPYA_HUMAN					NONE	Defects in AGXT are the cause of primary hyperoxaluria type I (PH1) [MIM:259900]; also known as oxalosis I. PH1 is a rare autosomal recessive inborn error of glyoxylate metabolism characterized by increased excretion of oxalate and glycolate, and the progressive accumulation of insoluble calcium oxalate in the kidney and urinary tract.	Hyperoxaluria		ACATN_HUMAN	SLC33A1 ACATN AT1
1q91_v	9	3.702	0.4113	0.798295	1	6	1	0	1	0	5(3)-deoxyribonucleotidase, mitochondrial	NONE	Q9NPB1	Q9NPB1	NT5M			Involved in nucleotidase activity	NONE	NONE		WASL_HUMAN	WASL
1fgi_v	5	2.056	0.4112	-1.2184	2	2	1	0	0	0	Basic fibroblast growth factor receptor 1	PROTEIN KINASE	FGFR1_HUMAN	FGFR1_HUMAN	FGFR1			Receptor for basic fibroblast growth factor. A shorter form of the receptor could be a receptor for FGF1 (aFGF).	Defects in FGFR1 are a cause of Pfeiffer syndrome (PS) [MIM:101600]; also known as acrocephalosyndactyly type V (ACS5). PS is characterized by craniosynostosis (premature fusion of the skull sutures) with deviation and enlargement of the thumbs and great toes, brachymesophalangy, with phalangeal ankylosis and a varying degree of soft tissue syndactyly.;Defects in FGFR1 are a cause of isolated hyp…	NONE		PDE2A_HUMAN	PDE2A
1cm8_v	9	3.676	0.4084	1.24966	0	3	3	0	3	0	Mitogen-activated protein kinase 12	TRANSFERASE	MK12_HUMAN	MK12_HUMAN	MAPK12			Responds to activation by environmental stress and pro- inflammatory cytokines by phosphorylating downstream targets. Plays a role in myoblast differentiation and also in the down- regulation of cyclin D1 in response to hypoxia in adrenal cells suggesting	NONE	NONE		FOXN3_HUMAN	FOXN3 C14orf116 CHES1
1nq0_v	7	2.844	0.4062	-0.420946	4	1	1	0	1	0	Thyroid hormone receptor beta	NONE	P10828	P10828	THRB			Nuclear hormone receptor that can act as a repressor or activator of transcription. High affinity receptor for thyroid hormones, including triiodothyronine and thyroxine.	NONE	NONE		IPO5_HUMAN	IPO5 KPNB3 RANBP5
1egc_v	7	2.84	0.4057	0.170075	3	2	2	0	0	0	Medium-chain specific acyl-CoA dehydrogenase, mitochondrial	ELECTRON TRANSFER	ACADM_HUMAN	ACADM_HUMAN	ACADM			This enzyme is specific for acyl chain lengths of 4 to 16.	Defects in ACADM are the cause of medium-chain acyl-CoA dehydrogenase deficiency (MCAD deficiency) [MIM:201450]. It is an autosomal recessive disease which causes fasting hypoglycemia, hepatic dysfunction, and encephalopathy, often resulting in death in infancy. The disease frequency is one in 13000.	NONE		RPOM_HUMAN	POLRMT
1hna_v	10	4.053	0.4053	1.41539	1	5	3	0	1	0	Glutathione S-transferase Mu 2	TRANSFERASE(GLUTATHIONE)	GSTM2_HUMAN	GSTM2_HUMAN	GSTM2			Conjugation of reduced glutathione to a wide number of exogenous and endogenous hydrophobic electrophiles.	NONE	NONE		EF2K_HUMAN	EEF2K
1r5h_v	7	2.837	0.4053	-0.483531	4	0	2	1	0	0	Methionine aminopeptidase 2	HYDROLASE	AMPM2_HUMAN					Removes the amino-terminal methionine from nascent proteins.	NONE	NONE		CCRL2_HUMAN	CCRL2 CCR11 CCR6 CKRX CRAM HCR
1zdz_v	7	2.837	0.4053	-0.145683	0	3	2	2	0	0	Spermidine synthase	NONE	P19623	P19623	SRM			Amino acid transport and metabolism	NONE	S-Adenosylmethionine (SAMe) is used as a drug in Europe for the treatment of depression, liver disorders, fibromyalgia, and osteoarthritis. It has also been introduced into the United States market as a dietary supplement for the support of bone and joint health, as well as mood and emotional well being.		SAP18_HUMAN	SAP18 GIG38
2ohu_v	6	2.429	0.4049	-0.667334	3	0	3	0	0	0	Beta-secretase 1	HYDROLASE	BACE1_HUMAN	BACE1_HUMAN	BACE1			Responsible for the proteolytic processing of the amyloid precursor protein (APP). Cleaves at the N-terminus of the A-beta peptide sequence, between residues 671 and 672 of APP, leads to the generation and extracellular release of beta-cleaved soluble APP	NONE	Alzheimers disease		EMAL1_HUMAN	EML1 EMAP1 EMAPL EMAPL1
3bbt_v	6	2.4	0.3999	-1.32637	5	1	0	0	0	0	Receptor tyrosine-protein kinase erbB-4	TRANSFERASE	ERBB4_HUMAN	ERBB4_HUMAN	ERBB4			Specifically binds and is activated by neuregulins, NRG- 2, NRG-3, heparin-binding EGF-like growth factor, betacellulin and NTAK. Interaction with these factors induces cell differentiation. Not activated by EGF, TGF-A, and amphiregulin.	NONE	NONE		IF2B3_HUMAN	IGF2BP3 IMP3 KOC1 VICKZ3
2ble_v	10	3.993	0.3993	1.3156	0	7	3	0	0	0	GMP reductase 1	OXIDOREDUCTASE	GMPR1_HUMAN	GMPR1_HUMAN	GMPR			Catalyzes the irreversible NADPH-dependent deamination of GMP to IMP. It functions in the conversion of nucleobase, nucleoside and nucleotide derivatives of G to A nucleotides, and in maintaining the intracellular balance of A and G nucleotides.	NONE	NONE		DNM1L_HUMAN	DNM1L DLP1 DRP1
1fw1_v	10	3.991	0.3991	1.97705	0	6	3	0	1	0	Maleylacetoacetate isomerase	NONE	O43708	O43708	GSTZ1			Posttranslational modification, protein turnover, chaperones	NONE	For nutritional supplementation, also for treating dietary shortage or imbalance		RTCA_HUMAN	RTCA RPC RPC1 RTC1 RTCD1
1eem_v	8	3.192	0.399	0.443025	0	4	2	1	1	0	Glutathione S-transferase omega-1	TRANSFERASE	GSTO1_HUMAN	GSTO1_HUMAN	GSTO1			Exhibits glutathione-dependent thiol transferase and dehydroascorbate reductase activities.	NONE	NONE		P3C2A_HUMAN	PIK3C2A
1w0h_v	10	3.984	0.3984	0.929036	0	7	2	0	1	0	3 histone mRNA exonuclease 1	NONE	Q8IV48	Q8IV48	ERI1			Involved in exonuclease activity	NONE	For nutritional supplementation, also for treating dietary shortage or imbalance		PLK4_HUMAN	PLK4 SAK STK18
1p5j_v	7	2.788	0.3982	-0.641564	2	4	0	0	1	0	L-serine dehydratase	NONE	P20132	P20132	SDS			Amino acid transport and metabolism	NONE	For nutritional supplementation and for treating dietary shortage or imbalance.		SYT5_HUMAN	SYT5
1mp8_v	7	2.786	0.398	-0.589901	0	3	3	0	1	0	Focal adhesion kinase 1	TRANSFERASE	FAK1_HUMAN	FAK1_HUMAN	PTK2			Non-receptor protein-tyrosine kinase implicated in signaling pathways involved in cell motility, proliferation and apoptosis. Activated by tyrosine-phosphorylation in response to either integrin clustering induced by cell adhesion or antibody cross-linkin	NONE	NONE		GFRA2_HUMAN	GFRA2 GDNFRB RETL2 TRNR2
2o9i_v	7	2.785	0.3979	-0.71278	5	2	0	0	0	0	Nuclear receptor subfamily 1 group I member 2	TRANSCRIPTION	NR1I2_HUMAN	NR1I2_HUMAN	NR1I2			Orphan receptor; its natural ligand is probably pregnane. Binds to a response element in the CYP3A4 and ABCB1/MDR1 genes promoter. Activates its expression in response to a wide variety of endobiotics and xenobiotics.	NONE	NONE		LST1_HUMAN	LST1 B144
2ojj_v	7	2.775	0.3964	-0.468573	5	1	1	0	0	0	Mitogen-activated protein kinase 1	TRANSFERASE	MK01_HUMAN	MK01_HUMAN	MAPK1			Involved in both the initiation and regulation of meiosis, mitosis, and postmitotic functions in differentiated cells by phosphorylating a number of transcription factors such as ELK1. Phosphorylates EIF4EBP1; required for initiation of translation. Phosp	NONE	NONE		P85B_HUMAN	PIK3R2
1z6y_v	9	3.543	0.3937	0.952334	0	5	3	0	1	0	ADP-ribosylation factor-like protein 5A	NONE	Q9Y689	Q9Y689	ARL5A			Involved in GTP binding	NONE	NONE		GOLI4_HUMAN	GOLIM4 GIMPC GOLPH4 GPP130
1sx6_v	8	3.14	0.3925	1.12441	3	2	3	0	0	0	Glycolipid transfer protein	NONE	Q9NZD2	Q9NZD2	GLTP			Involved in glycolipid binding	NONE	NONE		MANBA_HUMAN	MANBA MANB1
1unl_v	6	2.35	0.3917	-0.658257	3	1	2	0	0	0	Cyclin-dependent kinase 5 activator 1	CYCLIN DEPENDENT KINASE	CD5R1_HUMAN	CD5R1_HUMAN	CDK5R1			p35 is a neuron specific activator of CDK5. The complex p35/CDK5 is required for neurite outgrowth and cortical lamination. Activator of TPKII.	Cleavage of p35 to p25 may be involved in the pathogenesis of Alzheimer disease. The p25 form accumulates in neurons in the brain of patients with Alzheimer disease, but not in normal brain. This accumulation correlates with an increase in CDK5 kinase activity. Application of amyloid beta peptide A- beta(1-42) induced the conversion of p35 to p25 in primary cortical neurons. Expression of the p25…	Neurodegenerative disease		TRAF5_HUMAN	TRAF5 RNF84
1w2c_v	9	3.521	0.3912	1.41029	0	3	3	0	3	0	Inositol-trisphosphate 3-kinase A	NONE	P23677	P23677	ITPKA			Involved in inositol trisphosphate 3-kinase activity	NONE	NONE		AGRIN_HUMAN	AGRN AGRIN
1rm8_v	8	3.129	0.3911	0.25987	1	2	4	0	0	1	Matrix metalloproteinase-16	HYDROLASE	MMP16_HUMAN	MMP16_HUMAN	MMP16			Endopeptidase that degrades various components of the extracellular matrix, such as collagen type III and fibronectin. Activates progelatinase A. Involved in the matrix remodeling of blood vessels. The short isoform cleaves fibronectin and also collagen t	NONE	NONE		PLOD2_HUMAN	PLOD2
1gbn_v	8	3.117	0.3896	0.0848306	2	4	0	0	2	0	Ornithine aminotransferase, mitochondrial	TRANSFERASE	OAT_HUMAN	OAT_HUMAN	OAT			NONE	Defects in OAT are the cause of hyperornithinemia with gyrate atrophy of choroid and retina (HOGA) [MIM:258870]. HOGA is a slowly progressive blinding autosomal recessive disorder.	Cancer		MEIS1_HUMAN	MEIS1
1o6l_v	7	2.715	0.3878	-0.0189784	0	2	3	0	2	0	RAC-beta serine/threonine-protein kinase	TRANSFERASE	AKT2_HUMAN	AKT2_HUMAN	AKT2			General protein kinase capable of phosphorylating several known proteins.	Alterations of AKT2 may contribute to the pathogenesis of ovarian carcinomas.	NONE		EXOC5_HUMAN	EXOC5 SEC10 SEC10L1
1fro_v	9	3.477	0.3863	0.896685	3	3	1	1	1	0	Lactoylglutathione lyase	LACTOYLGLUTATHIONE LYASE	LGUL_HUMAN	LGUL_HUMAN	GLO1			Catalyzes the conversion of hemimercaptal, formed from methylglyoxal and glutathione, to S-lactoylglutathione.	NONE	Cancer		ELL2_HUMAN	ELL2
1wms_v	9	3.437	0.3819	0.865285	0	6	2	0	1	0	Ras-related protein Rab-9	NONE	P51151	P51151	RAB9A			Involved in GTP binding	NONE	NONE		NPT4_HUMAN	SLC17A3 NPT4
1jvd_v	11	4.193	0.3812	1.99527	0	6	4	0	1	0	UDP-N-acetylhexosamine pyrophosphorylase	NONE	Q16222	Q16222	UAP1			Involved in nucleotidyltransferase activity	NONE	NONE		BT3A3_HUMAN	BTN3A3 BTF3
1lt8_v	8	3.034	0.3792	0.0706631	2	5	0	1	0	0	Betaine--homocysteine S-methyltransferase 1	NONE	Q93088	Q93088	BHMT			Amino acid transport and metabolism	NONE	Used for protein synthesis including the formation of SAMe, L-homocysteine, L-cysteine, taurine, and sulfate.		BT3A1_HUMAN	BTN3A1 BTF5
1r6t_v	11	4.166	0.3788	1.91198	1	4	4	1	1	0	Tryptophanyl-tRNA synthetase, cytoplasmic	NONE	P23381	P23381	WARS1			Translation, ribosomal structure and biogenesis	NONE	Tryptophan may be useful in increasing serotonin production, promoting healthy sleep, managing depression by enhancing mental and emotional well-being, managing pain tolerance, and managing weight.		NR5A2_HUMAN	NR5A2 B1F CPF FTF
1tdi_v	9	3.394	0.3771	0.467888	1	5	1	1	1	0	Glutathione S-transferase A3	NONE	Q16772	Q16772	GSTA3			Involved in glutathione transferase activity	NONE	For nutritional supplementation, also for treating dietary shortage or imbalance		NDUA4_HUMAN	NDUFA4
																						PSDE_HUMAN	PSMD14 POH1
																						ZN593_HUMAN	ZNF593 ZT86
																						BIN1_HUMAN	BIN1 AMPHL
																						CLD5_HUMAN	CLDN5 AWAL TMVCF
																						IMA4_HUMAN	KPNA3 QIP2
																						STK25_HUMAN	STK25 SOK1 YSK1
																						USP9Y_HUMAN	USP9Y DFFRY
																						BCL9_HUMAN	BCL9
																						FAAH1_HUMAN	FAAH FAAH1
																						KRIT1_HUMAN	KRIT1 CCM1
																						UPK2_HUMAN	UPK2
																						NCHL1_HUMAN	CHL1 CALL
																						PESC_HUMAN	PES1
																						DLL1_HUMAN	DLL1 UNQ146/PRO172
																						CAC1A_HUMAN	CACNA1A CACH4 CACN3 CACNL1A4
																						RCAS1_HUMAN	EBAG9 RCAS1
																						SDCB1_HUMAN	SDCBP MDA9 SYCL
																						PITM1_HUMAN	PITPNM1 DRES9 NIR2 PITPNM
																						MPP10_HUMAN	MPHOSPH10 MPP10
																						NOP56_HUMAN	NOP56 NOL5A
																						DDX3X_HUMAN	DDX3X DBX DDX3
																						CXCR6_HUMAN	CXCR6 BONZO STRL33 TYMSTR
																						RNT2_HUMAN	RNASET2 RNASE6PL
																						CCL21_HUMAN	CCL21 SCYA21 UNQ784/PRO1600
																						MFNG_HUMAN	MFNG
																						ACKR2_HUMAN	ACKR2 CCBP2 CCR10 CMKBR9 D6
																						GBRP_HUMAN	GABRP
																						PODXL_HUMAN	PODXL PCLP PCLP1
																						FCN1_HUMAN	FCN1 FCNM
																						CCN1_HUMAN	CCN1 CYR61 GIG1 IGFBP10
																						PEX12_HUMAN	PEX12 PAF3
																						NPT3_HUMAN	SLC17A2 NPT3
																						PIR_HUMAN	PIR
																						CCL22_HUMAN	CCL22 MDC SCYA22 A-152E5.1
																						PEX7_HUMAN	PEX7 PTS2R
																						IMA3_HUMAN	KPNA4 QIP1
																						SARCO_HUMAN	SLN
																						TRI38_HUMAN	TRIM38 RNF15 RORET
																						NFIB_HUMAN	NFIB
																						E2F3_HUMAN	E2F3 KIAA0075
																						PPP6_HUMAN	PPP6C PPP6
																						WN10B_HUMAN	WNT10B WNT12
																						NDKM_HUMAN	NME4 NM23D
																						EST2_HUMAN	CES2 ICE
																						P3C2B_HUMAN	PIK3C2B
																						MA2B1_HUMAN	MAN2B1 LAMAN MANB
																						WNT7A_HUMAN	WNT7A
																						F16P2_HUMAN	FBP2
																						UBE2C_HUMAN	UBE2C UBCH10
																						ACACB_HUMAN	ACACB ACC2 ACCB
																						PDXK_HUMAN	PDXK C21orf124 C21orf97 PKH PNK PRED79
																						SCD_HUMAN	SCD FADS5 SCD1 SCDOS
																						DLGP1_HUMAN	DLGAP1 DAP1 GKAP
																						SH2B2_HUMAN	SH2B2 APS
																						CLD4_HUMAN	CLDN4 CPER CPETR1 WBSCR8
																						PLPP1_HUMAN	PLPP1 LPP1 PPAP2A
																						PLPP3_HUMAN	PLPP3 LPP3 PPAP2B
																						ARI1A_HUMAN	ARID1A BAF250 BAF250A C1orf4 OSA1 SMARCF1
																						BHE40_HUMAN	BHLHE40 BHLHB2 DEC1 SHARP2 STRA13
																						SOCS2_HUMAN	SOCS2 CIS2 SSI2 STATI2
																						NRG2_HUMAN	NRG2 NTAK
																						SOCS7_HUMAN	SOCS7 NAP4 SOCS6
																						NCKP5_HUMAN	NCKAP5 ERIH NAP5
																						AGRB1_HUMAN	ADGRB1 BAI1
																						CDKA1_HUMAN	CDK2AP1 CDKAP1 DOC1
																						AQP7_HUMAN	AQP7 AQP7L AQP9
																						DHSD_HUMAN	SDHD SDH4
																						PTPRT_HUMAN	PTPRT KIAA0283
																						C2C2L_HUMAN	C2CD2L KIAA0285 TMEM24 DLNB23
																						NEMP1_HUMAN	NEMP1 KIAA0286 TMEM194 TMEM194A
																						ASTN1_HUMAN	ASTN1 ASTN KIAA0289
																						FCHO1_HUMAN	FCHO1 KIAA0290
																						CUX2_HUMAN	CUX2 CUTL2 KIAA0293
																						TXND9_HUMAN	TXNDC9 APACD
																						DPYL4_HUMAN	DPYSL4 CRMP3 ULIP4
																						SOCS3_HUMAN	SOCS3 CIS3 SSI3
																						SOCS6_HUMAN	SOCS6 CIS4 SOCS4
																						CO72L_HUMAN	COX7A2L COX7AR COX7RP SCAF1 SCAFI
																						G3PT_HUMAN	GAPDHS GAPD2 GAPDH2 GAPDS HSD-35 HSD35
																						HSPB6_HUMAN	HSPB6
																						RHG33_HUMAN	ARHGAP33 SNX26 TCGAP
																						ACPM_HUMAN	NDUFAB1
																						C56D2_HUMAN	CYB561D2 101F6 LUCA12.2
																						DC1I1_HUMAN	DYNC1I1 DNCI1 DNCIC1
																						CTRO_HUMAN	CIT CRIK KIAA0949 STK21
																						COPE_HUMAN	COPE
																						RFXK_HUMAN	RFXANK ANKRA1 RFXB
																						NCAN_HUMAN	NCAN CSPG3 NEUR
																						CTDS2_HUMAN	CTDSP2 NIF2 OS4 SCP2
																						UTY_HUMAN	UTY KDM6C
																						GBGT2_HUMAN	GNGT2 GNG8 GNG9 GNGT8
																						BORG1_HUMAN	CDC42EP2 BORG1 CEP2
																						AP3D1_HUMAN	AP3D1 PRO0039
																						CCS_HUMAN	CCS
																						CXL11_HUMAN	CXCL11 ITAC SCYB11 SCYB9B
																						CDX4_HUMAN	CDX4
																						ZN195_HUMAN	ZNF195 ZNFP104
																						LCE2B_HUMAN	LCE2B LEP10 SPRL1B XP5
																						ENPP3_HUMAN	ENPP3 PDNP3
																						ABLM1_HUMAN	ABLIM1 ABLIM KIAA0059 LIMAB1
																						DVL1_HUMAN	DVL1
																						DVL2_HUMAN	DVL2
																						IDLC_HUMAN	DNALI1
																						CHD1_HUMAN	CHD1
																						CHD2_HUMAN	CHD2
																						KCNK3_HUMAN	KCNK3 TASK TASK1
																						GOSR2_HUMAN	GOSR2 GS27
																						IRS4_HUMAN	IRS4
																						TOR1A_HUMAN	TOR1A DQ2 DYT1 TA TORA
																						TOR1B_HUMAN	TOR1B DQ1 FKSG18
																						STX16_HUMAN	STX16
																						TMG2_HUMAN	PRRG2 PRGP2 TMG2
																						ADA10_HUMAN	ADAM10 KUZ MADM
																						ABCD4_HUMAN	ABCD4 PXMP1L
																						EI24_HUMAN	EI24 PIG8
																						ENC1_HUMAN	ENC1 KLHL37 NRPB PIG10
																						PTGES_HUMAN	PTGES MGST1L1 MPGES1 PGES PIG12
																						KMT2D_HUMAN	KMT2D ALR MLL2 MLL4
																						ITBP1_HUMAN	ITGB1BP1 ICAP1
																						TRDMT_HUMAN	TRDMT1 DNMT2
																						APAF_HUMAN	APAF1 KIAA0413
																						RIOK3_HUMAN	RIOK3 SUDD
																						IMPA2_HUMAN	IMPA2 IMP.18P
																						MP2K7_HUMAN	MAP2K7 JNKK2 MEK7 MKK7 PRKMK7 SKK4
																						ACOT8_HUMAN	ACOT8 ACTEIII PTE1
																						CDIPT_HUMAN	CDIPT PIS PIS1
																						PDCD5_HUMAN	PDCD5 TFAR19
																						ANM5_HUMAN	PRMT5 HRMT1L5 IBP72 JBP1 SKB1
																						NHRF1_HUMAN	NHERF1 NHERF SLC9A3R1
																						TERT_HUMAN	TERT EST2 TCS1 TRT
																						H17B6_HUMAN	HSD17B6 RODH SDR9C6
																						CHK1_HUMAN	CHEK1 CHK1
																						TR10B_HUMAN	TNFRSF10B DR5 KILLER TRAILR2 TRICK2 ZTNFR9 UNQ160/PRO186
																						GBRD_HUMAN	GABRD
																						MEIS2_HUMAN	MEIS2 MRG1
																						ZN213_HUMAN	ZNF213 ZKSCAN21
																						FPGT_HUMAN	FPGT GFPP
																						TPP1_HUMAN	TPP1 CLN2 GIG1 UNQ267/PRO304
																						GNB5_HUMAN	GNB5
																						TCRG1_HUMAN	TCERG1 CA150 TAF2S
																						NDC80_HUMAN	NDC80 HEC HEC1 KNTC2
																						KIF3C_HUMAN	KIF3C
																						NRP1_HUMAN	NRP1 NRP VEGF165R
																						TNPO2_HUMAN	TNPO2
																						TNF11_HUMAN	TNFSF11 OPGL RANKL TRANCE
																						APOL1_HUMAN	APOL1 APOL
																						HS3S1_HUMAN	HS3ST1 3OST 3OST1
																						GDF8_HUMAN	MSTN GDF8
																						UN13B_HUMAN	UNC13B UNC13
																						SH21B_HUMAN	SH2D1B EAT2
																						TR10C_HUMAN	TNFRSF10C DCR1 LIT TRAILR3 TRID UNQ321/PRO366
																						RPC1_HUMAN	POLR3A
																						TAAR5_HUMAN	TAAR5 PNR
																						RASM_HUMAN	MRAS RRAS3
																						CPLX1_HUMAN	CPLX1
																						PHX2A_HUMAN	PHOX2A ARIX PMX2A
																						CAN9_HUMAN	CAPN9 NCL4
																						TSN4_HUMAN	TSPAN4 NAG2 TM4SF7
																						PSA7_HUMAN	PSMA7 HSPC
																						RGRF2_HUMAN	RASGRF2 GRF2
																						SCAM3_HUMAN	SCAMP3 C1orf3 PROPIN1
																						PPE1_HUMAN	PPEF1 PPEF PPP7C
																						PPE2_HUMAN	PPEF2
																						PAHX_HUMAN	PHYH PAHX
																						TR13B_HUMAN	TNFRSF13B TACI
																						FFAR1_HUMAN	FFAR1 GPR40
																						FFAR3_HUMAN	FFAR3 GPR41
																						AIM2_HUMAN	AIM2
																						ZNT4_HUMAN	SLC30A4 ZNT4
																						BACH1_HUMAN	BACH1
																						BCKD_HUMAN	BCKDK
																						IFIT3_HUMAN	IFIT3 CIG-49 IFI60 IFIT4 ISG60
																						MGST3_HUMAN	MGST3
																						GEMI2_HUMAN	GEMIN2 SIP1
																						T4S5_HUMAN	TM4SF5
																						IRF6_HUMAN	IRF6
																						KLF11_HUMAN	KLF11 FKLF TIEG2
																						WNT9A_HUMAN	WNT9A WNT14
																						WNT9B_HUMAN	WNT9B WNT14B WNT15 UNQ6973/PRO21956
																						TX1B3_HUMAN	TAX1BP3 TIP1
																						GIPC1_HUMAN	GIPC1 C19orf3 GIPC RGS19IP1
																						LIN7A_HUMAN	LIN7A MALS1 VELI1
																						PCD17_HUMAN	PCDH17 PCDH68 PCH68
																						IKKB_HUMAN	IKBKB IKKB
																						RGS12_HUMAN	RGS12
																						TIM23_HUMAN	TIMM23 TIM23
																						FSCN2_HUMAN	FSCN2
																						HAT1_HUMAN	HAT1 KAT1
																						NCTR3_HUMAN	NCR3 1C7 LY117
																						UB2L6_HUMAN	UBE2L6 UBCH8
																						CSKP_HUMAN	CASK LIN2
																						PLD2_HUMAN	PLD2
																						EREG_HUMAN	EREG
																						TFEC_HUMAN	TFEC BHLHE34 TCFEC TFECL
																						QCR8_HUMAN	UQCRQ
																						ML12B_HUMAN	MYL12B MRLC2 MYLC2B
																						CASQ2_HUMAN	CASQ2
																						LECT2_HUMAN	LECT2
																						HGS_HUMAN	HGS HRS
																						AURKA_HUMAN	AURKA AIK AIRK1 ARK1 AURA AYK1 BTAK IAK1 STK15 STK6
																						RAB7L_HUMAN	RAB29 RAB7L1
																						CLGN_HUMAN	CLGN
																						VP26C_HUMAN	VPS26C DCRA DSCR3 DSCRA
																						MYPT1_HUMAN	PPP1R12A MBS MYPT1
																						S27A2_HUMAN	SLC27A2 ACSVL1 FACVL1 FATP2 VLACS
																						GAK_HUMAN	GAK DNAJC26
																						AZIN1_HUMAN	AZIN1 OAZI OAZIN
																						ZN263_HUMAN	ZNF263 FPM315 ZKSCAN12
																						HNRDL_HUMAN	HNRNPDL HNRPDL JKTBP
																						XPO1_HUMAN	XPO1 CRM1
																						BTAF1_HUMAN	BTAF1 TAF172
																						AT2A1_HUMAN	ATP2A1
																						PI51B_HUMAN	PIP5K1B STM7
																						SYN3_HUMAN	SYN3
																						ARHGA_HUMAN	ARHGEF10 KIAA0294
																						ZN609_HUMAN	ZNF609 KIAA0295
																						ZN646_HUMAN	ZNF646 KIAA0296
																						PDZD2_HUMAN	PDZD2 AIPC KIAA0300 PDZK3
																						SPTN2_HUMAN	SPTBN2 KIAA0302 SCA5
																						MAST4_HUMAN	MAST4 KIAA0303
																						SC16A_HUMAN	SEC16A KIAA0310 SEC16 SEC16L
																						PLXB2_HUMAN	PLXNB2 KIAA0315
																						AREL1_HUMAN	AREL1 KIAA0317
																						TCPR2_HUMAN	TECPR2 KIAA0297 KIAA0329
																						SEM3E_HUMAN	SEMA3E KIAA0331 SEMAH
																						SR140_HUMAN	U2SURP KIAA0332 SR140
																						SET1A_HUMAN	SETD1A KIAA0339 KMT2F SET1 SET1A
																						N4BP3_HUMAN	N4BP3 KIAA0341
																						KDM6B_HUMAN	KDM6B JMJD3 KIAA0346
																						PER2_HUMAN	PER2 KIAA0347
																						SYNJ2_HUMAN	SYNJ2 KIAA0348
																						ZBT39_HUMAN	ZBTB39 KIAA0352
																						SYNEM_HUMAN	SYNM DMN KIAA0353 SYN
																						ZBTB5_HUMAN	ZBTB5 KIAA0354
																						KIF3B_HUMAN	KIF3B KIAA0359
																						PUR4_HUMAN	PFAS KIAA0361
																						MCF2L_HUMAN	MCF2L KIAA0362 OST
																						ATS3_HUMAN	ADAMTS3 KIAA0366
																						DCLK1_HUMAN	DCLK1 DCAMKL1 DCDC3A KIAA0369
																						CE290_HUMAN	CEP290 BBS14 KIAA0373 NPHP6
																						SNPH_HUMAN	SNPH KIAA0374
																						ERC2_HUMAN	ERC2 KIAA0378
																						ANR28_HUMAN	ANKRD28 KIAA0379
																						ARHGB_HUMAN	ARHGEF11 KIAA0380
																						MRPP3_HUMAN	PRORP KIAA0391 MRPP3
																						SMAD7_HUMAN	SMAD7 MADH7 MADH8
																						IKKA_HUMAN	CHUK IKKA TCF16
																						LSM1_HUMAN	LSM1 CASM
																						FYB1_HUMAN	FYB1 FYB SLAP130
																						NPC1_HUMAN	NPC1
																						TBX3_HUMAN	TBX3
																						PLCB_HUMAN	AGPAT2
																						DEGS1_HUMAN	DEGS1 DES1 MLD MIG15
																						ANGP2_HUMAN	ANGPT2
																						SCAM1_HUMAN	SCAMP1 SCAMP
																						SCAM2_HUMAN	SCAMP2
																						NPFF_HUMAN	NPFF
																						IMA6_HUMAN	KPNA5
																						ARC1B_HUMAN	ARPC1B ARC41
																						ARPC2_HUMAN	ARPC2 ARC34 PRO2446
																						ARPC3_HUMAN	ARPC3 ARC21
																						MUSK_HUMAN	MUSK
																						MDM4_HUMAN	MDM4 MDMX
																						BET1_HUMAN	BET1
																						ZBT7B_HUMAN	ZBTB7B ZBTB15 ZFP67 ZNF857B
																						RPAC1_HUMAN	POLR1C POLR1E
																						PLS1_HUMAN	PLSCR1
																						TIF1A_HUMAN	TRIM24 RNF82 TIF1 TIF1A
																						LRAD4_HUMAN	LDLRAD4 C18orf1
																						AXIN1_HUMAN	AXIN1 AXIN
																						PGRC2_HUMAN	PGRMC2 DG6 PMBP
																						TBXT_HUMAN	TBXT T
																						CETN3_HUMAN	CETN3 CEN3
																						CTDSL_HUMAN	CTDSPL C3orf8 NIF1 NIFL SCP3 YA22
																						VILL_HUMAN	VILL
																						EPHB6_HUMAN	EPHB6
																						SMAD9_HUMAN	SMAD9 MADH6 MADH9 SMAD8
																						ADEC1_HUMAN	ADAMDEC1
																						UBD_HUMAN	UBD FAT10
																						ZBT22_HUMAN	ZBTB22 BING1 ZBTB22A ZNF297
																						RGL2_HUMAN	RGL2 RAB2L
																						PFD6_HUMAN	PFDN6 HKE2 PFD6
																						WDR46_HUMAN	WDR46 BING4 C6orf11 FP221
																						GSTA4_HUMAN	GSTA4
																						NKRF_HUMAN	NKRF ITBA4 NRF
																						GNPAT_HUMAN	GNPAT DAPAT DHAPAT
																						KMO_HUMAN	KMO
																						LAMA5_HUMAN	LAMA5 KIAA0533 KIAA1907
																						ZN185_HUMAN	ZNF185
																						MATN3_HUMAN	MATN3
																						CASC3_HUMAN	CASC3 MLN51
																						NDUA1_HUMAN	NDUFA1
																						VGF_HUMAN	VGF
																						OBRG_HUMAN	LEPROT LEPR OBR
																						S22A2_HUMAN	SLC22A2 OCT2
																						S22A1_HUMAN	SLC22A1 OCT1
																						CLIC2_HUMAN	CLIC2
																						ACOX3_HUMAN	ACOX3 BRCOX PRCOX
																						RER1_HUMAN	RER1
																						NPHP1_HUMAN	NPHP1 NPH1
																						SURF4_HUMAN	SURF4 SURF-4
																						DFB4A_HUMAN	DEFB4A DEFB102 DEFB2 DEFB4; DEFB4B
																						MK13_HUMAN	MAPK13 PRKM13 SAPK4
																						ATX7_HUMAN	ATXN7 SCA7
																						SHOX_HUMAN	SHOX PHOG
																						SPTC1_HUMAN	SPTLC1 LCB1
																						SPTC2_HUMAN	SPTLC2 KIAA0526 LCB2
																						TELT_HUMAN	TCAP
																						FANCG_HUMAN	FANCG XRCC9
																						OGT1_HUMAN	OGT
																						LX15B_HUMAN	ALOX15B
																						PPM1D_HUMAN	PPM1D WIP1
																						GRM6_HUMAN	GRM6 GPRC1F MGLUR6
																						SIVA_HUMAN	SIVA1 SIVA
																						PMM2_HUMAN	PMM2
																						RA51B_HUMAN	RAD51B RAD51L1 REC2
																						RPC7_HUMAN	POLR3G
																						INP4B_HUMAN	INPP4B
																						VA0E1_HUMAN	ATP6V0E1 ATP6H ATP6V0E
																						TRI18_HUMAN	MID1 FXY RNF59 TRIM18 XPRF
																						HMGB3_HUMAN	HMGB3 HMG2A HMG4
																						P73_HUMAN	TP73 P73
																						FOXN1_HUMAN	FOXN1 RONU WHN
																						GPR37_HUMAN	GPR37
																						PPM1G_HUMAN	PPM1G PPM1C
																						SHIP2_HUMAN	INPPL1 SHIP2
																						FANCA_HUMAN	FANCA FAA FACA FANCH
																						SOX12_HUMAN	SOX12 SOX22
																						EIF3D_HUMAN	EIF3D EIF3S7
																						EIF3H_HUMAN	EIF3H EIF3S3
																						MOT5_HUMAN	SLC16A4 MCT4 MCT5
																						HDAC3_HUMAN	HDAC3
																						NVL_HUMAN	NVL NVL2
																						BCAT2_HUMAN	BCAT2 BCATM BCT2 ECA40
																						SIGL5_HUMAN	SIGLEC5 CD33L2 OBBP2
																						TYY2_HUMAN	YY2 ZNF631
																						BIRC5_HUMAN	BIRC5 API4 IAP4
																						TMPS2_HUMAN	TMPRSS2 PRSS10
																						NCAM2_HUMAN	NCAM2 NCAM21
																						IPO8_HUMAN	IPO8 RANBP8
																						NMDE4_HUMAN	GRIN2D GluN2D NMDAR2D
																						STX7_HUMAN	STX7
																						TOX3_HUMAN	TOX3 CAGF9 TNRC9
																						FOXP2_HUMAN	FOXP2 CAGH44 TNRC10
																						MOT4_HUMAN	SLC16A3 MCT3 MCT4
																						COPT1_HUMAN	SLC31A1 COPT1 CTR1
																						COPT2_HUMAN	SLC31A2 COPT2 CTR2
																						MRP3_HUMAN	ABCC3 CMOAT2 MLP2 MRP3
																						MRP4_HUMAN	ABCC4 MOATB MRP4
																						MRP5_HUMAN	ABCC5 MRP5
																						CCL25_HUMAN	CCL25 SCYA25 TECK
																						RPA34_HUMAN	POLR1G ASE1 CAST CD3EAP PAF49
																						TLR3_HUMAN	TLR3
																						MSH4_HUMAN	MSH4
																						P4HA2_HUMAN	P4HA2 UNQ290/PRO330
																						SIA8E_HUMAN	ST8SIA5 SIAT8E
																						CCL16_HUMAN	CCL16 ILINCK NCC4 SCYA16
																						MAGB2_HUMAN	MAGEB2
																						MAGB4_HUMAN	MAGEB4
																						CAN5_HUMAN	CAPN5 NCL3
																						GLYG2_HUMAN	GYG2
																						RGS16_HUMAN	RGS16 RGSR
																						PA2GX_HUMAN	PLA2G10
																						YKT6_HUMAN	YKT6
																						GSC2_HUMAN	GSC2 GSCL
																						INSI1_HUMAN	INSIG1
																						NUP42_HUMAN	NUP42 CG1 NUPL2
																						ARPC5_HUMAN	ARPC5 ARC16
																						RPB4_HUMAN	POLR2D
																						CLOCK_HUMAN	CLOCK BHLHE8 KIAA0334
																						CFLAR_HUMAN	CFLAR CASH CASP8AP1 CLARP MRIT
																						FGF10_HUMAN	FGF10
																						NKX28_HUMAN	NKX2-8 NKX-2.8 NKX2G NKX2H
																						DDX3Y_HUMAN	DDX3Y DBY
																						SOCS1_HUMAN	SOCS1 SSI1 TIP3
																						MAFG_HUMAN	MAFG
																						OGG1_HUMAN	OGG1 MMH MUTM OGH1
																						CP27B_HUMAN	CYP27B1 CYP1ALPHA CYP27B
																						GPR42_HUMAN	GPR42 GPR42P
																						PDPK1_HUMAN	PDPK1 PDK1
																						TPSN_HUMAN	TAPBP NGS17 TAPA
																						PER1_HUMAN	PER1 KIAA0482 PER RIGUI
																						ZSC9_HUMAN	ZSCAN9 ZNF193 PIG12
																						XLRS1_HUMAN	RS1 XLRS1
																						FABP7_HUMAN	FABP7 BLBP FABPB MRG
																						R113A_HUMAN	RNF113A RNF113 ZNF183
																						P2RX6_HUMAN	P2RX6 P2RXL1 P2X6
																						KDM6A_HUMAN	KDM6A UTX
																						CLD3_HUMAN	CLDN3 C7orf1 CPETR2
																						FFAR2_HUMAN	FFAR2 FFA2 GPCR43 GPR43
																						MEFV_HUMAN	MEFV MEF TRIM20
																						KCNN4_HUMAN	KCNN4 IK1 IKCA1 KCA4 SK4
																						ENK18_HUMAN	ERVK-18
																						DHX15_HUMAN	DHX15 DBP1 DDX15
																						SGSM2_HUMAN	SGSM2 KIAA0397 RUTBC1
																						MCES_HUMAN	RNMT KIAA0398
																						ZZEF1_HUMAN	ZZEF1 KIAA0399
																						ASAP2_HUMAN	ASAP2 DDEF2 KIAA0400
																						TET3_HUMAN	TET3 KIAA0401
																						FLRT2_HUMAN	FLRT2 KIAA0405 UNQ232/PRO265
																						TTI1_HUMAN	TTI1 KIAA0406 SMG10
																						PLXB1_HUMAN	PLXNB1 KIAA0407 PLXN5 SEP
																						RRP8_HUMAN	RRP8 KIAA0409 NML hucep-1
																						PJA2_HUMAN	PJA2 KIAA0438 RNF131
																						SI1L1_HUMAN	SIPA1L1 E6TP1 KIAA0440
																						ZBT24_HUMAN	ZBTB24 KIAA0441 ZNF450
																						CYB5B_HUMAN	CYB5B CYB5M OMB5
																						PRP4_HUMAN	PRPF4 PRP4
																						SIA8C_HUMAN	ST8SIA3 SIAT8C
																						CP26A_HUMAN	CYP26A1 CYP26 P450RAI1
																						SERA_HUMAN	PHGDH PGDH3
																						NDUS4_HUMAN	NDUFS4
																						RHG06_HUMAN	ARHGAP6 RHOGAP6
																						ADA12_HUMAN	ADAM12 MLTN UNQ346/PRO545
																						CRX_HUMAN	CRX CORD2
																						IRAK2_HUMAN	IRAK2
																						PHF1_HUMAN	PHF1 PCL1
																						MTLR_HUMAN	MLNR GPR38 MTLR MTLR1
																						GPR39_HUMAN	GPR39
																						MSH5_HUMAN	MSH5
																						SEPT4_HUMAN	SEPTIN4 C17orf47 PNUTL2 SEP4 SEPT4 hucep-7
																						DC1L2_HUMAN	DYNC1LI2 DNCLI2 LIC2
																						KLK10_HUMAN	KLK10 NES1 PRSSL1
																						PSMD3_HUMAN	PSMD3
																						HXC11_HUMAN	HOXC11 HOX3H
																						RFOX2_HUMAN	RBFOX2 FOX2 HRNBP2 RBM9 RTA
																						PAPS1_HUMAN	PAPSS1 ATPSK1 PAPSS
																						SIAH2_HUMAN	SIAH2
																						ZNHI1_HUMAN	ZNHIT1 CGBP1 ZNFN4A1
																						ZW10_HUMAN	ZW10
																						PROD_HUMAN	PRODH PIG6 POX2 PRODH2
																						SPIT1_HUMAN	SPINT1 HAI1 UNQ223/PRO256
																						TREA_HUMAN	TREH TREA
																						EFS_HUMAN	EFS CASS3
																						M3K13_HUMAN	MAP3K13 LZK
																						B4GT5_HUMAN	B4GALT5
																						SNUT1_HUMAN	SART1
																						SPIT2_HUMAN	SPINT2 HAI2 KOP
																						GPAA1_HUMAN	GPAA1 GAA1
																						DAPK3_HUMAN	DAPK3 ZIPK
																						TGFI1_HUMAN	TGFB1I1 ARA55
																						SRGP3_HUMAN	SRGAP3 ARHGAP14 KIAA0411 KIAA1156 MEGAP SRGAP2
																						ZN264_HUMAN	ZNF264 KIAA0412
																						ZBT43_HUMAN	ZBTB43 KIAA0414 ZBTB22B ZNF297B
																						AP5Z1_HUMAN	AP5Z1 KIAA0415 SPG48
																						LRRT2_HUMAN	LRRTM2 KIAA0416 LRRN2
																						CP110_HUMAN	CCP110 CEP110 CP110 KIAA0419
																						ADCY6_HUMAN	ADCY6 KIAA0422
																						ARHG9_HUMAN	ARHGEF9 ARHDH9 KIAA0424
																						ZSC12_HUMAN	ZSCAN12 KIAA0426 ZNF305 ZNF96
																						CTIF_HUMAN	CTIF KIAA0427
																						MTSS1_HUMAN	MTSS1 KIAA0429 MIM
																						ATMIN_HUMAN	ATMIN KIAA0431 ZNF822
																						VIP2_HUMAN	PPIP5K2 HISPPD1 KIAA0433 VIP2
																						AQP9_HUMAN	AQP9 SSC1
																						PAX4_HUMAN	PAX4
																						M3K7_HUMAN	MAP3K7 TAK1
																						FGF16_HUMAN	FGF16
																						DHH_HUMAN	DHH
																						MCA3_HUMAN	EEF1E1 AIMP3 P18
																						RIPK2_HUMAN	RIPK2 CARDIAK RICK RIP2 UNQ277/PRO314/PRO34092
																						HXA2_HUMAN	HOXA2 HOX1K
																						HXA3_HUMAN	HOXA3 HOX1E
																						RASL2_HUMAN	RASA4 CAPRI GAPL KIAA0538
																						WDR62_HUMAN	WDR62 C19orf14
																						HNRPR_HUMAN	HNRNPR HNRPR
																						PRPF3_HUMAN	PRPF3 HPRP3 PRP3
																						TXNL1_HUMAN	TXNL1 TRP32 TXL TXNL
																						TPD54_HUMAN	TPD52L2
																						EMC8_HUMAN	EMC8 C16orf2 C16orf4 COX4AL COX4NB FAM158B NOC4
																						COCH_HUMAN	COCH COCH5B2 UNQ257/PRO294
																						P52K_HUMAN	THAP12 DAP4 P52RIPK PRKRIR THAP0
																						GRID2_HUMAN	GRID2 GLURD2
																						SYNJ1_HUMAN	SYNJ1 KIAA0910
																						FIBP_HUMAN	FIBP
																						IF4G3_HUMAN	EIF4G3
																						TBX1_HUMAN	TBX1
																						MTG8R_HUMAN	CBFA2T2 EHT MTGR1
																						PPIH_HUMAN	PPIH CYP20 CYPH
																						KCAB3_HUMAN	KCNAB3 KCNA3B
																						MGA_HUMAN	MGAM MGA MGAML
																						MBTP2_HUMAN	MBTPS2 S2P
																						SUV91_HUMAN	SUV39H1 KMT1A SUV39H
																						HTRA2_HUMAN	HTRA2 OMI PRSS25
																						KLF4_HUMAN	KLF4 EZF GKLF
																						MS18B_HUMAN	OIP5 MIS18B
																						ARK72_HUMAN	AKR7A2 AFAR AFAR1 AKR7
																						PROM1_HUMAN	PROM1 PROML1 MSTP061
																						E41L2_HUMAN	EPB41L2
																						TGON2_HUMAN	TGOLN2 TGN46 TGN51
																						CAC1G_HUMAN	CACNA1G KIAA1123
																						RA51C_HUMAN	RAD51C RAD51L2
																						LTOR5_HUMAN	LAMTOR5 HBXIP XIP
																						B4GA1_HUMAN	B4GAT1 B3GNT1 B3GNT6
																						ADA20_HUMAN	ADAM20
																						TNF12_HUMAN	TNFSF12 APO3L DR3LG UNQ181/PRO207
																						S26A4_HUMAN	SLC26A4 PDS
																						MED7_HUMAN	MED7 ARC34 CRSP9
																						WIPF1_HUMAN	WIPF1 WASPIP WIP
																						AT8B1_HUMAN	ATP8B1 ATPIC FIC1 PFIC
																						B2L11_HUMAN	BCL2L11 BIM
																						FOXO3_HUMAN	FOXO3 FKHRL1 FOXO3A
																						KCNQ3_HUMAN	KCNQ3
																						KCNQ2_HUMAN	KCNQ2
																						CHSTA_HUMAN	CHST10
																						SMAD6_HUMAN	SMAD6 MADH6
																						XRCC3_HUMAN	XRCC3
																						XRCC2_HUMAN	XRCC2
																						TGM5_HUMAN	TGM5 TGMX
																						SGCE_HUMAN	SGCE ESG UNQ433/PRO840
																						TNF14_HUMAN	TNFSF14 HVEML LIGHT UNQ391/PRO726
																						FRS3_HUMAN	FRS3
																						LAT_HUMAN	LAT
																						RGS14_HUMAN	RGS14
																						RNF13_HUMAN	RNF13 RZF
																						CAH12_HUMAN	CA12
																						AKA10_HUMAN	AKAP10
																						SYT7_HUMAN	SYT7 PCANAP7
																						DENR_HUMAN	DENR DRP1 H14
																						PPIP1_HUMAN	PSTPIP1 CD2BP1
																						XPOT_HUMAN	XPOT
																						HAIR_HUMAN	HR
																						SPY2_HUMAN	SPRY2
																						DNPH1_HUMAN	DNPH1 C6orf108 RCL
																						DCX_HUMAN	DCX DBCN LISX
																						GALR2_HUMAN	GALR2 GALNR2
																						SPY1_HUMAN	SPRY1
																						SPY3_HUMAN	SPRY3
																						OREX_HUMAN	HCRT OX PPORX PPOX
																						OX1R_HUMAN	HCRTR1
																						OX2R_HUMAN	HCRTR2
																						TIM44_HUMAN	TIMM44 MIMT44 TIM44
																						TPPC3_HUMAN	TRAPPC3 BET3 CDABP0066
																						SNAI2_HUMAN	SNAI2 SLUG SLUGH
																						CHM2A_HUMAN	CHMP2A BC2 CHMP2
																						NCK2_HUMAN	NCK2 GRB4
																						PSCA_HUMAN	PSCA UNQ206/PRO232
																						PLRG1_HUMAN	PLRG1
																						PRC1_HUMAN	PRC1
																						RGS10_HUMAN	RGS10
																						ZN207_HUMAN	ZNF207 BUGZ
																						NDUB5_HUMAN	NDUFB5
																						NDUB3_HUMAN	NDUFB3
																						NDUA2_HUMAN	NDUFA2
																						LDB2_HUMAN	LDB2 CLIM1
																						TCF21_HUMAN	TCF21 BHLHA23 POD1
																						GET3_HUMAN	GET3 ARSA ASNA1 TRC40
																						BUB1_HUMAN	BUB1 BUB1L
																						BUB3_HUMAN	BUB3
																						AKA7A_HUMAN	AKAP7 AKAP15 AKAP18
																						PLPP2_HUMAN	PLPP2 LPP2 PPAP2C
																						SIGL6_HUMAN	SIGLEC6 CD33L CD33L1 OBBP1
																						ST1B1_HUMAN	SULT1B1 ST1B2 SULT1B2
																						ACTN4_HUMAN	ACTN4
																						MAAI_HUMAN	GSTZ1 MAAI
																						BUD23_HUMAN	BUD23 MERM1 WBSCR22 HUSSY-03 PP3381
																						TLX3_HUMAN	TLX3 HOX11L2
																						TRIA1_HUMAN	TRIAP1 15E1.1 HSPC132
																						GATC_HUMAN	GATC 15E1.2
																						HTSF1_HUMAN	HTATSF1
																						ERD23_HUMAN	KDELR3 ERD23
																						CIKS_HUMAN	TRAF3IP2 C6orf2 C6orf4 C6orf5 C6orf6
																						CYH3_HUMAN	CYTH3 ARNO3 GRP1 PSCD3
																						AAKB2_HUMAN	PRKAB2
																						CHP2_HUMAN	CHP2 HCA520
																						AP1G1_HUMAN	AP1G1 ADTG CLAPG1
																						OR1F1_HUMAN	OR1F1 OLFMF OR1F10 OR1F4 OR1F5 OR1F6 OR1F7 OR1F8 OR1F9
																						STX6_HUMAN	STX6
																						SNG1_HUMAN	SYNGR1
																						SNG2_HUMAN	SYNGR2 UNQ352/PRO615
																						SNG3_HUMAN	SYNGR3
																						TLX2_HUMAN	TLX2 HOX11L1 NCX
																						SGTA_HUMAN	SGTA SGT SGT1
																						LIAS_HUMAN	LIAS LAS HUSSY-01
																						ENSA_HUMAN	ENSA
																						MCAT_HUMAN	SLC25A20 CAC CACT
																						SYNC_HUMAN	NARS1 NARS NRS
																						DYRK3_HUMAN	DYRK3
																						KRT86_HUMAN	KRT86 KRTHB6
																						SPOP_HUMAN	SPOP
																						MYO1B_HUMAN	MYO1B
																						SSNA1_HUMAN	SSNA1 NA14
																						PM34_HUMAN	SLC25A17 PMP34
																						CPSF5_HUMAN	NUDT21 CFIM25 CPSF25 CPSF5
																						LANC1_HUMAN	LANCL1 GPR69A
																						STRN_HUMAN	STRN
																						U3IP2_HUMAN	RRP9 RNU3IP2 U355K
																						SCO2_HUMAN	SCO2
																						HYAL3_HUMAN	HYAL3 LUCA3
																						CF410_HUMAN	CFAP410 C21orf2 LRRC76
																						AKAP8_HUMAN	AKAP8 AKAP95
																						B3GT2_HUMAN	B3GALT2
																						G6PT1_HUMAN	SLC37A4 G6PT G6PT1 PRO0685 TRG19
																						ANGL7_HUMAN	ANGPTL7 CDT6 UNQ313/PRO356
																						ZBT14_HUMAN	ZBTB14 ZFP161 ZNF478
																						IDH3B_HUMAN	IDH3B
																						NRDC_HUMAN	NRDC NRD1
																						CALU_HUMAN	CALU
																						EDIL3_HUMAN	EDIL3 DEL1
																						ATP9B_HUMAN	ATP9B ATPIIB NEO1L HUSSY-20
																						SAHH2_HUMAN	AHCYL1 DCAL IRBIT XPVKONA
																						CD5L_HUMAN	CD5L API6 UNQ203/PRO229
																						S28A2_HUMAN	SLC28A2 CNT2
																						CREB3_HUMAN	CREB3 LZIP
																						XPP2_HUMAN	XPNPEP2
																						KIF1C_HUMAN	KIF1C KIAA0706
																						TLL1_HUMAN	TLL1 TLL
																						PRIC3_HUMAN	PRICKLE3 LMO6
																						GAS2_HUMAN	GAS2
																						EXTL3_HUMAN	EXTL3 EXTL1L EXTR1 KIAA0519
																						ORC5_HUMAN	ORC5 ORC5L
																						TYOBP_HUMAN	TYROBP DAP12 KARAP
																						VEGFD_HUMAN	VEGFD FIGF
																						CHST1_HUMAN	CHST1
																						AIRE_HUMAN	AIRE APECED
																						NDUS5_HUMAN	NDUFS5
																						EFNA2_HUMAN	EFNA2 EPLG6 LERK6
																						PDE6D_HUMAN	PDE6D PDED
																						CXL13_HUMAN	CXCL13 BCA1 BLC SCYB13
																						ORC4_HUMAN	ORC4 ORC4L
																						PRKY_HUMAN	PRKY
																						PEX1_HUMAN	PEX1
																						RAD21_HUMAN	RAD21 HR21 KIAA0078 NXP1 SCC1
																						AK1BA_HUMAN	AKR1B10 AKR1B11
																						TIM8A_HUMAN	TIMM8A DDP DDP1 TIM8A
																						KALRN_HUMAN	KALRN DUET DUO HAPIP TRAD
																						DHX16_HUMAN	DHX16 DBP2 DDX16 KIAA0577 PRP2
																						ZNRD2_HUMAN	ZNRD2 SSSCA1
																						TM11D_HUMAN	TMPRSS11D HAT
																						MYPT2_HUMAN	PPP1R12B MYPT2
																						BNI3L_HUMAN	BNIP3L BNIP3A BNIP3H NIX
																						3BP5_HUMAN	SH3BP5 SAB
																						PLIN1_HUMAN	PLIN1 PERI PLIN
																						AGRB2_HUMAN	ADGRB2 BAI2
																						AGRB3_HUMAN	ADGRB3 BAI3 KIAA0550
																						H6ST1_HUMAN	HS6ST1 HS6ST
																						MED14_HUMAN	MED14 ARC150 CRSP2 CXorf4 DRIP150 EXLM1 RGR1 TRAP170
																						SOX15_HUMAN	SOX15 SOX12 SOX20 SOX26 SOX27
																						KPRB_HUMAN	PRPSAP2
																						FGF17_HUMAN	FGF17 UNQ161/PRO187
																						KLK8_HUMAN	KLK8 NRPN PRSS19 TADG14 UNQ283/PRO322
																						PRKN_HUMAN	PRKN PARK2
																						SMCA5_HUMAN	SMARCA5 SNF2H WCRF135
																						ADCY3_HUMAN	ADCY3 KIAA0511
																						GRIN2_HUMAN	GPRIN2 KIAA0514
																						JIP4_HUMAN	SPAG9 HSS KIAA0516 MAPK8IP4 SYD1 HLC6
																						ZN292_HUMAN	ZNF292 KIAA0530
																						KIF5C_HUMAN	KIF5C KIAA0531 NKHC2
																						ST18_HUMAN	ST18 KIAA0535 ZNF387
																						NUAK1_HUMAN	NUAK1 ARK5 KIAA0537 OMPHK1
																						MGRN1_HUMAN	MGRN1 KIAA0544 RNF156
																						SI1L3_HUMAN	SIPA1L3 KIAA0545 SPAL3
																						ZC3H1_HUMAN	ZFC3H1 CCDC131 KIAA0546 PSRC2
																						TYW4_HUMAN	LCMT2 KIAA0547 TYW4
																						TRAK2_HUMAN	TRAK2 ALS2CR3 KIAA0549
																						KATIP_HUMAN	KATNIP KIAA0556
																						ZN500_HUMAN	ZNF500 KIAA0557 ZKSCAN18
																						AQR_HUMAN	AQR KIAA0560
																						MAST3_HUMAN	MAST3 KIAA0561
																						CE104_HUMAN	CEP104 KIAA0562
																						AT10A_HUMAN	ATP10A ATP10C ATPVA ATPVC KIAA0566
																						OPA1_HUMAN	OPA1 KIAA0567
																						ZEB2_HUMAN	ZEB2 KIAA0569 SIP1 ZFHX1B ZFX1B HRIHFB2411
																						GANP_HUMAN	MCM3AP GANP KIAA0572 MAP80
																						PI51C_HUMAN	PIP5K1C KIAA0589
																						KIF1B_HUMAN	KIF1B KIAA0591 KIAA1448
																						MABP1_HUMAN	MAPKBP1 JNKBP1 KIAA0596
																						MARH6_HUMAN	MARCHF6 KIAA0597 MARCH6 RNF176 TEB4
																						KDM1A_HUMAN	KDM1A AOF2 KDM1 KIAA0601 LSD1
																						TBCD4_HUMAN	TBC1D4 AS160 KIAA0603
																						PHLP1_HUMAN	PHLPP1 KIAA0606 PHLPP PLEKHE1 SCOP
																						FZD6_HUMAN	FZD6
																						NUPR1_HUMAN	NUPR1 COM1
																						CCG3_HUMAN	CACNG3
																						HBP1_HUMAN	HBP1
																						GDF9_HUMAN	GDF9
																						NMD3B_HUMAN	GRIN3B
																						NOBOX_HUMAN	NOBOX
																						AT8B3_HUMAN	ATP8B3 ATP1K FOS37502_2
																						FADS1_HUMAN	FADS1 FADSD5
																						PEPL_HUMAN	PPL KIAA0568
																						GSDME_HUMAN	GSDME DFNA5 ICERE1
																						EVI5_HUMAN	EVI5 NB4S
																						LY75_HUMAN	LY75 CD205 CLEC13B
																						NRP2_HUMAN	NRP2 VEGF165R2
																						DSCAM_HUMAN	DSCAM
																						MA1A2_HUMAN	MAN1A2 MAN1B
																						BRNP1_HUMAN	BRINP1 DBC1 DBCCR1 FAM5A IB3089A
																						G137B_HUMAN	GPR137B TM7SF1
																						DLX3_HUMAN	DLX3
																						ZIC3_HUMAN	ZIC3 ZNF203
																						PLXC1_HUMAN	PLXNC1 VESPR
																						MPZL2_HUMAN	MPZL2 EVA EVA1 UNQ606/PRO1192
																						ACSL4_HUMAN	ACSL4 ACS4 FACL4 LACS4
																						SNX3_HUMAN	SNX3
																						CUBN_HUMAN	CUBN IFCR
																						DOK2_HUMAN	DOK2
																						STX10_HUMAN	STX10 SYN10
																						NPHN_HUMAN	NPHS1 NPHN
																						OGA_HUMAN	OGA HEXC KIAA0679 MEA5 MGEA5
																						ADCY9_HUMAN	ADCY9 KIAA0520
																						VINEX_HUMAN	SORBS3 SCAM1
																						HNRPQ_HUMAN	SYNCRIP HNRPQ NSAP1
																						TPST1_HUMAN	TPST1
																						PRP17_HUMAN	CDC40 EHB3 PRP17 PRPF17
																						B4GT3_HUMAN	B4GALT3
																						B4GT4_HUMAN	B4GALT4 UNQ552/PRO1109
																						4EBP3_HUMAN	EIF4EBP3
																						CRBL2_HUMAN	CREBL2
																						NEMF_HUMAN	NEMF SDCCAG1
																						CIDEA_HUMAN	CIDEA
																						GMDS_HUMAN	GMDS
																						FOXD2_HUMAN	FOXD2 FKHL17 FREAC9
																						NMT2_HUMAN	NMT2
																						CCNT1_HUMAN	CCNT1
																						GREM1_HUMAN	GREM1 CKTSF1B1 DAND2 DRM PIG2
																						BUB1B_HUMAN	BUB1B BUBR1 MAD3L SSK1
																						PLOD3_HUMAN	PLOD3
																						IF4E2_HUMAN	EIF4E2 EIF4EL3
																						CCNT2_HUMAN	CCNT2
																						TLR5_HUMAN	TLR5 TIL3
																						TLR2_HUMAN	TLR2 TIL4
																						GFRA3_HUMAN	GFRA3 UNQ339/PRO538/PRO3664
																						DIAP1_HUMAN	DIAPH1 DIAP1
																						SEP15_HUMAN	SELENOF SEP15
																						TSN1_HUMAN	TSPAN1
																						TSN2_HUMAN	TSPAN2
																						AP180_HUMAN	SNAP91 KIAA0656
																						EXOC3_HUMAN	EXOC3 SEC6 SEC6L1
																						UD19_HUMAN	UGT1A9 GNT1 UGT1
																						PDE8A_HUMAN	PDE8A
																						KLH41_HUMAN	KLHL41 KBTBD10 KRP1
																						LMX1B_HUMAN	LMX1B
																						PLIN3_HUMAN	PLIN3 M6PRBP1 TIP47
																						FCMR_HUMAN	FCMR FAIM3 TOSO
																						MOT2_HUMAN	SLC16A7 MCT2
																						RAD1_HUMAN	RAD1 REC1
																						REV3L_HUMAN	REV3L POLZ REV3
																						JAK2_HUMAN	JAK2
																						MAFK_HUMAN	MAFK
																						ANM3_HUMAN	PRMT3 HRMT1L3
																						MUSC_HUMAN	MSC ABF1 BHLHA22
																						PEX10_HUMAN	PEX10 RNF69
																						IMA7_HUMAN	KPNA6 IPOA7
																						SRPX2_HUMAN	SRPX2 SRPUL
																						UGDH_HUMAN	UGDH
																						TPST2_HUMAN	TPST2
																						ABCC9_HUMAN	ABCC9 SUR2
																						LPXN_HUMAN	LPXN LDLP
																						CTND1_HUMAN	CTNND1 KIAA0384
																						NCKX1_HUMAN	SLC24A1 KIAA0702 NCKX1
																						ICMT_HUMAN	ICMT PCCMT
																						CC14B_HUMAN	CDC14B
																						PLPL9_HUMAN	PLA2G6 PLPLA9
																						HCN1_HUMAN	HCN1 BCNG1
																						SNX2_HUMAN	SNX2 TRG9
																						GALR3_HUMAN	GALR3 GALNR3
																						CYTIP_HUMAN	CYTIP PSCDBP
																						HPGDS_HUMAN	HPGDS GSTS PGDS PTGDS2
																						DPM1_HUMAN	DPM1
																						USO1_HUMAN	USO1 VDP
																						S19A2_HUMAN	SLC19A2 THT1 TRMA
																						RT14_HUMAN	MRPS14
																						TOM1_HUMAN	TOM1
																						TBX19_HUMAN	TBX19 TPIT
																						HNRC1_HUMAN	HNRNPCL1 HNRPCL1
																						H2B1K_HUMAN	H2BC12 H2BFT HIRIP1 HIST1H2BK
																						F262_HUMAN	PFKFB2
																						CCD22_HUMAN	CCDC22 CXorf37 JM1
																						PQBP1_HUMAN	PQBP1 NPW38 JM26
																						PAGE4_HUMAN	PAGE4 GAGEC1 JM27
																						TI17B_HUMAN	TIMM17B TIM17B JM3
																						PRAF2_HUMAN	PRAF2 JM4
																						DKC1_HUMAN	DKC1 NOLA4
																						CAC1F_HUMAN	CACNA1F CACNAF1
																						IF2P_HUMAN	EIF5B IF2 KIAA0741
																						ZG16_HUMAN	ZG16
																						TRI13_HUMAN	TRIM13 LEU5 RFP2 RNF77
																						GAS7_HUMAN	GAS7 KIAA0394
																						EDF1_HUMAN	EDF1
																						KIN17_HUMAN	KIN BTCD KIN17
																						DIAP2_HUMAN	DIAPH2 DIA
																						SH21A_HUMAN	SH2D1A DSHP SAP
																						MMP20_HUMAN	MMP20
																						G37L1_HUMAN	GPR37L1 ETBRLP2
																						DNJA2_HUMAN	DNAJA2 CPR3 HIRIP4
																						BRD4_HUMAN	BRD4 HUNK1
																						CUTA_HUMAN	CUTA ACHAP C6orf82
																						OPHN1_HUMAN	OPHN1
																						RAMP1_HUMAN	RAMP1
																						RAMP2_HUMAN	RAMP2
																						RAMP3_HUMAN	RAMP3
																						SHOX2_HUMAN	SHOX2 OG12X SHOT
																						NSMA_HUMAN	SMPD2
																						TBL1X_HUMAN	TBL1X TBL1
																						B4GT2_HUMAN	B4GALT2
																						CATL2_HUMAN	CTSV CATL2 CTSL2 CTSU UNQ268/PRO305
																						HUS1_HUMAN	HUS1
																						PFD1_HUMAN	PFDN1 PFD1
																						PP1RB_HUMAN	PPP1R11 HCGV TCTE5
																						KCJ13_HUMAN	KCNJ13
																						RNH1_HUMAN	RNASEH1 RNH1
																						CTNS_HUMAN	CTNS
																						NBN_HUMAN	NBN NBS NBS1 P95
																						NOL3_HUMAN	NOL3 ARC NOP
																						KERA_HUMAN	KERA SLRR2B
																						SCN2B_HUMAN	SCN2B UNQ326/PRO386
																						DTNB_HUMAN	DTNB
																						MCE1_HUMAN	RNGTT CAP1A
																						FCG3B_HUMAN	FCGR3B CD16B FCG3 FCGR3 IGFR3
																						LIRA1_HUMAN	LILRA1 LIR6
																						LIRB3_HUMAN	LILRB3 ILT5 LIR3
																						LIRB5_HUMAN	LILRB5 LIR8
																						ABCB7_HUMAN	ABCB7 ABC7
																						MITF_HUMAN	MITF BHLHE32
																						HSF2B_HUMAN	HSF2BP MEILB2
																						KI21B_HUMAN	KIF21B KIAA0449
																						PLCH2_HUMAN	PLCH2 KIAA0450 PLCL4
																						SRGP2_HUMAN	SRGAP2 ARHGAP34 FNBP2 KIAA0456 SRGAP2A
																						PLXA2_HUMAN	PLXNA2 KIAA0463 OCT PLXN2 UNQ209/PRO235
																						CAPON_HUMAN	NOS1AP CAPON KIAA0464
																						IGSF3_HUMAN	IGSF3 EWI3 KIAA0466
																						SDC3_HUMAN	SDC3 KIAA0468
																						AUXI_HUMAN	DNAJC6 KIAA0473
																						XYLK_HUMAN	FAM20B KIAA0475
																						TMCC2_HUMAN	TMCC2 KIAA0481 hucep-11
																						FKTN_HUMAN	FKTN FCMD
																						LRP3_HUMAN	LRP3
																						ADA23_HUMAN	ADAM23 MDC3
																						ADA11_HUMAN	ADAM11 MDC
																						MTG16_HUMAN	CBFA2T3 MTG16 MTGR2 ZMYND4
																						WDR1_HUMAN	WDR1
																						FZD7_HUMAN	FZD7
																						SLIT1_HUMAN	SLIT1 KIAA0813 MEGF4 SLIL1
																						SLIT3_HUMAN	SLIT3 KIAA0814 MEGF5 SLIL2 UNQ691/PRO1336
																						LRP4_HUMAN	LRP4 KIAA0816 LRP10 MEGF7
																						AOC2_HUMAN	AOC2
																						ATP9A_HUMAN	ATP9A ATPIIA KIAA0611
																						LDB3_HUMAN	LDB3 KIAA0613 ZASP
																						N4BP1_HUMAN	N4BP1 KIAA0615
																						ROCK2_HUMAN	ROCK2 KIAA0619
																						MFA3L_HUMAN	MFAP3L KIAA0626 HSD-39 HSD39
																						CLAP2_HUMAN	CLASP2 KIAA0627
																						PTCD1_HUMAN	PTCD1 KIAA0632
																						COBL_HUMAN	COBL KIAA0633
																						ASTN2_HUMAN	ASTN2 KIAA0634
																						CPNE3_HUMAN	CPNE3 CPN3 KIAA0636
																						ZBED4_HUMAN	ZBED4 KIAA0637
																						DEPD5_HUMAN	DEPDC5 KIAA0645
																						ATG13_HUMAN	ATG13 KIAA0652
																						ICOSL_HUMAN	ICOSLG B7H2 B7RP1 ICOSL KIAA0653
																						LIPA3_HUMAN	PPFIA3 KIAA0654
																						HIP1R_HUMAN	HIP1R HIP12 KIAA0655
																						OBSL1_HUMAN	OBSL1 KIAA0657
																						BRE1B_HUMAN	RNF40 BRE1B KIAA0661
																						PHF2_HUMAN	PHF2 CENP-35 KIAA0662
																						ZC11A_HUMAN	ZC3H11A KIAA0663 ZC3HDC11A
																						RFIP3_HUMAN	RAB11FIP3 ARFO1 KIAA0665
																						CAND2_HUMAN	CAND2 KIAA0667 TIP120B
																						SOCS5_HUMAN	SOCS5 CIS6 CISH5 CISH6 KIAA0671
																						NPHP4_HUMAN	NPHP4 KIAA0673
																						KDM4A_HUMAN	KDM4A JHDM3A JMJD2 JMJD2A KIAA0677
																						DJC13_HUMAN	DNAJC13 KIAA0678 RME8
																						PHAR2_HUMAN	PHACTR2 C6orf56 KIAA0680
																						PP6R2_HUMAN	PPP6R2 KIAA0685 PP6R2 SAPS2
																						ATS4_HUMAN	ADAMTS4 KIAA0688 UNQ769/PRO1563
																						CNOT3_HUMAN	CNOT3 KIAA0691 LENG2 NOT3
																						CREST_HUMAN	SS18L1 CREST KIAA0693
																						ANR17_HUMAN	ANKRD17 GTAR KIAA0697
																						SIN3B_HUMAN	SIN3B KIAA0700
																						AT2C2_HUMAN	ATP2C2 KIAA0703 SPCA2
																						DNJB6_HUMAN	DNAJB6 HSJ2 MRJ MSJ1
																						XYLB_HUMAN	XYLB
																						PX11A_HUMAN	PEX11A PEX11
																						LRP5_HUMAN	LRP5 LR3 LRP7
																						TM127_HUMAN	TMEM127
																						COQ9_HUMAN	COQ9 C16orf49 HSPC326 PSEC0129
																						GGCT_HUMAN	GGCT C7orf24 CRF21
																						NDUS7_HUMAN	NDUFS7
																						GA45B_HUMAN	GADD45B MYD118
																						RTN2_HUMAN	RTN2 NSPL1
																						NDUS2_HUMAN	NDUFS2
																						CAD16_HUMAN	CDH16 UNQ695/PRO1340
																						GLRA3_HUMAN	GLRA3
																						ZPR1_HUMAN	ZPR1 ZNF259
																						UBP12_HUMAN	USP12 UBH1 USP12L1
																						DUS11_HUMAN	DUSP11 PIR1
																						NIPS2_HUMAN	NIPSNAP2 GBAS
																						SNN_HUMAN	SNN
																						SEM7A_HUMAN	SEMA7A CD108 SEMAL
																						HMMR_HUMAN	HMMR IHABP RHAMM
																						LIPA2_HUMAN	PPFIA2
																						CILP1_HUMAN	CILP UNQ602/PRO1188
																						PDCD6_HUMAN	PDCD6 ALG2
																						LX12B_HUMAN	ALOX12B
																						GCYB2_HUMAN	GUCY1B2
																						FKBP6_HUMAN	FKBP6 FKBP36
																						TBCA_HUMAN	TBCA
																						VATG1_HUMAN	ATP6V1G1 ATP6G ATP6G1 ATP6J
																						VPS4B_HUMAN	VPS4B SKD1 VPS42 MIG1
																						ENTP6_HUMAN	ENTPD6 CD39L2 IL6ST2
																						ENTP3_HUMAN	ENTPD3 CD39L3
																						ENTP5_HUMAN	ENTPD5 CD39L4 PCPH
																						PROP1_HUMAN	PROP1
																						ZN217_HUMAN	ZNF217 ZABC1
																						PITX3_HUMAN	PITX3 PTX3
																						TP4A3_HUMAN	PTP4A3 PRL3
																						AVIL_HUMAN	AVIL
																						H2AY_HUMAN	MACROH2A1 H2AFY
																						SH3L1_HUMAN	SH3BGRL
																						FLNB_HUMAN	FLNB FLN1L FLN3 TABP TAP
																						NCOR1_HUMAN	NCOR1 KIAA1047
																						VAMP4_HUMAN	VAMP4
																						NDUS6_HUMAN	NDUFS6
																						PEX14_HUMAN	PEX14
																						TRIM3_HUMAN	TRIM3 BERP RNF22 RNF97
																						ULK1_HUMAN	ULK1 KIAA0722
																						TULP3_HUMAN	TULP3 TUBL3
																						LAT3_HUMAN	SLC43A1 LAT3 PB39 POV1
																						CISY_HUMAN	CS
																						SC22B_HUMAN	SEC22B SEC22L1
																						DEAF1_HUMAN	DEAF1 SPN ZMYND5
																						PR40A_HUMAN	PRPF40A FBP11 FLAF1 FNBP3 HIP10 HYPA HSPC225
																						HYPM_HUMAN	H2AP CXorf27 HYPM
																						TACC1_HUMAN	TACC1 KIAA1103
																						NDK6_HUMAN	NME6
																						DPOLQ_HUMAN	POLQ POLH
																						CDC45_HUMAN	CDC45 CDC45L CDC45L2 UNQ374/PRO710
																						GGYF1_HUMAN	GIGYF1 CDS2 PERQ1 PP3360
																						MSPD3_HUMAN	MOSPD3
																						LRCH4_HUMAN	LRCH4 LRN LRRN1 LRRN4
																						MTX2_HUMAN	MTX2
																						VP26A_HUMAN	VPS26A VPS26
																						NDUB1_HUMAN	NDUFB1
																						MPPB_HUMAN	PMPCB MPPB
																						TECTA_HUMAN	TECTA
																						MAF_HUMAN	MAF
																						USH2A_HUMAN	USH2A
																						SAP30_HUMAN	SAP30
																						MED24_HUMAN	MED24 ARC100 CRSP4 DRIP100 KIAA0130 THRAP4 TRAP100
																						KTNA1_HUMAN	KATNA1
																						RDH16_HUMAN	RDH16 RODH4 SDR9C8
																						ERN1_HUMAN	ERN1 IRE1
																						E2F6_HUMAN	E2F6
																						CRLF1_HUMAN	CRLF1 UNQ288/PRO327
																						NR1I2_HUMAN	NR1I2 PXR
																						LGR5_HUMAN	LGR5 GPR49 GPR67
																						PSIP1_HUMAN	PSIP1 DFS70 LEDGF PSIP2
																						ERLN1_HUMAN	ERLIN1 C10orf69 KE04 KEO4 SPFH1
																						TAD2A_HUMAN	TADA2A TADA2L KL04P
																						SUPT3_HUMAN	SUPT3H SPT3
																						GPC4_HUMAN	GPC4 UNQ474/PRO937
																						NDUS3_HUMAN	NDUFS3
																						SRS10_HUMAN	SRSF10 FUSIP1 FUSIP2 SFRS13A TASR
																						GEMI_HUMAN	GMNN
																						CLN5_HUMAN	CLN5 BMPS
																						HSBP1_HUMAN	HSBP1 HSF1BP
																						CLD11_HUMAN	CLDN11 OSP OTM
																						TNR21_HUMAN	TNFRSF21 DR6 UNQ437/PRO868
																						ECI2_HUMAN	ECI2 DRS1 HCA88 PECI
																						KHDR3_HUMAN	KHDRBS3 SALP SLM2
																						TADA3_HUMAN	TADA3 ADA3 TADA3L
																						TAF5L_HUMAN	TAF5L PAF65B
																						EED_HUMAN	EED
																						BAF_HUMAN	BANF1 BAF BCRG1
																						SF3B1_HUMAN	SF3B1 SAP155
																						CSDE1_HUMAN	CSDE1 D1S155E KIAA0885 NRU UNR
																						DAB1_HUMAN	DAB1
																						WBP4_HUMAN	WBP4 FBP21 FNBP21
																						SG2A1_HUMAN	SCGB2A1 LIPHC MGB2 UGB3
																						STX11_HUMAN	STX11
																						SKAP2_HUMAN	SKAP2 PRAP RA70 SAPS SCAP2 SKAP55R
																						JERKY_HUMAN	JRK JH8
																						PRKRA_HUMAN	PRKRA PACT RAX HSD-14 HSD14
																						RF1M_HUMAN	MTRF1
																						RPC9_HUMAN	CRCP
																						ITA10_HUMAN	ITGA10 UNQ468/PRO827
																						LRP6_HUMAN	LRP6
																						KS6A5_HUMAN	RPS6KA5 MSK1
																						MED6_HUMAN	MED6 ARC33
																						MYCB2_HUMAN	MYCBP2 KIAA0916 PAM
																						FOXH1_HUMAN	FOXH1 FAST1 FAST2
																						PGRP1_HUMAN	PGLYRP1 PGLYRP PGRP TNFSF3L SBBI68 UNQ639/PRO1269
																						KBL_HUMAN	GCAT KBL
																						SPAG6_HUMAN	SPAG6 PF16
																						GCM2_HUMAN	GCM2 GCMB
																						UBP2_HUMAN	USP2 UBP41
																						NPM3_HUMAN	NPM3
																						LYPA1_HUMAN	LYPLA1 APT1 LPL1
																						LFTY1_HUMAN	LEFTY1 LEFTB LEFTYB UNQ278/PRO317
																						ERAL1_HUMAN	ERAL1 HERA
																						DEDD_HUMAN	DEDD DEDPRO1 DEFT KE05
																						PRDM1_HUMAN	PRDM1 BLIMP1
																						REM1_HUMAN	REM1 GES REM
																						CREG1_HUMAN	CREG1 CREG UNQ727/PRO1409
																						UPK3A_HUMAN	UPK3A UPK3
																						FCN3_HUMAN	FCN3 FCNH HAKA1
																						CTAG2_HUMAN	CTAG2 ESO2 LAGE1
																						U520_HUMAN	SNRNP200 ASCC3L1 BRR2 HELIC2 KIAA0788
																						MTU1_HUMAN	TRMU MTU1 TRMT1
																						TIPRL_HUMAN	TIPRL
																						OFD1_HUMAN	OFD1 CXorf5
																						TM1L1_HUMAN	TOM1L1 SRCASM
																						KS6A4_HUMAN	RPS6KA4 MSK2
																						RFPL1_HUMAN	RFPL1 RFPL1L RNF78
																						RFPL2_HUMAN	RFPL2 RNF79
																						RFPL3_HUMAN	RFPL3
																						SURF6_HUMAN	SURF6 SURF-6
																						PPM1B_HUMAN	PPM1B PP2CB
																						ADAP1_HUMAN	ADAP1 CENTA1
																						UTP20_HUMAN	UTP20 DRIM
																						NU155_HUMAN	NUP155 KIAA0791
																						XRP2_HUMAN	RP2
																						CXB3_HUMAN	GJB3 CX31
																						STK16_HUMAN	STK16 MPSK1 PKL12 TSF1
																						WDHD1_HUMAN	WDHD1 AND1
																						CRTAP_HUMAN	CRTAP CASP
																						S2512_HUMAN	SLC25A12 AGC1 ARALAR1
																						P3C2G_HUMAN	PIK3C2G
																						S22A3_HUMAN	SLC22A3 EMTH OCT3
																						B3GL1_HUMAN	B3GALNT1 B3GALT3 UNQ531/PRO1074
																						TRPA1_HUMAN	TRPA1 ANKTM1
																						RA51D_HUMAN	RAD51D RAD51L3
																						PALM_HUMAN	PALM KIAA0270
																						RHBL1_HUMAN	RHBDL1 RHBDL
																						RENR_HUMAN	ATP6AP2 ATP6IP2 CAPER ELDF10 HT028 MSTP009 PSEC0072
																						GRAP2_HUMAN	GRAP2 GADS GRB2L GRID
																						RNH2A_HUMAN	RNASEH2A RNASEHI RNHIA
																						CD123_HUMAN	CDC123 C10orf7 D123
																						UDB17_HUMAN	UGT2B17
																						ZMY10_HUMAN	ZMYND10 BLU LUCA12.4
																						PR15A_HUMAN	PPP1R15A GADD34
																						CAN15_HUMAN	CAPN15 SOLH
																						BCAR3_HUMAN	BCAR3 NSP2 SH2D3B UNQ271/PRO308
																						POP7_HUMAN	POP7 RPP20
																						RPP40_HUMAN	RPP40 RNASEP1
																						EIF3G_HUMAN	EIF3G EIF3S4
																						EIF3J_HUMAN	EIF3J EIF3S1 PRO0391
																						CBR3_HUMAN	CBR3 SDR21C2
																						CNMD_HUMAN	CNMD CHMI LECT1 MYETS1
																						PSD10_HUMAN	PSMD10
																						CIB2_HUMAN	CIB2 KIP2
																						KLF7_HUMAN	KLF7 UKLF
																						UPK1B_HUMAN	UPK1B TSPAN20
																						AP1G2_HUMAN	AP1G2
																						FACE1_HUMAN	ZMPSTE24 FACE1 STE24
																						SC5D_HUMAN	SC5D SC5DL
																						PPR37_HUMAN	PPP1R37 KIAA1986 LRRC68
																						TPC6A_HUMAN	TRAPPC6A HSPC289
																						CEAM4_HUMAN	CEACAM4 CGM7
																						IDHC_HUMAN	IDH1 PICD
																						GATB_HUMAN	GATB PET112 PET112L HSPC199
																						SCO1_HUMAN	SCO1 SCOD1
																						CP7B1_HUMAN	CYP7B1
																						ATRN_HUMAN	ATRN KIAA0548 MGCA
																						RBBP9_HUMAN	RBBP9 BOG RBBP10
																						STAM2_HUMAN	STAM2 HBP
																						TNF13_HUMAN	TNFSF13 APRIL TALL2 ZTNF2 UNQ383/PRO715
																						AL1L1_HUMAN	ALDH1L1 FTHFD
																						TUSC2_HUMAN	TUSC2 C3orf11 FUS1 LGCC PDAP2
																						ST1C4_HUMAN	SULT1C4 SULT1C2
																						GABR2_HUMAN	GABBR2 GPR51 GPRC3B
																						MMP23_HUMAN	MMP23B MMP21 MMP22
																						DGAT1_HUMAN	DGAT1 AGRP1 DGAT
																						SOAT2_HUMAN	SOAT2 ACACT2 ACAT2
																						CCNK_HUMAN	CCNK CPR4
																						DHRS3_HUMAN	DHRS3 RDH17 SDR16C1 UNQ2424/PRO4983
																						DGKI_HUMAN	DGKI
																						PAK3_HUMAN	PAK3 OPHN3
																						PRAF3_HUMAN	ARL6IP5 DERP11 JWA PRA2 PRAF3 HSPC127
																						RGS9_HUMAN	RGS9
																						SERF1_HUMAN	SERF1A FAM2A SERF1 SMAM1; SERF1B FAM2B SERF1 SMAM1
																						DYSF_HUMAN	DYSF FER1L1
																						PIAS1_HUMAN	PIAS1 DDXBP1
																						PIAS2_HUMAN	PIAS2 PIASX
																						SPF27_HUMAN	BCAS2 DAM1
																						DCTN3_HUMAN	DCTN3 DCTN22
																						BODG_HUMAN	BBOX1 BBH BBOX
																						DNJC8_HUMAN	DNAJC8 SPF31 HSPC315 HSPC331
																						SPF30_HUMAN	SMNDC1 SMNR SPF30
																						RAD17_HUMAN	RAD17 R24L
																						ATP5H_HUMAN	ATP5PD ATP5H My032
																						LYZL6_HUMAN	LYZL6 LYC1 UNQ754/PRO1485
																						CABYR_HUMAN	CABYR CBP86 FSP2
																						FLOT1_HUMAN	FLOT1
																						CDKA2_HUMAN	CDK2AP2 DOC1R
																						TRIO_HUMAN	TRIO
																						AKAP3_HUMAN	AKAP3 AKAP110 SOB1
																						MPDZ_HUMAN	MPDZ MUPP1
																						SNPC5_HUMAN	SNAPC5 SNAP19
																						CBPD_HUMAN	CPD
																						SASH3_HUMAN	SASH3 CXorf9 SLY
																						GLRX3_HUMAN	GLRX3 PICOT TXNL2 HUSSY-22
																						KRT34_HUMAN	KRT34 HHA4 HKA4 KRTHA4
																						KRT36_HUMAN	KRT36 HHA6 HKA6 KRTHA6
																						KRT37_HUMAN	KRT37 HHA7 HKA7 KRTHA7
																						KRT38_HUMAN	KRT38 HHA8 HKA8 KRTHA8
																						RL1D1_HUMAN	RSL1D1 CATX11 CSIG PBK1 L12
																						WFS1_HUMAN	WFS1
																						ANXA9_HUMAN	ANXA9 ANX31
																						CLPX_HUMAN	CLPX
																						NCTR1_HUMAN	NCR1 LY94
																						CDKL5_HUMAN	CDKL5 STK9
																						NEBL_HUMAN	NEBL C10orf113 LNEBL
																						NEUL1_HUMAN	NEURL1 NEURL NEURL1A RNF67
																						S14L2_HUMAN	SEC14L2 C22orf6 KIAA1186 KIAA1658
																						STC2_HUMAN	STC2
																						ERG24_HUMAN	TM7SF2 ANG1
																						RNF8_HUMAN	RNF8 KIAA0646
																						SYUG_HUMAN	SNCG BCSG1 PERSYN PRSN
																						CIAO1_HUMAN	CIAO1 CIA1 WDR39
																						PDE5A_HUMAN	PDE5A PDE5
																						DFFB_HUMAN	DFFB CAD DFF2 DFF40
																						CCN5_HUMAN	CCN5 CT58 CTGFL WISP2 UNQ228/PRO261
																						ZFAN5_HUMAN	ZFAND5 ZA20D2 ZNF216
																						RGS20_HUMAN	RGS20 RGSZ1 ZGAP1
																						S22A5_HUMAN	SLC22A5 OCTN2
																						PDE9A_HUMAN	PDE9A
																						BEST1_HUMAN	BEST1 VMD2
																						FGF18_HUMAN	FGF18 UNQ420/PRO856
																						SRP72_HUMAN	SRP72
																						JTB_HUMAN	JTB HSPC222
																						CYTF_HUMAN	CST7
																						DXO_HUMAN	DXO DOM3L DOM3Z NG6
																						TRPM2_HUMAN	TRPM2 EREG1 KNP3 LTRPC2 TRPC7
																						DDAH1_HUMAN	DDAH1 DDAH
																						RECQ4_HUMAN	RECQL4 RECQ4
																						RECQ5_HUMAN	RECQL5 RECQ5
																						RMP_HUMAN	URI1 C19orf2 NNX3 PPP1R19 RMP URI
																						B3GA3_HUMAN	B3GAT3
																						ST17B_HUMAN	STK17B DRAK2
																						ECM2_HUMAN	ECM2
																						MTA2_HUMAN	MTA2 MTA1L1 PID
																						DPM2_HUMAN	DPM2 My026
																						AQP8_HUMAN	AQP8
																						CNTN5_HUMAN	CNTN5
																						UBP1_HUMAN	USP1
																						AL1A2_HUMAN	ALDH1A2 RALDH2
																						STK10_HUMAN	STK10 LOK
																						ACL6B_HUMAN	ACTL6B ACTL6 BAF53B
																						KPCD3_HUMAN	PRKD3 EPK2 PRKCN
																						GFPT2_HUMAN	GFPT2
																						RGS11_HUMAN	RGS11
																						TPPP_HUMAN	TPPP TPPP1
																						BAIP3_HUMAN	BAIAP3 KIAA0734
																						SLIT2_HUMAN	SLIT2 SLIL3
																						ATG12_HUMAN	ATG12 APG12 APG12L
																						NOL4_HUMAN	NOL4 NOLP HRIHFB2255
																						LTN1_HUMAN	LTN1 C21orf10 C21orf98 KIAA0714 RNF160 ZNF294 HSPC087
																						AT10B_HUMAN	ATP10B ATPVB KIAA0715
																						TOM70_HUMAN	TOMM70 KIAA0719 TOM70 TOMM70A
																						PKHG5_HUMAN	PLEKHG5 KIAA0720
																						IPO13_HUMAN	IPO13 KIAA0724 RANBP13
																						DDHD2_HUMAN	DDHD2 KIAA0725 SAMWD1
																						MYO1D_HUMAN	MYO1D KIAA0727
																						TOX4_HUMAN	TOX4 C14orf92 KIAA0737
																						DEND_HUMAN	DDN KIAA0749
																						MICA2_HUMAN	MICAL2 KIAA0750 MICAL2PV1 MICAL2PV2 MICALCL
																						SC24D_HUMAN	SEC24D KIAA0755
																						NFASC_HUMAN	NFASC KIAA0756
																						ST65G_HUMAN	SUPT7L KIAA0764
																						FCSD2_HUMAN	FCHSD2 KIAA0769 SH3MD3
																						UFL1_HUMAN	UFL1 KIAA0776 MAXER NLBP RCAD
																						SRBS2_HUMAN	SORBS2 ARGBP2 KIAA0777
																						TMCC1_HUMAN	TMCC1 KIAA0779
																						PHF14_HUMAN	PHF14 KIAA0783
																						SASH1_HUMAN	SASH1 KIAA0790 PEPE1
																						CSCL1_HUMAN	TMEM63A KIAA0489 KIAA0792
																						FARP2_HUMAN	FARP2 KIAA0793 PLEKHC3
																						UBXN7_HUMAN	UBXN7 KIAA0794 UBXD7
																						KLH18_HUMAN	KLHL18 KIAA0795 OK/SW-cl.74
																						ZN432_HUMAN	ZNF432 KIAA0798
																						LRIG2_HUMAN	LRIG2 KIAA0806 LIG2
																						TOX_HUMAN	TOX KIAA0808
																						SUN1_HUMAN	SUN1 KIAA0810 UNC84A
																						ERLN2_HUMAN	ERLIN2 C8orf2 SPFH2 UNQ2441/PRO5003/PRO9924
																						PRP6_HUMAN	PRPF6 C20orf14
																						DKK1_HUMAN	DKK1 UNQ492/PRO1008
																						AGRL1_HUMAN	ADGRL1 KIAA0821 LEC2 LPHN1
																						ABCA8_HUMAN	ABCA8 KIAA0822
																						PCF11_HUMAN	PCF11 KIAA0824
																						FRYL_HUMAN	FRYL AF4P12 KIAA0826
																						NFAT5_HUMAN	NFAT5 KIAA0827 TONEBP
																						CDK14_HUMAN	CDK14 KIAA0834 PFTK1
																						GLCE_HUMAN	GLCE KIAA0836
																						GLSK_HUMAN	GLS GLS1 KIAA0838
																						HAUS5_HUMAN	HAUS5 KIAA0841
																						ABLM3_HUMAN	ABLIM3 KIAA0843 HMFN1661
																						SLIK3_HUMAN	SLITRK3 KIAA0848
																						RNF37_HUMAN	UBOX5 KIAA0860 RNF37 UBCE7IP5 UIP5
																						KDM4B_HUMAN	KDM4B JHDM3B JMJD2B KIAA0876
																						RHBT3_HUMAN	RHOBTB3 KIAA0878
																						SO2B1_HUMAN	SLCO2B1 KIAA0880 OATP2B1 OATPB SLC21A9
																						MTCL2_HUMAN	MTCL2 C20orf117 KIAA0889 SOGA SOGA1
																						UBP19_HUMAN	USP19 KIAA0891 ZMYND9
																						WDR47_HUMAN	WDR47 KIAA0893
																						TRI37_HUMAN	TRIM37 KIAA0898 MUL POB1
																						AP2A2_HUMAN	AP2A2 ADTAB CLAPA2 HIP9 HYPJ KIAA0899
																						SC31A_HUMAN	SEC31A KIAA0905 SEC31L1 HSPC275 HSPC334
																						CMTA2_HUMAN	CAMTA2 KIAA0909
																						CSTN1_HUMAN	CLSTN1 CS1 KIAA0911
																						CE152_HUMAN	CEP152 KIAA0912
																						ARHGF_HUMAN	ARHGEF15 KIAA0915
																						SLIK5_HUMAN	SLITRK5 KIAA0918 LRRC11
																						HEXI1_HUMAN	HEXIM1 CLP1 EDG1 HIS1 MAQ1
																						SOX30_HUMAN	SOX30
																						UPP2_HUMAN	UPP2
																						OR2A4_HUMAN	OR2A4 OR2A10
																						ZO3_HUMAN	TJP3 ZO3
																						INMT_HUMAN	INMT
																						DIRA1_HUMAN	DIRAS1 GBTS1 RIG
																						RPP14_HUMAN	RPP14
																						CCNB2_HUMAN	CCNB2
																						KCNK2_HUMAN	KCNK2 TREK TREK1
																						YIF1A_HUMAN	YIF1A 54TM HYIF1P YIF1
																						UBR5_HUMAN	UBR5 EDD EDD1 HYD KIAA0896
																						REC8_HUMAN	REC8 REC8L1
																						FSBP_HUMAN	FSBP
																						NKX22_HUMAN	NKX2-2 NKX2.2 NKX2B
																						SCAF4_HUMAN	SCAF4 KIAA1172 SFRS15
																						ZN202_HUMAN	ZNF202 ZKSCAN10
																						S1PR2_HUMAN	S1PR2 EDG5
																						NDUB6_HUMAN	NDUFB6
																						MFN2_HUMAN	MFN2 CPRP1 KIAA0214
																						DUS14_HUMAN	DUSP14 MKP6
																						SPN1_HUMAN	SNUPN RNUT1 SPN1
																						TNF15_HUMAN	TNFSF15 TL1 VEGI
																						RIMB1_HUMAN	TSPOAP1 BZRAP1 KIAA0612 RBP1 RIMBP1
																						ARK73_HUMAN	AKR7A3 AFAR2
																						UBE4B_HUMAN	UBE4B HDNB1 KIAA0684 UFD2
																						ZFPL1_HUMAN	ZFPL1
																						ELP1_HUMAN	ELP1 IKAP IKBKAP
																						GBRAP_HUMAN	GABARAP FLC3B HT004
																						NDUA3_HUMAN	NDUFA3
																						NDUB4_HUMAN	NDUFB4
																						NDUB8_HUMAN	NDUFB8
																						SCEL_HUMAN	SCEL
																						NDUB2_HUMAN	NDUFB2
																						CAC1H_HUMAN	CACNA1H
																						NDUA7_HUMAN	NDUFA7
																						VAMP5_HUMAN	VAMP5 HSPC191
																						UNC5C_HUMAN	UNC5C UNC5H3
																						CSPG5_HUMAN	CSPG5 CALEB NGC
																						RTN3_HUMAN	RTN3 ASYIP NSPL2
																						KLHL2_HUMAN	KLHL2
																						RHIT_HUMAN	ZNF205 RHIT ZNF210
																						LETM1_HUMAN	LETM1
																						PCDH8_HUMAN	PCDH8
																						EPN2_HUMAN	EPN2 KIAA1065
																						STBD1_HUMAN	STBD1 GENX-3414
																						LERL1_HUMAN	LEPROTL1 My047 UNQ577/PRO1139
																						ZRAB2_HUMAN	ZRANB2 ZIS ZNF265
																						SNX4_HUMAN	SNX4
																						ZWINT_HUMAN	ZWINT
																						VENTX_HUMAN	VENTX HPX42B VENTX2
																						LC7L3_HUMAN	LUC7L3 CREAP1 CROP O48
																						KI20A_HUMAN	KIF20A MKLP2 RAB6KIFL
																						APOL3_HUMAN	APOL3
																						LRAT_HUMAN	LRAT
																						SPDEF_HUMAN	SPDEF PDEF PSE
																						KIF4A_HUMAN	KIF4A KIF4
																						MBD4_HUMAN	MBD4 MED1
																						MTMR5_HUMAN	SBF1 MTMR5
																						GOSR1_HUMAN	GOSR1 GS28
																						KAT7_HUMAN	KAT7 HBO1 HBOa MYST2
																						MRP6_HUMAN	ABCC6 ARA MRP6
																						I18RA_HUMAN	IL18RAP IL1R7
																						GA45G_HUMAN	GADD45G CR6 DDIT2
																						UCP5_HUMAN	SLC25A14 BMCP1 UCP5 UNQ791/PRO1682
																						KCNH1_HUMAN	KCNH1 EAG EAG1
																						ATE1_HUMAN	ATE1
																						PDE8B_HUMAN	PDE8B PIG22
																						5HT3B_HUMAN	HTR3B
																						GRP1_HUMAN	RASGRP1 RASGRP
																						TNKS1_HUMAN	TNKS PARP5A PARPL TIN1 TINF1 TNKS1
																						CCDB1_HUMAN	CCNDBP1 DIP1 GCIP HHM
																						LYPD3_HUMAN	LYPD3 C4.4A UNQ491/PRO1007
																						EPM2A_HUMAN	EPM2A
																						KCNK5_HUMAN	KCNK5 TASK2
																						VAPB_HUMAN	VAPB UNQ484/PRO983
																						RASL1_HUMAN	RASAL1 RASAL
																						SNAPN_HUMAN	SNAPIN BLOC1S7 SNAP25BP SNAPAP
																						MPZL1_HUMAN	MPZL1 PZR UNQ849/PRO1787
																						NDUC2_HUMAN	NDUFC2 HLC1
																						NDUAA_HUMAN	NDUFA10
																						FKBP9_HUMAN	FKBP9 FKBP60 FKBP63
																						CELF2_HUMAN	CELF2 BRUNOL3 CUGBP2 ETR3 NAPOR
																						PAPS2_HUMAN	PAPSS2 ATPSK2
																						ABCBB_HUMAN	ABCB11 BSEP
																						SIX3_HUMAN	SIX3
																						SMC2_HUMAN	SMC2 CAPE SMC2L1 PRO0324
																						ATG7_HUMAN	ATG7 APG7L
																						TACC2_HUMAN	TACC2
																						TRI16_HUMAN	TRIM16 EBBP
																						SYFM_HUMAN	FARS2 FARS1 HSPC320
																						ZBT7A_HUMAN	ZBTB7A FBI1 LRF ZBTB7 ZNF857A
																						LYPA2_HUMAN	LYPLA2 APT2
																						IPO7_HUMAN	IPO7 RANBP7
																						ARI2_HUMAN	ARIH2 ARI2 TRIAD1 HT005
																						CXB5_HUMAN	GJB5
																						TFIP8_HUMAN	TNFAIP8
																						M3K6_HUMAN	MAP3K6 ASK2 MAPKKK6 MEKK6
																						CCN4_HUMAN	CCN4 WISP1
																						CCN6_HUMAN	CCN6 WISP3 UNQ462/PRO790/PRO956
																						GDF11_HUMAN	GDF11 BMP11
																						SLU7_HUMAN	SLU7
																						BMP10_HUMAN	BMP10
																						AGM1_HUMAN	PGM3 AGM1
																						GCNT3_HUMAN	GCNT3
																						MOCS3_HUMAN	MOCS3 UBA4
																						RPGF3_HUMAN	RAPGEF3 CGEF1 EPAC EPAC1
																						UTS2_HUMAN	UTS2 UNQ525/PRO1068
																						CD2B2_HUMAN	CD2BP2 KIAA1178
																						MED26_HUMAN	MED26 ARC70 CRSP7
																						ZFYV9_HUMAN	ZFYVE9 MADHIP SARA SMADIP
																						CNIH1_HUMAN	CNIH1 CNIH CNIL UNQ155/PRO181
																						TNF6B_HUMAN	TNFRSF6B DCR3 TR6 UNQ186/PRO212
																						ZIC2_HUMAN	ZIC2
																						BRI3_HUMAN	BRI3
																						SOX14_HUMAN	SOX14 SOX28
																						SVIL_HUMAN	SVIL
																						PIGN_HUMAN	PIGN MCD4
																						PPN_HUMAN	PAPLN UNQ2420/PRO4977
																						BAG4_HUMAN	BAG4 SODD
																						AHSA1_HUMAN	AHSA1 C14orf3 HSPC322
																						NPT2B_HUMAN	SLC34A2
																						APOM_HUMAN	APOM G3A NG20 HSPC336
																						LCA5L_HUMAN	LCA5L C21orf13
																						ATS2_HUMAN	ADAMTS2 PCINP PCPNI
																						CXB6_HUMAN	GJB6
																						PARN_HUMAN	PARN DAN
																						PSMG1_HUMAN	PSMG1 C21LRP DSCR2 PAC1
																						MATN4_HUMAN	MATN4
																						LARG1_HUMAN	LARGE1 KIAA0609 LARGE
																						FMNL1_HUMAN	FMNL1 C17orf1 C17orf1B FMNL FRL1
																						GNAS3_HUMAN	GNAS GNAS1
																						SGPL1_HUMAN	SGPL1 KIAA1252
																						CLD7_HUMAN	CLDN7 CEPTRL2 CPETRL2
																						SIX6_HUMAN	SIX6 OPTX2 SIX9
																						CNEP1_HUMAN	CTDNEP1 DULLARD
																						ABCA1_HUMAN	ABCA1 ABC1 CERP
																						G6PE_HUMAN	H6PD GDH
																						CLD9_HUMAN	CLDN9
																						SC24A_HUMAN	SEC24A
																						SC24B_HUMAN	SEC24B
																						AGRL2_HUMAN	ADGRL2 KIAA0786 LEC1 LPHH1 LPHN2
																						VNN1_HUMAN	VNN1
																						VNN2_HUMAN	VNN2
																						CLD14_HUMAN	CLDN14 UNQ777/PRO1571
																						CBX6_HUMAN	CBX6
																						GTR10_HUMAN	SLC2A10 GLUT10
																						NADK_HUMAN	NADK
																						TYDP2_HUMAN	TDP2 EAP2 TTRAP AD-022
																						SFT2B_HUMAN	SFT2D2 UNQ512/PRO1027
																						MPC2_HUMAN	MPC2 BRP44
																						MET18_HUMAN	METTL18 ASTP2 C1orf156
																						ETHE1_HUMAN	ETHE1 HSCO
																						ACSL3_HUMAN	ACSL3 ACS3 FACL3 LACS3
																						KLF8_HUMAN	KLF8 BKLF3 ZNF741
																						RPA1_HUMAN	POLR1A
																						PCNT_HUMAN	PCNT KIAA0402 PCNT2
																						YETS4_HUMAN	YEATS4 GAS41
																						ADCY5_HUMAN	ADCY5
																						CNOT4_HUMAN	CNOT4 NOT4
																						STABP_HUMAN	STAMBP AMSH
																						NET1_HUMAN	NTN1 NTN1L
																						FSTL3_HUMAN	FSTL3 FLRG UNQ674/PRO1308
																						CPSF4_HUMAN	CPSF4 CPSF30 NAR NEB1
																						NFAC1_HUMAN	NFATC1 NFAT2 NFATC
																						VATG2_HUMAN	ATP6V1G2 ATP6G ATP6G2 NG38
																						ASML_HUMAN	ASMTL
																						ECEL1_HUMAN	ECEL1 XCE UNQ2431/PRO4991
																						CDS2_HUMAN	CDS2
																						EYA4_HUMAN	EYA4
																						K2C75_HUMAN	KRT75 K6HF KB18
																						CEP43_HUMAN	CEP43 FGFR1OP FOP
																						BRD1_HUMAN	BRD1 BRL BRPF2
																						APBB3_HUMAN	APBB3 FE65L2
																						RPP29_HUMAN	POP4 RPP29
																						LY86_HUMAN	LY86 MD1
																						HERC2_HUMAN	HERC2
																						CXL14_HUMAN	CXCL14 MIP2G NJAC SCYB14 PSEC0212 UNQ240/PRO273
																						RAB3D_HUMAN	RAB3D GOV RAB16
																						ERR2_HUMAN	ESRRB ERRB2 ESRL2 NR3B2
																						SNP29_HUMAN	SNAP29
																						CRTAM_HUMAN	CRTAM
																						CPNE6_HUMAN	CPNE6
																						OXSR1_HUMAN	OXSR1 KIAA1101 OSR1
																						GGPPS_HUMAN	GGPS1
																						FGF19_HUMAN	FGF19 UNQ334/PRO533
																						LDOC1_HUMAN	LDOC1 BCUR1
																						SEM4F_HUMAN	SEMA4F SEMAM SEMAW
																						PTBP3_HUMAN	PTBP3 ROD1
																						IL33_HUMAN	IL33 C9orf26 IL1F11 NFHEV
																						STR3N_HUMAN	STARD3NL MENTHO UNQ855/PRO1864
																						LSM8_HUMAN	LSM8
																						AP2A1_HUMAN	AP2A1 ADTAA CLAPA1
																						WIZ_HUMAN	WIZ ZNF803
																						RIGI_HUMAN	RIGI DDX58
																						ZMYM6_HUMAN	ZMYM6 Buster2 KIAA1353 ZNF258
																						STAU1_HUMAN	STAU1 STAU
																						TTC4_HUMAN	TTC4 My044
																						NDST3_HUMAN	NDST3 HSST3 UNQ2544/PRO4998
																						TM50A_HUMAN	TMEM50A SMP1 UNQ386/PRO718
																						CAVN2_HUMAN	CAVIN2 SDPR
																						CER1_HUMAN	CER1 DAND4
																						BAG2_HUMAN	BAG2
																						BAG3_HUMAN	BAG3 BIS
																						M4K4_HUMAN	MAP4K4 HGK KIAA0687 NIK
																						DCMC_HUMAN	MLYCD
																						QORL1_HUMAN	CRYZL1 4P11 FERRY4
																						AIFM1_HUMAN	AIFM1 AIF PDCD8
																						CLD1_HUMAN	CLDN1 CLD1 SEMP1 UNQ481/PRO944
																						CLIC3_HUMAN	CLIC3
																						EMAL2_HUMAN	EML2 EMAP2 EMAPL2
																						LATS1_HUMAN	LATS1 WARTS
																						GNA14_HUMAN	GNA14
																						GUC1C_HUMAN	GUCA1C GCAP3
																						UCP4_HUMAN	SLC25A27 UCP4 UNQ772/PRO1566
																						NUD14_HUMAN	NUDT14 UGPP
																						TSN15_HUMAN	TSPAN15 NET7 TM4SF15 UNQ677/PRO1311
																						TSN12_HUMAN	TSPAN12 NET2 TM4SF12 UNQ774/PRO1568
																						BPNT1_HUMAN	BPNT1
																						SNAI1_HUMAN	SNAI1 SNAH
																						FADS2_HUMAN	FADS2
																						DDAH2_HUMAN	DDAH2 DDAH G6A NG30
																						G6B_HUMAN	MPIG6B C6orf25 G6B G6B-B
																						LY66C_HUMAN	LY6G6C C6orf24 G6C NG24 UNQ1947/PRO4430
																						LY66D_HUMAN	LY6G6D C6orf23 G6D MEGT1 NG25
																						ABHGA_HUMAN	ABHD16A BAT5 G5 NG26 PP199
																						GPAN1_HUMAN	GPANK1 ANKRD59 BAT4 G5 GPATCH10
																						FRITZ_HUMAN	WDPCP BBS15 C2orf86 FRITZ
																						TXD12_HUMAN	TXNDC12 TLP19 UNQ713/PRO1376
																						DLGP3_HUMAN	DLGAP3 DAP3
																						NOE2_HUMAN	OLFM2 NOE2
																						TRUB2_HUMAN	TRUB2
																						ECD_HUMAN	ECD
																						MOT3_HUMAN	SLC16A8 MCT3
																						TTLL1_HUMAN	TTLL1 C22orf7
																						EPPI_HUMAN	EPPIN SPINLW1 WAP7 WFDC7
																						SYF2_HUMAN	SYF2 CBPIN GCIPIP
																						CBX7_HUMAN	CBX7
																						TGM3L_HUMAN	TGM6 TGM3L
																						TBX18_HUMAN	TBX18
																						EOMES_HUMAN	EOMES TBR2
																						NCTR2_HUMAN	NCR2 LY95
																						TBX6_HUMAN	TBX6
																						ONEC2_HUMAN	ONECUT2 HNF6B
																						FTCD_HUMAN	FTCD
																						ITGBL_HUMAN	ITGBL1 OSCP TIED
																						FBLN4_HUMAN	EFEMP2 FBLN4 UNQ200/PRO226
																						SG1D1_HUMAN	SCGB1D1 LIPHA LPNA
																						LGI1_HUMAN	LGI1 EPT UNQ775/PRO1569
																						BY55_HUMAN	CD160 BY55
																						BMP15_HUMAN	BMP15 GDF9B
																						S1PR4_HUMAN	S1PR4 EDG6
																						RECK_HUMAN	RECK ST15
																						MBD3_HUMAN	MBD3
																						TOP3B_HUMAN	TOP3B TOP3B1
																						TCL1B_HUMAN	TCL1B TCL1
																						NUDT3_HUMAN	NUDT3 DIPP DIPP1
																						F107A_HUMAN	FAM107A DRR1 TU3A
																						CH25H_HUMAN	CH25H
																						AGR2_HUMAN	AGR2 AG2 UNQ515/PRO1030
																						DRC4_HUMAN	GAS8 DRC4 GAS11
																						APCL_HUMAN	APC2 APCL
																						PTTG1_HUMAN	PTTG1 EAP1 PTTG TUTR1
																						I18BP_HUMAN	IL18BP
																						BCL10_HUMAN	BCL10 CIPER CLAP
																						NDUBA_HUMAN	NDUFB10
																						HAND1_HUMAN	HAND1 BHLHA27 EHAND
																						CLPT1_HUMAN	CLPTM1
																						ZBED1_HUMAN	ZBED1 ALTE DREF hDREF KIAA0785 TRAMP
																						MOC2B_HUMAN	MOCS2 MCBPE MOCO1
																						TOM40_HUMAN	TOMM40 C19orf1 PEREC1 TOM40
																						NAPSA_HUMAN	NAPSA NAP1 NAPA
																						PX11B_HUMAN	PEX11B
																						PAK4_HUMAN	PAK4 KIAA1142
																						WNT11_HUMAN	WNT11
																						DNAL4_HUMAN	DNAL4
																						CHK2_HUMAN	CHEK2 CDS1 CHK2 RAD53
																						APBA3_HUMAN	APBA3 MINT3 X11L2
																						ACL6A_HUMAN	ACTL6A BAF53 BAF53A INO80K
																						CCNE2_HUMAN	CCNE2
																						B3GT4_HUMAN	B3GALT4 GALT4
																						NSD2_HUMAN	NSD2 KIAA1090 MMSET TRX5 WHSC1
																						MOC2A_HUMAN	MOCS2 MOCO1
																						HMHB1_HUMAN	HMHB1
																						CYB_HUMAN	MT-CYB COB CYTB MTCYB
																						CYB5_HUMAN	CYB5A CYB5
																						ADH1B_HUMAN	ADH1B ADH2
																						ADH1G_HUMAN	ADH1C ADH3
																						LDHA_HUMAN	LDHA PIG19
																						AL1A1_HUMAN	ALDH1A1 ALDC ALDH1 PUMB1
																						DHE3_HUMAN	GLUD1 GLUD
																						DYR_HUMAN	DHFR
																						NB5R3_HUMAN	CYB5R3 DIA1
																						GSHR_HUMAN	GSR GLUR GRD1
																						COX1_HUMAN	MT-CO1 COI COXI MTCO1
																						COX2_HUMAN	MT-CO2 COII COX2 COXII MTCO2
																						COX3_HUMAN	MT-CO3 COIII COXIII MTCO3
																						PH4H_HUMAN	PAH
																						SODC_HUMAN	SOD1
																						CERU_HUMAN	CP
																						FA8_HUMAN	F8 F8C
																						OTC_HUMAN	OTC
																						F13A_HUMAN	F13A1 F13A
																						PNPH_HUMAN	PNP NP
																						HPRT_HUMAN	HPRT1 HPRT
																						AATM_HUMAN	GOT2 KYAT4
																						ABL1_HUMAN	ABL1 ABL JTK7
																						EGFR_HUMAN	EGFR ERBB ERBB1 HER1
																						MOS_HUMAN	MOS
																						PGK1_HUMAN	PGK1 PGKA MIG10 OK/SW-cl.110
																						KAD1_HUMAN	AK1
																						LALBA_HUMAN	LALBA LYZL7
																						THRB_HUMAN	F2
																						C1R_HUMAN	C1R
																						HPT_HUMAN	HP
																						HPTR_HUMAN	HPR
																						FA9_HUMAN	F9
																						FA10_HUMAN	F10
																						CFAD_HUMAN	CFD DF PFD
																						PLMN_HUMAN	PLG
																						FA12_HUMAN	F12
																						UROK_HUMAN	PLAU
																						TPA_HUMAN	PLAT
																						CFAB_HUMAN	CFB BF BFD
																						RENI_HUMAN	REN
																						ADA_HUMAN	ADA ADA1
																						ATP6_HUMAN	MT-ATP6 ATP6 ATPASE6 MTATP6
																						CAH1_HUMAN	CA1
																						CAH2_HUMAN	CA2
																						ASSY_HUMAN	ASS1 ASS
																						OAS1_HUMAN	OAS1 OIAS
																						ISK1_HUMAN	SPINK1 PSTI
																						ANT3_HUMAN	SERPINC1 AT3 PRO0309
																						A1AT_HUMAN	SERPINA1 AAT PI PRO0684 PRO2209
																						AACT_HUMAN	SERPINA3 AACT GIG24 GIG25
																						ANGT_HUMAN	AGT SERPINA8
																						A2MG_HUMAN	A2M CPAMD5 FWP007
																						CO3_HUMAN	C3 CPAMD1
																						CO5_HUMAN	C5 CPAMD4
																						TIMP1_HUMAN	TIMP1 CLGI TIMP
																						CYTC_HUMAN	CST3
																						CYTS_HUMAN	CST4
																						CYTN_HUMAN	CST1
																						CYTA_HUMAN	CSTA STF1 STFA
																						KNG1_HUMAN	KNG1 BDK KNG
																						FOS_HUMAN	FOS G0S7
																						MYC_HUMAN	MYC BHLHE39
																						RASN_HUMAN	NRAS HRAS1
																						RASH_HUMAN	HRAS HRAS1
																						RASK_HUMAN	KRAS KRAS2 RASK2
																						PDGFB_HUMAN	PDGFB PDGF2 SIS
																						LDLR_HUMAN	LDLR
																						EGF_HUMAN	EGF
																						TGFA_HUMAN	TGFA
																						TGFB1_HUMAN	TGFB1 TGFB
																						NGF_HUMAN	NGF NGFB
																						GON1_HUMAN	GNRH1 GNRH GRH LHRH
																						ANF_HUMAN	NPPA ANP PND
																						NEU1_HUMAN	OXT OT
																						NEU2_HUMAN	AVP ARVP VP
																						COLI_HUMAN	POMC
																						PENK_HUMAN	PENK
																						PDYN_HUMAN	PDYN
																						GLHA_HUMAN	CGA
																						TSHB_HUMAN	TSHB
																						FSHB_HUMAN	FSHB
																						LSHB_HUMAN	LHB
																						PRL_HUMAN	PRL
																						SOMA_HUMAN	GH1
																						SOM2_HUMAN	GH2
																						CALC_HUMAN	CALCA CALC1
																						THYG_HUMAN	TG
																						PTHY_HUMAN	PTH
																						GLUC_HUMAN	GCG
																						VIP_HUMAN	VIP
																						SLIB_HUMAN	GHRH GHRF
																						PAHO_HUMAN	PPY PNP
																						NPY_HUMAN	NPY
																						INS_HUMAN	INS
																						IGF2_HUMAN	IGF2 IGF-2 PP1446
																						GAST_HUMAN	GAST GAS
																						TNFB_HUMAN	LTA TNFB TNFSF1
																						TNFA_HUMAN	TNF TNFA TNFSF2
																						IFNA1_HUMAN	IFNA1; IFNA13
																						IFNA2_HUMAN	IFNA2 IFNA2A IFNA2B IFNA2C
																						IFNA7_HUMAN	IFNA7
																						IFN21_HUMAN	IFNA21
																						IFN14_HUMAN	IFNA14
																						IFN17_HUMAN	IFNA17
																						IFNB_HUMAN	IFNB1 IFB IFNB
																						IFNG_HUMAN	IFNG
																						IL1A_HUMAN	IL1A IL1F1
																						IL1B_HUMAN	IL1B IL1F2
																						EPO_HUMAN	EPO
																						IL2RA_HUMAN	IL2RA
																						IGJ_HUMAN	JCHAIN IGCJ IGJ
																						KVD33_HUMAN	IGKV1D-33
																						KV133_HUMAN	IGKV1-33
																						KV139_HUMAN	IGKV1-39
																						KV105_HUMAN	IGKV1-5
																						KVD28_HUMAN	IGKV2D-28
																						KV320_HUMAN	IGKV3-20
																						LV144_HUMAN	IGLV1-44
																						LV147_HUMAN	IGLV1-47
																						LV151_HUMAN	IGLV1-51
																						LV214_HUMAN	IGLV2-14
																						LV223_HUMAN	IGLV2-23
																						LV211_HUMAN	IGLV2-11
																						LV208_HUMAN	IGLV2-8
																						LV657_HUMAN	IGLV6-57
																						CD4_HUMAN	CD4
																						CD8A_HUMAN	CD8A MAL
																						HV169_HUMAN	IGHV1-69
																						HV323_HUMAN	IGHV3-23
																						HV330_HUMAN	IGHV3-30
																						HV333_HUMAN	IGHV3-33
																						HV307_HUMAN	IGHV3-7
																						HV270_HUMAN	IGHV2-70
																						HV205_HUMAN	IGHV2-5
																						PIGR_HUMAN	PIGR
																						IGKC_HUMAN	IGKC
																						TRAC_HUMAN	TRAC TCRA
																						TRBC1_HUMAN	TRBC1
																						IGHE_HUMAN	IGHE
																						IGHG1_HUMAN	IGHG1
																						IGHG2_HUMAN	IGHG2
																						IGHG3_HUMAN	IGHG3
																						IGHG4_HUMAN	IGHG4
																						IGHM_HUMAN	IGHM
																						IGHA1_HUMAN	IGHA1
																						IGHA2_HUMAN	IGHA2
																						IGHD_HUMAN	IGHD
																						HLAB_HUMAN	HLA-B HLAB
																						HLAH_HUMAN	HLA-H HLAH
																						DRA_HUMAN	HLA-DRA HLA-DRA1
																						DQA2_HUMAN	HLA-DQA2 HLA-DXA
																						DQA1_HUMAN	HLA-DQA1
																						DRB1_HUMAN	HLA-DRB1
																						DQB1_HUMAN	HLA-DQB1 HLA-DQB
																						HBAZ_HUMAN	HBZ HBZ2
																						HBD_HUMAN	HBD
																						HBE_HUMAN	HBE1 HBE
																						MYG_HUMAN	MB
																						CO1A1_HUMAN	COL1A1
																						CO2A1_HUMAN	COL2A1
																						CO3A1_HUMAN	COL3A1
																						CO4A1_HUMAN	COL4A1
																						CRYAA_HUMAN	CRYAA CRYA1 HSPB4
																						CRYAB_HUMAN	CRYAB CRYA2 HSPB5
																						K1C14_HUMAN	KRT14
																						K2C6A_HUMAN	KRT6A K6A KRT6D
																						LMNA_HUMAN	LMNA LMN1
																						SPTA1_HUMAN	SPTA1 SPTA
																						TNNC2_HUMAN	TNNC2
																						APOA1_HUMAN	APOA1
																						APOE_HUMAN	APOE
																						APOA2_HUMAN	APOA2
																						APOC1_HUMAN	APOC1
																						APOC2_HUMAN	APOC2 APC2
																						APOC3_HUMAN	APOC3
																						FIBA_HUMAN	FGA
																						FIBB_HUMAN	FGB
																						FIBG_HUMAN	FGG PRO2061
																						MBP_HUMAN	MBP
																						MYP2_HUMAN	PMP2
																						ACHA_HUMAN	CHRNA1 ACHRA CHNRA
																						GLPA_HUMAN	GYPA GPA MNS
																						B3AT_HUMAN	SLC4A1 AE1 DI EPB3
																						CRP_HUMAN	CRP PTX1
																						SAMP_HUMAN	APCS PTX2
																						C1QA_HUMAN	C1QA
																						C1QB_HUMAN	C1QB
																						C1QC_HUMAN	C1QC C1QG
																						CO9_HUMAN	C9
																						APOH_HUMAN	APOH B2G1
																						A2GL_HUMAN	LRG1 LRG
																						FINC_HUMAN	FN1 FN
																						RET4_HUMAN	RBP4 PRO2222
																						AMBP_HUMAN	AMBP HCP ITIL
																						A1AG1_HUMAN	ORM1 AGP1
																						FETUA_HUMAN	AHSG FETUA PRO2743
																						TTHY_HUMAN	TTR PALB
																						ALBU_HUMAN	ALB GIG20 GIG42 PRO0903 PRO1708 PRO2044 PRO2619 PRO2675 UNQ696/PRO1341
																						FETA_HUMAN	AFP HPAFP
																						VTDB_HUMAN	GC
																						CXCL7_HUMAN	PPBP CTAP3 CXCL7 SCYB7 TGB1 THBGB1
																						PLF4_HUMAN	PF4 CXCL4 SCYB4
																						CXL10_HUMAN	CXCL10 INP10 SCYB10
																						TFR1_HUMAN	TFRC
																						TRFE_HUMAN	TF PRO1400
																						TRFL_HUMAN	LTF GIG12 LF
																						HEMO_HUMAN	HPX
																						FRIL_HUMAN	FTL
																						FRIH_HUMAN	FTH1 FTH FTHL6 OK/SW-cl.84 PIG15
																						MT2_HUMAN	MT2A CES1 MT2
[truncated: 18,419 more rows]
