# Supplementary material for: Insights into the pro-angiogenic effect of hydroxysafflor yellow A (HSYA): targeting HIF-1α and MMP9 in HMEC-1
Source: Front Chem. 2026 Jan 6;13:1713765. doi: 10.3389/fchem.2025.1713765 (PMC12816176; doi:10.3389/fchem.2025.1713765)
Supplement: Supplementary file 8 [file DataSheet2.zip › Figure2-original data/Figure2A/HSYA/HSYA靶点合集.xlsx]

## Sheet: Sheet1
Pharm	CA12
Pharm	NPR3
Pharm	FAP
Pharm	EGFR
Pharm	RTN4R
Pharm	MTAP
Pharm	DDX6
Pharm	TGFBR2
Pharm	PDE4B
Pharm	CHEK1
Pharm	CTSD
Pharm	HCK
Pharm	MAOB
Pharm	CA1
Pharm	PIM1
Pharm	CTSV
Pharm	CCNA2
Pharm	BCHE
Pharm	ICAM2
Pharm	NUDT9
Pharm	AMY1A
Pharm	AMY1B
Pharm	AMY1C
Pharm	PNP
Pharm	ESR2
Pharm	CA2
Pharm	FCAR
Pharm	CASP7
Pharm	CSNK1G2
Pharm	GSTP1
Pharm	IMPA1
Pharm	PPIA
Pharm	NOS3
Pharm	CTSS
Pharm	PDPK1
Pharm	LGALS7
Pharm	LGALS7B
Pharm	C1R
Pharm	MMP8
Pharm	GSR
Pharm	GSK3B
Pharm	CFB
Pharm	AKR1B1
Pharm	SRC
Pharm	DHFR
Pharm	PGR
Pharm	BMP7
Pharm	PLAU
Pharm	PPARG
Pharm	NCS1
Pharm	ANG
Pharm	CDK2
Pharm	PYGL
Pharm	RNASE4
Pharm	BAG1
Pharm	AMD1
Pharm	CHIT1
Pharm	PAH
Pharm	YARS1
Pharm	ISG20
Pharm	MIF
Pharm	AMY2A
Pharm	SHBG
Pharm	TNK2
Pharm	ATOX1
Pharm	ESR1
Pharm	PNPO
Pharm	AZGP1
Pharm	ADH1B
Pharm	MTHFD1
Pharm	APCS
Pharm	AHCY
Pharm	HSP90AA1
Pharm	PLK1
Pharm	CRAT
Pharm	TREM1
Pharm	NMNAT3
Pharm	ADAM17
Pharm	IMPDH2
Pharm	DAPK1
Pharm	IGF1R
Pharm	HSPA8
Pharm	ANXA5
Pharm	CES1
Pharm	CTSB
Pharm	ST14
Pharm	PDE4D
Pharm	RAB11A
Pharm	MMP13
Pharm	F10
Pharm	CTSK
Pharm	ALDH2
Pharm	PDE3B
Pharm	TYMS
Pharm	CSNK2A1
Pharm	FNTA
Pharm	HK1
Pharm	SSE1
Pharm	DHODH
Pharm	DCK
Pharm	RNASE3
Pharm	PCK1
Pharm	NR3C2
Pharm	B3GAT1
Pharm	BST1
Pharm	RHOA
Pharm	ALDOA
Pharm	ABO
Pharm	HSD11B1
Pharm	ESRRG
Pharm	HDAC8
Pharm	SULT2A1
Pharm	KDR
Pharm	ARG2
Pharm	SOD2
Pharm	MMP3
Pharm	RAC2
Pharm	CCL5
Pharm	MAN1B1
Pharm	CPB1
Pharm	SORD
Pharm	KIF11
Pharm	CDA
Pharm	F7
Pharm	MMP12
Pharm	OTC
Pharm	HEXB
Pharm	DPP4
Pharm	MMP7
Pharm	FHIT
Pharm	ADH1C
Pharm	MAPK14
Pharm	PARP1
Pharm	LDHB
Pharm	RHEB
Pharm	ADK
Pharm	TTR
Pharm	CBR1
Pharm	REG1A
Pharm	C8G
Pharm	PTPN1
Pharm	HSD17B1
Pharm	HMGCR
Pharm	EPHB4
Pharm	TGFBR1
Pharm	AKR1C3
Pharm	ARHGAP1
Pharm	ME2
Pharm	SERPINA1
Pharm	PAK6
Pharm	HPN
Pharm	GNPDA1
Pharm	TGM3
Pharm	EPHA2
Pharm	ALB
Pharm	PDHB
Pharm	NQO2
Pharm	HAGH
Pharm	LYZ
Pharm	F2
Pharm	LGALS3
Pharm	AR
Pharm	NOS2
Pharm	PDE5A
Pharm	EPHX2
Pharm	RAB5A
Pharm	CCNT1
Pharm	GPI
Pharm	TPH1
Pharm	REN
Pharm	PAPSS1
Pharm	CLK1
Pharm	THRA
Pharm	SYK
Pharm	DTYMK
Pharm	SHMT1
Pharm	AKT1
Pharm	KIT
Pharm	LCK
Pharm	ITK
Pharm	SELP
Pharm	IGF1
Pharm	MET
Pharm	HPRT1
Pharm	LGALS2
Pharm	ARSA
Pharm	UCK2
Pharm	UMPS
Pharm	PRKACA
Pharm	C1S
Pharm	APRT
Pharm	ATIC
Pharm	PITPNA
Pharm	KYAT1
Pharm	MAPKAPK2
Pharm	ABO
Pharm	ACP3
Pharm	IL2
Pharm	TGM2
Pharm	TPI1
Pharm	CYP2C9
Pharm	CAT
Pharm	HINT1
Pharm	ELANE
Pharm	SULT2B1
Pharm	JAK2
Pharm	GALE
Pharm	ADH5
Pharm	STAT1
Pharm	GSTT2B
Pharm	PADI4
Pharm	IMPDH1
Pharm	PRKCQ
Pharm	PKLR
Pharm	PPARA
Pharm	JAK3
Pharm	CBS
Pharm	INSR
Pharm	HSPA1A
Pharm	HSPA1B
Pharm	GART
Pharm	CD209
Pharm	APAF1
Pharm	MMP9
Pharm	BCAT2
Pharm	GALK1
Pharm	BIRC7
Pharm	CDC42
Pharm	MME
Pharm	CDK6
Pharm	NMNAT1
Pharm	MAPK8
Pharm	XIAP
Pharm	HRAS
Pharm	MMP2
Pharm	PLA2G2A
Pharm	RAN
Pharm	GCK
Pharm	PPCDC
Pharm	CTSF
Pharm	FABP6
Pharm	FABP4
Pharm	FDPS
Pharm	SETD7
Pharm	GP1BA
Pharm	S100A9
Pharm	CTSG
Pharm	KAT2B
Pharm	MAPK10
Pharm	GMPR2
Pharm	BLVRB
Pharm	GSTA1
Pharm	DUT
Pharm	RNASE2
Pharm	CLEC4M
Pharm	TK1
Pharm	MMP1
Pharm	ZAP70
Pharm	FKBP1A
Pharm	PLEKHA4
Pharm	NT5M
Pharm	FGFR1
Pharm	MAPK12
Pharm	THRB
Pharm	ACADM
Pharm	GSTM2
Pharm	SRM
Pharm	BACE1
Pharm	ERBB4
Pharm	GMPR
Pharm	GSTZ1
Pharm	GSTO1
Pharm	ERI1
Pharm	SDS
Pharm	PTK2
Pharm	NR1I2
Pharm	MAPK1
Pharm	ARL5A
Pharm	GLTP
Pharm	CDK5R1
Pharm	ITPKA
Pharm	MMP16
Pharm	OAT
Pharm	AKT2
Pharm	GLO1
Pharm	RAB9A
Pharm	UAP1
Pharm	BHMT
Pharm	WARS1
Pharm	GSTA3
super	APEX1
super	MAPK1
super	HSD17B10
super	KLF5
super	TRIM24
super	PIN1
super	CTSD
super	NFE2L2
super	KDM1A
super	ALOX12
super	TOP2A
super	ADORA1
super	CHRM5
super	CHRM1
super	HDAC5
super	TDP1
super	NFKB1
super	NR1I2
super	HDAC2
super	GRK5
super	HDAC8
super	PDGFRB
super	CLK4
super	TTR
super	NR3C2
super	FCGRT
super	CSNK2B
super	CHUK
super	HPGD
super	METAP2
super	ESR2
super	GRIA2
super	ESR1
super	PTGS1
super	QRFPR
super	NTSR2
super	SLC6A5
super	PDGFRA
super	PRKCD
super	PRKCA
super	PSMB1
super	STING1
super	FPR2
super	CHRM4
super	NTRK3
super	TFPI
super	ACACB
super	ITK
super	RPS6KA3
super	PTPN2
super	HIF1A
super	AVPR1B
super	F13A1
super	CDK2
super	TACR2
super	RORB
super	CXCR4
super	SCN4A
super	LDHB
super	FPR1
super	C5AR1
super	SAE1
super	HDAC7
super	SLC9A1
super	ABCC1
super	CACNA1B
super	THRA
super	GRIN1
super	GLRA1
super	PRCP
super	SERPINE1
super	MIF
super	CAPN1
super	CCNE1
super	HTR2C
super	HDAC10
super	ADAM10
super	S1PR5
super	TLR8
super	PKN1
super	SCN3A
super	CDK1
super	CDK5
super	MAP2K2
super	CTSS
super	ZAP70
super	STAT1
super	PRMT5
super	BMP2K
super	PTGER2
super	MARK4
super	RPS6KA1
super	SCD
super	GCK
super	CBX4

## Sheet: Sheet2
CA12
NPR3
FAP
EGFR
RTN4R
MTAP
DDX6
TGFBR2
PDE4B
CHEK1
CTSD
HCK
MAOB
CA1
PIM1
CTSV
CCNA2
BCHE
ICAM2
NUDT9
AMY1A
AMY1B
AMY1C
PNP
ESR2
CA2
FCAR
CASP7
CSNK1G2
GSTP1
IMPA1
PPIA
NOS3
CTSS
PDPK1
LGALS7
LGALS7B
C1R
MMP8
GSR
GSK3B
CFB
AKR1B1
SRC
DHFR
PGR
BMP7
PLAU
PPARG
NCS1
ANG
CDK2
PYGL
RNASE4
BAG1
AMD1
CHIT1
PAH
YARS1
ISG20
MIF
AMY2A
SHBG
TNK2
ATOX1
ESR1
PNPO
AZGP1
ADH1B
MTHFD1
APCS
AHCY
HSP90AA1
PLK1
CRAT
TREM1
NMNAT3
ADAM17
IMPDH2
DAPK1
IGF1R
HSPA8
ANXA5
CES1
CTSB
ST14
PDE4D
RAB11A
MMP13
F10
CTSK
ALDH2
PDE3B
TYMS
CSNK2A1
FNTA
HK1
SSE1
DHODH
DCK
RNASE3
PCK1
NR3C2
B3GAT1
BST1
RHOA
ALDOA
ABO
HSD11B1
ESRRG
HDAC8
SULT2A1
KDR
ARG2
SOD2
MMP3
RAC2
CCL5
MAN1B1
CPB1
SORD
KIF11
CDA
F7
MMP12
OTC
HEXB
DPP4
MMP7
FHIT
ADH1C
MAPK14
PARP1
LDHB
RHEB
ADK
TTR
CBR1
REG1A
C8G
PTPN1
HSD17B1
HMGCR
EPHB4
TGFBR1
AKR1C3
ARHGAP1
ME2
SERPINA1
PAK6
HPN
GNPDA1
TGM3
EPHA2
ALB
PDHB
NQO2
HAGH
LYZ
F2
LGALS3
AR
NOS2
PDE5A
EPHX2
RAB5A
CCNT1
GPI
TPH1
REN
PAPSS1
CLK1
THRA
SYK
DTYMK
SHMT1
AKT1
KIT
LCK
ITK
SELP
IGF1
MET
HPRT1
LGALS2
ARSA
UCK2
UMPS
PRKACA
C1S
APRT
ATIC
PITPNA
KYAT1
MAPKAPK2
ACP3
IL2
TGM2
TPI1
CYP2C9
CAT
HINT1
ELANE
SULT2B1
JAK2
GALE
ADH5
STAT1
GSTT2B
PADI4
IMPDH1
PRKCQ
PKLR
PPARA
JAK3
CBS
INSR
HSPA1A
HSPA1B
GART
CD209
APAF1
MMP9
BCAT2
GALK1
BIRC7
CDC42
MME
CDK6
NMNAT1
MAPK8
XIAP
HRAS
MMP2
PLA2G2A
RAN
GCK
PPCDC
CTSF
FABP6
FABP4
FDPS
SETD7
GP1BA
S100A9
CTSG
KAT2B
MAPK10
GMPR2
BLVRB
GSTA1
DUT
RNASE2
CLEC4M
TK1
MMP1
ZAP70
FKBP1A
PLEKHA4
NT5M
FGFR1
MAPK12
THRB
ACADM
GSTM2
SRM
BACE1
ERBB4
GMPR
GSTZ1
GSTO1
ERI1
SDS
PTK2
NR1I2
MAPK1
ARL5A
GLTP
CDK5R1
ITPKA
MMP16
OAT
AKT2
GLO1
RAB9A
UAP1
BHMT
WARS1
GSTA3
APEX1
HSD17B10
KLF5
TRIM24
PIN1
NFE2L2
KDM1A
ALOX12
TOP2A
ADORA1
CHRM5
CHRM1
HDAC5
TDP1
NFKB1
HDAC2
GRK5
PDGFRB
CLK4
FCGRT
CSNK2B
CHUK
HPGD
METAP2
GRIA2
PTGS1
QRFPR
NTSR2
SLC6A5
PDGFRA
PRKCD
PRKCA
PSMB1
STING1
FPR2
CHRM4
NTRK3
TFPI
ACACB
RPS6KA3
PTPN2
HIF1A
AVPR1B
F13A1
TACR2
RORB
CXCR4
SCN4A
FPR1
C5AR1
SAE1
HDAC7
SLC9A1
ABCC1
CACNA1B
GRIN1
GLRA1
PRCP
SERPINE1
CAPN1
CCNE1
HTR2C
HDAC10
ADAM10
S1PR5
TLR8
PKN1
SCN3A
CDK1
CDK5
MAP2K2
PRMT5
BMP2K
PTGER2
MARK4
RPS6KA1
SCD
CBX4
