# Supplementary material for: Insights into the pro-angiogenic effect of hydroxysafflor yellow A (HSYA): targeting HIF-1α and MMP9 in HMEC-1
Source: Front Chem. 2026 Jan 6;13:1713765. doi: 10.3389/fchem.2025.1713765 (PMC12816176; doi:10.3389/fchem.2025.1713765)
Supplement: Supplementary file 8 [file DataSheet2.zip › Figure2-original data/Figure2A/HSYA/Pharm标准化.xlsx]

## Sheet: Sheet1
Entry Name	Gene Names			Uniplot	Pharm	拆分后的标准化蛋白
CP2D7_HUMAN	CYP2D7			CAH12_HUMAN	CA12	CA12
PIOS1_HUMAN	PIGBOS1			ANPRC_HUMAN	NPR3 ANPRC C5orf23 NPRC	NPR3	ANPRC	C5orf23	NPRC
MOTSC_HUMAN	MT-RNR1			SEPR_HUMAN	FAP	FAP
CD3CH_HUMAN	CD300H			LPPL_HUMAN	#N/A	#N/A
NBDY_HUMAN	NBDY LINC01420			GLCM_HUMAN	#N/A	#N/A
CIROP_HUMAN	CIROP LMLN2			EGFR_HUMAN	EGFR ERBB ERBB1 HER1	EGFR	ERBB	ERBB1	HER1
S12A8_HUMAN	SLC12A8 CCC9			RTN4R_HUMAN	RTN4R NOGOR UNQ330/PRO526	RTN4R	NOGOR	UNQ330/PRO526
RBM47_HUMAN	RBM47			Q13126	#N/A	#N/A
IFT56_HUMAN	IFT56 TTC26			DDX6_HUMAN	DDX6 HLR2 RCK	DDX6	HLR2	RCK
TM129_HUMAN	TMEM129			STK6_HUMAN	#N/A	#N/A
E2F8_HUMAN	E2F8			TGFR2_HUMAN	TGFBR2	TGFBR2
UBA6_HUMAN	UBA6 MOP4 UBE1L2			PDE4B_HUMAN	PDE4B DPDE4	PDE4B	DPDE4
ESYT2_HUMAN	ESYT2 FAM62B KIAA1228			CHK1_HUMAN	CHEK1 CHK1	CHEK1	CHK1
ESYT3_HUMAN	ESYT3 FAM62C			CATD_HUMAN	CTSD CPSD	CTSD	CPSD
MED19_HUMAN	MED19 LCMR1			HCK_HUMAN	HCK	HCK
BLT3B_HUMAN	BLTP3B KIAA0701 SHIP164 UHRF1BP1L			AOFB_HUMAN	MAOB	MAOB
POTB3_HUMAN	POTEB3			CAH1_HUMAN	CA1	CA1
IGLC7_HUMAN	IGLC7			PIM1_HUMAN	PIM1	PIM1
SHOT1_HUMAN	SHTN1 KIAA1598			CATL2_HUMAN	CTSV CATL2 CTSL2 CTSU UNQ268/PRO305	CTSV	CATL2	CTSL2	CTSU	UNQ268/PRO305
SC5AA_HUMAN	SLC5A10 SGLT5			CCNA2_HUMAN	CCNA2 CCN1 CCNA	CCNA2	CCN1	CCNA
FEZF1_HUMAN	FEZF1 FEZ ZNF312B			CHLE_HUMAN	BCHE CHE1	BCHE	CHE1
T120B_HUMAN	TMEM120B			ICAM2_HUMAN	ICAM2	ICAM2
CLRN2_HUMAN	CLRN2			Q9BW91	#N/A	#N/A
RHG10_HUMAN	ARHGAP10 GRAF2			AMPM1_HUMAN	#N/A	#N/A
IRGM_HUMAN	IRGM IFI1 IRGM1 LRG47			P04745	#N/A	#N/A
F170A_HUMAN	FAM170A ZNFD			PNPH_HUMAN	PNP NP	PNP	NP
ANO9_HUMAN	ANO9 PIG5 TMEM16J TP53I5			ESR2_HUMAN	ESR2 ESTRB NR3A2	ESR2	ESTRB	NR3A2
S22AN_HUMAN	SLC22A23 C6orf85			CAH2_HUMAN	CA2	CA2
ODAM_HUMAN	ODAM APIN			FCAR_HUMAN	FCAR CD89	FCAR	CD89
F168B_HUMAN	FAM168B KIAA0280L MANI			CASP7_HUMAN	CASP7 MCH3	CASP7	MCH3
PXDNL_HUMAN	PXDNL VPO2			KC1G2_HUMAN	CSNK1G2 CK1G2	CSNK1G2	CK1G2
HACL2_HUMAN	ILVBL AHAS HACL2			GSTP1_HUMAN	GSTP1 FAEES3 GST3	GSTP1	FAEES3	GST3
U2QL1_HUMAN	UBE2QL1			IMPA1_HUMAN	IMPA1 IMPA	IMPA1	IMPA
SYCE3_HUMAN	SYCE3 C22orf41 THEG2			P62937	#N/A	#N/A
PKHG3_HUMAN	PLEKHG3 KIAA0599			NOS3_HUMAN	NOS3	NOS3
ELOV7_HUMAN	ELOVL7			CATS_HUMAN	CTSS	CTSS
SRCRL_HUMAN	SSC5D			PDPK1_HUMAN	PDPK1 PDK1	PDPK1	PDK1
FSD2_HUMAN	FSD2 SPRYD1			NONE	#N/A	#N/A
SPD2B_HUMAN	SH3PXD2B FAD49 KIAA1295 TKS4			LEG7_HUMAN	LGALS7 PIG1; LGALS7B	LGALS7	PIG1;	LGALS7B
CBAR1_HUMAN	CIBAR1 FAM92A FAM92A1			P00736	#N/A	#N/A
MACD2_HUMAN	MACROD2 C20orf133			MMP8_HUMAN	MMP8 CLG1	MMP8	CLG1
ZC12D_HUMAN	ZC3H12D C6orf95 MCPIP4 TFL			P00390	#N/A	#N/A
FRMD3_HUMAN	FRMD3 EPB41L4O			GSK3B_HUMAN	GSK3B	GSK3B
CCD78_HUMAN	CCDC78 C16orf25 JFP10			CFAB_HUMAN	CFB BF BFD	CFB	BF	BFD
HFM1_HUMAN	HFM1 SEC3D1			ALDR_HUMAN	AKR1B1 ALDR1 ALR2	AKR1B1	ALDR1	ALR2
NBAS_HUMAN	NBAS NAG			SRC_HUMAN	SRC SRC1	SRC	SRC1
SYTC2_HUMAN	TARS3 TARSL2			DYR_HUMAN	DHFR	DHFR
TM218_HUMAN	TMEM218			PRGR_HUMAN	PGR NR3C3	PGR	NR3C3
TESP1_HUMAN	TESPA1 KIAA0748 HSPC257			BMP7_HUMAN	BMP7 OP1	BMP7	OP1
HYKK_HUMAN	HYKK AGPHD1			UROK_HUMAN	PLAU	PLAU
MEIOC_HUMAN	MEIOC C17orf104			PPARG_HUMAN	PPARG NR1C3	PPARG	NR1C3
CCD66_HUMAN	CCDC66			NCS1_HUMAN	NCS1 FLUP FREQ	NCS1	FLUP	FREQ
TYW5_HUMAN	TYW5 C2orf60			ANGI_HUMAN	ANG RNASE5	ANG	RNASE5
MBPHL_HUMAN	MYBPHL			P24941	#N/A	#N/A
T131L_HUMAN	TMEM131L KIAA0922			P06737	#N/A	#N/A
SSPO_HUMAN	SSPOP KIAA2036 SSPO			P34096	#N/A	#N/A
VWA8_HUMAN	VWA8 KIAA0564			BAG1_HUMAN	BAG1 HAP	BAG1	HAP
LAMB4_HUMAN	LAMB4			DCAM_HUMAN	AMD1 AMD	AMD1	AMD
ISPD_HUMAN	CRPPA ISPD			Q13231	#N/A	#N/A
F221A_HUMAN	FAM221A C7orf46			PH4H_HUMAN	PAH	PAH
GSAP_HUMAN	GSAP PION			P54577	#N/A	#N/A
GTPBA_HUMAN	GTPBP10 OBGH2 UG0751c10			ISG20_HUMAN	ISG20 HEM45	ISG20	HEM45
WDR91_HUMAN	WDR91 HSPC049			MIF_HUMAN	MIF GLIF MMIF	MIF	GLIF	MMIF
PRS37_HUMAN	PRSS37 TRYX2			AMYP_HUMAN	AMY2A	AMY2A
CC14C_HUMAN	CDC14C CDC14B2 CDC14Bretro			SHBG_HUMAN	SHBG	SHBG
MBLC1_HUMAN	MBLAC1			ACK1_HUMAN	TNK2 ACK1	TNK2	ACK1
PM2P1_HUMAN	PMS2P1 PMS2L1 PMS2L13 PMS2L6 PMS2L8 PMS3 PMS8 PMSR2			O00244	#N/A	#N/A
EME2_HUMAN	EME2			ESR1_HUMAN	ESR1 ESR NR3A1	ESR1	ESR	NR3A1
XIRP2_HUMAN	XIRP2 CMYA3			Q9NVS9	#N/A	#N/A
POTEF_HUMAN	POTEF A26C1B			ZA2G_HUMAN	AZGP1 ZAG ZNGP1	AZGP1	ZAG	ZNGP1
CL18A_HUMAN	CLEC18A MRLP2			ADH1B_HUMAN	ADH1B ADH2	ADH1B	ADH2
VP37C_HUMAN	VPS37C PML39			P11586	#N/A	#N/A
ODAD3_HUMAN	ODAD3 CCDC151			P02743	#N/A	#N/A
CFA69_HUMAN	CFAP69 C7orf63			SAHH_HUMAN	AHCY SAHH	AHCY	SAHH
PSB11_HUMAN	PSMB11			HS90A_HUMAN	HSP90AA1 HSP90A HSPC1 HSPCA	HSP90AA1	HSP90A	HSPC1	HSPCA
PSD1_HUMAN	PSD EFA6 EFA6A KIAA2011 PSD1 TYL			ERG7_HUMAN	#N/A	#N/A
PDES1_HUMAN	PEDS1 KUA PDES TMEM189			P53350	#N/A	#N/A
5HT3E_HUMAN	HTR3E			CACP_HUMAN	CRAT CAT1	CRAT	CAT1
CNOT1_HUMAN	CNOT1 CDC39 KIAA1007 NOT1 AD-005			Q9NP99	#N/A	#N/A
CRNS1_HUMAN	CARNS1 ATPGD1 KIAA1394			Q96T66	#N/A	#N/A
MEG11_HUMAN	MEGF11 KIAA1781 UNQ1949/PRO4432			ADA17_HUMAN	ADAM17 CSVP TACE	ADAM17	CSVP	TACE
BDP1_HUMAN	BDP1 KIAA1241 KIAA1689 TFNR			IMDH2_HUMAN	IMPDH2 IMPD2	IMPDH2	IMPD2
F221B_HUMAN	FAM221B C9orf128			DAPK1_HUMAN	DAPK1 DAPK	DAPK1	DAPK
CC88B_HUMAN	CCDC88B BRLZ			IGF1R_HUMAN	IGF1R	IGF1R
NKX26_HUMAN	NKX2-6 NKX2F			P11142	#N/A	#N/A
JUNO_HUMAN	IZUMO1R FOLR4 JUNO			ANXA5_HUMAN	ANXA5 ANX5 ENX2 PP4	ANXA5	ANX5	ENX2	PP4
FA83G_HUMAN	FAM83G PAWS1			EST1_HUMAN	CES1 CES2 SES1	CES1	CES2	SES1
PALM3_HUMAN	PALM3			CATB_HUMAN	CTSB CPSB	CTSB	CPSB
RBY1B_HUMAN	RBMY1B			ST14_HUMAN	ST14 PRSS14 SNC19 TADG15	ST14	PRSS14	SNC19	TADG15
PGP_HUMAN	PGP			PDE4D_HUMAN	PDE4D DPDE3	PDE4D	DPDE3
TMM8B_HUMAN	TMEM8B C9orf127 NGX6			RB11A_HUMAN	RAB11A RAB11	RAB11A	RAB11
RCCD1_HUMAN	RCCD1			MMP13_HUMAN	MMP13	MMP13
GG6L9_HUMAN	GOLGA6L9 GOLGA6L20			FA10_HUMAN	F10	F10
TIKI2_HUMAN	TRABD2B HKAT TIKI2			CATK_HUMAN	CTSK CTSO CTSO2	CTSK	CTSO	CTSO2
TCAF2_HUMAN	TCAF2 FAM115C FAM139A			ALDH2_HUMAN	ALDH2 ALDM	ALDH2	ALDM
MFS2B_HUMAN	MFSD2B			PDE3B_HUMAN	PDE3B	PDE3B
SDHF1_HUMAN	SDHAF1 LYRM8			TYSY_HUMAN	TYMS TS OK/SW-cl.29	TYMS	TS	OK/SW-cl.29
PCARE_HUMAN	PCARE C2orf71			P68400	#N/A	#N/A
OOEP_HUMAN	OOEP C6orf156 KHDC2 OEP19			FNTA_HUMAN	FNTA	FNTA
GGT3_HUMAN	GGT3P GGT3			HXK1_HUMAN	HK1	HK1
TBAL3_HUMAN	TUBAL3			P32589	#N/A	#N/A
SMHD1_HUMAN	SMCHD1 KIAA0650			PYRD_HUMAN	DHODH	DHODH
CAST2_HUMAN	CASTOR2 GATSL1 GATSL2			DCK_HUMAN	DCK	DCK
MSGN1_HUMAN	MSGN1			P12724	#N/A	#N/A
MYMK_HUMAN	MYMK TMEM226 TMEM8C			P35558	#N/A	#N/A
LIRA5_HUMAN	LILRA5 ILT11 LILRB7 LIR9			MCR_HUMAN	NR3C2 MCR MLR	NR3C2	MCR	MLR
U119B_HUMAN	UNC119B			B3GA1_HUMAN	B3GAT1 GLCATP	B3GAT1	GLCATP
WTIP_HUMAN	WTIP			BST1_HUMAN	BST1	BST1
NKX63_HUMAN	NKX6-3			P61586	#N/A	#N/A
MET15_HUMAN	METTL15 METT5D1			ALDOA_HUMAN	ALDOA ALDA	ALDOA	ALDA
IRG1_HUMAN	ACOD1 IRG1			P16442	#N/A	#N/A
LIPT2_HUMAN	LIPT2			P28845	#N/A	#N/A
RASFA_HUMAN	RASSF10			ERR3_HUMAN	ESRRG ERR3 ERRG2 KIAA0832 NR3B3	ESRRG	ERR3	ERRG2	KIAA0832	NR3B3
PCX2_HUMAN	PCNX2 KIAA0435 PCNXL2			HDAC8_HUMAN	HDAC8 HDACL1 CDA07	HDAC8	HDACL1	CDA07
ARI3C_HUMAN	ARID3C			Q06520	#N/A	#N/A
CO6A6_HUMAN	COL6A6			VGFR2_HUMAN	KDR FLK1 VEGFR2	KDR	FLK1	VEGFR2
IFM5_HUMAN	IFITM5			ARGI2_HUMAN	ARG2	ARG2
TTL13_HUMAN	TTLL13 TTLL13P			P04179	#N/A	#N/A
S38A8_HUMAN	SLC38A8			MMP3_HUMAN	MMP3 STMY1	MMP3	STMY1
UBP27_HUMAN	USP27X USP22L USP27			P15153	#N/A	#N/A
TBB8B_HUMAN	TUBB8B			CCL5_HUMAN	CCL5 D17S136E SCYA5	CCL5	D17S136E	SCYA5
TTLL8_HUMAN	TTLL8			Q9UKM7	#N/A	#N/A
ZSWM8_HUMAN	ZSWIM8 KIAA0913			P15086	#N/A	#N/A
MYH7B_HUMAN	MYH7B KIAA1512			P04745	#N/A	#N/A
RHG32_HUMAN	ARHGAP32 GRIT KIAA0712 RICS			DHSO_HUMAN	SORD	SORD
TBKB1_HUMAN	TBKBP1 KIAA0775 SINTBAD			KIF11_HUMAN	KIF11 EG5 KNSL1 TRIP5	KIF11	EG5	KNSL1	TRIP5
SRRM4_HUMAN	SRRM4 KIAA1853			CDD_HUMAN	CDA CDD	CDA	CDD
SOBP_HUMAN	SOBP JXC1			FA7_HUMAN	F7	F7
P121C_HUMAN	POM121C			MMP12_HUMAN	MMP12 HME	MMP12	HME
WASH1_HUMAN	WASHC1 FAM39E WASH1			P00480	#N/A	#N/A
A2ML1_HUMAN	A2ML1 CPAMD9			P07686	#N/A	#N/A
CLM7_HUMAN	CD300LB CD300B CLM7 CMRF35A2 IREM3 LMIR5 TREM5 UNQ2530/PRO6029			DPP4_HUMAN	DPP4 ADCP2 CD26	DPP4	ADCP2	CD26
CLCA1_HUMAN	CLCA1 CACC1			MMP7_HUMAN	MMP7 MPSL1 PUMP1	MMP7	MPSL1	PUMP1
OCAT2_HUMAN	POU2AF3 C11orf93 CASC13 COLCA2			P49789	#N/A	#N/A
SFI1_HUMAN	SFI1 KIAA0542			P00326	#N/A	#N/A
ZN785_HUMAN	ZNF785			Q16539	#N/A	#N/A
GBRR3_HUMAN	GABRR3			P09874	#N/A	#N/A
CRTP1_HUMAN	CYSRT1 C9orf169			P07195	#N/A	#N/A
NEU1B_HUMAN	NEURL1B NEURL3			Q15382	#N/A	#N/A
CENPX_HUMAN	CENPX FAAP10 MHF2 STRA13			ADK_HUMAN	ADK	ADK
CMI2B_HUMAN	CIMIP2B FAM166B			TTHY_HUMAN	TTR PALB	TTR	PALB
GNAT3_HUMAN	GNAT3			CBR1_HUMAN	CBR1 CBR CRN SDR21C1	CBR1	CBR	CRN	SDR21C1
FOXI3_HUMAN	FOXI3			P05451	#N/A	#N/A
NOTO_HUMAN	NOTO			P07686	#N/A	#N/A
BBIP1_HUMAN	BBIP1 BBIP10 NCRNA00081			P07360	#N/A	#N/A
SMTL1_HUMAN	SMTNL1			PTN1_HUMAN	PTPN1 PTP1B	PTPN1	PTP1B
CSKMT_HUMAN	CSKMT METTL12			P14061	#N/A	#N/A
VGLL3_HUMAN	VGLL3			HMDH_HUMAN	HMGCR	HMGCR
HECA2_HUMAN	HEPACAM2 MIKI UNQ305/PRO346			EPHB4_HUMAN	EPHB4 HTK MYK1 TYRO11	EPHB4	HTK	MYK1	TYRO11
P20L1_HUMAN	PHF20L1 CGI-72			TGFR1_HUMAN	TGFBR1 ALK5 SKR4	TGFBR1	ALK5	SKR4
BECN2_HUMAN	BECN2 BECN1L1 BECN1P1			AK1C3_HUMAN	AKR1C3 DDH1 HSD17B5 KIAA0119 PGFS	AKR1C3	DDH1	HSD17B5	KIAA0119	PGFS
MEI4_HUMAN	MEI4			Q07960	#N/A	#N/A
GRCR1_HUMAN	GRXCR1 DFNB25			MAOM_HUMAN	ME2	ME2
NUD19_HUMAN	NUDT19			A1AT_HUMAN	SERPINA1 AAT PI PRO0684 PRO2209	SERPINA1	AAT	PI	PRO0684	PRO2209
KCNU1_HUMAN	KCNU1 KCNMA3 KCNMC1 SLO3			PAK6_HUMAN	PAK6 PAK5	PAK6	PAK5
LEUTX_HUMAN	LEUTX			P05981	#N/A	#N/A
CO6A5_HUMAN	COL6A5 COL29A1 VWA4			P46926	#N/A	#N/A
IMA8_HUMAN	KPNA7			TGM3_HUMAN	TGM3	TGM3
MI4GD_HUMAN	MIF4GD SLIP1			EPHA2_HUMAN	EPHA2 ECK	EPHA2	ECK
AHRR_HUMAN	AHRR BHLHE77 KIAA1234			ALBU_HUMAN	ALB GIG20 GIG42 PRO0903 PRO1708 PRO2044 PRO2619 PRO2675 UNQ696/PRO1341	ALB	GIG20	GIG42	PRO0903	PRO1708	PRO2044	PRO2619	PRO2675	UNQ696/PRO1341
MYO1G_HUMAN	MYO1G HA2			P11177	#N/A	#N/A
DESPR_HUMAN	FBXW7-AS1 DEAR DEspR			NQO2_HUMAN	NQO2 NMOR2	NQO2	NMOR2
HACD1_HUMAN	HACD1 PTPLA			Q16775	#N/A	#N/A
ESPN_HUMAN	ESPN DFNB36 LP2654			P61626	#N/A	#N/A
MYO9A_HUMAN	MYO9A MYR7			THRB_HUMAN	F2	F2
VWC2L_HUMAN	VWC2L			LEG3_HUMAN	LGALS3 MAC2	LGALS3	MAC2
SMIM1_HUMAN	SMIM1			ANDR_HUMAN	AR DHTR NR3C4	AR	DHTR	NR3C4
ZBT42_HUMAN	ZBTB42			NOS2_HUMAN	NOS2 NOS2A	NOS2	NOS2A
KDM4E_HUMAN	KDM4E KDM4DL			PDE5A_HUMAN	PDE5A PDE5	PDE5A	PDE5
IQIP1_HUMAN	IQCJ-SCHIP1			HYES_HUMAN	EPHX2	EPHX2
TARM1_HUMAN	TARM1			RAB5A_HUMAN	RAB5A RAB5	RAB5A	RAB5
KCJ18_HUMAN	KCNJ18			CCNT1_HUMAN	CCNT1	CCNT1
GPHRA_HUMAN	GPR89A GPHRA GPR89 SH120 CGI-13 UNQ192/PRO218			G6PI_HUMAN	GPI	GPI
WASH3_HUMAN	WASH3P FAM39DP			TPH1_HUMAN	TPH1 TPH TPRH TRPH	TPH1	TPH	TPRH	TRPH
PATL2_HUMAN	PATL2			RENI_HUMAN	REN	REN
MCRI1_HUMAN	MCRIP1 FAM195B GRAN2			O43252	#N/A	#N/A
KBTBD_HUMAN	KBTBD13			CLK1_HUMAN	CLK1 CLK	CLK1	CLK
AK1BF_HUMAN	AKR1B15			P10827	#N/A	#N/A
KLRF2_HUMAN	KLRF2			KSYK_HUMAN	SYK	SYK
MCIN_HUMAN	MCIDAS IDAS MCI MCIN			KTHY_HUMAN	DTYMK CDC8 TMPK TYMK	DTYMK	CDC8	TMPK	TYMK
STMP1_HUMAN	STMP1 C7orf73			GLYC_HUMAN	SHMT1	SHMT1
SO1BT_HUMAN	SLCO1B3-SLCO1B7			AKT1_HUMAN	AKT1 PKB RAC	AKT1	PKB	RAC
SUMO5_HUMAN	SUMO1P1 SUMO5 UBL2 UBL6			KIT_HUMAN	KIT SCFR	KIT	SCFR
TM250_HUMAN	TMEM250 C9orf69			LCK_HUMAN	LCK	LCK
TGR3L_HUMAN	TGFBR3L			Q08881	#N/A	#N/A
SIM22_HUMAN	SMIM22 CASIMO1			LYAM3_HUMAN	SELP GMRP GRMP	SELP	GMRP	GRMP
IFNL4_HUMAN	IFNL4			P01343	#N/A	#N/A
MIDUO_HUMAN	MIEF1 AltMiD51 AltMIEF1			MET_HUMAN	MET	MET
DCDC1_HUMAN	DCDC1 DCDC5 KIAA1493			P00492	#N/A	#N/A
DNS2A_HUMAN	DNASE2 DNASE2A DNL2			LEG2_HUMAN	LGALS2	LGALS2
ADAS_HUMAN	AGPS AAG5			ARSA_HUMAN	ARSA	ARSA
UBXN8_HUMAN	UBXN8 D8S2298E REP8 UBXD6			Q9BZX2	#N/A	#N/A
KIF2A_HUMAN	KIF2A KIF2 KNS2			P11172	#N/A	#N/A
SGK1_HUMAN	SGK1 SGK			P00517	#N/A	#N/A
KITM_HUMAN	TK2			C1S_HUMAN	C1S	C1S
FZD9_HUMAN	FZD9 FZD3			P07741	#N/A	#N/A
DX39A_HUMAN	DDX39A DDX39			PUR9_HUMAN	ATIC PURH OK/SW-cl.86	ATIC	PURH	OK/SW-cl.86
PDLI1_HUMAN	PDLIM1 CLIM1 CLP36			Q00169	#N/A	#N/A
BACH_HUMAN	ACOT7 BACH			KAT1_HUMAN	KYAT1 CCBL1	KYAT1	CCBL1
GPR25_HUMAN	GPR25			P49137	#N/A	#N/A
MYO1C_HUMAN	MYO1C			Q9NY01	#N/A	#N/A
MYO1F_HUMAN	MYO1F			PPAP_HUMAN	ACP3 ACPP	ACP3	ACPP
SNP23_HUMAN	SNAP23			IL2_HUMAN	IL2	IL2
HAX1_HUMAN	HAX1 HS1BP1			TGM2_HUMAN	TGM2	TGM2
EYA2_HUMAN	EYA2 EAB1			TPIS_HUMAN	TPI1 TPI	TPI1	TPI
PLM_HUMAN	FXYD1 PLM			CP2C9_HUMAN	CYP2C9 CYP2C10	CYP2C9	CYP2C10
AIP_HUMAN	AIP XAP2			CATA_HUMAN	CAT	CAT
CCL24_HUMAN	CCL24 MPIF2 SCYA24			HINT1_HUMAN	HINT1 HINT PKCI1 PRKCNH1	HINT1	HINT	PKCI1	PRKCNH1
GTPB1_HUMAN	GTPBP1			ELNE_HUMAN	ELANE ELA2	ELANE	ELA2
KCNK1_HUMAN	KCNK1 HOHO1 KCNO1 TWIK1			O00204	#N/A	#N/A
LEG9_HUMAN	LGALS9			JAK2_HUMAN	JAK2	JAK2
STXB3_HUMAN	STXBP3			GALE_HUMAN	GALE	GALE
MASP2_HUMAN	MASP2			ADHX_HUMAN	ADH5 ADHX FDH	ADH5	ADHX	FDH
AP4M1_HUMAN	AP4M1 MUARP2			STAT1_HUMAN	STAT1	STAT1
ARVC_HUMAN	ARVCF			GSTT2_HUMAN	GSTT2B GSTT2	GSTT2B	GSTT2
RB27B_HUMAN	RAB27B			PADI4_HUMAN	PADI4 PAD4 PADI5 PDI5	PADI4	PAD4	PADI5	PDI5
HRK_HUMAN	HRK BID3			IMDH1_HUMAN	IMPDH1 IMPD1	IMPDH1	IMPD1
AP3B1_HUMAN	AP3B1 ADTB3A			KPCT_HUMAN	PRKCQ PRKCT	PRKCQ	PRKCT
ST2B1_HUMAN	SULT2B1 HSST2			KPYR_HUMAN	PKLR PK1 PKL	PKLR	PK1	PKL
TLR4_HUMAN	TLR4			PPARA_HUMAN	PPARA NR1C1 PPAR	PPARA	NR1C1	PPAR
RHOD_HUMAN	RHOD ARHD			JAK3_HUMAN	JAK3	JAK3
APBB1_HUMAN	APBB1 FE65 RIR			P35520	#N/A	#N/A
LEG8_HUMAN	LGALS8			INSR_HUMAN	INSR	INSR
NDUS8_HUMAN	NDUFS8			P08107	#N/A	#N/A
HYAS3_HUMAN	HAS3			PUR2_HUMAN	GART PGFT PRGS	GART	PGFT	PRGS
TR10A_HUMAN	TNFRSF10A APO2 DR4 TRAILR1			CD209_HUMAN	CD209 CLEC4L	CD209	CLEC4L
IKBE_HUMAN	NFKBIE IKBE			APAF_HUMAN	APAF1 KIAA0413	APAF1	KIAA0413
GRM8_HUMAN	GRM8 GPRC1H MGLUR8			MMP9_HUMAN	MMP9 CLG4B	MMP9	CLG4B
PSD11_HUMAN	PSMD11			O15382	#N/A	#N/A
PSD12_HUMAN	PSMD12			GALK1_HUMAN	GALK1 GALK	GALK1	GALK
PSMD9_HUMAN	PSMD9			BIRC7_HUMAN	BIRC7 KIAP LIVIN MLIAP RNF50 UNQ5800/PRO19607/PRO21344	BIRC7	KIAP	LIVIN	MLIAP	RNF50	UNQ5800/PRO19607/PRO21344
RN103_HUMAN	RNF103 ZFP103			CDC42_HUMAN	CDC42	CDC42
BMR1B_HUMAN	BMPR1B			NEP_HUMAN	MME EPN	MME	EPN
SIRB1_HUMAN	SIRPB1			CDK6_HUMAN	CDK6 CDKN6	CDK6	CDKN6
ATOX1_HUMAN	ATOX1 HAH1			Q9HAN9	#N/A	#N/A
AGRP_HUMAN	AGRP AGRT ART			P45983	#N/A	#N/A
PAR3_HUMAN	F2RL2 PAR3			P98170	#N/A	#N/A
MEN1_HUMAN	MEN1 SCG2			RASH_HUMAN	HRAS HRAS1	HRAS	HRAS1
CBX4_HUMAN	CBX4			MMP2_HUMAN	MMP2 CLG4A	MMP2	CLG4A
GET1_HUMAN	GET1 CHD5 WRB			BRAF1_HUMAN	#N/A	#N/A
PGRC1_HUMAN	PGRMC1 HPR6.6 PGRMC			P14555	#N/A	#N/A
SPT5H_HUMAN	SUPT5H SPT5 SPT5H			RAN_HUMAN	RAN ARA24 OK/SW-cl.81	RAN	ARA24	OK/SW-cl.81
TAF4_HUMAN	TAF4 TAF2C TAF2C1 TAF4A TAFII130 TAFII135			HXK4_HUMAN	GCK	GCK
GPR31_HUMAN	GPR31			Q96CD2	#N/A	#N/A
DFFA_HUMAN	DFFA DFF1 DFF45 H13			Q9UBX1	#N/A	#N/A
RFXAP_HUMAN	RFXAP			PTGD2_HUMAN	#N/A	#N/A
HIP1_HUMAN	HIP1			FABP6_HUMAN	FABP6 ILBP ILLBP	FABP6	ILBP	ILLBP
LFTY2_HUMAN	LEFTY2 EBAF LEFTA LEFTYA TGFB4 PSEC0024			FABP4_HUMAN	FABP4	FABP4
TULP1_HUMAN	TULP1 TUBL1			FPPS_HUMAN	FDPS FPS KIAA1293	FDPS	FPS	KIAA1293
CLIC1_HUMAN	CLIC1 G6 NCC27			SETD7_HUMAN	SETD7 KIAA1717 KMT7 SET7 SET9	SETD7	KIAA1717	KMT7	SET7	SET9
TR11B_HUMAN	TNFRSF11B OCIF OPG			P07359	#N/A	#N/A
EIF3F_HUMAN	EIF3F EIF3S5			S10A9_HUMAN	S100A9 CAGB CFAG MRP14	S100A9	CAGB	CFAG	MRP14
CACB4_HUMAN	CACNB4 CACNLB4			CATG_HUMAN	CTSG	CTSG
WWP2_HUMAN	WWP2			Q92831	#N/A	#N/A
CDC7_HUMAN	CDC7 CDC7L1			MK10_HUMAN	MAPK10 JNK3 JNK3A PRKM10 SAPK1B	MAPK10	JNK3	JNK3A	PRKM10	SAPK1B
UPK1A_HUMAN	UPK1A TSPAN21			Q9P2T1	#N/A	#N/A
BMAL1_HUMAN	BMAL1 ARNTL BHLHE5 MOP3 PASD3			P30043	#N/A	#N/A
PK3CD_HUMAN	PIK3CD			PAK7_HUMAN	#N/A	#N/A
ODPX_HUMAN	PDHX PDX1			P08263	#N/A	#N/A
S28A1_HUMAN	SLC28A1 CNT1			DUT_HUMAN	DUT	DUT
ST1C2_HUMAN	SULT1C2 SULT1C1			P10153	#N/A	#N/A
MATN2_HUMAN	MATN2 UNQ193/PRO219			Q9H2X3	#N/A	#N/A
EAA5_HUMAN	SLC1A7 EAAT5			P04183	#N/A	#N/A
FOXE1_HUMAN	FOXE1 FKHL15 FOXE2 TITF2 TTF2			P03956	#N/A	#N/A
LORF2_HUMAN				ZAP70_HUMAN	ZAP70 SRK	ZAP70	SRK
QSOX1_HUMAN	QSOX1 QSCN6 UNQ2520/PRO6013			FKB1A_HUMAN	FKBP1A FKBP1 FKBP12	FKBP1A	FKBP1	FKBP12
DCTN6_HUMAN	DCTN6 WS3			Q9H4M7	#N/A	#N/A
ACATN_HUMAN	SLC33A1 ACATN AT1			SPYA_HUMAN	#N/A	#N/A
WASL_HUMAN	WASL			Q9NPB1	#N/A	#N/A
PDE2A_HUMAN	PDE2A			FGFR1_HUMAN	FGFR1 BFGFR CEK FGFBR FLG FLT2 HBGFR	FGFR1	BFGFR	CEK	FGFBR	FLG	FLT2	HBGFR
FOXN3_HUMAN	FOXN3 C14orf116 CHES1			MK12_HUMAN	MAPK12 ERK6 SAPK3	MAPK12	ERK6	SAPK3
IPO5_HUMAN	IPO5 KPNB3 RANBP5			P10828	#N/A	#N/A
RPOM_HUMAN	POLRMT			ACADM_HUMAN	ACADM	ACADM
EF2K_HUMAN	EEF2K			GSTM2_HUMAN	GSTM2 GST4	GSTM2	GST4
CCRL2_HUMAN	CCRL2 CCR11 CCR6 CKRX CRAM HCR			AMPM2_HUMAN	#N/A	#N/A
SAP18_HUMAN	SAP18 GIG38			P19623	#N/A	#N/A
EMAL1_HUMAN	EML1 EMAP1 EMAPL EMAPL1			BACE1_HUMAN	BACE1 BACE KIAA1149	BACE1	BACE	KIAA1149
IF2B3_HUMAN	IGF2BP3 IMP3 KOC1 VICKZ3			ERBB4_HUMAN	ERBB4 HER4	ERBB4	HER4
DNM1L_HUMAN	DNM1L DLP1 DRP1			GMPR1_HUMAN	GMPR GMPR1	GMPR	GMPR1
RTCA_HUMAN	RTCA RPC RPC1 RTC1 RTCD1			O43708	#N/A	#N/A
P3C2A_HUMAN	PIK3C2A			GSTO1_HUMAN	GSTO1 GSTTLP28	GSTO1	GSTTLP28
PLK4_HUMAN	PLK4 SAK STK18			Q8IV48	#N/A	#N/A
SYT5_HUMAN	SYT5			P20132	#N/A	#N/A
GFRA2_HUMAN	GFRA2 GDNFRB RETL2 TRNR2			FAK1_HUMAN	PTK2 FAK FAK1	PTK2	FAK	FAK1
LST1_HUMAN	LST1 B144			NR1I2_HUMAN	NR1I2 PXR	NR1I2	PXR
P85B_HUMAN	PIK3R2			MK01_HUMAN	MAPK1 ERK2 PRKM1 PRKM2	MAPK1	ERK2	PRKM1	PRKM2
GOLI4_HUMAN	GOLIM4 GIMPC GOLPH4 GPP130			Q9Y689	#N/A	#N/A
MANBA_HUMAN	MANBA MANB1			Q9NZD2	#N/A	#N/A
TRAF5_HUMAN	TRAF5 RNF84			CD5R1_HUMAN	CDK5R1 CDK5R NCK5A	CDK5R1	CDK5R	NCK5A
AGRIN_HUMAN	AGRN AGRIN			P23677	#N/A	#N/A
PLOD2_HUMAN	PLOD2			MMP16_HUMAN	MMP16 C8orf57 MMPX2	MMP16	C8orf57	MMPX2
MEIS1_HUMAN	MEIS1			OAT_HUMAN	OAT	OAT
EXOC5_HUMAN	EXOC5 SEC10 SEC10L1			AKT2_HUMAN	AKT2	AKT2
ELL2_HUMAN	ELL2			LGUL_HUMAN	GLO1	GLO1
NPT4_HUMAN	SLC17A3 NPT4			P51151	#N/A	#N/A
BT3A3_HUMAN	BTN3A3 BTF3			Q16222	#N/A	#N/A
BT3A1_HUMAN	BTN3A1 BTF5			Q93088	#N/A	#N/A
NR5A2_HUMAN	NR5A2 B1F CPF FTF			P23381	#N/A	#N/A
NDUA4_HUMAN	NDUFA4			Q16772	#N/A	#N/A
PSDE_HUMAN	PSMD14 POH1
ZN593_HUMAN	ZNF593 ZT86
BIN1_HUMAN	BIN1 AMPHL
CLD5_HUMAN	CLDN5 AWAL TMVCF
IMA4_HUMAN	KPNA3 QIP2
STK25_HUMAN	STK25 SOK1 YSK1
USP9Y_HUMAN	USP9Y DFFRY
BCL9_HUMAN	BCL9
FAAH1_HUMAN	FAAH FAAH1
KRIT1_HUMAN	KRIT1 CCM1
UPK2_HUMAN	UPK2
NCHL1_HUMAN	CHL1 CALL
PESC_HUMAN	PES1
DLL1_HUMAN	DLL1 UNQ146/PRO172
CAC1A_HUMAN	CACNA1A CACH4 CACN3 CACNL1A4
RCAS1_HUMAN	EBAG9 RCAS1
SDCB1_HUMAN	SDCBP MDA9 SYCL
PITM1_HUMAN	PITPNM1 DRES9 NIR2 PITPNM
MPP10_HUMAN	MPHOSPH10 MPP10
NOP56_HUMAN	NOP56 NOL5A
DDX3X_HUMAN	DDX3X DBX DDX3
CXCR6_HUMAN	CXCR6 BONZO STRL33 TYMSTR
RNT2_HUMAN	RNASET2 RNASE6PL
CCL21_HUMAN	CCL21 SCYA21 UNQ784/PRO1600
MFNG_HUMAN	MFNG
ACKR2_HUMAN	ACKR2 CCBP2 CCR10 CMKBR9 D6
GBRP_HUMAN	GABRP
PODXL_HUMAN	PODXL PCLP PCLP1
FCN1_HUMAN	FCN1 FCNM
CCN1_HUMAN	CCN1 CYR61 GIG1 IGFBP10
PEX12_HUMAN	PEX12 PAF3
NPT3_HUMAN	SLC17A2 NPT3
PIR_HUMAN	PIR
CCL22_HUMAN	CCL22 MDC SCYA22 A-152E5.1
PEX7_HUMAN	PEX7 PTS2R
IMA3_HUMAN	KPNA4 QIP1
SARCO_HUMAN	SLN
TRI38_HUMAN	TRIM38 RNF15 RORET
NFIB_HUMAN	NFIB
E2F3_HUMAN	E2F3 KIAA0075
PPP6_HUMAN	PPP6C PPP6
WN10B_HUMAN	WNT10B WNT12
NDKM_HUMAN	NME4 NM23D
EST2_HUMAN	CES2 ICE
P3C2B_HUMAN	PIK3C2B
MA2B1_HUMAN	MAN2B1 LAMAN MANB
WNT7A_HUMAN	WNT7A
F16P2_HUMAN	FBP2
UBE2C_HUMAN	UBE2C UBCH10
ACACB_HUMAN	ACACB ACC2 ACCB
PDXK_HUMAN	PDXK C21orf124 C21orf97 PKH PNK PRED79
SCD_HUMAN	SCD FADS5 SCD1 SCDOS
DLGP1_HUMAN	DLGAP1 DAP1 GKAP
SH2B2_HUMAN	SH2B2 APS
CLD4_HUMAN	CLDN4 CPER CPETR1 WBSCR8
PLPP1_HUMAN	PLPP1 LPP1 PPAP2A
PLPP3_HUMAN	PLPP3 LPP3 PPAP2B
ARI1A_HUMAN	ARID1A BAF250 BAF250A C1orf4 OSA1 SMARCF1
BHE40_HUMAN	BHLHE40 BHLHB2 DEC1 SHARP2 STRA13
SOCS2_HUMAN	SOCS2 CIS2 SSI2 STATI2
NRG2_HUMAN	NRG2 NTAK
SOCS7_HUMAN	SOCS7 NAP4 SOCS6
NCKP5_HUMAN	NCKAP5 ERIH NAP5
AGRB1_HUMAN	ADGRB1 BAI1
CDKA1_HUMAN	CDK2AP1 CDKAP1 DOC1
AQP7_HUMAN	AQP7 AQP7L AQP9
DHSD_HUMAN	SDHD SDH4
PTPRT_HUMAN	PTPRT KIAA0283
C2C2L_HUMAN	C2CD2L KIAA0285 TMEM24 DLNB23
NEMP1_HUMAN	NEMP1 KIAA0286 TMEM194 TMEM194A
ASTN1_HUMAN	ASTN1 ASTN KIAA0289
FCHO1_HUMAN	FCHO1 KIAA0290
CUX2_HUMAN	CUX2 CUTL2 KIAA0293
TXND9_HUMAN	TXNDC9 APACD
DPYL4_HUMAN	DPYSL4 CRMP3 ULIP4
SOCS3_HUMAN	SOCS3 CIS3 SSI3
SOCS6_HUMAN	SOCS6 CIS4 SOCS4
CO72L_HUMAN	COX7A2L COX7AR COX7RP SCAF1 SCAFI
G3PT_HUMAN	GAPDHS GAPD2 GAPDH2 GAPDS HSD-35 HSD35
HSPB6_HUMAN	HSPB6
RHG33_HUMAN	ARHGAP33 SNX26 TCGAP
ACPM_HUMAN	NDUFAB1
C56D2_HUMAN	CYB561D2 101F6 LUCA12.2
DC1I1_HUMAN	DYNC1I1 DNCI1 DNCIC1
CTRO_HUMAN	CIT CRIK KIAA0949 STK21
COPE_HUMAN	COPE
RFXK_HUMAN	RFXANK ANKRA1 RFXB
NCAN_HUMAN	NCAN CSPG3 NEUR
CTDS2_HUMAN	CTDSP2 NIF2 OS4 SCP2
UTY_HUMAN	UTY KDM6C
GBGT2_HUMAN	GNGT2 GNG8 GNG9 GNGT8
BORG1_HUMAN	CDC42EP2 BORG1 CEP2
AP3D1_HUMAN	AP3D1 PRO0039
CCS_HUMAN	CCS
CXL11_HUMAN	CXCL11 ITAC SCYB11 SCYB9B
CDX4_HUMAN	CDX4
ZN195_HUMAN	ZNF195 ZNFP104
LCE2B_HUMAN	LCE2B LEP10 SPRL1B XP5
ENPP3_HUMAN	ENPP3 PDNP3
ABLM1_HUMAN	ABLIM1 ABLIM KIAA0059 LIMAB1
DVL1_HUMAN	DVL1
DVL2_HUMAN	DVL2
IDLC_HUMAN	DNALI1
CHD1_HUMAN	CHD1
CHD2_HUMAN	CHD2
KCNK3_HUMAN	KCNK3 TASK TASK1
GOSR2_HUMAN	GOSR2 GS27
IRS4_HUMAN	IRS4
TOR1A_HUMAN	TOR1A DQ2 DYT1 TA TORA
TOR1B_HUMAN	TOR1B DQ1 FKSG18
STX16_HUMAN	STX16
TMG2_HUMAN	PRRG2 PRGP2 TMG2
ADA10_HUMAN	ADAM10 KUZ MADM
ABCD4_HUMAN	ABCD4 PXMP1L
EI24_HUMAN	EI24 PIG8
ENC1_HUMAN	ENC1 KLHL37 NRPB PIG10
PTGES_HUMAN	PTGES MGST1L1 MPGES1 PGES PIG12
KMT2D_HUMAN	KMT2D ALR MLL2 MLL4
ITBP1_HUMAN	ITGB1BP1 ICAP1
TRDMT_HUMAN	TRDMT1 DNMT2
APAF_HUMAN	APAF1 KIAA0413
RIOK3_HUMAN	RIOK3 SUDD
IMPA2_HUMAN	IMPA2 IMP.18P
MP2K7_HUMAN	MAP2K7 JNKK2 MEK7 MKK7 PRKMK7 SKK4
ACOT8_HUMAN	ACOT8 ACTEIII PTE1
CDIPT_HUMAN	CDIPT PIS PIS1
PDCD5_HUMAN	PDCD5 TFAR19
ANM5_HUMAN	PRMT5 HRMT1L5 IBP72 JBP1 SKB1
NHRF1_HUMAN	NHERF1 NHERF SLC9A3R1
TERT_HUMAN	TERT EST2 TCS1 TRT
H17B6_HUMAN	HSD17B6 RODH SDR9C6
CHK1_HUMAN	CHEK1 CHK1
TR10B_HUMAN	TNFRSF10B DR5 KILLER TRAILR2 TRICK2 ZTNFR9 UNQ160/PRO186
GBRD_HUMAN	GABRD
MEIS2_HUMAN	MEIS2 MRG1
ZN213_HUMAN	ZNF213 ZKSCAN21
FPGT_HUMAN	FPGT GFPP
TPP1_HUMAN	TPP1 CLN2 GIG1 UNQ267/PRO304
GNB5_HUMAN	GNB5
TCRG1_HUMAN	TCERG1 CA150 TAF2S
NDC80_HUMAN	NDC80 HEC HEC1 KNTC2
KIF3C_HUMAN	KIF3C
NRP1_HUMAN	NRP1 NRP VEGF165R
TNPO2_HUMAN	TNPO2
TNF11_HUMAN	TNFSF11 OPGL RANKL TRANCE
APOL1_HUMAN	APOL1 APOL
HS3S1_HUMAN	HS3ST1 3OST 3OST1
GDF8_HUMAN	MSTN GDF8
UN13B_HUMAN	UNC13B UNC13
SH21B_HUMAN	SH2D1B EAT2
TR10C_HUMAN	TNFRSF10C DCR1 LIT TRAILR3 TRID UNQ321/PRO366
RPC1_HUMAN	POLR3A
TAAR5_HUMAN	TAAR5 PNR
RASM_HUMAN	MRAS RRAS3
CPLX1_HUMAN	CPLX1
PHX2A_HUMAN	PHOX2A ARIX PMX2A
CAN9_HUMAN	CAPN9 NCL4
TSN4_HUMAN	TSPAN4 NAG2 TM4SF7
PSA7_HUMAN	PSMA7 HSPC
RGRF2_HUMAN	RASGRF2 GRF2
SCAM3_HUMAN	SCAMP3 C1orf3 PROPIN1
PPE1_HUMAN	PPEF1 PPEF PPP7C
PPE2_HUMAN	PPEF2
PAHX_HUMAN	PHYH PAHX
TR13B_HUMAN	TNFRSF13B TACI
FFAR1_HUMAN	FFAR1 GPR40
FFAR3_HUMAN	FFAR3 GPR41
AIM2_HUMAN	AIM2
ZNT4_HUMAN	SLC30A4 ZNT4
BACH1_HUMAN	BACH1
BCKD_HUMAN	BCKDK
IFIT3_HUMAN	IFIT3 CIG-49 IFI60 IFIT4 ISG60
MGST3_HUMAN	MGST3
GEMI2_HUMAN	GEMIN2 SIP1
T4S5_HUMAN	TM4SF5
IRF6_HUMAN	IRF6
KLF11_HUMAN	KLF11 FKLF TIEG2
WNT9A_HUMAN	WNT9A WNT14
WNT9B_HUMAN	WNT9B WNT14B WNT15 UNQ6973/PRO21956
TX1B3_HUMAN	TAX1BP3 TIP1
GIPC1_HUMAN	GIPC1 C19orf3 GIPC RGS19IP1
LIN7A_HUMAN	LIN7A MALS1 VELI1
PCD17_HUMAN	PCDH17 PCDH68 PCH68
IKKB_HUMAN	IKBKB IKKB
RGS12_HUMAN	RGS12
TIM23_HUMAN	TIMM23 TIM23
FSCN2_HUMAN	FSCN2
HAT1_HUMAN	HAT1 KAT1
NCTR3_HUMAN	NCR3 1C7 LY117
UB2L6_HUMAN	UBE2L6 UBCH8
CSKP_HUMAN	CASK LIN2
PLD2_HUMAN	PLD2
EREG_HUMAN	EREG
TFEC_HUMAN	TFEC BHLHE34 TCFEC TFECL
QCR8_HUMAN	UQCRQ
ML12B_HUMAN	MYL12B MRLC2 MYLC2B
CASQ2_HUMAN	CASQ2
LECT2_HUMAN	LECT2
HGS_HUMAN	HGS HRS
AURKA_HUMAN	AURKA AIK AIRK1 ARK1 AURA AYK1 BTAK IAK1 STK15 STK6
RAB7L_HUMAN	RAB29 RAB7L1
CLGN_HUMAN	CLGN
VP26C_HUMAN	VPS26C DCRA DSCR3 DSCRA
MYPT1_HUMAN	PPP1R12A MBS MYPT1
S27A2_HUMAN	SLC27A2 ACSVL1 FACVL1 FATP2 VLACS
GAK_HUMAN	GAK DNAJC26
AZIN1_HUMAN	AZIN1 OAZI OAZIN
ZN263_HUMAN	ZNF263 FPM315 ZKSCAN12
HNRDL_HUMAN	HNRNPDL HNRPDL JKTBP
XPO1_HUMAN	XPO1 CRM1
BTAF1_HUMAN	BTAF1 TAF172
AT2A1_HUMAN	ATP2A1
PI51B_HUMAN	PIP5K1B STM7
SYN3_HUMAN	SYN3
ARHGA_HUMAN	ARHGEF10 KIAA0294
ZN609_HUMAN	ZNF609 KIAA0295
ZN646_HUMAN	ZNF646 KIAA0296
PDZD2_HUMAN	PDZD2 AIPC KIAA0300 PDZK3
SPTN2_HUMAN	SPTBN2 KIAA0302 SCA5
MAST4_HUMAN	MAST4 KIAA0303
SC16A_HUMAN	SEC16A KIAA0310 SEC16 SEC16L
PLXB2_HUMAN	PLXNB2 KIAA0315
AREL1_HUMAN	AREL1 KIAA0317
TCPR2_HUMAN	TECPR2 KIAA0297 KIAA0329
SEM3E_HUMAN	SEMA3E KIAA0331 SEMAH
SR140_HUMAN	U2SURP KIAA0332 SR140
SET1A_HUMAN	SETD1A KIAA0339 KMT2F SET1 SET1A
N4BP3_HUMAN	N4BP3 KIAA0341
KDM6B_HUMAN	KDM6B JMJD3 KIAA0346
PER2_HUMAN	PER2 KIAA0347
SYNJ2_HUMAN	SYNJ2 KIAA0348
ZBT39_HUMAN	ZBTB39 KIAA0352
SYNEM_HUMAN	SYNM DMN KIAA0353 SYN
ZBTB5_HUMAN	ZBTB5 KIAA0354
KIF3B_HUMAN	KIF3B KIAA0359
PUR4_HUMAN	PFAS KIAA0361
MCF2L_HUMAN	MCF2L KIAA0362 OST
ATS3_HUMAN	ADAMTS3 KIAA0366
DCLK1_HUMAN	DCLK1 DCAMKL1 DCDC3A KIAA0369
CE290_HUMAN	CEP290 BBS14 KIAA0373 NPHP6
SNPH_HUMAN	SNPH KIAA0374
ERC2_HUMAN	ERC2 KIAA0378
ANR28_HUMAN	ANKRD28 KIAA0379
ARHGB_HUMAN	ARHGEF11 KIAA0380
MRPP3_HUMAN	PRORP KIAA0391 MRPP3
SMAD7_HUMAN	SMAD7 MADH7 MADH8
IKKA_HUMAN	CHUK IKKA TCF16
LSM1_HUMAN	LSM1 CASM
FYB1_HUMAN	FYB1 FYB SLAP130
NPC1_HUMAN	NPC1
TBX3_HUMAN	TBX3
PLCB_HUMAN	AGPAT2
DEGS1_HUMAN	DEGS1 DES1 MLD MIG15
ANGP2_HUMAN	ANGPT2
SCAM1_HUMAN	SCAMP1 SCAMP
SCAM2_HUMAN	SCAMP2
NPFF_HUMAN	NPFF
IMA6_HUMAN	KPNA5
ARC1B_HUMAN	ARPC1B ARC41
ARPC2_HUMAN	ARPC2 ARC34 PRO2446
ARPC3_HUMAN	ARPC3 ARC21
MUSK_HUMAN	MUSK
MDM4_HUMAN	MDM4 MDMX
BET1_HUMAN	BET1
ZBT7B_HUMAN	ZBTB7B ZBTB15 ZFP67 ZNF857B
RPAC1_HUMAN	POLR1C POLR1E
PLS1_HUMAN	PLSCR1
TIF1A_HUMAN	TRIM24 RNF82 TIF1 TIF1A
LRAD4_HUMAN	LDLRAD4 C18orf1
AXIN1_HUMAN	AXIN1 AXIN
PGRC2_HUMAN	PGRMC2 DG6 PMBP
TBXT_HUMAN	TBXT T
CETN3_HUMAN	CETN3 CEN3
CTDSL_HUMAN	CTDSPL C3orf8 NIF1 NIFL SCP3 YA22
VILL_HUMAN	VILL
EPHB6_HUMAN	EPHB6
SMAD9_HUMAN	SMAD9 MADH6 MADH9 SMAD8
ADEC1_HUMAN	ADAMDEC1
UBD_HUMAN	UBD FAT10
ZBT22_HUMAN	ZBTB22 BING1 ZBTB22A ZNF297
RGL2_HUMAN	RGL2 RAB2L
PFD6_HUMAN	PFDN6 HKE2 PFD6
WDR46_HUMAN	WDR46 BING4 C6orf11 FP221
GSTA4_HUMAN	GSTA4
NKRF_HUMAN	NKRF ITBA4 NRF
GNPAT_HUMAN	GNPAT DAPAT DHAPAT
KMO_HUMAN	KMO
LAMA5_HUMAN	LAMA5 KIAA0533 KIAA1907
ZN185_HUMAN	ZNF185
MATN3_HUMAN	MATN3
CASC3_HUMAN	CASC3 MLN51
NDUA1_HUMAN	NDUFA1
VGF_HUMAN	VGF
OBRG_HUMAN	LEPROT LEPR OBR
S22A2_HUMAN	SLC22A2 OCT2
S22A1_HUMAN	SLC22A1 OCT1
CLIC2_HUMAN	CLIC2
ACOX3_HUMAN	ACOX3 BRCOX PRCOX
RER1_HUMAN	RER1
NPHP1_HUMAN	NPHP1 NPH1
SURF4_HUMAN	SURF4 SURF-4
DFB4A_HUMAN	DEFB4A DEFB102 DEFB2 DEFB4; DEFB4B
MK13_HUMAN	MAPK13 PRKM13 SAPK4
ATX7_HUMAN	ATXN7 SCA7
SHOX_HUMAN	SHOX PHOG
SPTC1_HUMAN	SPTLC1 LCB1
SPTC2_HUMAN	SPTLC2 KIAA0526 LCB2
TELT_HUMAN	TCAP
FANCG_HUMAN	FANCG XRCC9
OGT1_HUMAN	OGT
LX15B_HUMAN	ALOX15B
PPM1D_HUMAN	PPM1D WIP1
GRM6_HUMAN	GRM6 GPRC1F MGLUR6
SIVA_HUMAN	SIVA1 SIVA
PMM2_HUMAN	PMM2
RA51B_HUMAN	RAD51B RAD51L1 REC2
RPC7_HUMAN	POLR3G
INP4B_HUMAN	INPP4B
VA0E1_HUMAN	ATP6V0E1 ATP6H ATP6V0E
TRI18_HUMAN	MID1 FXY RNF59 TRIM18 XPRF
HMGB3_HUMAN	HMGB3 HMG2A HMG4
P73_HUMAN	TP73 P73
FOXN1_HUMAN	FOXN1 RONU WHN
GPR37_HUMAN	GPR37
PPM1G_HUMAN	PPM1G PPM1C
SHIP2_HUMAN	INPPL1 SHIP2
FANCA_HUMAN	FANCA FAA FACA FANCH
SOX12_HUMAN	SOX12 SOX22
EIF3D_HUMAN	EIF3D EIF3S7
EIF3H_HUMAN	EIF3H EIF3S3
MOT5_HUMAN	SLC16A4 MCT4 MCT5
HDAC3_HUMAN	HDAC3
NVL_HUMAN	NVL NVL2
BCAT2_HUMAN	BCAT2 BCATM BCT2 ECA40
SIGL5_HUMAN	SIGLEC5 CD33L2 OBBP2
TYY2_HUMAN	YY2 ZNF631
BIRC5_HUMAN	BIRC5 API4 IAP4
TMPS2_HUMAN	TMPRSS2 PRSS10
NCAM2_HUMAN	NCAM2 NCAM21
IPO8_HUMAN	IPO8 RANBP8
NMDE4_HUMAN	GRIN2D GluN2D NMDAR2D
STX7_HUMAN	STX7
TOX3_HUMAN	TOX3 CAGF9 TNRC9
FOXP2_HUMAN	FOXP2 CAGH44 TNRC10
MOT4_HUMAN	SLC16A3 MCT3 MCT4
COPT1_HUMAN	SLC31A1 COPT1 CTR1
COPT2_HUMAN	SLC31A2 COPT2 CTR2
MRP3_HUMAN	ABCC3 CMOAT2 MLP2 MRP3
MRP4_HUMAN	ABCC4 MOATB MRP4
MRP5_HUMAN	ABCC5 MRP5
CCL25_HUMAN	CCL25 SCYA25 TECK
RPA34_HUMAN	POLR1G ASE1 CAST CD3EAP PAF49
TLR3_HUMAN	TLR3
MSH4_HUMAN	MSH4
P4HA2_HUMAN	P4HA2 UNQ290/PRO330
SIA8E_HUMAN	ST8SIA5 SIAT8E
CCL16_HUMAN	CCL16 ILINCK NCC4 SCYA16
MAGB2_HUMAN	MAGEB2
MAGB4_HUMAN	MAGEB4
CAN5_HUMAN	CAPN5 NCL3
GLYG2_HUMAN	GYG2
RGS16_HUMAN	RGS16 RGSR
PA2GX_HUMAN	PLA2G10
YKT6_HUMAN	YKT6
GSC2_HUMAN	GSC2 GSCL
INSI1_HUMAN	INSIG1
NUP42_HUMAN	NUP42 CG1 NUPL2
ARPC5_HUMAN	ARPC5 ARC16
RPB4_HUMAN	POLR2D
CLOCK_HUMAN	CLOCK BHLHE8 KIAA0334
CFLAR_HUMAN	CFLAR CASH CASP8AP1 CLARP MRIT
FGF10_HUMAN	FGF10
NKX28_HUMAN	NKX2-8 NKX-2.8 NKX2G NKX2H
DDX3Y_HUMAN	DDX3Y DBY
SOCS1_HUMAN	SOCS1 SSI1 TIP3
MAFG_HUMAN	MAFG
OGG1_HUMAN	OGG1 MMH MUTM OGH1
CP27B_HUMAN	CYP27B1 CYP1ALPHA CYP27B
GPR42_HUMAN	GPR42 GPR42P
PDPK1_HUMAN	PDPK1 PDK1
TPSN_HUMAN	TAPBP NGS17 TAPA
PER1_HUMAN	PER1 KIAA0482 PER RIGUI
ZSC9_HUMAN	ZSCAN9 ZNF193 PIG12
XLRS1_HUMAN	RS1 XLRS1
FABP7_HUMAN	FABP7 BLBP FABPB MRG
R113A_HUMAN	RNF113A RNF113 ZNF183
P2RX6_HUMAN	P2RX6 P2RXL1 P2X6
KDM6A_HUMAN	KDM6A UTX
CLD3_HUMAN	CLDN3 C7orf1 CPETR2
FFAR2_HUMAN	FFAR2 FFA2 GPCR43 GPR43
MEFV_HUMAN	MEFV MEF TRIM20
KCNN4_HUMAN	KCNN4 IK1 IKCA1 KCA4 SK4
ENK18_HUMAN	ERVK-18
DHX15_HUMAN	DHX15 DBP1 DDX15
SGSM2_HUMAN	SGSM2 KIAA0397 RUTBC1
MCES_HUMAN	RNMT KIAA0398
ZZEF1_HUMAN	ZZEF1 KIAA0399
ASAP2_HUMAN	ASAP2 DDEF2 KIAA0400
TET3_HUMAN	TET3 KIAA0401
FLRT2_HUMAN	FLRT2 KIAA0405 UNQ232/PRO265
TTI1_HUMAN	TTI1 KIAA0406 SMG10
PLXB1_HUMAN	PLXNB1 KIAA0407 PLXN5 SEP
RRP8_HUMAN	RRP8 KIAA0409 NML hucep-1
PJA2_HUMAN	PJA2 KIAA0438 RNF131
SI1L1_HUMAN	SIPA1L1 E6TP1 KIAA0440
ZBT24_HUMAN	ZBTB24 KIAA0441 ZNF450
CYB5B_HUMAN	CYB5B CYB5M OMB5
PRP4_HUMAN	PRPF4 PRP4
SIA8C_HUMAN	ST8SIA3 SIAT8C
CP26A_HUMAN	CYP26A1 CYP26 P450RAI1
SERA_HUMAN	PHGDH PGDH3
NDUS4_HUMAN	NDUFS4
RHG06_HUMAN	ARHGAP6 RHOGAP6
ADA12_HUMAN	ADAM12 MLTN UNQ346/PRO545
CRX_HUMAN	CRX CORD2
IRAK2_HUMAN	IRAK2
PHF1_HUMAN	PHF1 PCL1
MTLR_HUMAN	MLNR GPR38 MTLR MTLR1
GPR39_HUMAN	GPR39
MSH5_HUMAN	MSH5
SEPT4_HUMAN	SEPTIN4 C17orf47 PNUTL2 SEP4 SEPT4 hucep-7
DC1L2_HUMAN	DYNC1LI2 DNCLI2 LIC2
KLK10_HUMAN	KLK10 NES1 PRSSL1
PSMD3_HUMAN	PSMD3
HXC11_HUMAN	HOXC11 HOX3H
RFOX2_HUMAN	RBFOX2 FOX2 HRNBP2 RBM9 RTA
PAPS1_HUMAN	PAPSS1 ATPSK1 PAPSS
SIAH2_HUMAN	SIAH2
ZNHI1_HUMAN	ZNHIT1 CGBP1 ZNFN4A1
ZW10_HUMAN	ZW10
PROD_HUMAN	PRODH PIG6 POX2 PRODH2
SPIT1_HUMAN	SPINT1 HAI1 UNQ223/PRO256
TREA_HUMAN	TREH TREA
EFS_HUMAN	EFS CASS3
M3K13_HUMAN	MAP3K13 LZK
B4GT5_HUMAN	B4GALT5
SNUT1_HUMAN	SART1
SPIT2_HUMAN	SPINT2 HAI2 KOP
GPAA1_HUMAN	GPAA1 GAA1
DAPK3_HUMAN	DAPK3 ZIPK
TGFI1_HUMAN	TGFB1I1 ARA55
SRGP3_HUMAN	SRGAP3 ARHGAP14 KIAA0411 KIAA1156 MEGAP SRGAP2
ZN264_HUMAN	ZNF264 KIAA0412
ZBT43_HUMAN	ZBTB43 KIAA0414 ZBTB22B ZNF297B
AP5Z1_HUMAN	AP5Z1 KIAA0415 SPG48
LRRT2_HUMAN	LRRTM2 KIAA0416 LRRN2
CP110_HUMAN	CCP110 CEP110 CP110 KIAA0419
ADCY6_HUMAN	ADCY6 KIAA0422
ARHG9_HUMAN	ARHGEF9 ARHDH9 KIAA0424
ZSC12_HUMAN	ZSCAN12 KIAA0426 ZNF305 ZNF96
CTIF_HUMAN	CTIF KIAA0427
MTSS1_HUMAN	MTSS1 KIAA0429 MIM
ATMIN_HUMAN	ATMIN KIAA0431 ZNF822
VIP2_HUMAN	PPIP5K2 HISPPD1 KIAA0433 VIP2
AQP9_HUMAN	AQP9 SSC1
PAX4_HUMAN	PAX4
M3K7_HUMAN	MAP3K7 TAK1
FGF16_HUMAN	FGF16
DHH_HUMAN	DHH
MCA3_HUMAN	EEF1E1 AIMP3 P18
RIPK2_HUMAN	RIPK2 CARDIAK RICK RIP2 UNQ277/PRO314/PRO34092
HXA2_HUMAN	HOXA2 HOX1K
HXA3_HUMAN	HOXA3 HOX1E
RASL2_HUMAN	RASA4 CAPRI GAPL KIAA0538
WDR62_HUMAN	WDR62 C19orf14
HNRPR_HUMAN	HNRNPR HNRPR
PRPF3_HUMAN	PRPF3 HPRP3 PRP3
TXNL1_HUMAN	TXNL1 TRP32 TXL TXNL
TPD54_HUMAN	TPD52L2
EMC8_HUMAN	EMC8 C16orf2 C16orf4 COX4AL COX4NB FAM158B NOC4
COCH_HUMAN	COCH COCH5B2 UNQ257/PRO294
P52K_HUMAN	THAP12 DAP4 P52RIPK PRKRIR THAP0
GRID2_HUMAN	GRID2 GLURD2
SYNJ1_HUMAN	SYNJ1 KIAA0910
FIBP_HUMAN	FIBP
IF4G3_HUMAN	EIF4G3
TBX1_HUMAN	TBX1
MTG8R_HUMAN	CBFA2T2 EHT MTGR1
PPIH_HUMAN	PPIH CYP20 CYPH
KCAB3_HUMAN	KCNAB3 KCNA3B
MGA_HUMAN	MGAM MGA MGAML
MBTP2_HUMAN	MBTPS2 S2P
SUV91_HUMAN	SUV39H1 KMT1A SUV39H
HTRA2_HUMAN	HTRA2 OMI PRSS25
KLF4_HUMAN	KLF4 EZF GKLF
MS18B_HUMAN	OIP5 MIS18B
ARK72_HUMAN	AKR7A2 AFAR AFAR1 AKR7
PROM1_HUMAN	PROM1 PROML1 MSTP061
E41L2_HUMAN	EPB41L2
TGON2_HUMAN	TGOLN2 TGN46 TGN51
CAC1G_HUMAN	CACNA1G KIAA1123
RA51C_HUMAN	RAD51C RAD51L2
LTOR5_HUMAN	LAMTOR5 HBXIP XIP
B4GA1_HUMAN	B4GAT1 B3GNT1 B3GNT6
ADA20_HUMAN	ADAM20
TNF12_HUMAN	TNFSF12 APO3L DR3LG UNQ181/PRO207
S26A4_HUMAN	SLC26A4 PDS
MED7_HUMAN	MED7 ARC34 CRSP9
WIPF1_HUMAN	WIPF1 WASPIP WIP
AT8B1_HUMAN	ATP8B1 ATPIC FIC1 PFIC
B2L11_HUMAN	BCL2L11 BIM
FOXO3_HUMAN	FOXO3 FKHRL1 FOXO3A
KCNQ3_HUMAN	KCNQ3
KCNQ2_HUMAN	KCNQ2
CHSTA_HUMAN	CHST10
SMAD6_HUMAN	SMAD6 MADH6
XRCC3_HUMAN	XRCC3
XRCC2_HUMAN	XRCC2
TGM5_HUMAN	TGM5 TGMX
SGCE_HUMAN	SGCE ESG UNQ433/PRO840
TNF14_HUMAN	TNFSF14 HVEML LIGHT UNQ391/PRO726
FRS3_HUMAN	FRS3
LAT_HUMAN	LAT
RGS14_HUMAN	RGS14
RNF13_HUMAN	RNF13 RZF
CAH12_HUMAN	CA12
AKA10_HUMAN	AKAP10
SYT7_HUMAN	SYT7 PCANAP7
DENR_HUMAN	DENR DRP1 H14
PPIP1_HUMAN	PSTPIP1 CD2BP1
XPOT_HUMAN	XPOT
HAIR_HUMAN	HR
SPY2_HUMAN	SPRY2
DNPH1_HUMAN	DNPH1 C6orf108 RCL
DCX_HUMAN	DCX DBCN LISX
GALR2_HUMAN	GALR2 GALNR2
SPY1_HUMAN	SPRY1
SPY3_HUMAN	SPRY3
OREX_HUMAN	HCRT OX PPORX PPOX
OX1R_HUMAN	HCRTR1
OX2R_HUMAN	HCRTR2
TIM44_HUMAN	TIMM44 MIMT44 TIM44
TPPC3_HUMAN	TRAPPC3 BET3 CDABP0066
SNAI2_HUMAN	SNAI2 SLUG SLUGH
CHM2A_HUMAN	CHMP2A BC2 CHMP2
NCK2_HUMAN	NCK2 GRB4
PSCA_HUMAN	PSCA UNQ206/PRO232
PLRG1_HUMAN	PLRG1
PRC1_HUMAN	PRC1
RGS10_HUMAN	RGS10
ZN207_HUMAN	ZNF207 BUGZ
NDUB5_HUMAN	NDUFB5
NDUB3_HUMAN	NDUFB3
NDUA2_HUMAN	NDUFA2
LDB2_HUMAN	LDB2 CLIM1
TCF21_HUMAN	TCF21 BHLHA23 POD1
GET3_HUMAN	GET3 ARSA ASNA1 TRC40
BUB1_HUMAN	BUB1 BUB1L
BUB3_HUMAN	BUB3
AKA7A_HUMAN	AKAP7 AKAP15 AKAP18
PLPP2_HUMAN	PLPP2 LPP2 PPAP2C
SIGL6_HUMAN	SIGLEC6 CD33L CD33L1 OBBP1
ST1B1_HUMAN	SULT1B1 ST1B2 SULT1B2
ACTN4_HUMAN	ACTN4
MAAI_HUMAN	GSTZ1 MAAI
BUD23_HUMAN	BUD23 MERM1 WBSCR22 HUSSY-03 PP3381
TLX3_HUMAN	TLX3 HOX11L2
TRIA1_HUMAN	TRIAP1 15E1.1 HSPC132
GATC_HUMAN	GATC 15E1.2
HTSF1_HUMAN	HTATSF1
ERD23_HUMAN	KDELR3 ERD23
CIKS_HUMAN	TRAF3IP2 C6orf2 C6orf4 C6orf5 C6orf6
CYH3_HUMAN	CYTH3 ARNO3 GRP1 PSCD3
AAKB2_HUMAN	PRKAB2
CHP2_HUMAN	CHP2 HCA520
AP1G1_HUMAN	AP1G1 ADTG CLAPG1
OR1F1_HUMAN	OR1F1 OLFMF OR1F10 OR1F4 OR1F5 OR1F6 OR1F7 OR1F8 OR1F9
STX6_HUMAN	STX6
SNG1_HUMAN	SYNGR1
SNG2_HUMAN	SYNGR2 UNQ352/PRO615
SNG3_HUMAN	SYNGR3
TLX2_HUMAN	TLX2 HOX11L1 NCX
SGTA_HUMAN	SGTA SGT SGT1
LIAS_HUMAN	LIAS LAS HUSSY-01
ENSA_HUMAN	ENSA
MCAT_HUMAN	SLC25A20 CAC CACT
SYNC_HUMAN	NARS1 NARS NRS
DYRK3_HUMAN	DYRK3
KRT86_HUMAN	KRT86 KRTHB6
SPOP_HUMAN	SPOP
MYO1B_HUMAN	MYO1B
SSNA1_HUMAN	SSNA1 NA14
PM34_HUMAN	SLC25A17 PMP34
CPSF5_HUMAN	NUDT21 CFIM25 CPSF25 CPSF5
LANC1_HUMAN	LANCL1 GPR69A
STRN_HUMAN	STRN
U3IP2_HUMAN	RRP9 RNU3IP2 U355K
SCO2_HUMAN	SCO2
HYAL3_HUMAN	HYAL3 LUCA3
CF410_HUMAN	CFAP410 C21orf2 LRRC76
AKAP8_HUMAN	AKAP8 AKAP95
B3GT2_HUMAN	B3GALT2
G6PT1_HUMAN	SLC37A4 G6PT G6PT1 PRO0685 TRG19
ANGL7_HUMAN	ANGPTL7 CDT6 UNQ313/PRO356
ZBT14_HUMAN	ZBTB14 ZFP161 ZNF478
IDH3B_HUMAN	IDH3B
NRDC_HUMAN	NRDC NRD1
CALU_HUMAN	CALU
EDIL3_HUMAN	EDIL3 DEL1
ATP9B_HUMAN	ATP9B ATPIIB NEO1L HUSSY-20
SAHH2_HUMAN	AHCYL1 DCAL IRBIT XPVKONA
CD5L_HUMAN	CD5L API6 UNQ203/PRO229
S28A2_HUMAN	SLC28A2 CNT2
CREB3_HUMAN	CREB3 LZIP
XPP2_HUMAN	XPNPEP2
KIF1C_HUMAN	KIF1C KIAA0706
TLL1_HUMAN	TLL1 TLL
PRIC3_HUMAN	PRICKLE3 LMO6
GAS2_HUMAN	GAS2
EXTL3_HUMAN	EXTL3 EXTL1L EXTR1 KIAA0519
ORC5_HUMAN	ORC5 ORC5L
TYOBP_HUMAN	TYROBP DAP12 KARAP
VEGFD_HUMAN	VEGFD FIGF
CHST1_HUMAN	CHST1
AIRE_HUMAN	AIRE APECED
NDUS5_HUMAN	NDUFS5
EFNA2_HUMAN	EFNA2 EPLG6 LERK6
PDE6D_HUMAN	PDE6D PDED
CXL13_HUMAN	CXCL13 BCA1 BLC SCYB13
ORC4_HUMAN	ORC4 ORC4L
PRKY_HUMAN	PRKY
PEX1_HUMAN	PEX1
RAD21_HUMAN	RAD21 HR21 KIAA0078 NXP1 SCC1
AK1BA_HUMAN	AKR1B10 AKR1B11
TIM8A_HUMAN	TIMM8A DDP DDP1 TIM8A
KALRN_HUMAN	KALRN DUET DUO HAPIP TRAD
DHX16_HUMAN	DHX16 DBP2 DDX16 KIAA0577 PRP2
ZNRD2_HUMAN	ZNRD2 SSSCA1
TM11D_HUMAN	TMPRSS11D HAT
MYPT2_HUMAN	PPP1R12B MYPT2
BNI3L_HUMAN	BNIP3L BNIP3A BNIP3H NIX
3BP5_HUMAN	SH3BP5 SAB
PLIN1_HUMAN	PLIN1 PERI PLIN
AGRB2_HUMAN	ADGRB2 BAI2
AGRB3_HUMAN	ADGRB3 BAI3 KIAA0550
H6ST1_HUMAN	HS6ST1 HS6ST
MED14_HUMAN	MED14 ARC150 CRSP2 CXorf4 DRIP150 EXLM1 RGR1 TRAP170
SOX15_HUMAN	SOX15 SOX12 SOX20 SOX26 SOX27
KPRB_HUMAN	PRPSAP2
FGF17_HUMAN	FGF17 UNQ161/PRO187
KLK8_HUMAN	KLK8 NRPN PRSS19 TADG14 UNQ283/PRO322
PRKN_HUMAN	PRKN PARK2
SMCA5_HUMAN	SMARCA5 SNF2H WCRF135
ADCY3_HUMAN	ADCY3 KIAA0511
GRIN2_HUMAN	GPRIN2 KIAA0514
JIP4_HUMAN	SPAG9 HSS KIAA0516 MAPK8IP4 SYD1 HLC6
ZN292_HUMAN	ZNF292 KIAA0530
KIF5C_HUMAN	KIF5C KIAA0531 NKHC2
ST18_HUMAN	ST18 KIAA0535 ZNF387
NUAK1_HUMAN	NUAK1 ARK5 KIAA0537 OMPHK1
MGRN1_HUMAN	MGRN1 KIAA0544 RNF156
SI1L3_HUMAN	SIPA1L3 KIAA0545 SPAL3
ZC3H1_HUMAN	ZFC3H1 CCDC131 KIAA0546 PSRC2
TYW4_HUMAN	LCMT2 KIAA0547 TYW4
TRAK2_HUMAN	TRAK2 ALS2CR3 KIAA0549
KATIP_HUMAN	KATNIP KIAA0556
ZN500_HUMAN	ZNF500 KIAA0557 ZKSCAN18
AQR_HUMAN	AQR KIAA0560
MAST3_HUMAN	MAST3 KIAA0561
CE104_HUMAN	CEP104 KIAA0562
AT10A_HUMAN	ATP10A ATP10C ATPVA ATPVC KIAA0566
OPA1_HUMAN	OPA1 KIAA0567
ZEB2_HUMAN	ZEB2 KIAA0569 SIP1 ZFHX1B ZFX1B HRIHFB2411
GANP_HUMAN	MCM3AP GANP KIAA0572 MAP80
PI51C_HUMAN	PIP5K1C KIAA0589
KIF1B_HUMAN	KIF1B KIAA0591 KIAA1448
MABP1_HUMAN	MAPKBP1 JNKBP1 KIAA0596
MARH6_HUMAN	MARCHF6 KIAA0597 MARCH6 RNF176 TEB4
KDM1A_HUMAN	KDM1A AOF2 KDM1 KIAA0601 LSD1
TBCD4_HUMAN	TBC1D4 AS160 KIAA0603
PHLP1_HUMAN	PHLPP1 KIAA0606 PHLPP PLEKHE1 SCOP
FZD6_HUMAN	FZD6
NUPR1_HUMAN	NUPR1 COM1
CCG3_HUMAN	CACNG3
HBP1_HUMAN	HBP1
GDF9_HUMAN	GDF9
NMD3B_HUMAN	GRIN3B
NOBOX_HUMAN	NOBOX
AT8B3_HUMAN	ATP8B3 ATP1K FOS37502_2
FADS1_HUMAN	FADS1 FADSD5
PEPL_HUMAN	PPL KIAA0568
GSDME_HUMAN	GSDME DFNA5 ICERE1
EVI5_HUMAN	EVI5 NB4S
LY75_HUMAN	LY75 CD205 CLEC13B
NRP2_HUMAN	NRP2 VEGF165R2
DSCAM_HUMAN	DSCAM
MA1A2_HUMAN	MAN1A2 MAN1B
BRNP1_HUMAN	BRINP1 DBC1 DBCCR1 FAM5A IB3089A
G137B_HUMAN	GPR137B TM7SF1
DLX3_HUMAN	DLX3
ZIC3_HUMAN	ZIC3 ZNF203
PLXC1_HUMAN	PLXNC1 VESPR
MPZL2_HUMAN	MPZL2 EVA EVA1 UNQ606/PRO1192
ACSL4_HUMAN	ACSL4 ACS4 FACL4 LACS4
SNX3_HUMAN	SNX3
CUBN_HUMAN	CUBN IFCR
DOK2_HUMAN	DOK2
STX10_HUMAN	STX10 SYN10
NPHN_HUMAN	NPHS1 NPHN
OGA_HUMAN	OGA HEXC KIAA0679 MEA5 MGEA5
ADCY9_HUMAN	ADCY9 KIAA0520
VINEX_HUMAN	SORBS3 SCAM1
HNRPQ_HUMAN	SYNCRIP HNRPQ NSAP1
TPST1_HUMAN	TPST1
PRP17_HUMAN	CDC40 EHB3 PRP17 PRPF17
B4GT3_HUMAN	B4GALT3
B4GT4_HUMAN	B4GALT4 UNQ552/PRO1109
4EBP3_HUMAN	EIF4EBP3
CRBL2_HUMAN	CREBL2
NEMF_HUMAN	NEMF SDCCAG1
CIDEA_HUMAN	CIDEA
GMDS_HUMAN	GMDS
FOXD2_HUMAN	FOXD2 FKHL17 FREAC9
NMT2_HUMAN	NMT2
CCNT1_HUMAN	CCNT1
GREM1_HUMAN	GREM1 CKTSF1B1 DAND2 DRM PIG2
BUB1B_HUMAN	BUB1B BUBR1 MAD3L SSK1
PLOD3_HUMAN	PLOD3
IF4E2_HUMAN	EIF4E2 EIF4EL3
CCNT2_HUMAN	CCNT2
TLR5_HUMAN	TLR5 TIL3
TLR2_HUMAN	TLR2 TIL4
GFRA3_HUMAN	GFRA3 UNQ339/PRO538/PRO3664
DIAP1_HUMAN	DIAPH1 DIAP1
SEP15_HUMAN	SELENOF SEP15
TSN1_HUMAN	TSPAN1
TSN2_HUMAN	TSPAN2
AP180_HUMAN	SNAP91 KIAA0656
EXOC3_HUMAN	EXOC3 SEC6 SEC6L1
UD19_HUMAN	UGT1A9 GNT1 UGT1
PDE8A_HUMAN	PDE8A
KLH41_HUMAN	KLHL41 KBTBD10 KRP1
LMX1B_HUMAN	LMX1B
PLIN3_HUMAN	PLIN3 M6PRBP1 TIP47
FCMR_HUMAN	FCMR FAIM3 TOSO
MOT2_HUMAN	SLC16A7 MCT2
RAD1_HUMAN	RAD1 REC1
REV3L_HUMAN	REV3L POLZ REV3
JAK2_HUMAN	JAK2
MAFK_HUMAN	MAFK
ANM3_HUMAN	PRMT3 HRMT1L3
MUSC_HUMAN	MSC ABF1 BHLHA22
PEX10_HUMAN	PEX10 RNF69
IMA7_HUMAN	KPNA6 IPOA7
SRPX2_HUMAN	SRPX2 SRPUL
UGDH_HUMAN	UGDH
TPST2_HUMAN	TPST2
ABCC9_HUMAN	ABCC9 SUR2
LPXN_HUMAN	LPXN LDLP
CTND1_HUMAN	CTNND1 KIAA0384
NCKX1_HUMAN	SLC24A1 KIAA0702 NCKX1
ICMT_HUMAN	ICMT PCCMT
CC14B_HUMAN	CDC14B
PLPL9_HUMAN	PLA2G6 PLPLA9
HCN1_HUMAN	HCN1 BCNG1
SNX2_HUMAN	SNX2 TRG9
GALR3_HUMAN	GALR3 GALNR3
CYTIP_HUMAN	CYTIP PSCDBP
HPGDS_HUMAN	HPGDS GSTS PGDS PTGDS2
DPM1_HUMAN	DPM1
USO1_HUMAN	USO1 VDP
S19A2_HUMAN	SLC19A2 THT1 TRMA
RT14_HUMAN	MRPS14
TOM1_HUMAN	TOM1
TBX19_HUMAN	TBX19 TPIT
HNRC1_HUMAN	HNRNPCL1 HNRPCL1
H2B1K_HUMAN	H2BC12 H2BFT HIRIP1 HIST1H2BK
F262_HUMAN	PFKFB2
CCD22_HUMAN	CCDC22 CXorf37 JM1
PQBP1_HUMAN	PQBP1 NPW38 JM26
PAGE4_HUMAN	PAGE4 GAGEC1 JM27
TI17B_HUMAN	TIMM17B TIM17B JM3
PRAF2_HUMAN	PRAF2 JM4
DKC1_HUMAN	DKC1 NOLA4
CAC1F_HUMAN	CACNA1F CACNAF1
IF2P_HUMAN	EIF5B IF2 KIAA0741
ZG16_HUMAN	ZG16
TRI13_HUMAN	TRIM13 LEU5 RFP2 RNF77
GAS7_HUMAN	GAS7 KIAA0394
EDF1_HUMAN	EDF1
KIN17_HUMAN	KIN BTCD KIN17
DIAP2_HUMAN	DIAPH2 DIA
SH21A_HUMAN	SH2D1A DSHP SAP
MMP20_HUMAN	MMP20
G37L1_HUMAN	GPR37L1 ETBRLP2
DNJA2_HUMAN	DNAJA2 CPR3 HIRIP4
BRD4_HUMAN	BRD4 HUNK1
CUTA_HUMAN	CUTA ACHAP C6orf82
OPHN1_HUMAN	OPHN1
RAMP1_HUMAN	RAMP1
RAMP2_HUMAN	RAMP2
RAMP3_HUMAN	RAMP3
SHOX2_HUMAN	SHOX2 OG12X SHOT
NSMA_HUMAN	SMPD2
TBL1X_HUMAN	TBL1X TBL1
B4GT2_HUMAN	B4GALT2
CATL2_HUMAN	CTSV CATL2 CTSL2 CTSU UNQ268/PRO305
HUS1_HUMAN	HUS1
PFD1_HUMAN	PFDN1 PFD1
PP1RB_HUMAN	PPP1R11 HCGV TCTE5
KCJ13_HUMAN	KCNJ13
RNH1_HUMAN	RNASEH1 RNH1
CTNS_HUMAN	CTNS
NBN_HUMAN	NBN NBS NBS1 P95
NOL3_HUMAN	NOL3 ARC NOP
KERA_HUMAN	KERA SLRR2B
SCN2B_HUMAN	SCN2B UNQ326/PRO386
DTNB_HUMAN	DTNB
MCE1_HUMAN	RNGTT CAP1A
FCG3B_HUMAN	FCGR3B CD16B FCG3 FCGR3 IGFR3
LIRA1_HUMAN	LILRA1 LIR6
LIRB3_HUMAN	LILRB3 ILT5 LIR3
LIRB5_HUMAN	LILRB5 LIR8
ABCB7_HUMAN	ABCB7 ABC7
MITF_HUMAN	MITF BHLHE32
HSF2B_HUMAN	HSF2BP MEILB2
KI21B_HUMAN	KIF21B KIAA0449
PLCH2_HUMAN	PLCH2 KIAA0450 PLCL4
SRGP2_HUMAN	SRGAP2 ARHGAP34 FNBP2 KIAA0456 SRGAP2A
PLXA2_HUMAN	PLXNA2 KIAA0463 OCT PLXN2 UNQ209/PRO235
CAPON_HUMAN	NOS1AP CAPON KIAA0464
IGSF3_HUMAN	IGSF3 EWI3 KIAA0466
SDC3_HUMAN	SDC3 KIAA0468
AUXI_HUMAN	DNAJC6 KIAA0473
XYLK_HUMAN	FAM20B KIAA0475
TMCC2_HUMAN	TMCC2 KIAA0481 hucep-11
FKTN_HUMAN	FKTN FCMD
LRP3_HUMAN	LRP3
ADA23_HUMAN	ADAM23 MDC3
ADA11_HUMAN	ADAM11 MDC
MTG16_HUMAN	CBFA2T3 MTG16 MTGR2 ZMYND4
WDR1_HUMAN	WDR1
FZD7_HUMAN	FZD7
SLIT1_HUMAN	SLIT1 KIAA0813 MEGF4 SLIL1
SLIT3_HUMAN	SLIT3 KIAA0814 MEGF5 SLIL2 UNQ691/PRO1336
LRP4_HUMAN	LRP4 KIAA0816 LRP10 MEGF7
AOC2_HUMAN	AOC2
ATP9A_HUMAN	ATP9A ATPIIA KIAA0611
LDB3_HUMAN	LDB3 KIAA0613 ZASP
N4BP1_HUMAN	N4BP1 KIAA0615
ROCK2_HUMAN	ROCK2 KIAA0619
MFA3L_HUMAN	MFAP3L KIAA0626 HSD-39 HSD39
CLAP2_HUMAN	CLASP2 KIAA0627
PTCD1_HUMAN	PTCD1 KIAA0632
COBL_HUMAN	COBL KIAA0633
ASTN2_HUMAN	ASTN2 KIAA0634
CPNE3_HUMAN	CPNE3 CPN3 KIAA0636
ZBED4_HUMAN	ZBED4 KIAA0637
DEPD5_HUMAN	DEPDC5 KIAA0645
ATG13_HUMAN	ATG13 KIAA0652
ICOSL_HUMAN	ICOSLG B7H2 B7RP1 ICOSL KIAA0653
LIPA3_HUMAN	PPFIA3 KIAA0654
HIP1R_HUMAN	HIP1R HIP12 KIAA0655
OBSL1_HUMAN	OBSL1 KIAA0657
BRE1B_HUMAN	RNF40 BRE1B KIAA0661
PHF2_HUMAN	PHF2 CENP-35 KIAA0662
ZC11A_HUMAN	ZC3H11A KIAA0663 ZC3HDC11A
RFIP3_HUMAN	RAB11FIP3 ARFO1 KIAA0665
CAND2_HUMAN	CAND2 KIAA0667 TIP120B
SOCS5_HUMAN	SOCS5 CIS6 CISH5 CISH6 KIAA0671
NPHP4_HUMAN	NPHP4 KIAA0673
KDM4A_HUMAN	KDM4A JHDM3A JMJD2 JMJD2A KIAA0677
DJC13_HUMAN	DNAJC13 KIAA0678 RME8
PHAR2_HUMAN	PHACTR2 C6orf56 KIAA0680
PP6R2_HUMAN	PPP6R2 KIAA0685 PP6R2 SAPS2
ATS4_HUMAN	ADAMTS4 KIAA0688 UNQ769/PRO1563
CNOT3_HUMAN	CNOT3 KIAA0691 LENG2 NOT3
CREST_HUMAN	SS18L1 CREST KIAA0693
ANR17_HUMAN	ANKRD17 GTAR KIAA0697
SIN3B_HUMAN	SIN3B KIAA0700
AT2C2_HUMAN	ATP2C2 KIAA0703 SPCA2
DNJB6_HUMAN	DNAJB6 HSJ2 MRJ MSJ1
XYLB_HUMAN	XYLB
PX11A_HUMAN	PEX11A PEX11
LRP5_HUMAN	LRP5 LR3 LRP7
TM127_HUMAN	TMEM127
COQ9_HUMAN	COQ9 C16orf49 HSPC326 PSEC0129
GGCT_HUMAN	GGCT C7orf24 CRF21
NDUS7_HUMAN	NDUFS7
GA45B_HUMAN	GADD45B MYD118
RTN2_HUMAN	RTN2 NSPL1
NDUS2_HUMAN	NDUFS2
CAD16_HUMAN	CDH16 UNQ695/PRO1340
GLRA3_HUMAN	GLRA3
ZPR1_HUMAN	ZPR1 ZNF259
UBP12_HUMAN	USP12 UBH1 USP12L1
DUS11_HUMAN	DUSP11 PIR1
NIPS2_HUMAN	NIPSNAP2 GBAS
SNN_HUMAN	SNN
SEM7A_HUMAN	SEMA7A CD108 SEMAL
HMMR_HUMAN	HMMR IHABP RHAMM
LIPA2_HUMAN	PPFIA2
CILP1_HUMAN	CILP UNQ602/PRO1188
PDCD6_HUMAN	PDCD6 ALG2
LX12B_HUMAN	ALOX12B
GCYB2_HUMAN	GUCY1B2
FKBP6_HUMAN	FKBP6 FKBP36
TBCA_HUMAN	TBCA
VATG1_HUMAN	ATP6V1G1 ATP6G ATP6G1 ATP6J
VPS4B_HUMAN	VPS4B SKD1 VPS42 MIG1
ENTP6_HUMAN	ENTPD6 CD39L2 IL6ST2
ENTP3_HUMAN	ENTPD3 CD39L3
ENTP5_HUMAN	ENTPD5 CD39L4 PCPH
PROP1_HUMAN	PROP1
ZN217_HUMAN	ZNF217 ZABC1
PITX3_HUMAN	PITX3 PTX3
TP4A3_HUMAN	PTP4A3 PRL3
AVIL_HUMAN	AVIL
H2AY_HUMAN	MACROH2A1 H2AFY
SH3L1_HUMAN	SH3BGRL
FLNB_HUMAN	FLNB FLN1L FLN3 TABP TAP
NCOR1_HUMAN	NCOR1 KIAA1047
VAMP4_HUMAN	VAMP4
NDUS6_HUMAN	NDUFS6
PEX14_HUMAN	PEX14
TRIM3_HUMAN	TRIM3 BERP RNF22 RNF97
ULK1_HUMAN	ULK1 KIAA0722
TULP3_HUMAN	TULP3 TUBL3
LAT3_HUMAN	SLC43A1 LAT3 PB39 POV1
CISY_HUMAN	CS
SC22B_HUMAN	SEC22B SEC22L1
DEAF1_HUMAN	DEAF1 SPN ZMYND5
PR40A_HUMAN	PRPF40A FBP11 FLAF1 FNBP3 HIP10 HYPA HSPC225
HYPM_HUMAN	H2AP CXorf27 HYPM
TACC1_HUMAN	TACC1 KIAA1103
NDK6_HUMAN	NME6
DPOLQ_HUMAN	POLQ POLH
CDC45_HUMAN	CDC45 CDC45L CDC45L2 UNQ374/PRO710
GGYF1_HUMAN	GIGYF1 CDS2 PERQ1 PP3360
MSPD3_HUMAN	MOSPD3
LRCH4_HUMAN	LRCH4 LRN LRRN1 LRRN4
MTX2_HUMAN	MTX2
VP26A_HUMAN	VPS26A VPS26
NDUB1_HUMAN	NDUFB1
MPPB_HUMAN	PMPCB MPPB
TECTA_HUMAN	TECTA
MAF_HUMAN	MAF
USH2A_HUMAN	USH2A
SAP30_HUMAN	SAP30
MED24_HUMAN	MED24 ARC100 CRSP4 DRIP100 KIAA0130 THRAP4 TRAP100
KTNA1_HUMAN	KATNA1
RDH16_HUMAN	RDH16 RODH4 SDR9C8
ERN1_HUMAN	ERN1 IRE1
E2F6_HUMAN	E2F6
CRLF1_HUMAN	CRLF1 UNQ288/PRO327
NR1I2_HUMAN	NR1I2 PXR
LGR5_HUMAN	LGR5 GPR49 GPR67
PSIP1_HUMAN	PSIP1 DFS70 LEDGF PSIP2
ERLN1_HUMAN	ERLIN1 C10orf69 KE04 KEO4 SPFH1
TAD2A_HUMAN	TADA2A TADA2L KL04P
SUPT3_HUMAN	SUPT3H SPT3
GPC4_HUMAN	GPC4 UNQ474/PRO937
NDUS3_HUMAN	NDUFS3
SRS10_HUMAN	SRSF10 FUSIP1 FUSIP2 SFRS13A TASR
GEMI_HUMAN	GMNN
CLN5_HUMAN	CLN5 BMPS
HSBP1_HUMAN	HSBP1 HSF1BP
CLD11_HUMAN	CLDN11 OSP OTM
TNR21_HUMAN	TNFRSF21 DR6 UNQ437/PRO868
ECI2_HUMAN	ECI2 DRS1 HCA88 PECI
KHDR3_HUMAN	KHDRBS3 SALP SLM2
TADA3_HUMAN	TADA3 ADA3 TADA3L
TAF5L_HUMAN	TAF5L PAF65B
EED_HUMAN	EED
BAF_HUMAN	BANF1 BAF BCRG1
SF3B1_HUMAN	SF3B1 SAP155
CSDE1_HUMAN	CSDE1 D1S155E KIAA0885 NRU UNR
DAB1_HUMAN	DAB1
WBP4_HUMAN	WBP4 FBP21 FNBP21
SG2A1_HUMAN	SCGB2A1 LIPHC MGB2 UGB3
STX11_HUMAN	STX11
SKAP2_HUMAN	SKAP2 PRAP RA70 SAPS SCAP2 SKAP55R
JERKY_HUMAN	JRK JH8
PRKRA_HUMAN	PRKRA PACT RAX HSD-14 HSD14
RF1M_HUMAN	MTRF1
RPC9_HUMAN	CRCP
ITA10_HUMAN	ITGA10 UNQ468/PRO827
LRP6_HUMAN	LRP6
KS6A5_HUMAN	RPS6KA5 MSK1
MED6_HUMAN	MED6 ARC33
MYCB2_HUMAN	MYCBP2 KIAA0916 PAM
FOXH1_HUMAN	FOXH1 FAST1 FAST2
PGRP1_HUMAN	PGLYRP1 PGLYRP PGRP TNFSF3L SBBI68 UNQ639/PRO1269
KBL_HUMAN	GCAT KBL
SPAG6_HUMAN	SPAG6 PF16
GCM2_HUMAN	GCM2 GCMB
UBP2_HUMAN	USP2 UBP41
NPM3_HUMAN	NPM3
LYPA1_HUMAN	LYPLA1 APT1 LPL1
LFTY1_HUMAN	LEFTY1 LEFTB LEFTYB UNQ278/PRO317
ERAL1_HUMAN	ERAL1 HERA
DEDD_HUMAN	DEDD DEDPRO1 DEFT KE05
PRDM1_HUMAN	PRDM1 BLIMP1
REM1_HUMAN	REM1 GES REM
CREG1_HUMAN	CREG1 CREG UNQ727/PRO1409
UPK3A_HUMAN	UPK3A UPK3
FCN3_HUMAN	FCN3 FCNH HAKA1
CTAG2_HUMAN	CTAG2 ESO2 LAGE1
U520_HUMAN	SNRNP200 ASCC3L1 BRR2 HELIC2 KIAA0788
MTU1_HUMAN	TRMU MTU1 TRMT1
TIPRL_HUMAN	TIPRL
OFD1_HUMAN	OFD1 CXorf5
TM1L1_HUMAN	TOM1L1 SRCASM
KS6A4_HUMAN	RPS6KA4 MSK2
RFPL1_HUMAN	RFPL1 RFPL1L RNF78
RFPL2_HUMAN	RFPL2 RNF79
RFPL3_HUMAN	RFPL3
SURF6_HUMAN	SURF6 SURF-6
PPM1B_HUMAN	PPM1B PP2CB
ADAP1_HUMAN	ADAP1 CENTA1
UTP20_HUMAN	UTP20 DRIM
NU155_HUMAN	NUP155 KIAA0791
XRP2_HUMAN	RP2
CXB3_HUMAN	GJB3 CX31
STK16_HUMAN	STK16 MPSK1 PKL12 TSF1
WDHD1_HUMAN	WDHD1 AND1
CRTAP_HUMAN	CRTAP CASP
S2512_HUMAN	SLC25A12 AGC1 ARALAR1
P3C2G_HUMAN	PIK3C2G
S22A3_HUMAN	SLC22A3 EMTH OCT3
B3GL1_HUMAN	B3GALNT1 B3GALT3 UNQ531/PRO1074
TRPA1_HUMAN	TRPA1 ANKTM1
RA51D_HUMAN	RAD51D RAD51L3
PALM_HUMAN	PALM KIAA0270
RHBL1_HUMAN	RHBDL1 RHBDL
RENR_HUMAN	ATP6AP2 ATP6IP2 CAPER ELDF10 HT028 MSTP009 PSEC0072
GRAP2_HUMAN	GRAP2 GADS GRB2L GRID
RNH2A_HUMAN	RNASEH2A RNASEHI RNHIA
CD123_HUMAN	CDC123 C10orf7 D123
UDB17_HUMAN	UGT2B17
ZMY10_HUMAN	ZMYND10 BLU LUCA12.4
PR15A_HUMAN	PPP1R15A GADD34
CAN15_HUMAN	CAPN15 SOLH
BCAR3_HUMAN	BCAR3 NSP2 SH2D3B UNQ271/PRO308
POP7_HUMAN	POP7 RPP20
RPP40_HUMAN	RPP40 RNASEP1
EIF3G_HUMAN	EIF3G EIF3S4
EIF3J_HUMAN	EIF3J EIF3S1 PRO0391
CBR3_HUMAN	CBR3 SDR21C2
CNMD_HUMAN	CNMD CHMI LECT1 MYETS1
PSD10_HUMAN	PSMD10
CIB2_HUMAN	CIB2 KIP2
KLF7_HUMAN	KLF7 UKLF
UPK1B_HUMAN	UPK1B TSPAN20
AP1G2_HUMAN	AP1G2
FACE1_HUMAN	ZMPSTE24 FACE1 STE24
SC5D_HUMAN	SC5D SC5DL
PPR37_HUMAN	PPP1R37 KIAA1986 LRRC68
TPC6A_HUMAN	TRAPPC6A HSPC289
CEAM4_HUMAN	CEACAM4 CGM7
IDHC_HUMAN	IDH1 PICD
GATB_HUMAN	GATB PET112 PET112L HSPC199
SCO1_HUMAN	SCO1 SCOD1
CP7B1_HUMAN	CYP7B1
ATRN_HUMAN	ATRN KIAA0548 MGCA
RBBP9_HUMAN	RBBP9 BOG RBBP10
STAM2_HUMAN	STAM2 HBP
TNF13_HUMAN	TNFSF13 APRIL TALL2 ZTNF2 UNQ383/PRO715
AL1L1_HUMAN	ALDH1L1 FTHFD
TUSC2_HUMAN	TUSC2 C3orf11 FUS1 LGCC PDAP2
ST1C4_HUMAN	SULT1C4 SULT1C2
GABR2_HUMAN	GABBR2 GPR51 GPRC3B
MMP23_HUMAN	MMP23B MMP21 MMP22
DGAT1_HUMAN	DGAT1 AGRP1 DGAT
SOAT2_HUMAN	SOAT2 ACACT2 ACAT2
CCNK_HUMAN	CCNK CPR4
DHRS3_HUMAN	DHRS3 RDH17 SDR16C1 UNQ2424/PRO4983
DGKI_HUMAN	DGKI
PAK3_HUMAN	PAK3 OPHN3
PRAF3_HUMAN	ARL6IP5 DERP11 JWA PRA2 PRAF3 HSPC127
RGS9_HUMAN	RGS9
SERF1_HUMAN	SERF1A FAM2A SERF1 SMAM1; SERF1B FAM2B SERF1 SMAM1
DYSF_HUMAN	DYSF FER1L1
PIAS1_HUMAN	PIAS1 DDXBP1
PIAS2_HUMAN	PIAS2 PIASX
SPF27_HUMAN	BCAS2 DAM1
DCTN3_HUMAN	DCTN3 DCTN22
BODG_HUMAN	BBOX1 BBH BBOX
DNJC8_HUMAN	DNAJC8 SPF31 HSPC315 HSPC331
SPF30_HUMAN	SMNDC1 SMNR SPF30
RAD17_HUMAN	RAD17 R24L
ATP5H_HUMAN	ATP5PD ATP5H My032
LYZL6_HUMAN	LYZL6 LYC1 UNQ754/PRO1485
CABYR_HUMAN	CABYR CBP86 FSP2
FLOT1_HUMAN	FLOT1
CDKA2_HUMAN	CDK2AP2 DOC1R
TRIO_HUMAN	TRIO
AKAP3_HUMAN	AKAP3 AKAP110 SOB1
MPDZ_HUMAN	MPDZ MUPP1
SNPC5_HUMAN	SNAPC5 SNAP19
CBPD_HUMAN	CPD
SASH3_HUMAN	SASH3 CXorf9 SLY
GLRX3_HUMAN	GLRX3 PICOT TXNL2 HUSSY-22
KRT34_HUMAN	KRT34 HHA4 HKA4 KRTHA4
KRT36_HUMAN	KRT36 HHA6 HKA6 KRTHA6
KRT37_HUMAN	KRT37 HHA7 HKA7 KRTHA7
KRT38_HUMAN	KRT38 HHA8 HKA8 KRTHA8
RL1D1_HUMAN	RSL1D1 CATX11 CSIG PBK1 L12
WFS1_HUMAN	WFS1
ANXA9_HUMAN	ANXA9 ANX31
CLPX_HUMAN	CLPX
NCTR1_HUMAN	NCR1 LY94
CDKL5_HUMAN	CDKL5 STK9
NEBL_HUMAN	NEBL C10orf113 LNEBL
NEUL1_HUMAN	NEURL1 NEURL NEURL1A RNF67
S14L2_HUMAN	SEC14L2 C22orf6 KIAA1186 KIAA1658
STC2_HUMAN	STC2
ERG24_HUMAN	TM7SF2 ANG1
RNF8_HUMAN	RNF8 KIAA0646
SYUG_HUMAN	SNCG BCSG1 PERSYN PRSN
CIAO1_HUMAN	CIAO1 CIA1 WDR39
PDE5A_HUMAN	PDE5A PDE5
DFFB_HUMAN	DFFB CAD DFF2 DFF40
CCN5_HUMAN	CCN5 CT58 CTGFL WISP2 UNQ228/PRO261
ZFAN5_HUMAN	ZFAND5 ZA20D2 ZNF216
RGS20_HUMAN	RGS20 RGSZ1 ZGAP1
S22A5_HUMAN	SLC22A5 OCTN2
PDE9A_HUMAN	PDE9A
BEST1_HUMAN	BEST1 VMD2
FGF18_HUMAN	FGF18 UNQ420/PRO856
SRP72_HUMAN	SRP72
JTB_HUMAN	JTB HSPC222
CYTF_HUMAN	CST7
DXO_HUMAN	DXO DOM3L DOM3Z NG6
TRPM2_HUMAN	TRPM2 EREG1 KNP3 LTRPC2 TRPC7
DDAH1_HUMAN	DDAH1 DDAH
RECQ4_HUMAN	RECQL4 RECQ4
RECQ5_HUMAN	RECQL5 RECQ5
RMP_HUMAN	URI1 C19orf2 NNX3 PPP1R19 RMP URI
B3GA3_HUMAN	B3GAT3
ST17B_HUMAN	STK17B DRAK2
ECM2_HUMAN	ECM2
MTA2_HUMAN	MTA2 MTA1L1 PID
DPM2_HUMAN	DPM2 My026
AQP8_HUMAN	AQP8
CNTN5_HUMAN	CNTN5
UBP1_HUMAN	USP1
AL1A2_HUMAN	ALDH1A2 RALDH2
STK10_HUMAN	STK10 LOK
ACL6B_HUMAN	ACTL6B ACTL6 BAF53B
KPCD3_HUMAN	PRKD3 EPK2 PRKCN
GFPT2_HUMAN	GFPT2
RGS11_HUMAN	RGS11
TPPP_HUMAN	TPPP TPPP1
BAIP3_HUMAN	BAIAP3 KIAA0734
SLIT2_HUMAN	SLIT2 SLIL3
ATG12_HUMAN	ATG12 APG12 APG12L
NOL4_HUMAN	NOL4 NOLP HRIHFB2255
LTN1_HUMAN	LTN1 C21orf10 C21orf98 KIAA0714 RNF160 ZNF294 HSPC087
AT10B_HUMAN	ATP10B ATPVB KIAA0715
TOM70_HUMAN	TOMM70 KIAA0719 TOM70 TOMM70A
PKHG5_HUMAN	PLEKHG5 KIAA0720
IPO13_HUMAN	IPO13 KIAA0724 RANBP13
DDHD2_HUMAN	DDHD2 KIAA0725 SAMWD1
MYO1D_HUMAN	MYO1D KIAA0727
TOX4_HUMAN	TOX4 C14orf92 KIAA0737
DEND_HUMAN	DDN KIAA0749
MICA2_HUMAN	MICAL2 KIAA0750 MICAL2PV1 MICAL2PV2 MICALCL
SC24D_HUMAN	SEC24D KIAA0755
NFASC_HUMAN	NFASC KIAA0756
ST65G_HUMAN	SUPT7L KIAA0764
FCSD2_HUMAN	FCHSD2 KIAA0769 SH3MD3
UFL1_HUMAN	UFL1 KIAA0776 MAXER NLBP RCAD
SRBS2_HUMAN	SORBS2 ARGBP2 KIAA0777
TMCC1_HUMAN	TMCC1 KIAA0779
PHF14_HUMAN	PHF14 KIAA0783
SASH1_HUMAN	SASH1 KIAA0790 PEPE1
CSCL1_HUMAN	TMEM63A KIAA0489 KIAA0792
FARP2_HUMAN	FARP2 KIAA0793 PLEKHC3
UBXN7_HUMAN	UBXN7 KIAA0794 UBXD7
KLH18_HUMAN	KLHL18 KIAA0795 OK/SW-cl.74
ZN432_HUMAN	ZNF432 KIAA0798
LRIG2_HUMAN	LRIG2 KIAA0806 LIG2
TOX_HUMAN	TOX KIAA0808
SUN1_HUMAN	SUN1 KIAA0810 UNC84A
ERLN2_HUMAN	ERLIN2 C8orf2 SPFH2 UNQ2441/PRO5003/PRO9924
PRP6_HUMAN	PRPF6 C20orf14
DKK1_HUMAN	DKK1 UNQ492/PRO1008
AGRL1_HUMAN	ADGRL1 KIAA0821 LEC2 LPHN1
ABCA8_HUMAN	ABCA8 KIAA0822
PCF11_HUMAN	PCF11 KIAA0824
FRYL_HUMAN	FRYL AF4P12 KIAA0826
NFAT5_HUMAN	NFAT5 KIAA0827 TONEBP
CDK14_HUMAN	CDK14 KIAA0834 PFTK1
GLCE_HUMAN	GLCE KIAA0836
GLSK_HUMAN	GLS GLS1 KIAA0838
HAUS5_HUMAN	HAUS5 KIAA0841
ABLM3_HUMAN	ABLIM3 KIAA0843 HMFN1661
SLIK3_HUMAN	SLITRK3 KIAA0848
RNF37_HUMAN	UBOX5 KIAA0860 RNF37 UBCE7IP5 UIP5
KDM4B_HUMAN	KDM4B JHDM3B JMJD2B KIAA0876
RHBT3_HUMAN	RHOBTB3 KIAA0878
SO2B1_HUMAN	SLCO2B1 KIAA0880 OATP2B1 OATPB SLC21A9
MTCL2_HUMAN	MTCL2 C20orf117 KIAA0889 SOGA SOGA1
UBP19_HUMAN	USP19 KIAA0891 ZMYND9
WDR47_HUMAN	WDR47 KIAA0893
TRI37_HUMAN	TRIM37 KIAA0898 MUL POB1
AP2A2_HUMAN	AP2A2 ADTAB CLAPA2 HIP9 HYPJ KIAA0899
SC31A_HUMAN	SEC31A KIAA0905 SEC31L1 HSPC275 HSPC334
CMTA2_HUMAN	CAMTA2 KIAA0909
CSTN1_HUMAN	CLSTN1 CS1 KIAA0911
CE152_HUMAN	CEP152 KIAA0912
ARHGF_HUMAN	ARHGEF15 KIAA0915
SLIK5_HUMAN	SLITRK5 KIAA0918 LRRC11
HEXI1_HUMAN	HEXIM1 CLP1 EDG1 HIS1 MAQ1
SOX30_HUMAN	SOX30
UPP2_HUMAN	UPP2
OR2A4_HUMAN	OR2A4 OR2A10
ZO3_HUMAN	TJP3 ZO3
INMT_HUMAN	INMT
DIRA1_HUMAN	DIRAS1 GBTS1 RIG
RPP14_HUMAN	RPP14
CCNB2_HUMAN	CCNB2
KCNK2_HUMAN	KCNK2 TREK TREK1
YIF1A_HUMAN	YIF1A 54TM HYIF1P YIF1
UBR5_HUMAN	UBR5 EDD EDD1 HYD KIAA0896
REC8_HUMAN	REC8 REC8L1
FSBP_HUMAN	FSBP
NKX22_HUMAN	NKX2-2 NKX2.2 NKX2B
SCAF4_HUMAN	SCAF4 KIAA1172 SFRS15
ZN202_HUMAN	ZNF202 ZKSCAN10
S1PR2_HUMAN	S1PR2 EDG5
NDUB6_HUMAN	NDUFB6
MFN2_HUMAN	MFN2 CPRP1 KIAA0214
DUS14_HUMAN	DUSP14 MKP6
SPN1_HUMAN	SNUPN RNUT1 SPN1
TNF15_HUMAN	TNFSF15 TL1 VEGI
RIMB1_HUMAN	TSPOAP1 BZRAP1 KIAA0612 RBP1 RIMBP1
ARK73_HUMAN	AKR7A3 AFAR2
UBE4B_HUMAN	UBE4B HDNB1 KIAA0684 UFD2
ZFPL1_HUMAN	ZFPL1
ELP1_HUMAN	ELP1 IKAP IKBKAP
GBRAP_HUMAN	GABARAP FLC3B HT004
NDUA3_HUMAN	NDUFA3
NDUB4_HUMAN	NDUFB4
NDUB8_HUMAN	NDUFB8
SCEL_HUMAN	SCEL
NDUB2_HUMAN	NDUFB2
CAC1H_HUMAN	CACNA1H
NDUA7_HUMAN	NDUFA7
VAMP5_HUMAN	VAMP5 HSPC191
UNC5C_HUMAN	UNC5C UNC5H3
CSPG5_HUMAN	CSPG5 CALEB NGC
RTN3_HUMAN	RTN3 ASYIP NSPL2
KLHL2_HUMAN	KLHL2
RHIT_HUMAN	ZNF205 RHIT ZNF210
LETM1_HUMAN	LETM1
PCDH8_HUMAN	PCDH8
EPN2_HUMAN	EPN2 KIAA1065
STBD1_HUMAN	STBD1 GENX-3414
LERL1_HUMAN	LEPROTL1 My047 UNQ577/PRO1139
ZRAB2_HUMAN	ZRANB2 ZIS ZNF265
SNX4_HUMAN	SNX4
ZWINT_HUMAN	ZWINT
VENTX_HUMAN	VENTX HPX42B VENTX2
LC7L3_HUMAN	LUC7L3 CREAP1 CROP O48
KI20A_HUMAN	KIF20A MKLP2 RAB6KIFL
APOL3_HUMAN	APOL3
LRAT_HUMAN	LRAT
SPDEF_HUMAN	SPDEF PDEF PSE
KIF4A_HUMAN	KIF4A KIF4
MBD4_HUMAN	MBD4 MED1
MTMR5_HUMAN	SBF1 MTMR5
GOSR1_HUMAN	GOSR1 GS28
KAT7_HUMAN	KAT7 HBO1 HBOa MYST2
MRP6_HUMAN	ABCC6 ARA MRP6
I18RA_HUMAN	IL18RAP IL1R7
GA45G_HUMAN	GADD45G CR6 DDIT2
UCP5_HUMAN	SLC25A14 BMCP1 UCP5 UNQ791/PRO1682
KCNH1_HUMAN	KCNH1 EAG EAG1
ATE1_HUMAN	ATE1
PDE8B_HUMAN	PDE8B PIG22
5HT3B_HUMAN	HTR3B
GRP1_HUMAN	RASGRP1 RASGRP
TNKS1_HUMAN	TNKS PARP5A PARPL TIN1 TINF1 TNKS1
CCDB1_HUMAN	CCNDBP1 DIP1 GCIP HHM
LYPD3_HUMAN	LYPD3 C4.4A UNQ491/PRO1007
EPM2A_HUMAN	EPM2A
KCNK5_HUMAN	KCNK5 TASK2
VAPB_HUMAN	VAPB UNQ484/PRO983
RASL1_HUMAN	RASAL1 RASAL
SNAPN_HUMAN	SNAPIN BLOC1S7 SNAP25BP SNAPAP
MPZL1_HUMAN	MPZL1 PZR UNQ849/PRO1787
NDUC2_HUMAN	NDUFC2 HLC1
NDUAA_HUMAN	NDUFA10
FKBP9_HUMAN	FKBP9 FKBP60 FKBP63
CELF2_HUMAN	CELF2 BRUNOL3 CUGBP2 ETR3 NAPOR
PAPS2_HUMAN	PAPSS2 ATPSK2
ABCBB_HUMAN	ABCB11 BSEP
SIX3_HUMAN	SIX3
SMC2_HUMAN	SMC2 CAPE SMC2L1 PRO0324
ATG7_HUMAN	ATG7 APG7L
TACC2_HUMAN	TACC2
TRI16_HUMAN	TRIM16 EBBP
SYFM_HUMAN	FARS2 FARS1 HSPC320
ZBT7A_HUMAN	ZBTB7A FBI1 LRF ZBTB7 ZNF857A
LYPA2_HUMAN	LYPLA2 APT2
IPO7_HUMAN	IPO7 RANBP7
ARI2_HUMAN	ARIH2 ARI2 TRIAD1 HT005
CXB5_HUMAN	GJB5
TFIP8_HUMAN	TNFAIP8
M3K6_HUMAN	MAP3K6 ASK2 MAPKKK6 MEKK6
CCN4_HUMAN	CCN4 WISP1
CCN6_HUMAN	CCN6 WISP3 UNQ462/PRO790/PRO956
GDF11_HUMAN	GDF11 BMP11
SLU7_HUMAN	SLU7
BMP10_HUMAN	BMP10
AGM1_HUMAN	PGM3 AGM1
GCNT3_HUMAN	GCNT3
MOCS3_HUMAN	MOCS3 UBA4
RPGF3_HUMAN	RAPGEF3 CGEF1 EPAC EPAC1
UTS2_HUMAN	UTS2 UNQ525/PRO1068
CD2B2_HUMAN	CD2BP2 KIAA1178
MED26_HUMAN	MED26 ARC70 CRSP7
ZFYV9_HUMAN	ZFYVE9 MADHIP SARA SMADIP
CNIH1_HUMAN	CNIH1 CNIH CNIL UNQ155/PRO181
TNF6B_HUMAN	TNFRSF6B DCR3 TR6 UNQ186/PRO212
ZIC2_HUMAN	ZIC2
BRI3_HUMAN	BRI3
SOX14_HUMAN	SOX14 SOX28
SVIL_HUMAN	SVIL
PIGN_HUMAN	PIGN MCD4
PPN_HUMAN	PAPLN UNQ2420/PRO4977
BAG4_HUMAN	BAG4 SODD
AHSA1_HUMAN	AHSA1 C14orf3 HSPC322
NPT2B_HUMAN	SLC34A2
APOM_HUMAN	APOM G3A NG20 HSPC336
LCA5L_HUMAN	LCA5L C21orf13
ATS2_HUMAN	ADAMTS2 PCINP PCPNI
CXB6_HUMAN	GJB6
PARN_HUMAN	PARN DAN
PSMG1_HUMAN	PSMG1 C21LRP DSCR2 PAC1
MATN4_HUMAN	MATN4
LARG1_HUMAN	LARGE1 KIAA0609 LARGE
FMNL1_HUMAN	FMNL1 C17orf1 C17orf1B FMNL FRL1
GNAS3_HUMAN	GNAS GNAS1
SGPL1_HUMAN	SGPL1 KIAA1252
CLD7_HUMAN	CLDN7 CEPTRL2 CPETRL2
SIX6_HUMAN	SIX6 OPTX2 SIX9
CNEP1_HUMAN	CTDNEP1 DULLARD
ABCA1_HUMAN	ABCA1 ABC1 CERP
G6PE_HUMAN	H6PD GDH
CLD9_HUMAN	CLDN9
SC24A_HUMAN	SEC24A
SC24B_HUMAN	SEC24B
AGRL2_HUMAN	ADGRL2 KIAA0786 LEC1 LPHH1 LPHN2
VNN1_HUMAN	VNN1
VNN2_HUMAN	VNN2
CLD14_HUMAN	CLDN14 UNQ777/PRO1571
CBX6_HUMAN	CBX6
GTR10_HUMAN	SLC2A10 GLUT10
NADK_HUMAN	NADK
TYDP2_HUMAN	TDP2 EAP2 TTRAP AD-022
SFT2B_HUMAN	SFT2D2 UNQ512/PRO1027
MPC2_HUMAN	MPC2 BRP44
MET18_HUMAN	METTL18 ASTP2 C1orf156
ETHE1_HUMAN	ETHE1 HSCO
ACSL3_HUMAN	ACSL3 ACS3 FACL3 LACS3
KLF8_HUMAN	KLF8 BKLF3 ZNF741
RPA1_HUMAN	POLR1A
PCNT_HUMAN	PCNT KIAA0402 PCNT2
YETS4_HUMAN	YEATS4 GAS41
ADCY5_HUMAN	ADCY5
CNOT4_HUMAN	CNOT4 NOT4
STABP_HUMAN	STAMBP AMSH
NET1_HUMAN	NTN1 NTN1L
FSTL3_HUMAN	FSTL3 FLRG UNQ674/PRO1308
CPSF4_HUMAN	CPSF4 CPSF30 NAR NEB1
NFAC1_HUMAN	NFATC1 NFAT2 NFATC
VATG2_HUMAN	ATP6V1G2 ATP6G ATP6G2 NG38
ASML_HUMAN	ASMTL
ECEL1_HUMAN	ECEL1 XCE UNQ2431/PRO4991
CDS2_HUMAN	CDS2
EYA4_HUMAN	EYA4
K2C75_HUMAN	KRT75 K6HF KB18
CEP43_HUMAN	CEP43 FGFR1OP FOP
BRD1_HUMAN	BRD1 BRL BRPF2
APBB3_HUMAN	APBB3 FE65L2
RPP29_HUMAN	POP4 RPP29
LY86_HUMAN	LY86 MD1
HERC2_HUMAN	HERC2
CXL14_HUMAN	CXCL14 MIP2G NJAC SCYB14 PSEC0212 UNQ240/PRO273
RAB3D_HUMAN	RAB3D GOV RAB16
ERR2_HUMAN	ESRRB ERRB2 ESRL2 NR3B2
SNP29_HUMAN	SNAP29
CRTAM_HUMAN	CRTAM
CPNE6_HUMAN	CPNE6
OXSR1_HUMAN	OXSR1 KIAA1101 OSR1
GGPPS_HUMAN	GGPS1
FGF19_HUMAN	FGF19 UNQ334/PRO533
LDOC1_HUMAN	LDOC1 BCUR1
SEM4F_HUMAN	SEMA4F SEMAM SEMAW
PTBP3_HUMAN	PTBP3 ROD1
IL33_HUMAN	IL33 C9orf26 IL1F11 NFHEV
STR3N_HUMAN	STARD3NL MENTHO UNQ855/PRO1864
LSM8_HUMAN	LSM8
AP2A1_HUMAN	AP2A1 ADTAA CLAPA1
WIZ_HUMAN	WIZ ZNF803
RIGI_HUMAN	RIGI DDX58
ZMYM6_HUMAN	ZMYM6 Buster2 KIAA1353 ZNF258
STAU1_HUMAN	STAU1 STAU
TTC4_HUMAN	TTC4 My044
NDST3_HUMAN	NDST3 HSST3 UNQ2544/PRO4998
TM50A_HUMAN	TMEM50A SMP1 UNQ386/PRO718
CAVN2_HUMAN	CAVIN2 SDPR
CER1_HUMAN	CER1 DAND4
BAG2_HUMAN	BAG2
BAG3_HUMAN	BAG3 BIS
M4K4_HUMAN	MAP4K4 HGK KIAA0687 NIK
DCMC_HUMAN	MLYCD
QORL1_HUMAN	CRYZL1 4P11 FERRY4
AIFM1_HUMAN	AIFM1 AIF PDCD8
CLD1_HUMAN	CLDN1 CLD1 SEMP1 UNQ481/PRO944
CLIC3_HUMAN	CLIC3
EMAL2_HUMAN	EML2 EMAP2 EMAPL2
LATS1_HUMAN	LATS1 WARTS
GNA14_HUMAN	GNA14
GUC1C_HUMAN	GUCA1C GCAP3
UCP4_HUMAN	SLC25A27 UCP4 UNQ772/PRO1566
NUD14_HUMAN	NUDT14 UGPP
TSN15_HUMAN	TSPAN15 NET7 TM4SF15 UNQ677/PRO1311
TSN12_HUMAN	TSPAN12 NET2 TM4SF12 UNQ774/PRO1568
BPNT1_HUMAN	BPNT1
SNAI1_HUMAN	SNAI1 SNAH
FADS2_HUMAN	FADS2
DDAH2_HUMAN	DDAH2 DDAH G6A NG30
G6B_HUMAN	MPIG6B C6orf25 G6B G6B-B
LY66C_HUMAN	LY6G6C C6orf24 G6C NG24 UNQ1947/PRO4430
LY66D_HUMAN	LY6G6D C6orf23 G6D MEGT1 NG25
ABHGA_HUMAN	ABHD16A BAT5 G5 NG26 PP199
GPAN1_HUMAN	GPANK1 ANKRD59 BAT4 G5 GPATCH10
FRITZ_HUMAN	WDPCP BBS15 C2orf86 FRITZ
TXD12_HUMAN	TXNDC12 TLP19 UNQ713/PRO1376
DLGP3_HUMAN	DLGAP3 DAP3
NOE2_HUMAN	OLFM2 NOE2
TRUB2_HUMAN	TRUB2
ECD_HUMAN	ECD
MOT3_HUMAN	SLC16A8 MCT3
TTLL1_HUMAN	TTLL1 C22orf7
EPPI_HUMAN	EPPIN SPINLW1 WAP7 WFDC7
SYF2_HUMAN	SYF2 CBPIN GCIPIP
CBX7_HUMAN	CBX7
TGM3L_HUMAN	TGM6 TGM3L
TBX18_HUMAN	TBX18
EOMES_HUMAN	EOMES TBR2
NCTR2_HUMAN	NCR2 LY95
TBX6_HUMAN	TBX6
ONEC2_HUMAN	ONECUT2 HNF6B
FTCD_HUMAN	FTCD
ITGBL_HUMAN	ITGBL1 OSCP TIED
FBLN4_HUMAN	EFEMP2 FBLN4 UNQ200/PRO226
SG1D1_HUMAN	SCGB1D1 LIPHA LPNA
LGI1_HUMAN	LGI1 EPT UNQ775/PRO1569
BY55_HUMAN	CD160 BY55
BMP15_HUMAN	BMP15 GDF9B
S1PR4_HUMAN	S1PR4 EDG6
RECK_HUMAN	RECK ST15
MBD3_HUMAN	MBD3
TOP3B_HUMAN	TOP3B TOP3B1
TCL1B_HUMAN	TCL1B TCL1
NUDT3_HUMAN	NUDT3 DIPP DIPP1
F107A_HUMAN	FAM107A DRR1 TU3A
CH25H_HUMAN	CH25H
AGR2_HUMAN	AGR2 AG2 UNQ515/PRO1030
DRC4_HUMAN	GAS8 DRC4 GAS11
APCL_HUMAN	APC2 APCL
PTTG1_HUMAN	PTTG1 EAP1 PTTG TUTR1
I18BP_HUMAN	IL18BP
BCL10_HUMAN	BCL10 CIPER CLAP
NDUBA_HUMAN	NDUFB10
HAND1_HUMAN	HAND1 BHLHA27 EHAND
CLPT1_HUMAN	CLPTM1
ZBED1_HUMAN	ZBED1 ALTE DREF hDREF KIAA0785 TRAMP
MOC2B_HUMAN	MOCS2 MCBPE MOCO1
TOM40_HUMAN	TOMM40 C19orf1 PEREC1 TOM40
NAPSA_HUMAN	NAPSA NAP1 NAPA
PX11B_HUMAN	PEX11B
PAK4_HUMAN	PAK4 KIAA1142
WNT11_HUMAN	WNT11
DNAL4_HUMAN	DNAL4
CHK2_HUMAN	CHEK2 CDS1 CHK2 RAD53
APBA3_HUMAN	APBA3 MINT3 X11L2
ACL6A_HUMAN	ACTL6A BAF53 BAF53A INO80K
CCNE2_HUMAN	CCNE2
B3GT4_HUMAN	B3GALT4 GALT4
NSD2_HUMAN	NSD2 KIAA1090 MMSET TRX5 WHSC1
MOC2A_HUMAN	MOCS2 MOCO1
HMHB1_HUMAN	HMHB1
CYB_HUMAN	MT-CYB COB CYTB MTCYB
CYB5_HUMAN	CYB5A CYB5
ADH1B_HUMAN	ADH1B ADH2
ADH1G_HUMAN	ADH1C ADH3
LDHA_HUMAN	LDHA PIG19
AL1A1_HUMAN	ALDH1A1 ALDC ALDH1 PUMB1
DHE3_HUMAN	GLUD1 GLUD
DYR_HUMAN	DHFR
NB5R3_HUMAN	CYB5R3 DIA1
GSHR_HUMAN	GSR GLUR GRD1
COX1_HUMAN	MT-CO1 COI COXI MTCO1
COX2_HUMAN	MT-CO2 COII COX2 COXII MTCO2
COX3_HUMAN	MT-CO3 COIII COXIII MTCO3
PH4H_HUMAN	PAH
SODC_HUMAN	SOD1
CERU_HUMAN	CP
FA8_HUMAN	F8 F8C
OTC_HUMAN	OTC
F13A_HUMAN	F13A1 F13A
PNPH_HUMAN	PNP NP
HPRT_HUMAN	HPRT1 HPRT
AATM_HUMAN	GOT2 KYAT4
ABL1_HUMAN	ABL1 ABL JTK7
EGFR_HUMAN	EGFR ERBB ERBB1 HER1
MOS_HUMAN	MOS
PGK1_HUMAN	PGK1 PGKA MIG10 OK/SW-cl.110
KAD1_HUMAN	AK1
LALBA_HUMAN	LALBA LYZL7
THRB_HUMAN	F2
C1R_HUMAN	C1R
HPT_HUMAN	HP
HPTR_HUMAN	HPR
FA9_HUMAN	F9
FA10_HUMAN	F10
CFAD_HUMAN	CFD DF PFD
PLMN_HUMAN	PLG
FA12_HUMAN	F12
UROK_HUMAN	PLAU
TPA_HUMAN	PLAT
CFAB_HUMAN	CFB BF BFD
RENI_HUMAN	REN
ADA_HUMAN	ADA ADA1
ATP6_HUMAN	MT-ATP6 ATP6 ATPASE6 MTATP6
CAH1_HUMAN	CA1
CAH2_HUMAN	CA2
ASSY_HUMAN	ASS1 ASS
OAS1_HUMAN	OAS1 OIAS
ISK1_HUMAN	SPINK1 PSTI
ANT3_HUMAN	SERPINC1 AT3 PRO0309
A1AT_HUMAN	SERPINA1 AAT PI PRO0684 PRO2209
AACT_HUMAN	SERPINA3 AACT GIG24 GIG25
ANGT_HUMAN	AGT SERPINA8
A2MG_HUMAN	A2M CPAMD5 FWP007
CO3_HUMAN	C3 CPAMD1
CO5_HUMAN	C5 CPAMD4
TIMP1_HUMAN	TIMP1 CLGI TIMP
CYTC_HUMAN	CST3
CYTS_HUMAN	CST4
CYTN_HUMAN	CST1
CYTA_HUMAN	CSTA STF1 STFA
KNG1_HUMAN	KNG1 BDK KNG
FOS_HUMAN	FOS G0S7
MYC_HUMAN	MYC BHLHE39
RASN_HUMAN	NRAS HRAS1
RASH_HUMAN	HRAS HRAS1
RASK_HUMAN	KRAS KRAS2 RASK2
PDGFB_HUMAN	PDGFB PDGF2 SIS
LDLR_HUMAN	LDLR
EGF_HUMAN	EGF
TGFA_HUMAN	TGFA
TGFB1_HUMAN	TGFB1 TGFB
NGF_HUMAN	NGF NGFB
GON1_HUMAN	GNRH1 GNRH GRH LHRH
ANF_HUMAN	NPPA ANP PND
NEU1_HUMAN	OXT OT
NEU2_HUMAN	AVP ARVP VP
COLI_HUMAN	POMC
PENK_HUMAN	PENK
PDYN_HUMAN	PDYN
GLHA_HUMAN	CGA
TSHB_HUMAN	TSHB
FSHB_HUMAN	FSHB
LSHB_HUMAN	LHB
PRL_HUMAN	PRL
SOMA_HUMAN	GH1
SOM2_HUMAN	GH2
CALC_HUMAN	CALCA CALC1
THYG_HUMAN	TG
PTHY_HUMAN	PTH
GLUC_HUMAN	GCG
VIP_HUMAN	VIP
SLIB_HUMAN	GHRH GHRF
PAHO_HUMAN	PPY PNP
NPY_HUMAN	NPY
INS_HUMAN	INS
IGF2_HUMAN	IGF2 IGF-2 PP1446
GAST_HUMAN	GAST GAS
TNFB_HUMAN	LTA TNFB TNFSF1
TNFA_HUMAN	TNF TNFA TNFSF2
IFNA1_HUMAN	IFNA1; IFNA13
IFNA2_HUMAN	IFNA2 IFNA2A IFNA2B IFNA2C
IFNA7_HUMAN	IFNA7
IFN21_HUMAN	IFNA21
IFN14_HUMAN	IFNA14
IFN17_HUMAN	IFNA17
IFNB_HUMAN	IFNB1 IFB IFNB
IFNG_HUMAN	IFNG
IL1A_HUMAN	IL1A IL1F1
IL1B_HUMAN	IL1B IL1F2
EPO_HUMAN	EPO
IL2RA_HUMAN	IL2RA
IGJ_HUMAN	JCHAIN IGCJ IGJ
KVD33_HUMAN	IGKV1D-33
KV133_HUMAN	IGKV1-33
KV139_HUMAN	IGKV1-39
KV105_HUMAN	IGKV1-5
KVD28_HUMAN	IGKV2D-28
KV320_HUMAN	IGKV3-20
LV144_HUMAN	IGLV1-44
LV147_HUMAN	IGLV1-47
LV151_HUMAN	IGLV1-51
LV214_HUMAN	IGLV2-14
LV223_HUMAN	IGLV2-23
LV211_HUMAN	IGLV2-11
LV208_HUMAN	IGLV2-8
LV657_HUMAN	IGLV6-57
CD4_HUMAN	CD4
CD8A_HUMAN	CD8A MAL
HV169_HUMAN	IGHV1-69
HV323_HUMAN	IGHV3-23
HV330_HUMAN	IGHV3-30
HV333_HUMAN	IGHV3-33
HV307_HUMAN	IGHV3-7
HV270_HUMAN	IGHV2-70
HV205_HUMAN	IGHV2-5
PIGR_HUMAN	PIGR
IGKC_HUMAN	IGKC
TRAC_HUMAN	TRAC TCRA
TRBC1_HUMAN	TRBC1
IGHE_HUMAN	IGHE
IGHG1_HUMAN	IGHG1
IGHG2_HUMAN	IGHG2
IGHG3_HUMAN	IGHG3
IGHG4_HUMAN	IGHG4
IGHM_HUMAN	IGHM
IGHA1_HUMAN	IGHA1
IGHA2_HUMAN	IGHA2
IGHD_HUMAN	IGHD
HLAB_HUMAN	HLA-B HLAB
HLAH_HUMAN	HLA-H HLAH
DRA_HUMAN	HLA-DRA HLA-DRA1
DQA2_HUMAN	HLA-DQA2 HLA-DXA
DQA1_HUMAN	HLA-DQA1
DRB1_HUMAN	HLA-DRB1
DQB1_HUMAN	HLA-DQB1 HLA-DQB
HBAZ_HUMAN	HBZ HBZ2
HBD_HUMAN	HBD
HBE_HUMAN	HBE1 HBE
MYG_HUMAN	MB
CO1A1_HUMAN	COL1A1
CO2A1_HUMAN	COL2A1
CO3A1_HUMAN	COL3A1
CO4A1_HUMAN	COL4A1
CRYAA_HUMAN	CRYAA CRYA1 HSPB4
CRYAB_HUMAN	CRYAB CRYA2 HSPB5
K1C14_HUMAN	KRT14
K2C6A_HUMAN	KRT6A K6A KRT6D
LMNA_HUMAN	LMNA LMN1
SPTA1_HUMAN	SPTA1 SPTA
TNNC2_HUMAN	TNNC2
APOA1_HUMAN	APOA1
APOE_HUMAN	APOE
APOA2_HUMAN	APOA2
APOC1_HUMAN	APOC1
APOC2_HUMAN	APOC2 APC2
APOC3_HUMAN	APOC3
FIBA_HUMAN	FGA
FIBB_HUMAN	FGB
FIBG_HUMAN	FGG PRO2061
MBP_HUMAN	MBP
MYP2_HUMAN	PMP2
ACHA_HUMAN	CHRNA1 ACHRA CHNRA
GLPA_HUMAN	GYPA GPA MNS
B3AT_HUMAN	SLC4A1 AE1 DI EPB3
CRP_HUMAN	CRP PTX1
SAMP_HUMAN	APCS PTX2
C1QA_HUMAN	C1QA
C1QB_HUMAN	C1QB
C1QC_HUMAN	C1QC C1QG
CO9_HUMAN	C9
APOH_HUMAN	APOH B2G1
A2GL_HUMAN	LRG1 LRG
FINC_HUMAN	FN1 FN
RET4_HUMAN	RBP4 PRO2222
AMBP_HUMAN	AMBP HCP ITIL
A1AG1_HUMAN	ORM1 AGP1
FETUA_HUMAN	AHSG FETUA PRO2743
TTHY_HUMAN	TTR PALB
ALBU_HUMAN	ALB GIG20 GIG42 PRO0903 PRO1708 PRO2044 PRO2619 PRO2675 UNQ696/PRO1341
FETA_HUMAN	AFP HPAFP
VTDB_HUMAN	GC
CXCL7_HUMAN	PPBP CTAP3 CXCL7 SCYB7 TGB1 THBGB1
PLF4_HUMAN	PF4 CXCL4 SCYB4
CXL10_HUMAN	CXCL10 INP10 SCYB10
TFR1_HUMAN	TFRC
TRFE_HUMAN	TF PRO1400
TRFL_HUMAN	LTF GIG12 LF
HEMO_HUMAN	HPX
FRIL_HUMAN	FTL
FRIH_HUMAN	FTH1 FTH FTHL6 OK/SW-cl.84 PIG15
MT2_HUMAN	MT2A CES1 MT2
STAT_HUMAN	STATH
[truncated: 18,418 more rows]
