# Supplementary material for: Insights into the pro-angiogenic effect of hydroxysafflor yellow A (HSYA): targeting HIF-1α and MMP9 in HMEC-1
Source: Front Chem. 2026 Jan 6;13:1713765. doi: 10.3389/fchem.2025.1713765 (PMC12816176; doi:10.3389/fchem.2025.1713765)
Supplement: Supplementary file 8 [file DataSheet2.zip › Figure2-original data/Figure2B/network.xlsx]

## Sheet: Sheet1
1	2
HSYA	NPR3
HSYA	FAP
HSYA	EGFR
HSYA	TGFBR2
HSYA	CTSD
HSYA	PIM1
HSYA	CCNA2
HSYA	ICAM2
HSYA	ESR2
HSYA	CASP7
HSYA	NOS3
HSYA	CTSS
HSYA	PDPK1
HSYA	MMP8
HSYA	GSK3B
HSYA	AKR1B1
HSYA	SRC
HSYA	PGR
HSYA	BMP7
HSYA	PLAU
HSYA	PPARG
HSYA	ANG
HSYA	CDK2
HSYA	YARS1
HSYA	MIF
HSYA	ESR1
HSYA	HSP90AA1
HSYA	ADAM17
HSYA	IGF1R
HSYA	ANXA5
HSYA	CTSB
HSYA	MMP13
HSYA	F10
HSYA	CTSK
HSYA	PDE3B
HSYA	CSNK2A1
HSYA	RHOA
HSYA	KDR
HSYA	SOD2
HSYA	MMP3
HSYA	CCL5
HSYA	MMP12
HSYA	DPP4
HSYA	MMP7
HSYA	MAPK14
HSYA	PARP1
HSYA	TTR
HSYA	PTPN1
HSYA	HMGCR
HSYA	EPHB4
HSYA	TGFBR1
HSYA	EPHA2
HSYA	ALB
HSYA	F2
HSYA	LGALS3
HSYA	AR
HSYA	NOS2
HSYA	RAB5A
HSYA	REN
HSYA	SYK
HSYA	AKT1
HSYA	KIT
HSYA	SELP
HSYA	IGF1
HSYA	MET
HSYA	IL2
HSYA	TGM2
HSYA	CYP2C9
HSYA	ELANE
HSYA	JAK2
HSYA	STAT1
HSYA	PPARA
HSYA	CBS
HSYA	INSR
HSYA	MMP9
HSYA	CDC42
HSYA	CDK6
HSYA	MAPK8
HSYA	XIAP
HSYA	HRAS
HSYA	MMP2
HSYA	FABP4
HSYA	S100A9
HSYA	KAT2B
HSYA	MAPK10
HSYA	MMP1
HSYA	FGFR1
HSYA	MAPK12
HSYA	PTK2
HSYA	MAPK1
HSYA	AKT2
HSYA	WARS1
HSYA	APEX1
HSYA	KLF5
HSYA	PIN1
HSYA	NFE2L2
HSYA	ALOX12
HSYA	HDAC5
HSYA	NFKB1
HSYA	HDAC2
HSYA	PDGFRB
HSYA	CHUK
HSYA	METAP2
HSYA	PTGS1
HSYA	PDGFRA
HSYA	PRKCD
HSYA	PRKCA
HSYA	HIF1A
HSYA	TACR2
HSYA	CXCR4
HSYA	FPR1
HSYA	HDAC7
HSYA	PRCP
HSYA	SERPINE1
HSYA	CAPN1
HSYA	CCNE1
HSYA	ADAM10
HSYA	CDK1
HSYA	CDK5
HSYA	PRMT5
HSYA	PTGER2
Ang	NPR3
Ang	FAP
Ang	EGFR
Ang	TGFBR2
Ang	CTSD
Ang	PIM1
Ang	CCNA2
Ang	ICAM2
Ang	ESR2
Ang	CASP7
Ang	NOS3
Ang	CTSS
Ang	PDPK1
Ang	MMP8
Ang	GSK3B
Ang	AKR1B1
Ang	SRC
Ang	PGR
Ang	BMP7
Ang	PLAU
Ang	PPARG
Ang	ANG
Ang	CDK2
Ang	YARS1
Ang	MIF
Ang	ESR1
Ang	HSP90AA1
Ang	ADAM17
Ang	IGF1R
Ang	ANXA5
Ang	CTSB
Ang	MMP13
Ang	F10
Ang	CTSK
Ang	PDE3B
Ang	CSNK2A1
Ang	RHOA
Ang	KDR
Ang	SOD2
Ang	MMP3
Ang	CCL5
Ang	MMP12
Ang	DPP4
Ang	MMP7
Ang	MAPK14
Ang	PARP1
Ang	TTR
Ang	PTPN1
Ang	HMGCR
Ang	EPHB4
Ang	TGFBR1
Ang	EPHA2
Ang	ALB
Ang	F2
Ang	LGALS3
Ang	AR
Ang	NOS2
Ang	RAB5A
Ang	REN
Ang	SYK
Ang	AKT1
Ang	KIT
Ang	SELP
Ang	IGF1
Ang	MET
Ang	IL2
Ang	TGM2
Ang	CYP2C9
Ang	ELANE
Ang	JAK2
Ang	STAT1
Ang	PPARA
Ang	CBS
Ang	INSR
Ang	MMP9
Ang	CDC42
Ang	CDK6
Ang	MAPK8
Ang	XIAP
Ang	HRAS
Ang	MMP2
Ang	FABP4
Ang	S100A9
Ang	KAT2B
Ang	MAPK10
Ang	MMP1
Ang	FGFR1
Ang	MAPK12
Ang	PTK2
Ang	MAPK1
Ang	AKT2
Ang	WARS1
Ang	APEX1
Ang	KLF5
Ang	PIN1
Ang	NFE2L2
Ang	ALOX12
Ang	HDAC5
Ang	NFKB1
Ang	HDAC2
Ang	PDGFRB
Ang	CHUK
Ang	METAP2
Ang	PTGS1
Ang	PDGFRA
Ang	PRKCD
Ang	PRKCA
Ang	HIF1A
Ang	TACR2
Ang	CXCR4
Ang	FPR1
Ang	HDAC7
Ang	PRCP
Ang	SERPINE1
Ang	CAPN1
Ang	CCNE1
Ang	ADAM10
Ang	CDK1
Ang	CDK5
Ang	PRMT5
Ang	PTGER2
