# Supplementary material for: Insights into the pro-angiogenic effect of hydroxysafflor yellow A (HSYA): targeting HIF-1α and MMP9 in HMEC-1
Source: Front Chem. 2026 Jan 6;13:1713765. doi: 10.3389/fchem.2025.1713765 (PMC12816176; doi:10.3389/fchem.2025.1713765)
Supplement: Supplementary file 8 [file DataSheet2.zip › Figure2-original data/Figure2B/type.xlsx]

## Sheet: Sheet1
TERM	TYPE
HSYA	y
Angiogenesis	Angiogenesis
NPR3	gong
FAP	gong
EGFR	gong
TGFBR2	gong
CTSD	gong
PIM1	gong
CCNA2	gong
ICAM2	gong
ESR2	gong
CASP7	gong
NOS3	gong
CTSS	gong
PDPK1	gong
MMP8	gong
GSK3B	gong
AKR1B1	gong
SRC	gong
PGR	gong
BMP7	gong
PLAU	gong
PPARG	gong
ANG	gong
CDK2	gong
YARS1	gong
MIF	gong
ESR1	gong
HSP90AA1	gong
ADAM17	gong
IGF1R	gong
ANXA5	gong
CTSB	gong
MMP13	gong
F10	gong
CTSK	gong
PDE3B	gong
CSNK2A1	gong
RHOA	gong
KDR	gong
SOD2	gong
MMP3	gong
CCL5	gong
MMP12	gong
DPP4	gong
MMP7	gong
MAPK14	gong
PARP1	gong
TTR	gong
PTPN1	gong
HMGCR	gong
EPHB4	gong
TGFBR1	gong
EPHA2	gong
ALB	gong
F2	gong
LGALS3	gong
AR	gong
NOS2	gong
RAB5A	gong
REN	gong
SYK	gong
AKT1	gong
KIT	gong
SELP	gong
IGF1	gong
MET	gong
IL2	gong
TGM2	gong
CYP2C9	gong
ELANE	gong
JAK2	gong
STAT1	gong
PPARA	gong
CBS	gong
INSR	gong
MMP9	gong
CDC42	gong
CDK6	gong
MAPK8	gong
XIAP	gong
HRAS	gong
MMP2	gong
FABP4	gong
S100A9	gong
KAT2B	gong
MAPK10	gong
MMP1	gong
FGFR1	gong
MAPK12	gong
PTK2	gong
MAPK1	gong
AKT2	gong
WARS1	gong
APEX1	gong
KLF5	gong
PIN1	gong
NFE2L2	gong
ALOX12	gong
HDAC5	gong
NFKB1	gong
HDAC2	gong
PDGFRB	gong
CHUK	gong
METAP2	gong
PTGS1	gong
PDGFRA	gong
PRKCD	gong
PRKCA	gong
HIF1A	gong
TACR2	gong
CXCR4	gong
FPR1	gong
HDAC7	gong
PRCP	gong
SERPINE1	gong
CAPN1	gong
CCNE1	gong
ADAM10	gong
CDK1	gong
CDK5	gong
PRMT5	gong
PTGER2	gong
