# Supplementary material for: Insights into the pro-angiogenic effect of hydroxysafflor yellow A (HSYA): targeting HIF-1α and MMP9 in HMEC-1
Source: Front Chem. 2026 Jan 6;13:1713765. doi: 10.3389/fchem.2025.1713765 (PMC12816176; doi:10.3389/fchem.2025.1713765)
Supplement: Supplementary file 8 [file DataSheet2.zip › Figure2-original data/Figure2C/string_interactions.tsv]

#node1	node2	node1_string_id	node2_string_id	neighborhood_on_chromosome	gene_fusion	phylogenetic_cooccurrence	homology	coexpression	experimentally_determined_interaction	database_annotated	automated_textmining	combined_score
ADAM10	MMP2	9606.ENSP00000260408	9606.ENSP00000219070	0	0	0	0	0	0	0	0.487	0.487
ADAM10	MMP7	9606.ENSP00000260408	9606.ENSP00000260227	0	0	0	0	0	0	0	0.601	0.601
ADAM10	CDK5	9606.ENSP00000260408	9606.ENSP00000419782	0	0	0	0	0.050	0	0	0.400	0.406
ADAM10	GSK3B	9606.ENSP00000260408	9606.ENSP00000324806	0	0	0	0	0.082	0	0	0.413	0.438
ADAM10	CTSS	9606.ENSP00000260408	9606.ENSP00000357981	0	0	0	0	0.081	0.053	0	0.420	0.451
ADAM10	HMGCR	9606.ENSP00000260408	9606.ENSP00000287936	0	0	0	0	0.067	0	0	0.442	0.457
ADAM10	MMP3	9606.ENSP00000260408	9606.ENSP00000299855	0	0	0	0	0	0	0	0.476	0.476
ADAM10	HIF1A	9606.ENSP00000260408	9606.ENSP00000437955	0	0	0	0	0.191	0	0	0.386	0.483
ADAM10	HRAS	9606.ENSP00000260408	9606.ENSP00000407586	0	0	0	0	0	0.051	0	0.485	0.490
ADAM10	EGFR	9606.ENSP00000260408	9606.ENSP00000275493	0	0	0	0	0.058	0	0	0.537	0.546
ADAM10	MMP9	9606.ENSP00000260408	9606.ENSP00000361405	0	0	0	0	0.043	0	0	0.603	0.604
ADAM10	CTSB	9606.ENSP00000260408	9606.ENSP00000345672	0	0	0	0	0.047	0.053	0	0.605	0.612
ADAM10	IGF1R	9606.ENSP00000260408	9606.ENSP00000497069	0	0	0	0	0.056	0.103	0	0.584	0.617
ADAM10	EPHA2	9606.ENSP00000260408	9606.ENSP00000351209	0	0	0	0	0.086	0	0.500	0.274	0.639
ADAM10	AKT1	9606.ENSP00000260408	9606.ENSP00000451828	0	0	0	0	0.049	0	0	0.669	0.672
ADAM10	SRC	9606.ENSP00000260408	9606.ENSP00000362680	0	0	0	0	0.055	0.150	0	0.650	0.694
ADAM10	ADAM17	9606.ENSP00000260408	9606.ENSP00000309968	0	0	0	0.684	0.058	0	0.900	0.596	0.958
ADAM17	MAPK1	9606.ENSP00000309968	9606.ENSP00000215832	0	0	0	0	0.049	0.292	0	0.270	0.465
ADAM17	MMP2	9606.ENSP00000309968	9606.ENSP00000219070	0	0	0	0	0	0	0	0.547	0.547
ADAM17	NFKB1	9606.ENSP00000309968	9606.ENSP00000226574	0	0	0	0	0.056	0	0	0.400	0.409
ADAM17	IL2	9606.ENSP00000309968	9606.ENSP00000226730	0	0	0	0	0	0	0	0.402	0.402
ADAM17	MAPK14	9606.ENSP00000309968	9606.ENSP00000229795	0	0	0	0	0.049	0	0.750	0.307	0.820
ADAM17	MMP8	9606.ENSP00000309968	9606.ENSP00000236826	0	0	0	0	0	0	0	0.471	0.471
ADAM17	MMP7	9606.ENSP00000309968	9606.ENSP00000260227	0	0	0	0	0.043	0	0	0.576	0.577
ADAM17	MMP13	9606.ENSP00000309968	9606.ENSP00000260302	0	0	0	0	0	0	0	0.437	0.437
ADAM17	ADAM10	9606.ENSP00000309968	9606.ENSP00000260408	0	0	0	0.684	0.058	0	0.900	0.596	0.958
ADAM17	REN	9606.ENSP00000309968	9606.ENSP00000272190	0	0	0	0	0.052	0	0	0.634	0.638
ADAM17	EGFR	9606.ENSP00000309968	9606.ENSP00000275493	0	0	0	0	0.067	0	0	0.670	0.679
ADAM17	ALB	9606.ENSP00000309968	9606.ENSP00000295897	0	0	0	0	0	0	0	0.410	0.410
ADAM17	MMP3	9606.ENSP00000309968	9606.ENSP00000299855	0	0	0	0	0	0	0	0.546	0.546
ADAM17	EPHB4	9606.ENSP00000309968	9606.ENSP00000350896	0	0	0	0	0.086	0	0	0.384	0.413
ADAM17	MMP12	9606.ENSP00000309968	9606.ENSP00000458585	0	0	0	0	0	0	0	0.442	0.442
ADAM17	CTSB	9606.ENSP00000309968	9606.ENSP00000345672	0	0	0	0	0.060	0.066	0	0.417	0.444
ADAM17	MMP1	9606.ENSP00000309968	9606.ENSP00000322788	0	0	0	0	0.049	0	0	0.445	0.450
ADAM17	CTSS	9606.ENSP00000309968	9606.ENSP00000357981	0	0	0	0	0.089	0.071	0	0.441	0.486
ADAM17	HIF1A	9606.ENSP00000309968	9606.ENSP00000437955	0	0	0	0	0.162	0	0	0.415	0.489
ADAM17	DPP4	9606.ENSP00000309968	9606.ENSP00000353731	0	0	0	0	0	0	0	0.532	0.532
ADAM17	AKT1	9606.ENSP00000309968	9606.ENSP00000451828	0	0	0	0	0	0	0	0.556	0.556
ADAM17	GSK3B	9606.ENSP00000309968	9606.ENSP00000324806	0	0	0	0	0.058	0	0	0.570	0.578
ADAM17	MMP9	9606.ENSP00000309968	9606.ENSP00000361405	0	0	0	0	0.047	0	0	0.613	0.616
ADAM17	SRC	9606.ENSP00000309968	9606.ENSP00000362680	0	0	0	0	0.055	0.292	0	0.494	0.632
AKR1B1	NFKB1	9606.ENSP00000285930	9606.ENSP00000226574	0	0	0	0	0.095	0.049	0	0.589	0.615
AKR1B1	REN	9606.ENSP00000285930	9606.ENSP00000272190	0	0	0	0	0	0	0	0.580	0.580
AKR1B1	GSK3B	9606.ENSP00000285930	9606.ENSP00000324806	0	0	0	0	0.044	0.162	0	0.311	0.400
AKR1B1	PRKCD	9606.ENSP00000285930	9606.ENSP00000331602	0	0	0	0	0.042	0.046	0	0.397	0.400
AKR1B1	PPARA	9606.ENSP00000285930	9606.ENSP00000385523	0	0	0	0	0.055	0	0	0.399	0.407
AKR1B1	NFE2L2	9606.ENSP00000285930	9606.ENSP00000380252	0	0	0	0	0.053	0	0	0.404	0.411
AKR1B1	AKT1	9606.ENSP00000285930	9606.ENSP00000451828	0	0	0	0	0.042	0	0	0.424	0.424
AKR1B1	DPP4	9606.ENSP00000285930	9606.ENSP00000353731	0	0	0	0	0.068	0	0	0.419	0.436
AKR1B1	NOS3	9606.ENSP00000285930	9606.ENSP00000297494	0	0	0	0	0	0	0	0.459	0.459
AKR1B1	ALB	9606.ENSP00000285930	9606.ENSP00000295897	0	0	0	0	0.068	0	0	0.488	0.503
AKR1B1	PTPN1	9606.ENSP00000285930	9606.ENSP00000360683	0	0	0	0	0.044	0	0	0.521	0.522
AKR1B1	CBS	9606.ENSP00000285930	9606.ENSP00000381231	0.055	0	0	0	0.107	0.075	0	0.508	0.564
AKR1B1	PPARG	9606.ENSP00000285930	9606.ENSP00000287820	0	0	0	0	0.057	0	0	0.566	0.573
AKR1B1	SOD2	9606.ENSP00000285930	9606.ENSP00000446252	0	0	0	0	0.144	0.059	0	0.548	0.604
AKT1	MAPK12	9606.ENSP00000451828	9606.ENSP00000215659	0	0	0.118	0.615	0.066	0.110	0.900	0.274	0.937
AKT1	MIF	9606.ENSP00000451828	9606.ENSP00000215754	0	0	0	0	0.048	0.042	0	0.476	0.480
AKT1	MAPK1	9606.ENSP00000451828	9606.ENSP00000215832	0	0	0	0.593	0.118	0.110	0.900	0.872	0.988
AKT1	CSNK2A1	9606.ENSP00000451828	9606.ENSP00000217244	0	0	0	0.583	0.049	0.307	0	0.488	0.633
AKT1	MMP2	9606.ENSP00000451828	9606.ENSP00000219070	0	0	0	0	0.055	0	0	0.844	0.846
AKT1	SERPINE1	9606.ENSP00000451828	9606.ENSP00000223095	0	0	0	0	0	0	0	0.608	0.608
AKT1	HDAC5	9606.ENSP00000451828	9606.ENSP00000225983	0	0	0	0	0.060	0.068	0	0.378	0.408
AKT1	NFKB1	9606.ENSP00000451828	9606.ENSP00000226574	0	0	0	0	0.087	0.095	0	0.885	0.896
AKT1	IL2	9606.ENSP00000451828	9606.ENSP00000226730	0	0	0	0	0	0	0	0.692	0.692
AKT1	MAPK14	9606.ENSP00000451828	9606.ENSP00000229795	0	0	0.119	0.621	0.246	0.739	0.900	0.535	0.990
AKT1	CTSD	9606.ENSP00000451828	9606.ENSP00000236671	0	0	0	0	0.072	0.060	0	0.454	0.482
AKT1	LGALS3	9606.ENSP00000451828	9606.ENSP00000254301	0	0	0	0	0.086	0	0	0.682	0.697
AKT1	FABP4	9606.ENSP00000451828	9606.ENSP00000256104	0	0	0	0	0	0	0	0.512	0.512
AKT1	PDGFRA	9606.ENSP00000451828	9606.ENSP00000257290	0	0	0	0.560	0.056	0.205	0	0.370	0.486
AKT1	MMP7	9606.ENSP00000451828	9606.ENSP00000260227	0	0	0	0	0.069	0	0	0.585	0.597
AKT1	MMP13	9606.ENSP00000451828	9606.ENSP00000260302	0	0	0	0	0.055	0	0	0.571	0.578
AKT1	ADAM10	9606.ENSP00000451828	9606.ENSP00000260408	0	0	0	0	0.049	0	0	0.669	0.672
AKT1	PDGFRB	9606.ENSP00000451828	9606.ENSP00000261799	0	0	0	0.559	0.074	0.074	0	0.410	0.450
AKT1	CCNE1	9606.ENSP00000451828	9606.ENSP00000262643	0	0	0	0	0	0.198	0	0.601	0.667
AKT1	SELP	9606.ENSP00000451828	9606.ENSP00000263686	0	0	0	0	0.060	0.045	0	0.508	0.519
AKT1	KAT2B	9606.ENSP00000451828	9606.ENSP00000263754	0	0	0	0	0.049	0.300	0	0.430	0.587
AKT1	KDR	9606.ENSP00000451828	9606.ENSP00000263923	0	0	0	0.560	0.056	0.074	0	0.701	0.715
AKT1	CDK6	9606.ENSP00000451828	9606.ENSP00000265734	0	0	0	0.603	0.042	0.228	0	0.307	0.443
AKT1	CDK2	9606.ENSP00000451828	9606.ENSP00000266970	0	0	0	0.651	0.060	0.098	0	0.542	0.577
AKT1	CTSK	9606.ENSP00000451828	9606.ENSP00000271651	0	0	0	0	0.086	0	0	0.512	0.535
AKT1	REN	9606.ENSP00000451828	9606.ENSP00000272190	0	0	0	0	0	0.060	0	0.587	0.595
AKT1	RAB5A	9606.ENSP00000451828	9606.ENSP00000273047	0	0	0	0	0.118	0.071	0	0.597	0.641
AKT1	EGFR	9606.ENSP00000451828	9606.ENSP00000275493	0	0	0	0.559	0.042	0.640	0	0.445	0.792
AKT1	PDE3B	9606.ENSP00000451828	9606.ENSP00000282096	0	0	0	0	0	0.168	0.900	0.371	0.943
AKT1	AKR1B1	9606.ENSP00000451828	9606.ENSP00000285930	0	0	0	0	0.042	0	0	0.424	0.424
AKT1	PPARG	9606.ENSP00000451828	9606.ENSP00000287820	0	0	0	0	0.084	0.071	0	0.773	0.790
AKT1	HMGCR	9606.ENSP00000451828	9606.ENSP00000287936	0	0	0	0	0.043	0.049	0	0.639	0.643
AKT1	KIT	9606.ENSP00000451828	9606.ENSP00000288135	0	0	0	0	0.079	0.074	0	0.804	0.818
AKT1	ALB	9606.ENSP00000451828	9606.ENSP00000295897	0	0	0	0	0	0	0	0.795	0.795
AKT1	ANXA5	9606.ENSP00000451828	9606.ENSP00000296511	0	0	0	0	0.055	0	0	0.818	0.821
AKT1	NOS3	9606.ENSP00000451828	9606.ENSP00000297494	0	0	0	0	0	0.786	0.900	0.909	0.997
AKT1	MMP3	9606.ENSP00000451828	9606.ENSP00000299855	0	0	0	0	0.055	0	0	0.582	0.588
AKT1	INSR	9606.ENSP00000451828	9606.ENSP00000303830	0	0	0	0.564	0.055	0.095	0	0.418	0.459
AKT1	ADAM17	9606.ENSP00000451828	9606.ENSP00000309968	0	0	0	0	0	0	0	0.556	0.556
AKT1	MET	9606.ENSP00000451828	9606.ENSP00000317272	0	0	0	0.570	0	0.071	0	0.389	0.408
AKT1	PRMT5	9606.ENSP00000451828	9606.ENSP00000319169	0	0	0	0	0.066	0	0	0.399	0.414
AKT1	MMP1	9606.ENSP00000451828	9606.ENSP00000322788	0	0	0	0	0.055	0	0	0.571	0.578
AKT1	GSK3B	9606.ENSP00000451828	9606.ENSP00000324806	0	0	0	0.579	0.138	0.929	0.900	0.428	0.996
AKT1	PGR	9606.ENSP00000451828	9606.ENSP00000325120	0	0	0	0	0.067	0.071	0	0.664	0.683
AKT1	NOS2	9606.ENSP00000451828	9606.ENSP00000327251	0	0	0	0	0	0.045	0.900	0.775	0.976
AKT1	HSP90AA1	9606.ENSP00000451828	9606.ENSP00000335153	0	0	0	0	0.049	0.883	0.900	0.996	0.999
AKT1	PTK2	9606.ENSP00000451828	9606.ENSP00000341189	0	0	0	0.572	0.044	0.268	0	0.841	0.879
AKT1	ESR2	9606.ENSP00000451828	9606.ENSP00000343925	0	0	0	0	0.055	0.071	0	0.669	0.684
AKT1	PDPK1	9606.ENSP00000451828	9606.ENSP00000344220	0	0	0.082	0.744	0.095	0.918	0.900	0.926	0.999
AKT1	CTSB	9606.ENSP00000451828	9606.ENSP00000345672	0	0	0	0	0.056	0	0	0.491	0.500
AKT1	TGFBR2	9606.ENSP00000451828	9606.ENSP00000351905	0	0	0	0.562	0.114	0	0	0.534	0.570
AKT1	DPP4	9606.ENSP00000451828	9606.ENSP00000353731	0	0	0	0	0	0	0	0.527	0.527
AKT1	STAT1	9606.ENSP00000451828	9606.ENSP00000354394	0	0	0	0	0.106	0.096	0.400	0.930	0.961
AKT1	PTGS1	9606.ENSP00000451828	9606.ENSP00000354612	0	0	0	0	0.061	0	0	0.403	0.415
AKT1	PARP1	9606.ENSP00000451828	9606.ENSP00000355759	0	0	0	0	0.049	0	0	0.824	0.825
AKT1	CTSS	9606.ENSP00000451828	9606.ENSP00000357981	0	0	0	0	0.091	0	0	0.454	0.483
AKT1	CASP7	9606.ENSP00000451828	9606.ENSP00000358327	0	0	0	0	0.060	0.067	0	0.626	0.643
AKT1	CHUK	9606.ENSP00000451828	9606.ENSP00000359424	0	0	0	0.594	0.110	0.835	0.900	0.814	0.996
AKT1	XIAP	9606.ENSP00000451828	9606.ENSP00000360242	0	0	0	0	0.049	0.786	0	0.725	0.939
AKT1	PTPN1	9606.ENSP00000451828	9606.ENSP00000360683	0	0	0	0	0.085	0.097	0	0.665	0.699
AKT1	MMP9	9606.ENSP00000451828	9606.ENSP00000361405	0	0	0	0	0.086	0	0	0.819	0.827
AKT1	PLAU	9606.ENSP00000451828	9606.ENSP00000361850	0	0	0	0	0.055	0.096	0	0.583	0.612
AKT1	SRC	9606.ENSP00000451828	9606.ENSP00000362680	0	0	0.171	0.566	0.088	0.601	0.500	0.977	0.995
AKT1	AR	9606.ENSP00000451828	9606.ENSP00000363822	0	0	0	0	0.055	0.636	0	0.721	0.895
AKT1	SYK	9606.ENSP00000451828	9606.ENSP00000364898	0	0	0	0.568	0.081	0	0	0.612	0.628
AKT1	KLF5	9606.ENSP00000451828	9606.ENSP00000366915	0	0	0	0	0	0.071	0	0.397	0.416
AKT1	JAK2	9606.ENSP00000451828	9606.ENSP00000371067	0	0	0	0.570	0.062	0	0	0.726	0.732
AKT1	AKT2	9606.ENSP00000451828	9606.ENSP00000375892	0	0	0.050	0.981	0.131	0.787	0.900	0.569	0.991
AKT1	IGF1	9606.ENSP00000451828	9606.ENSP00000376637	0	0	0	0	0	0.063	0	0.934	0.935
AKT1	CDK1	9606.ENSP00000451828	9606.ENSP00000378699	0	0	0	0.635	0.042	0.098	0	0.534	0.562
AKT1	MAPK8	9606.ENSP00000451828	9606.ENSP00000378974	0	0	0	0.576	0.053	0.326	0	0.576	0.706
AKT1	BMP7	9606.ENSP00000451828	9606.ENSP00000379204	0	0	0	0	0.051	0.126	0	0.453	0.507
AKT1	NFE2L2	9606.ENSP00000451828	9606.ENSP00000380252	0	0	0	0	0.049	0.317	0.400	0.825	0.923
AKT1	CBS	9606.ENSP00000451828	9606.ENSP00000381231	0	0	0	0	0.062	0.091	0	0.426	0.469
AKT1	PPARA	9606.ENSP00000451828	9606.ENSP00000385523	0	0	0	0	0.084	0.071	0	0.676	0.700
AKT1	CXCR4	9606.ENSP00000451828	9606.ENSP00000386884	0	0	0	0	0.087	0	0	0.737	0.750
AKT1	FGFR1	9606.ENSP00000451828	9606.ENSP00000393312	0	0	0	0.570	0.050	0.316	0	0.365	0.552
AKT1	RHOA	9606.ENSP00000451828	9606.ENSP00000400175	0	0	0	0	0.105	0.110	0	0.889	0.904
AKT1	ESR1	9606.ENSP00000451828	9606.ENSP00000405330	0	0	0	0	0.055	0.314	0	0.877	0.913
AKT1	HRAS	9606.ENSP00000451828	9606.ENSP00000407586	0	0	0	0	0.103	0.110	0	0.880	0.896
AKT1	HDAC2	9606.ENSP00000451828	9606.ENSP00000430432	0	0	0	0	0.049	0.068	0	0.541	0.558
AKT1	CAPN1	9606.ENSP00000451828	9606.ENSP00000431984	0	0	0	0	0.113	0.304	0	0.399	0.597
AKT1	HIF1A	9606.ENSP00000451828	9606.ENSP00000437955	0	0	0	0	0	0.229	0	0.916	0.932
AKT1	SOD2	9606.ENSP00000451828	9606.ENSP00000446252	0	0	0	0	0.042	0	0	0.630	0.631
AKT1	ELANE	9606.ENSP00000451828	9606.ENSP00000466090	0	0	0	0	0.045	0.096	0	0.417	0.452
AKT1	IGF1R	9606.ENSP00000451828	9606.ENSP00000497069	0	0	0	0.559	0.062	0.294	0	0.470	0.619
AKT1	CCL5	9606.ENSP00000451828	9606.ENSP00000474412	0	0	0	0	0.083	0	0	0.712	0.725
AKT1	CCNA2	9606.ENSP00000451828	9606.ENSP00000481380	0	0	0	0	0.051	0.295	0	0.685	0.771
AKT1	CDC42	9606.ENSP00000451828	9606.ENSP00000497733	0	0	0	0	0.092	0.110	0	0.999	0.999
AKT2	MAPK12	9606.ENSP00000375892	9606.ENSP00000215659	0	0	0.123	0.622	0.054	0.110	0.900	0.172	0.927
AKT2	MAPK1	9606.ENSP00000375892	9606.ENSP00000215832	0	0	0	0.592	0.083	0.110	0.900	0.240	0.929
AKT2	CSNK2A1	9606.ENSP00000375892	9606.ENSP00000217244	0	0	0	0.589	0.067	0.062	0	0.422	0.450
AKT2	NFKB1	9606.ENSP00000375892	9606.ENSP00000226574	0	0	0	0	0.081	0.095	0	0.425	0.480
AKT2	MAPK14	9606.ENSP00000375892	9606.ENSP00000229795	0	0	0.118	0.630	0.089	0.110	0.900	0.194	0.932
AKT2	CCNE1	9606.ENSP00000375892	9606.ENSP00000262643	0	0	0	0	0	0.074	0	0.385	0.406
AKT2	RAB5A	9606.ENSP00000375892	9606.ENSP00000273047	0	0	0	0	0.111	0.071	0	0.480	0.534
AKT2	EGFR	9606.ENSP00000375892	9606.ENSP00000275493	0	0	0	0.561	0.042	0.175	0	0.549	0.612
AKT2	PDE3B	9606.ENSP00000375892	9606.ENSP00000282096	0	0	0	0	0	0.045	0.900	0.213	0.918
AKT2	PPARG	9606.ENSP00000375892	9606.ENSP00000287820	0	0	0	0	0.084	0.071	0	0.666	0.691
AKT2	KIT	9606.ENSP00000375892	9606.ENSP00000288135	0	0	0	0	0.079	0.074	0	0.368	0.413
AKT2	NOS3	9606.ENSP00000375892	9606.ENSP00000297494	0	0	0	0	0	0.045	0.900	0.280	0.925
AKT2	GSK3B	9606.ENSP00000375892	9606.ENSP00000324806	0	0	0	0.582	0.067	0.532	0.900	0.536	0.977
AKT2	PGR	9606.ENSP00000375892	9606.ENSP00000325120	0	0	0	0	0.067	0.071	0	0.575	0.600
AKT2	NOS2	9606.ENSP00000375892	9606.ENSP00000327251	0	0	0	0	0	0.045	0.900	0.443	0.942
AKT2	HSP90AA1	9606.ENSP00000375892	9606.ENSP00000335153	0	0	0	0	0.047	0.223	0.900	0.380	0.948
AKT2	ESR2	9606.ENSP00000375892	9606.ENSP00000343925	0	0	0	0	0.057	0.071	0	0.389	0.419
AKT2	PDPK1	9606.ENSP00000375892	9606.ENSP00000344220	0	0	0.089	0.753	0.162	0.464	0.900	0.213	0.962
AKT2	PARP1	9606.ENSP00000375892	9606.ENSP00000355759	0	0	0	0	0.049	0.115	0	0.423	0.472
AKT2	CHUK	9606.ENSP00000375892	9606.ENSP00000359424	0	0	0	0.600	0.086	0	0.900	0.162	0.916
AKT2	PTPN1	9606.ENSP00000375892	9606.ENSP00000360683	0	0	0	0	0.078	0.097	0	0.387	0.445
AKT2	MMP9	9606.ENSP00000375892	9606.ENSP00000361405	0	0	0	0	0.086	0	0	0.390	0.418
AKT2	SRC	9606.ENSP00000375892	9606.ENSP00000362680	0	0	0.175	0.567	0.063	0.045	0.500	0.608	0.829
AKT2	IGF1R	9606.ENSP00000375892	9606.ENSP00000497069	0	0	0	0.562	0.071	0.045	0	0.378	0.401
AKT2	RHOA	9606.ENSP00000375892	9606.ENSP00000400175	0	0	0	0	0.081	0.110	0	0.335	0.409
AKT2	CDC42	9606.ENSP00000375892	9606.ENSP00000497733	0	0	0	0	0.094	0.110	0	0.356	0.436
AKT2	HRAS	9606.ENSP00000375892	9606.ENSP00000407586	0	0	0	0	0.076	0.110	0	0.442	0.501
AKT2	MAPK8	9606.ENSP00000375892	9606.ENSP00000378974	0	0	0	0.579	0.060	0.088	0	0.493	0.527
AKT2	CCNA2	9606.ENSP00000375892	9606.ENSP00000481380	0	0	0	0	0.051	0.295	0	0.349	0.527
AKT2	HIF1A	9606.ENSP00000375892	9606.ENSP00000437955	0	0	0	0	0	0.114	0	0.488	0.527
AKT2	CXCR4	9606.ENSP00000375892	9606.ENSP00000386884	0	0	0	0	0.087	0	0	0.525	0.548
AKT2	NFE2L2	9606.ENSP00000375892	9606.ENSP00000380252	0	0	0	0	0	0.075	0.400	0.280	0.565
AKT2	ESR1	9606.ENSP00000375892	9606.ENSP00000405330	0	0	0	0	0.055	0.314	0	0.455	0.616
AKT2	IGF1	9606.ENSP00000375892	9606.ENSP00000376637	0	0	0	0	0	0.063	0	0.723	0.729
AKT2	AKT1	9606.ENSP00000375892	9606.ENSP00000451828	0	0	0.050	0.981	0.131	0.787	0.900	0.569	0.991
ALB	MIF	9606.ENSP00000295897	9606.ENSP00000215754	0	0	0	0	0.049	0	0	0.409	0.414
ALB	MAPK1	9606.ENSP00000295897	9606.ENSP00000215832	0	0	0	0	0	0	0	0.563	0.563
ALB	APEX1	9606.ENSP00000295897	9606.ENSP00000216714	0	0	0	0	0.048	0	0	0.661	0.663
ALB	MMP2	9606.ENSP00000295897	9606.ENSP00000219070	0	0	0	0	0.073	0.069	0	0.616	0.640
ALB	SERPINE1	9606.ENSP00000295897	9606.ENSP00000223095	0	0	0	0	0.087	0.053	0	0.605	0.629
ALB	NFKB1	9606.ENSP00000295897	9606.ENSP00000226574	0	0	0	0	0	0	0	0.621	0.621
ALB	IL2	9606.ENSP00000295897	9606.ENSP00000226730	0	0	0	0	0.042	0	0	0.718	0.718
ALB	MAPK14	9606.ENSP00000295897	9606.ENSP00000229795	0	0	0	0	0	0	0	0.472	0.472
ALB	CTSD	9606.ENSP00000295897	9606.ENSP00000236671	0	0	0	0	0.047	0	0	0.544	0.547
ALB	MMP8	9606.ENSP00000295897	9606.ENSP00000236826	0	0	0	0	0.053	0.069	0	0.398	0.423
ALB	TTR	9606.ENSP00000295897	9606.ENSP00000237014	0	0	0	0	0.432	0.125	0	0.990	0.994
ALB	LGALS3	9606.ENSP00000295897	9606.ENSP00000254301	0	0	0	0	0.055	0	0	0.766	0.770
ALB	FABP4	9606.ENSP00000295897	9606.ENSP00000256104	0	0	0	0	0.060	0	0	0.473	0.483
ALB	PDGFRA	9606.ENSP00000295897	9606.ENSP00000257290	0	0	0	0	0.043	0	0	0.495	0.496
ALB	MMP7	9606.ENSP00000295897	9606.ENSP00000260227	0	0	0	0	0.054	0.069	0	0.446	0.470
ALB	MMP13	9606.ENSP00000295897	9606.ENSP00000260302	0	0	0	0	0.053	0.069	0	0.512	0.532
ALB	CYP2C9	9606.ENSP00000295897	9606.ENSP00000260682	0	0	0	0	0.088	0	0	0.547	0.570
ALB	PDGFRB	9606.ENSP00000295897	9606.ENSP00000261799	0	0	0	0	0	0	0	0.565	0.565
ALB	SELP	9606.ENSP00000295897	9606.ENSP00000263686	0	0	0	0	0	0	0	0.720	0.720
ALB	KDR	9606.ENSP00000295897	9606.ENSP00000263923	0	0	0	0	0	0	0	0.618	0.618
ALB	CDK6	9606.ENSP00000295897	9606.ENSP00000265734	0	0	0	0	0.086	0	0	0.384	0.413
ALB	CDK2	9606.ENSP00000295897	9606.ENSP00000266970	0	0	0	0	0.081	0	0	0.516	0.536
ALB	REN	9606.ENSP00000295897	9606.ENSP00000272190	0	0	0	0	0.083	0	0	0.822	0.830
ALB	RAB5A	9606.ENSP00000295897	9606.ENSP00000273047	0	0	0	0	0	0	0	0.479	0.479
ALB	EGFR	9606.ENSP00000295897	9606.ENSP00000275493	0	0	0	0	0	0	0	0.808	0.808
ALB	AKR1B1	9606.ENSP00000295897	9606.ENSP00000285930	0	0	0	0	0.068	0	0	0.488	0.503
ALB	PPARG	9606.ENSP00000295897	9606.ENSP00000287820	0	0	0	0	0	0.045	0	0.681	0.682
ALB	HMGCR	9606.ENSP00000295897	9606.ENSP00000287936	0	0	0	0	0.048	0	0	0.732	0.734
ALB	KIT	9606.ENSP00000295897	9606.ENSP00000288135	0	0	0	0	0	0	0	0.640	0.640
ALB	FGFR1	9606.ENSP00000295897	9606.ENSP00000393312	0	0	0	0	0	0	0	0.405	0.405
ALB	ADAM17	9606.ENSP00000295897	9606.ENSP00000309968	0	0	0	0	0	0	0	0.410	0.410
ALB	CASP7	9606.ENSP00000295897	9606.ENSP00000358327	0	0	0	0	0	0	0	0.423	0.423
ALB	TGFBR2	9606.ENSP00000295897	9606.ENSP00000351905	0	0	0	0	0	0	0	0.424	0.424
ALB	HDAC2	9606.ENSP00000295897	9606.ENSP00000430432	0	0	0	0	0.044	0.106	0	0.390	0.433
ALB	HRAS	9606.ENSP00000295897	9606.ENSP00000407586	0	0	0	0	0	0	0	0.440	0.440
ALB	TGM2	9606.ENSP00000295897	9606.ENSP00000355330	0	0	0	0	0	0	0	0.447	0.447
ALB	TGFBR1	9606.ENSP00000295897	9606.ENSP00000447297	0	0	0	0	0	0	0	0.453	0.453
ALB	CHUK	9606.ENSP00000295897	9606.ENSP00000359424	0	0	0	0	0	0	0	0.458	0.458
ALB	SYK	9606.ENSP00000295897	9606.ENSP00000364898	0	0	0	0	0	0	0	0.459	0.459
ALB	PTK2	9606.ENSP00000295897	9606.ENSP00000341189	0	0	0	0	0	0	0	0.460	0.460
ALB	PRKCA	9606.ENSP00000295897	9606.ENSP00000408695	0	0	0	0	0.056	0	0	0.460	0.468
ALB	BMP7	9606.ENSP00000295897	9606.ENSP00000379204	0	0	0	0	0.061	0	0	0.464	0.475
ALB	MMP1	9606.ENSP00000295897	9606.ENSP00000322788	0	0	0	0	0.066	0.069	0	0.453	0.483
ALB	IGF1R	9606.ENSP00000295897	9606.ENSP00000497069	0	0	0	0	0	0	0	0.496	0.496
ALB	CDK1	9606.ENSP00000295897	9606.ENSP00000378699	0	0	0	0	0.086	0	0	0.472	0.497
ALB	NOS2	9606.ENSP00000295897	9606.ENSP00000327251	0	0	0	0	0	0	0	0.499	0.499
ALB	SOD2	9606.ENSP00000295897	9606.ENSP00000446252	0	0	0	0	0	0	0	0.521	0.521
ALB	CTSS	9606.ENSP00000295897	9606.ENSP00000357981	0	0	0	0	0	0	0	0.522	0.522
ALB	MET	9606.ENSP00000295897	9606.ENSP00000317272	0	0	0	0	0.065	0	0	0.511	0.523
ALB	MAPK8	9606.ENSP00000295897	9606.ENSP00000378974	0	0	0	0	0.080	0	0	0.506	0.526
ALB	JAK2	9606.ENSP00000295897	9606.ENSP00000371067	0	0	0	0	0	0	0	0.530	0.530
ALB	CDC42	9606.ENSP00000295897	9606.ENSP00000497733	0	0	0	0	0	0	0	0.532	0.532
ALB	AR	9606.ENSP00000295897	9606.ENSP00000363822	0	0	0	0	0	0.045	0	0.532	0.534
ALB	PGR	9606.ENSP00000295897	9606.ENSP00000325120	0	0	0	0	0	0.045	0	0.533	0.535
ALB	MMP3	9606.ENSP00000295897	9606.ENSP00000299855	0	0	0	0	0.055	0.069	0	0.519	0.540
ALB	STAT1	9606.ENSP00000295897	9606.ENSP00000354394	0	0	0	0	0	0	0	0.545	0.545
ALB	XIAP	9606.ENSP00000295897	9606.ENSP00000360242	0	0	0	0	0	0	0	0.547	0.547
ALB	CCNA2	9606.ENSP00000295897	9606.ENSP00000481380	0	0	0	0	0.084	0.129	0	0.488	0.556
ALB	PTPN1	9606.ENSP00000295897	9606.ENSP00000360683	0	0	0	0	0	0	0	0.561	0.561
ALB	HSP90AA1	9606.ENSP00000295897	9606.ENSP00000335153	0	0	0	0	0.050	0	0	0.581	0.584
ALB	NFE2L2	9606.ENSP00000295897	9606.ENSP00000380252	0	0	0	0	0	0	0	0.590	0.590
ALB	CCL5	9606.ENSP00000295897	9606.ENSP00000474412	0	0	0	0	0	0	0	0.598	0.598
ALB	CTSB	9606.ENSP00000295897	9606.ENSP00000345672	0	0	0	0	0	0	0	0.606	0.606
ALB	CXCR4	9606.ENSP00000295897	9606.ENSP00000386884	0	0	0	0	0	0	0	0.615	0.615
ALB	PTGS1	9606.ENSP00000295897	9606.ENSP00000354612	0	0	0	0	0.055	0	0	0.610	0.616
ALB	RHOA	9606.ENSP00000295897	9606.ENSP00000400175	0	0	0	0	0.056	0	0	0.618	0.624
ALB	NOS3	9606.ENSP00000295897	9606.ENSP00000297494	0	0	0	0	0	0	0	0.624	0.624
ALB	PARP1	9606.ENSP00000295897	9606.ENSP00000355759	0	0	0	0	0.060	0	0	0.618	0.626
ALB	CBS	9606.ENSP00000295897	9606.ENSP00000381231	0	0	0	0	0.096	0	0	0.606	0.629
ALB	HIF1A	9606.ENSP00000295897	9606.ENSP00000437955	0	0	0	0	0	0	0	0.642	0.642
ALB	F10	9606.ENSP00000295897	9606.ENSP00000364709	0	0	0	0	0.156	0.052	0	0.593	0.646
ALB	ELANE	9606.ENSP00000295897	9606.ENSP00000466090	0	0	0	0	0.059	0.176	0	0.582	0.647
ALB	SRC	9606.ENSP00000295897	9606.ENSP00000362680	0	0	0	0	0	0	0	0.655	0.655
ALB	GSK3B	9606.ENSP00000295897	9606.ENSP00000324806	0	0	0	0	0	0.162	0	0.627	0.674
ALB	ESR2	9606.ENSP00000295897	9606.ENSP00000343925	0	0	0	0	0	0.045	0	0.686	0.687
ALB	PLAU	9606.ENSP00000295897	9606.ENSP00000361850	0	0	0	0	0.059	0.052	0	0.699	0.708
ALB	MMP9	9606.ENSP00000295897	9606.ENSP00000361405	0	0	0	0	0.053	0.069	0	0.734	0.745
ALB	PPARA	9606.ENSP00000295897	9606.ENSP00000385523	0	0	0	0	0	0.115	0	0.730	0.751
ALB	DPP4	9606.ENSP00000295897	9606.ENSP00000353731	0	0	0	0	0.062	0	0	0.772	0.778
ALB	ANXA5	9606.ENSP00000295897	9606.ENSP00000296511	0	0	0	0	0.055	0	0	0.783	0.786
ALB	AKT1	9606.ENSP00000295897	9606.ENSP00000451828	0	0	0	0	0	0	0	0.795	0.795
ALB	ESR1	9606.ENSP00000295897	9606.ENSP00000405330	0	0	0	0	0.042	0.045	0	0.795	0.796
ALB	IGF1	9606.ENSP00000295897	9606.ENSP00000376637	0	0	0	0	0	0	0	0.830	0.830
ALB	F2	9606.ENSP00000295897	9606.ENSP00000308541	0	0	0	0	0.652	0.052	0	0.973	0.990
ALOX12	MAPK8	9606.ENSP00000251535	9606.ENSP00000378974	0	0	0	0	0	0	0	0.404	0.404
ALOX12	PTK2	9606.ENSP00000251535	9606.ENSP00000341189	0	0	0	0	0.060	0	0	0.477	0.487
ALOX12	CYP2C9	9606.ENSP00000251535	9606.ENSP00000260682	0	0	0	0	0.062	0.065	0.900	0.193	0.919
ALOX12	PTGS1	9606.ENSP00000251535	9606.ENSP00000354612	0	0	0	0	0.201	0	0.900	0.544	0.960
ANG	KDR	9606.ENSP00000336762	9606.ENSP00000263923	0	0	0	0	0	0	0	0.541	0.541
ANG	MMP1	9606.ENSP00000336762	9606.ENSP00000322788	0	0	0	0	0.067	0	0	0.509	0.522
ANG	MMP9	9606.ENSP00000336762	9606.ENSP00000361405	0	0	0	0	0	0	0	0.400	0.400
ANG	PLAU	9606.ENSP00000336762	9606.ENSP00000361850	0	0	0	0	0.064	0.292	0	0.296	0.492
ANG	CCL5	9606.ENSP00000336762	9606.ENSP00000474412	0	0	0	0	0	0	0	0.582	0.582
ANXA5	MIF	9606.ENSP00000296511	9606.ENSP00000215754	0	0	0	0	0.049	0.315	0	0.247	0.466
ANXA5	MAPK1	9606.ENSP00000296511	9606.ENSP00000215832	0	0	0	0	0.056	0.052	0	0.417	0.432
ANXA5	MMP2	9606.ENSP00000296511	9606.ENSP00000219070	0	0	0	0	0.074	0	0	0.575	0.589
ANXA5	NFKB1	9606.ENSP00000296511	9606.ENSP00000226574	0	0	0	0	0.101	0	0	0.583	0.609
ANXA5	IL2	9606.ENSP00000296511	9606.ENSP00000226730	0	0	0	0	0	0	0	0.662	0.662
ANXA5	MAPK14	9606.ENSP00000296511	9606.ENSP00000229795	0	0	0	0	0.060	0.052	0	0.429	0.447
ANXA5	CTSD	9606.ENSP00000296511	9606.ENSP00000236671	0	0	0	0	0.130	0	0	0.355	0.414
ANXA5	LGALS3	9606.ENSP00000296511	9606.ENSP00000254301	0	0	0	0	0.142	0	0	0.415	0.477
ANXA5	CCNE1	9606.ENSP00000296511	9606.ENSP00000262643	0	0	0	0	0.053	0	0	0.462	0.469
ANXA5	SELP	9606.ENSP00000296511	9606.ENSP00000263686	0	0	0	0	0.065	0.059	0	0.733	0.744
ANXA5	KDR	9606.ENSP00000296511	9606.ENSP00000263923	0	0	0	0	0.053	0.292	0	0.507	0.640
ANXA5	CDK6	9606.ENSP00000296511	9606.ENSP00000265734	0	0	0	0	0.104	0	0	0.607	0.633
ANXA5	CDK2	9606.ENSP00000296511	9606.ENSP00000266970	0	0	0	0	0.093	0.075	0	0.653	0.683
ANXA5	EGFR	9606.ENSP00000296511	9606.ENSP00000275493	0	0	0	0	0.062	0.194	0	0.690	0.745
ANXA5	PPARG	9606.ENSP00000296511	9606.ENSP00000287820	0	0	0	0	0.109	0.042	0	0.468	0.507
ANXA5	KIT	9606.ENSP00000296511	9606.ENSP00000288135	0	0	0	0	0.099	0	0	0.632	0.654
ANXA5	ALB	9606.ENSP00000296511	9606.ENSP00000295897	0	0	0	0	0.055	0	0	0.783	0.786
ANXA5	F10	9606.ENSP00000296511	9606.ENSP00000364709	0	0	0	0	0	0	0	0.400	0.400
ANXA5	CCL5	9606.ENSP00000296511	9606.ENSP00000474412	0	0	0	0	0.049	0	0	0.396	0.402
ANXA5	PTK2	9606.ENSP00000296511	9606.ENSP00000341189	0	0	0	0	0.055	0	0	0.411	0.419
ANXA5	CTSS	9606.ENSP00000296511	9606.ENSP00000357981	0	0	0	0	0.132	0.061	0	0.378	0.449
ANXA5	AR	9606.ENSP00000296511	9606.ENSP00000363822	0	0	0	0	0.054	0.042	0	0.456	0.464
ANXA5	MET	9606.ENSP00000296511	9606.ENSP00000317272	0	0	0	0	0.063	0	0	0.451	0.464
ANXA5	CHUK	9606.ENSP00000296511	9606.ENSP00000359424	0	0	0	0	0.060	0.062	0	0.443	0.466
ANXA5	RHOA	9606.ENSP00000296511	9606.ENSP00000400175	0	0	0	0	0.110	0	0	0.429	0.470
ANXA5	SOD2	9606.ENSP00000296511	9606.ENSP00000446252	0	0	0	0	0.066	0.065	0	0.445	0.473
ANXA5	PGR	9606.ENSP00000296511	9606.ENSP00000325120	0	0	0	0	0.054	0.042	0	0.487	0.495
ANXA5	PTPN1	9606.ENSP00000296511	9606.ENSP00000360683	0	0	0	0	0.049	0	0	0.491	0.495
ANXA5	NFE2L2	9606.ENSP00000296511	9606.ENSP00000380252	0	0	0	0	0.060	0	0	0.489	0.499
ANXA5	IGF1R	9606.ENSP00000296511	9606.ENSP00000497069	0	0	0	0	0	0	0	0.509	0.509
ANXA5	STAT1	9606.ENSP00000296511	9606.ENSP00000354394	0	0	0	0	0.078	0	0	0.489	0.509
ANXA5	IGF1	9606.ENSP00000296511	9606.ENSP00000376637	0	0	0	0	0	0	0	0.513	0.513
ANXA5	CTSB	9606.ENSP00000296511	9606.ENSP00000345672	0	0	0	0	0.165	0.071	0	0.424	0.515
ANXA5	MAPK8	9606.ENSP00000296511	9606.ENSP00000378974	0	0	0	0	0.057	0	0	0.511	0.519
ANXA5	CXCR4	9606.ENSP00000296511	9606.ENSP00000386884	0	0	0	0	0.047	0	0	0.538	0.541
ANXA5	PRKCD	9606.ENSP00000296511	9606.ENSP00000331602	0	0	0	0	0.122	0.054	0	0.498	0.547
ANXA5	JAK2	9606.ENSP00000296511	9606.ENSP00000371067	0	0	0	0	0.069	0	0	0.557	0.570
ANXA5	GSK3B	9606.ENSP00000296511	9606.ENSP00000324806	0	0	0	0	0.056	0	0	0.592	0.598
ANXA5	HSP90AA1	9606.ENSP00000296511	9606.ENSP00000335153	0	0	0	0	0.062	0	0	0.590	0.599
ANXA5	ESR1	9606.ENSP00000296511	9606.ENSP00000405330	0	0	0	0	0.054	0.042	0	0.612	0.618
ANXA5	CCNA2	9606.ENSP00000296511	9606.ENSP00000481380	0	0	0	0	0.048	0.046	0	0.615	0.620
ANXA5	S100A9	9606.ENSP00000296511	9606.ENSP00000357727	0	0	0	0	0.101	0.091	0	0.582	0.628
ANXA5	CDK1	9606.ENSP00000296511	9606.ENSP00000378699	0	0	0	0	0.087	0	0	0.616	0.635
ANXA5	HIF1A	9606.ENSP00000296511	9606.ENSP00000437955	0	0	0	0	0.067	0	0	0.629	0.639
ANXA5	F2	9606.ENSP00000296511	9606.ENSP00000308541	0	0	0	0	0	0	0	0.644	0.644
ANXA5	MMP9	9606.ENSP00000296511	9606.ENSP00000361405	0	0	0	0	0.073	0	0	0.650	0.662
ANXA5	XIAP	9606.ENSP00000296511	9606.ENSP00000360242	0	0	0	0	0.042	0.067	0	0.684	0.692
ANXA5	SRC	9606.ENSP00000296511	9606.ENSP00000362680	0	0	0	0	0.086	0	0	0.723	0.736
ANXA5	CASP7	9606.ENSP00000296511	9606.ENSP00000358327	0	0	0	0	0.069	0	0	0.730	0.738
ANXA5	AKT1	9606.ENSP00000296511	9606.ENSP00000451828	0	0	0	0	0.055	0	0	0.818	0.821
ANXA5	PARP1	9606.ENSP00000296511	9606.ENSP00000355759	0	0	0	0	0.043	0	0	0.874	0.874
APEX1	MAPK1	9606.ENSP00000216714	9606.ENSP00000215832	0	0	0	0	0.049	0.077	0	0.490	0.513
APEX1	YARS1	9606.ENSP00000216714	9606.ENSP00000362576	0.264	0	0	0	0.114	0	0	0.192	0.427
APEX1	HSP90AA1	9606.ENSP00000216714	9606.ENSP00000335153	0.053	0	0	0	0.084	0	0	0.396	0.430
APEX1	SOD2	9606.ENSP00000216714	9606.ENSP00000446252	0.088	0	0	0	0	0	0	0.440	0.468
APEX1	HDAC2	9606.ENSP00000216714	9606.ENSP00000430432	0	0	0	0	0.139	0.301	0	0.208	0.482
APEX1	NFE2L2	9606.ENSP00000216714	9606.ENSP00000380252	0	0	0	0	0.044	0.077	0	0.550	0.568
APEX1	ALB	9606.ENSP00000216714	9606.ENSP00000295897	0	0	0	0	0.048	0	0	0.661	0.663
APEX1	ESR1	9606.ENSP00000216714	9606.ENSP00000405330	0	0	0	0	0	0.046	0	0.678	0.679
APEX1	HIF1A	9606.ENSP00000216714	9606.ENSP00000437955	0	0	0	0	0.049	0.292	0	0.703	0.782
APEX1	PARP1	9606.ENSP00000216714	9606.ENSP00000355759	0	0	0	0	0.266	0.115	0.500	0.912	0.967
AR	HDAC7	9606.ENSP00000363822	9606.ENSP00000080059	0	0	0	0	0.046	0.294	0	0.234	0.440
AR	MAPK1	9606.ENSP00000363822	9606.ENSP00000215832	0	0	0	0	0	0.292	0	0.360	0.527
AR	MMP2	9606.ENSP00000363822	9606.ENSP00000219070	0	0	0	0	0.059	0	0	0.400	0.412
AR	NFKB1	9606.ENSP00000363822	9606.ENSP00000226574	0	0	0	0	0	0	0	0.475	0.475
AR	CCNE1	9606.ENSP00000363822	9606.ENSP00000262643	0	0	0	0	0	0.292	0	0.325	0.501
AR	KAT2B	9606.ENSP00000363822	9606.ENSP00000263754	0	0	0	0	0.042	0.524	0	0.359	0.682
AR	CDK6	9606.ENSP00000363822	9606.ENSP00000265734	0	0	0	0	0	0.407	0	0.440	0.654
AR	CDK2	9606.ENSP00000363822	9606.ENSP00000266970	0	0	0	0	0	0.045	0	0.493	0.495
AR	REN	9606.ENSP00000363822	9606.ENSP00000272190	0	0	0	0	0	0	0	0.581	0.581
AR	EGFR	9606.ENSP00000363822	9606.ENSP00000275493	0	0	0	0	0	0.536	0	0.720	0.864
AR	PPARG	9606.ENSP00000363822	9606.ENSP00000287820	0	0	0	0.571	0	0	0	0.517	0.517
AR	KIT	9606.ENSP00000363822	9606.ENSP00000288135	0	0	0	0	0.044	0.045	0	0.459	0.463
AR	ALB	9606.ENSP00000363822	9606.ENSP00000295897	0	0	0	0	0	0.045	0	0.532	0.534
AR	ANXA5	9606.ENSP00000363822	9606.ENSP00000296511	0	0	0	0	0.054	0.042	0	0.456	0.464
AR	MET	9606.ENSP00000363822	9606.ENSP00000317272	0	0	0	0	0.046	0.071	0	0.488	0.507
AR	GSK3B	9606.ENSP00000363822	9606.ENSP00000324806	0	0	0	0	0	0.314	0	0.778	0.841
AR	PGR	9606.ENSP00000363822	9606.ENSP00000325120	0	0	0	0.806	0.124	0	0.500	0.509	0.766
AR	HSP90AA1	9606.ENSP00000363822	9606.ENSP00000335153	0	0	0	0	0.054	0.901	0.900	0.990	0.999
AR	ESR2	9606.ENSP00000363822	9606.ENSP00000343925	0	0	0	0.668	0.102	0	0	0.560	0.588
AR	STAT1	9606.ENSP00000363822	9606.ENSP00000354394	0	0	0	0	0	0.045	0	0.569	0.571
AR	PARP1	9606.ENSP00000363822	9606.ENSP00000355759	0	0	0	0	0	0	0	0.621	0.621
AR	MMP9	9606.ENSP00000363822	9606.ENSP00000361405	0	0	0	0	0	0	0	0.495	0.495
AR	SRC	9606.ENSP00000363822	9606.ENSP00000362680	0	0	0	0	0	0.748	0	0.944	0.985
AR	CCNA2	9606.ENSP00000363822	9606.ENSP00000481380	0	0	0	0	0.049	0	0	0.426	0.431
AR	NFE2L2	9606.ENSP00000363822	9606.ENSP00000380252	0	0	0	0	0	0	0	0.438	0.438
AR	CDK1	9606.ENSP00000363822	9606.ENSP00000378699	0	0	0	0	0	0.045	0	0.482	0.484
AR	HDAC2	9606.ENSP00000363822	9606.ENSP00000430432	0	0	0	0	0	0.361	0	0.387	0.592
AR	CXCR4	9606.ENSP00000363822	9606.ENSP00000386884	0	0	0	0	0	0	0	0.597	0.597
AR	IGF1	9606.ENSP00000363822	9606.ENSP00000376637	0	0	0	0	0.076	0	0	0.738	0.747
AR	IGF1R	9606.ENSP00000363822	9606.ENSP00000497069	0	0	0	0	0.085	0.071	0	0.792	0.808
AR	HIF1A	9606.ENSP00000363822	9606.ENSP00000437955	0	0	0	0	0.067	0.525	0	0.733	0.871
AR	AKT1	9606.ENSP00000363822	9606.ENSP00000451828	0	0	0	0	0.055	0.636	0	0.721	0.895
AR	ESR1	9606.ENSP00000363822	9606.ENSP00000405330	0	0	0	0.651	0.172	0	0	0.978	0.981
BMP7	PDGFRA	9606.ENSP00000379204	9606.ENSP00000257290	0	0	0	0	0	0.115	0	0.392	0.439
BMP7	MMP13	9606.ENSP00000379204	9606.ENSP00000260302	0	0	0	0	0.064	0	0	0.496	0.508
BMP7	PDGFRB	9606.ENSP00000379204	9606.ENSP00000261799	0	0	0	0	0	0.063	0	0.387	0.401
BMP7	EGFR	9606.ENSP00000379204	9606.ENSP00000275493	0	0	0	0	0.049	0.053	0	0.566	0.575
BMP7	PPARG	9606.ENSP00000379204	9606.ENSP00000287820	0	0	0	0	0	0	0	0.489	0.489
BMP7	KIT	9606.ENSP00000379204	9606.ENSP00000288135	0	0	0	0	0.052	0.063	0	0.384	0.405
BMP7	ALB	9606.ENSP00000379204	9606.ENSP00000295897	0	0	0	0	0.061	0	0	0.464	0.475
BMP7	MMP3	9606.ENSP00000379204	9606.ENSP00000299855	0	0	0	0	0.064	0	0	0.394	0.408
BMP7	GSK3B	9606.ENSP00000379204	9606.ENSP00000324806	0	0	0	0	0	0.126	0	0.354	0.411
BMP7	HSP90AA1	9606.ENSP00000379204	9606.ENSP00000335153	0	0	0	0	0	0	0	0.503	0.503
BMP7	TGFBR2	9606.ENSP00000379204	9606.ENSP00000351905	0	0	0	0	0.048	0.126	0	0.484	0.533
BMP7	MMP9	9606.ENSP00000379204	9606.ENSP00000361405	0	0	0	0	0.061	0	0	0.416	0.428
BMP7	IGF1	9606.ENSP00000379204	9606.ENSP00000376637	0	0	0	0	0	0	0	0.627	0.627
BMP7	FGFR1	9606.ENSP00000379204	9606.ENSP00000393312	0	0	0	0	0.044	0.063	0	0.405	0.421
BMP7	AKT1	9606.ENSP00000379204	9606.ENSP00000451828	0	0	0	0	0.051	0.126	0	0.453	0.507
BMP7	TGFBR1	9606.ENSP00000379204	9606.ENSP00000447297	0	0	0	0	0	0.167	0	0.734	0.769
CAPN1	CTSD	9606.ENSP00000431984	9606.ENSP00000236671	0	0	0	0	0.141	0.045	0	0.437	0.498
CAPN1	GSK3B	9606.ENSP00000431984	9606.ENSP00000324806	0	0	0	0	0.047	0.176	0	0.352	0.447
CAPN1	CTSB	9606.ENSP00000431984	9606.ENSP00000345672	0	0	0	0	0.085	0	0	0.443	0.469
CAPN1	CTSS	9606.ENSP00000431984	9606.ENSP00000357981	0	0	0	0	0.055	0	0	0.667	0.672
CAPN1	CASP7	9606.ENSP00000431984	9606.ENSP00000358327	0	0	0	0	0.049	0.179	0	0.310	0.415
CAPN1	PTPN1	9606.ENSP00000431984	9606.ENSP00000360683	0	0	0	0	0.050	0.510	0	0.247	0.619
CAPN1	CDK5	9606.ENSP00000431984	9606.ENSP00000419782	0	0	0	0	0.075	0	0.500	0.510	0.754
CAPN1	HIF1A	9606.ENSP00000431984	9606.ENSP00000437955	0	0	0	0	0.085	0.292	0	0.220	0.451
CAPN1	AKT1	9606.ENSP00000431984	9606.ENSP00000451828	0	0	0	0	0.113	0.304	0	0.399	0.597
CASP7	MAPK1	9606.ENSP00000358327	9606.ENSP00000215832	0	0	0	0	0.067	0.045	0	0.433	0.451
CASP7	NFKB1	9606.ENSP00000358327	9606.ENSP00000226574	0	0	0	0	0.120	0.076	0	0.418	0.486
CASP7	CCNE1	9606.ENSP00000358327	9606.ENSP00000262643	0	0	0	0	0.087	0	0	0.443	0.471
CASP7	CDK6	9606.ENSP00000358327	9606.ENSP00000265734	0	0	0	0	0.109	0	0	0.397	0.441
CASP7	CDK2	9606.ENSP00000358327	9606.ENSP00000266970	0	0	0	0	0.147	0	0	0.482	0.539
CASP7	EGFR	9606.ENSP00000358327	9606.ENSP00000275493	0	0	0	0	0.054	0	0	0.646	0.651
CASP7	ALB	9606.ENSP00000358327	9606.ENSP00000295897	0	0	0	0	0	0	0	0.423	0.423
CASP7	ANXA5	9606.ENSP00000358327	9606.ENSP00000296511	0	0	0	0	0.069	0	0	0.730	0.738
CASP7	HSP90AA1	9606.ENSP00000358327	9606.ENSP00000335153	0	0	0	0	0.060	0.071	0	0.373	0.405
CASP7	PTK2	9606.ENSP00000358327	9606.ENSP00000341189	0	0	0	0	0.069	0	0.750	0.251	0.810
CASP7	STAT1	9606.ENSP00000358327	9606.ENSP00000354394	0	0	0	0	0.139	0.421	0	0.356	0.651
CASP7	PARP1	9606.ENSP00000358327	9606.ENSP00000355759	0	0	0	0	0.062	0.706	0.900	0.848	0.995
CASP7	MAPK8	9606.ENSP00000358327	9606.ENSP00000378974	0	0	0	0	0.049	0	0	0.395	0.400
CASP7	CAPN1	9606.ENSP00000358327	9606.ENSP00000431984	0	0	0	0	0.049	0.179	0	0.310	0.415
CASP7	MMP9	9606.ENSP00000358327	9606.ENSP00000361405	0	0	0	0	0.086	0	0	0.394	0.422
CASP7	CCNA2	9606.ENSP00000358327	9606.ENSP00000481380	0	0	0	0	0.061	0	0	0.432	0.444
CASP7	ESR1	9606.ENSP00000358327	9606.ENSP00000405330	0	0	0	0	0.046	0	0	0.451	0.454
CASP7	HIF1A	9606.ENSP00000358327	9606.ENSP00000437955	0	0	0	0	0.103	0	0	0.417	0.456
CASP7	CDK1	9606.ENSP00000358327	9606.ENSP00000378699	0	0	0	0	0.123	0	0	0.438	0.486
CASP7	CHUK	9606.ENSP00000358327	9606.ENSP00000359424	0	0	0	0	0.100	0.067	0	0.488	0.533
CASP7	AKT1	9606.ENSP00000358327	9606.ENSP00000451828	0	0	0	0	0.060	0.067	0	0.626	0.643
CASP7	XIAP	9606.ENSP00000358327	9606.ENSP00000360242	0	0	0	0	0.090	0.993	0.900	0.997	0.999
CBS	AKR1B1	9606.ENSP00000381231	9606.ENSP00000285930	0.055	0	0	0	0.107	0.075	0	0.508	0.564
CBS	PPARG	9606.ENSP00000381231	9606.ENSP00000287820	0	0	0	0	0	0	0	0.448	0.448
CBS	ALB	9606.ENSP00000381231	9606.ENSP00000295897	0	0	0	0	0.096	0	0	0.606	0.629
CBS	NOS3	9606.ENSP00000381231	9606.ENSP00000297494	0.073	0	0	0	0.315	0	0.352	0.503	0.768
CBS	NOS2	9606.ENSP00000381231	9606.ENSP00000327251	0.073	0	0	0	0.315	0	0.352	0.333	0.689
CBS	YARS1	9606.ENSP00000381231	9606.ENSP00000362576	0.253	0	0	0	0.205	0	0	0.370	0.593
CBS	NFE2L2	9606.ENSP00000381231	9606.ENSP00000380252	0	0	0	0	0	0	0	0.402	0.402
CBS	ESR1	9606.ENSP00000381231	9606.ENSP00000405330	0	0	0	0	0	0	0	0.418	0.418
CBS	SOD2	9606.ENSP00000381231	9606.ENSP00000446252	0.042	0	0	0	0.055	0	0	0.443	0.452
CBS	AKT1	9606.ENSP00000381231	9606.ENSP00000451828	0	0	0	0	0.062	0.091	0	0.426	0.469
CCL5	MIF	9606.ENSP00000474412	9606.ENSP00000215754	0	0	0	0	0.049	0	0	0.754	0.756
CCL5	MMP2	9606.ENSP00000474412	9606.ENSP00000219070	0	0	0	0	0.042	0	0	0.507	0.507
CCL5	SERPINE1	9606.ENSP00000474412	9606.ENSP00000223095	0	0	0	0	0.044	0	0	0.726	0.726
CCL5	NFKB1	9606.ENSP00000474412	9606.ENSP00000226574	0	0	0	0	0.116	0	0.900	0.748	0.975
CCL5	IL2	9606.ENSP00000474412	9606.ENSP00000226730	0	0	0	0	0.044	0	0	0.812	0.813
CCL5	TTR	9606.ENSP00000474412	9606.ENSP00000237014	0	0	0	0	0	0	0	0.571	0.571
CCL5	LGALS3	9606.ENSP00000474412	9606.ENSP00000254301	0	0	0	0	0.054	0	0	0.750	0.753
CCL5	MMP13	9606.ENSP00000474412	9606.ENSP00000260302	0	0	0	0	0.043	0	0	0.420	0.421
CCL5	SELP	9606.ENSP00000474412	9606.ENSP00000263686	0	0	0	0	0.111	0	0	0.757	0.775
CCL5	KDR	9606.ENSP00000474412	9606.ENSP00000263923	0	0	0	0	0.131	0	0	0.611	0.647
CCL5	EGFR	9606.ENSP00000474412	9606.ENSP00000275493	0	0	0	0	0	0	0	0.644	0.644
CCL5	PPARG	9606.ENSP00000474412	9606.ENSP00000287820	0	0	0	0	0.083	0	0	0.664	0.678
CCL5	KIT	9606.ENSP00000474412	9606.ENSP00000288135	0	0	0	0	0.083	0	0	0.396	0.422
CCL5	ALB	9606.ENSP00000474412	9606.ENSP00000295897	0	0	0	0	0	0	0	0.598	0.598
CCL5	ANXA5	9606.ENSP00000474412	9606.ENSP00000296511	0	0	0	0	0.049	0	0	0.396	0.402
CCL5	MMP3	9606.ENSP00000474412	9606.ENSP00000299855	0	0	0	0	0.042	0	0	0.702	0.702
CCL5	MMP1	9606.ENSP00000474412	9606.ENSP00000322788	0	0	0	0	0.050	0	0	0.683	0.685
CCL5	NOS2	9606.ENSP00000474412	9606.ENSP00000327251	0	0	0	0	0.042	0	0	0.678	0.678
CCL5	ANG	9606.ENSP00000474412	9606.ENSP00000336762	0	0	0	0	0	0	0	0.582	0.582
CCL5	TGFBR2	9606.ENSP00000474412	9606.ENSP00000351905	0	0	0	0	0.060	0	0	0.549	0.558
CCL5	DPP4	9606.ENSP00000474412	9606.ENSP00000353731	0	0	0	0	0.104	0	0	0.436	0.473
CCL5	STAT1	9606.ENSP00000474412	9606.ENSP00000354394	0	0	0	0	0.206	0	0	0.779	0.817
CCL5	CTSS	9606.ENSP00000474412	9606.ENSP00000357981	0	0	0	0	0.246	0	0	0.530	0.630
CCL5	CHUK	9606.ENSP00000474412	9606.ENSP00000359424	0	0	0	0	0.067	0	0	0.453	0.468
CCL5	MMP9	9606.ENSP00000474412	9606.ENSP00000361405	0	0	0	0	0.106	0	0	0.799	0.813
CCL5	SRC	9606.ENSP00000474412	9606.ENSP00000362680	0	0	0	0	0.074	0	0.500	0.623	0.810
CCL5	SYK	9606.ENSP00000474412	9606.ENSP00000364898	0	0	0	0	0.100	0	0	0.373	0.412
CCL5	JAK2	9606.ENSP00000474412	9606.ENSP00000371067	0	0	0	0	0.092	0	0	0.477	0.505
CCL5	IGF1	9606.ENSP00000474412	9606.ENSP00000376637	0	0	0	0	0.059	0	0	0.511	0.520
CCL5	MAPK8	9606.ENSP00000474412	9606.ENSP00000378974	0	0	0	0	0	0	0	0.598	0.598
CCL5	CXCR4	9606.ENSP00000474412	9606.ENSP00000386884	0	0	0	0	0.068	0	0.650	0.997	0.998
CCL5	ESR1	9606.ENSP00000474412	9606.ENSP00000405330	0	0	0	0	0	0	0	0.599	0.599
CCL5	HIF1A	9606.ENSP00000474412	9606.ENSP00000437955	0	0	0	0	0	0	0	0.507	0.507
CCL5	SOD2	9606.ENSP00000474412	9606.ENSP00000446252	0	0	0	0	0.108	0	0	0.501	0.536
CCL5	AKT1	9606.ENSP00000474412	9606.ENSP00000451828	0	0	0	0	0.083	0	0	0.712	0.725
CCL5	MMP12	9606.ENSP00000474412	9606.ENSP00000458585	0	0	0	0	0.056	0	0	0.433	0.441
CCL5	ELANE	9606.ENSP00000474412	9606.ENSP00000466090	0	0	0	0	0.043	0	0	0.433	0.434
CCL5	CDC42	9606.ENSP00000474412	9606.ENSP00000497733	0	0	0	0	0.087	0	0	0.421	0.449
CCNA2	MAPK1	9606.ENSP00000481380	9606.ENSP00000215832	0	0.001	0	0	0.063	0	0	0.393	0.408
CCNA2	MMP2	9606.ENSP00000481380	9606.ENSP00000219070	0	0	0	0	0.067	0	0	0.413	0.429
CCNA2	CCNE1	9606.ENSP00000481380	9606.ENSP00000262643	0	0	0	0.641	0.344	0.176	0.400	0.737	0.903
CCNA2	KAT2B	9606.ENSP00000481380	9606.ENSP00000263754	0	0	0	0	0	0.328	0	0.369	0.558
CCNA2	KDR	9606.ENSP00000481380	9606.ENSP00000263923	0	0	0	0	0	0.050	0	0.550	0.554
CCNA2	CDK6	9606.ENSP00000481380	9606.ENSP00000265734	0	0.001	0	0	0.342	0.995	0	0.994	0.999
CCNA2	CDK2	9606.ENSP00000481380	9606.ENSP00000266970	0	0.003	0	0	0.453	0.999	0.900	0.999	0.999
CCNA2	EGFR	9606.ENSP00000481380	9606.ENSP00000275493	0	0	0	0	0	0	0	0.556	0.556
CCNA2	ALB	9606.ENSP00000481380	9606.ENSP00000295897	0	0	0	0	0.084	0.129	0	0.488	0.556
CCNA2	ANXA5	9606.ENSP00000481380	9606.ENSP00000296511	0	0	0	0	0.048	0.046	0	0.615	0.620
CCNA2	PRMT5	9606.ENSP00000481380	9606.ENSP00000319169	0	0	0	0	0.154	0	0	0.444	0.510
CCNA2	GSK3B	9606.ENSP00000481380	9606.ENSP00000324806	0	0	0	0	0.051	0.046	0	0.493	0.501
CCNA2	PGR	9606.ENSP00000481380	9606.ENSP00000325120	0	0	0	0	0.049	0	0	0.403	0.408
CCNA2	HSP90AA1	9606.ENSP00000481380	9606.ENSP00000335153	0	0	0	0	0.072	0	0	0.399	0.418
CCNA2	PARP1	9606.ENSP00000481380	9606.ENSP00000355759	0	0	0	0	0.191	0	0	0.602	0.665
CCNA2	CASP7	9606.ENSP00000481380	9606.ENSP00000358327	0	0	0	0	0.061	0	0	0.432	0.444
CCNA2	XIAP	9606.ENSP00000481380	9606.ENSP00000360242	0	0	0	0	0.083	0	0	0.399	0.426
CCNA2	MMP9	9606.ENSP00000481380	9606.ENSP00000361405	0	0	0	0	0.088	0	0	0.471	0.497
CCNA2	SRC	9606.ENSP00000481380	9606.ENSP00000362680	0	0	0	0	0.051	0.290	0	0.449	0.597
CCNA2	AR	9606.ENSP00000481380	9606.ENSP00000363822	0	0	0	0	0.049	0	0	0.426	0.431
CCNA2	AKT2	9606.ENSP00000481380	9606.ENSP00000375892	0	0	0	0	0.051	0.295	0	0.349	0.527
CCNA2	CDK1	9606.ENSP00000481380	9606.ENSP00000378699	0	0.007	0	0	0.993	0.939	0.900	0.998	0.999
CCNA2	MAPK8	9606.ENSP00000481380	9606.ENSP00000378974	0	0	0	0	0.049	0	0	0.611	0.614
CCNA2	ESR1	9606.ENSP00000481380	9606.ENSP00000405330	0	0	0	0	0.049	0	0	0.555	0.559
CCNA2	CDK5	9606.ENSP00000481380	9606.ENSP00000419782	0	0.005	0	0	0.060	0.462	0	0.791	0.885
CCNA2	HDAC2	9606.ENSP00000481380	9606.ENSP00000430432	0	0	0	0	0.109	0.157	0	0.347	0.467
CCNA2	HIF1A	9606.ENSP00000481380	9606.ENSP00000437955	0	0	0	0	0.054	0	0	0.455	0.462
CCNA2	AKT1	9606.ENSP00000481380	9606.ENSP00000451828	0	0	0	0	0.051	0.295	0	0.685	0.771
CCNE1	SERPINE1	9606.ENSP00000262643	9606.ENSP00000223095	0	0	0	0	0.044	0	0	0.418	0.419
CCNE1	MAPK14	9606.ENSP00000262643	9606.ENSP00000229795	0	0	0	0	0	0	0	0.465	0.465
CCNE1	AKT2	9606.ENSP00000262643	9606.ENSP00000375892	0	0	0	0	0	0.074	0	0.385	0.406
CCNE1	PGR	9606.ENSP00000262643	9606.ENSP00000325120	0	0	0	0	0	0	0	0.415	0.415
CCNE1	SRC	9606.ENSP00000262643	9606.ENSP00000362680	0	0	0	0	0.099	0.074	0	0.359	0.418
CCNE1	MMP9	9606.ENSP00000262643	9606.ENSP00000361405	0	0	0	0	0.061	0	0	0.418	0.431
CCNE1	ANXA5	9606.ENSP00000262643	9606.ENSP00000296511	0	0	0	0	0.053	0	0	0.462	0.469
CCNE1	CASP7	9606.ENSP00000262643	9606.ENSP00000358327	0	0	0	0	0.087	0	0	0.443	0.471
CCNE1	FGFR1	9606.ENSP00000262643	9606.ENSP00000393312	0	0	0	0	0	0.063	0	0.477	0.488
CCNE1	AR	9606.ENSP00000262643	9606.ENSP00000363822	0	0	0	0	0	0.292	0	0.325	0.501
CCNE1	ESR1	9606.ENSP00000262643	9606.ENSP00000405330	0	0	0	0	0	0	0	0.521	0.521
CCNE1	PARP1	9606.ENSP00000262643	9606.ENSP00000355759	0	0	0	0	0.085	0	0	0.508	0.531
CCNE1	HRAS	9606.ENSP00000262643	9606.ENSP00000407586	0	0	0	0	0.060	0.099	0	0.543	0.579
CCNE1	JAK2	9606.ENSP00000262643	9606.ENSP00000371067	0	0	0	0	0.062	0.092	0	0.552	0.585
CCNE1	IGF1R	9606.ENSP00000262643	9606.ENSP00000497069	0	0	0	0	0	0.074	0	0.647	0.660
CCNE1	AKT1	9606.ENSP00000262643	9606.ENSP00000451828	0	0	0	0	0	0.198	0	0.601	0.667
CCNE1	GSK3B	9606.ENSP00000262643	9606.ENSP00000324806	0	0	0	0	0	0.610	0	0.378	0.748
CCNE1	EGFR	9606.ENSP00000262643	9606.ENSP00000275493	0	0	0	0	0	0.092	0	0.738	0.752
CCNE1	CDK5	9606.ENSP00000262643	9606.ENSP00000419782	0	0	0	0	0.050	0.779	0	0.389	0.860
CCNE1	CCNA2	9606.ENSP00000262643	9606.ENSP00000481380	0	0	0	0.641	0.344	0.176	0.400	0.737	0.903
CCNE1	CDK1	9606.ENSP00000262643	9606.ENSP00000378699	0	0	0	0	0.193	0.812	0	0.834	0.972
CCNE1	CDK6	9606.ENSP00000262643	9606.ENSP00000265734	0	0	0	0	0.077	0.995	0.800	0.885	0.999
CCNE1	CDK2	9606.ENSP00000262643	9606.ENSP00000266970	0	0	0	0	0.100	0.999	0.900	0.999	0.999
CDC42	MAPK12	9606.ENSP00000497733	9606.ENSP00000215659	0	0	0	0	0.063	0.125	0.900	0.424	0.946
CDC42	MAPK1	9606.ENSP00000497733	9606.ENSP00000215832	0	0	0	0	0.131	0.125	0	0.486	0.576
CDC42	MMP2	9606.ENSP00000497733	9606.ENSP00000219070	0	0	0	0	0.069	0	0	0.660	0.669
CDC42	NFKB1	9606.ENSP00000497733	9606.ENSP00000226574	0	0	0	0	0.112	0.102	0	0.631	0.680
CDC42	MAPK14	9606.ENSP00000497733	9606.ENSP00000229795	0	0	0	0	0.092	0.125	0.900	0.649	0.968
CDC42	PDGFRA	9606.ENSP00000497733	9606.ENSP00000257290	0	0	0	0	0.055	0.071	0	0.560	0.580
CDC42	PDGFRB	9606.ENSP00000497733	9606.ENSP00000261799	0	0	0	0	0	0.071	0	0.450	0.467
CDC42	KDR	9606.ENSP00000497733	9606.ENSP00000263923	0	0	0	0	0.055	0.071	0.900	0.449	0.945
CDC42	CDK6	9606.ENSP00000497733	9606.ENSP00000265734	0	0	0	0	0.084	0.085	0	0.401	0.454
CDC42	CDK2	9606.ENSP00000497733	9606.ENSP00000266970	0	0	0	0	0.084	0.085	0	0.394	0.448
CDC42	EGFR	9606.ENSP00000497733	9606.ENSP00000275493	0	0	0	0	0.042	0.211	0.500	0.895	0.955
CDC42	KIT	9606.ENSP00000497733	9606.ENSP00000288135	0	0	0	0	0.105	0.071	0	0.591	0.630
CDC42	ALB	9606.ENSP00000497733	9606.ENSP00000295897	0	0	0	0	0	0	0	0.532	0.532
CDC42	INSR	9606.ENSP00000497733	9606.ENSP00000303830	0	0	0	0	0.074	0.110	0	0.464	0.519
CDC42	MET	9606.ENSP00000497733	9606.ENSP00000317272	0	0	0	0	0.074	0.274	0	0.445	0.594
CDC42	PRMT5	9606.ENSP00000497733	9606.ENSP00000319169	0	0	0	0	0.046	0.052	0	0.523	0.532
CDC42	GSK3B	9606.ENSP00000497733	9606.ENSP00000324806	0	0	0	0	0.087	0.110	0	0.795	0.819
CDC42	METAP2	9606.ENSP00000497733	9606.ENSP00000325312	0	0	0	0	0.042	0.068	0	0.430	0.447
CDC42	PRKCD	9606.ENSP00000497733	9606.ENSP00000331602	0	0	0	0	0.090	0.216	0	0.228	0.401
CDC42	HSP90AA1	9606.ENSP00000497733	9606.ENSP00000335153	0.042	0	0	0	0.102	0.112	0	0.417	0.495
CDC42	PTK2	9606.ENSP00000497733	9606.ENSP00000341189	0	0	0	0	0.080	0	0.500	0.791	0.895
CDC42	EPHB4	9606.ENSP00000497733	9606.ENSP00000350896	0	0	0	0	0.074	0.224	0	0.294	0.448
CDC42	EPHA2	9606.ENSP00000497733	9606.ENSP00000351209	0	0	0	0	0.076	0.461	0.400	0.374	0.788
CDC42	TGFBR2	9606.ENSP00000497733	9606.ENSP00000351905	0	0	0	0	0.101	0.342	0	0.326	0.567
CDC42	STAT1	9606.ENSP00000497733	9606.ENSP00000354394	0	0	0	0	0.094	0.157	0	0.458	0.550
CDC42	XIAP	9606.ENSP00000497733	9606.ENSP00000360242	0	0	0	0	0.055	0.314	0	0.292	0.501
CDC42	PTPN1	9606.ENSP00000497733	9606.ENSP00000360683	0	0	0	0	0.097	0.205	0	0.256	0.420
CDC42	MMP9	9606.ENSP00000497733	9606.ENSP00000361405	0	0	0	0	0.104	0	0	0.706	0.726
CDC42	PLAU	9606.ENSP00000497733	9606.ENSP00000361850	0	0	0	0	0	0.064	0	0.578	0.588
CDC42	SRC	9606.ENSP00000497733	9606.ENSP00000362680	0	0	0	0	0.103	0.110	0.900	0.909	0.991
CDC42	SYK	9606.ENSP00000497733	9606.ENSP00000364898	0	0	0	0	0.111	0.110	0.500	0.483	0.768
CDC42	JAK2	9606.ENSP00000497733	9606.ENSP00000371067	0	0	0	0	0.114	0.110	0	0.371	0.461
CDC42	AKT2	9606.ENSP00000497733	9606.ENSP00000375892	0	0	0	0	0.094	0.110	0	0.356	0.436
CDC42	IGF1	9606.ENSP00000497733	9606.ENSP00000376637	0	0	0	0	0	0	0	0.400	0.400
CDC42	CDK1	9606.ENSP00000497733	9606.ENSP00000378699	0	0	0	0	0.086	0.085	0	0.412	0.466
CDC42	MAPK8	9606.ENSP00000497733	9606.ENSP00000378974	0	0	0	0	0.101	0.640	0.900	0.636	0.986
CDC42	CXCR4	9606.ENSP00000497733	9606.ENSP00000386884	0	0	0	0	0.113	0.167	0	0.587	0.668
CDC42	FGFR1	9606.ENSP00000497733	9606.ENSP00000393312	0	0	0	0	0	0.071	0	0.578	0.591
CDC42	RHOA	9606.ENSP00000497733	9606.ENSP00000400175	0	0	0.062	0.948	0.361	0.295	0.900	0.103	0.955
CDC42	ESR1	9606.ENSP00000497733	9606.ENSP00000405330	0	0	0	0	0	0.073	0	0.413	0.433
CDC42	HRAS	9606.ENSP00000497733	9606.ENSP00000407586	0	0	0	0.770	0.053	0.431	0	0.440	0.672
CDC42	PRKCA	9606.ENSP00000497733	9606.ENSP00000408695	0	0	0	0	0.090	0	0	0.801	0.811
CDC42	CDK5	9606.ENSP00000497733	9606.ENSP00000419782	0	0	0	0	0.042	0.164	0	0.463	0.533
CDC42	HIF1A	9606.ENSP00000497733	9606.ENSP00000437955	0	0.003	0	0	0.083	0	0	0.418	0.443
CDC42	TGFBR1	9606.ENSP00000497733	9606.ENSP00000447297	0	0	0	0	0.106	0.461	0	0.357	0.663
CDC42	AKT1	9606.ENSP00000497733	9606.ENSP00000451828	0	0	0	0	0.092	0.110	0	0.999	0.999
CDC42	CCL5	9606.ENSP00000497733	9606.ENSP00000474412	0	0	0	0	0.087	0	0	0.421	0.449
CDC42	IGF1R	9606.ENSP00000497733	9606.ENSP00000497069	0	0	0	0	0.074	0.110	0	0.403	0.465
CDK1	MAPK1	9606.ENSP00000378699	9606.ENSP00000215832	0	0	0.071	0.848	0.042	0.131	0	0.649	0.693
CDK1	CSNK2A1	9606.ENSP00000378699	9606.ENSP00000217244	0	0	0	0.767	0.073	0.519	0	0.141	0.585
CDK1	HDAC5	9606.ENSP00000378699	9606.ENSP00000225983	0	0	0	0	0	0.315	0	0.163	0.402
CDK1	NFKB1	9606.ENSP00000378699	9606.ENSP00000226574	0	0	0	0	0.064	0.229	0	0.420	0.546
CDK1	MAPK14	9606.ENSP00000378699	9606.ENSP00000229795	0	0	0.095	0.823	0.060	0.131	0	0.465	0.552
CDK1	CCNE1	9606.ENSP00000378699	9606.ENSP00000262643	0	0	0	0	0.193	0.812	0	0.834	0.972
CDK1	CDK6	9606.ENSP00000378699	9606.ENSP00000265734	0	0	0.075	0.920	0.163	0	0	0.500	0.579
CDK1	CDK2	9606.ENSP00000378699	9606.ENSP00000266970	0	0	0.056	0.968	0.349	0.470	0.400	0.977	0.994
CDK1	EGFR	9606.ENSP00000378699	9606.ENSP00000275493	0	0	0	0.618	0.042	0.807	0	0.253	0.849
CDK1	ALB	9606.ENSP00000378699	9606.ENSP00000295897	0	0	0	0	0.086	0	0	0.472	0.497
CDK1	ANXA5	9606.ENSP00000378699	9606.ENSP00000296511	0	0	0	0	0.087	0	0	0.616	0.635
CDK1	MMP3	9606.ENSP00000378699	9606.ENSP00000299855	0	0	0	0	0.044	0	0	0.411	0.412
CDK1	INSR	9606.ENSP00000378699	9606.ENSP00000303830	0	0	0	0.614	0	0.098	0	0.425	0.459
CDK1	PRMT5	9606.ENSP00000378699	9606.ENSP00000319169	0	0	0	0	0.158	0.099	0	0.314	0.434
CDK1	GSK3B	9606.ENSP00000378699	9606.ENSP00000324806	0	0	0	0.798	0.042	0.098	0	0.461	0.493
CDK1	HSP90AA1	9606.ENSP00000378699	9606.ENSP00000335153	0	0	0	0	0.112	0.358	0	0.855	0.910
CDK1	STAT1	9606.ENSP00000378699	9606.ENSP00000354394	0	0	0	0	0.094	0.093	0	0.348	0.417
CDK1	PARP1	9606.ENSP00000378699	9606.ENSP00000355759	0	0	0	0	0.173	0	0	0.637	0.687
CDK1	CASP7	9606.ENSP00000378699	9606.ENSP00000358327	0	0	0	0	0.123	0	0	0.438	0.486
CDK1	XIAP	9606.ENSP00000378699	9606.ENSP00000360242	0	0	0	0	0.208	0.292	0	0.454	0.667
CDK1	PTPN1	9606.ENSP00000378699	9606.ENSP00000360683	0	0	0	0	0.066	0.328	0	0.248	0.488
CDK1	MMP9	9606.ENSP00000378699	9606.ENSP00000361405	0	0	0	0	0.056	0	0	0.620	0.625
CDK1	SRC	9606.ENSP00000378699	9606.ENSP00000362680	0	0	0	0.644	0.060	0.334	0	0.499	0.659
CDK1	AR	9606.ENSP00000378699	9606.ENSP00000363822	0	0	0	0	0	0.045	0	0.482	0.484
CDK1	HRAS	9606.ENSP00000378699	9606.ENSP00000407586	0	0	0	0	0.067	0.095	0	0.370	0.422
CDK1	CDK5	9606.ENSP00000378699	9606.ENSP00000419782	0	0	0.059	0.952	0.056	0.095	0	0.408	0.461
CDK1	HDAC2	9606.ENSP00000378699	9606.ENSP00000430432	0	0	0	0	0.118	0.091	0	0.387	0.465
CDK1	CDC42	9606.ENSP00000378699	9606.ENSP00000497733	0	0	0	0	0.086	0.085	0	0.412	0.466
CDK1	RHOA	9606.ENSP00000378699	9606.ENSP00000400175	0	0	0	0	0.100	0.085	0	0.459	0.516
CDK1	CXCR4	9606.ENSP00000378699	9606.ENSP00000386884	0	0	0	0	0.047	0	0	0.530	0.532
CDK1	ESR1	9606.ENSP00000378699	9606.ENSP00000405330	0	0	0	0	0	0.099	0	0.515	0.544
CDK1	AKT1	9606.ENSP00000378699	9606.ENSP00000451828	0	0	0	0.635	0.042	0.098	0	0.534	0.562
CDK1	HIF1A	9606.ENSP00000378699	9606.ENSP00000437955	0	0	0	0	0.100	0.312	0	0.692	0.793
CDK1	CCNA2	9606.ENSP00000378699	9606.ENSP00000481380	0	0.007	0	0	0.993	0.939	0.900	0.998	0.999
CDK2	MAPK12	9606.ENSP00000266970	9606.ENSP00000215659	0	0	0.085	0.858	0.057	0.131	0	0.414	0.502
CDK2	CSNK2A1	9606.ENSP00000266970	9606.ENSP00000217244	0	0	0	0.774	0.084	0.200	0	0.428	0.545
CDK2	MMP2	9606.ENSP00000266970	9606.ENSP00000219070	0	0	0	0	0	0	0	0.479	0.479
CDK2	HDAC5	9606.ENSP00000266970	9606.ENSP00000225983	0	0	0	0	0	0.073	0	0.480	0.497
CDK2	NFKB1	9606.ENSP00000266970	9606.ENSP00000226574	0	0	0	0	0.071	0.116	0	0.466	0.523
CDK2	MAPK14	9606.ENSP00000266970	9606.ENSP00000229795	0	0	0.082	0.852	0.062	0.131	0	0.462	0.543
CDK2	PIN1	9606.ENSP00000266970	9606.ENSP00000247970	0	0	0	0	0.054	0.301	0	0.281	0.484
CDK2	CCNE1	9606.ENSP00000266970	9606.ENSP00000262643	0	0	0	0	0.100	0.999	0.900	0.999	0.999
CDK2	KAT2B	9606.ENSP00000266970	9606.ENSP00000263754	0	0	0	0	0	0.328	0	0.402	0.581
CDK2	KDR	9606.ENSP00000266970	9606.ENSP00000263923	0	0	0	0.601	0.051	0	0	0.426	0.432
CDK2	CDK6	9606.ENSP00000266970	9606.ENSP00000265734	0	0	0.075	0.925	0.085	0.676	0.900	0.963	0.998
CDK2	STAT1	9606.ENSP00000266970	9606.ENSP00000354394	0	0	0	0	0.062	0.093	0	0.370	0.417
CDK2	KIT	9606.ENSP00000266970	9606.ENSP00000288135	0	0	0	0.594	0.067	0	0	0.415	0.430
CDK2	PPARG	9606.ENSP00000266970	9606.ENSP00000287820	0	0	0	0	0	0.045	0	0.428	0.431
CDK2	F2	9606.ENSP00000266970	9606.ENSP00000308541	0	0	0	0	0.107	0	0	0.392	0.433
CDK2	HDAC2	9606.ENSP00000266970	9606.ENSP00000430432	0	0	0	0	0.058	0.091	0	0.405	0.446
CDK2	IGF1	9606.ENSP00000266970	9606.ENSP00000376637	0	0	0	0	0	0	0	0.447	0.447
CDK2	CDC42	9606.ENSP00000266970	9606.ENSP00000497733	0	0	0	0	0.084	0.085	0	0.394	0.448
CDK2	PRMT5	9606.ENSP00000266970	9606.ENSP00000319169	0	0	0	0	0.156	0.099	0	0.332	0.448
CDK2	DPP4	9606.ENSP00000266970	9606.ENSP00000353731	0	0	0	0	0	0	0	0.450	0.450
CDK2	MAPK8	9606.ENSP00000266970	9606.ENSP00000378974	0	0	0.085	0.830	0.049	0.065	0	0.422	0.467
CDK2	AR	9606.ENSP00000266970	9606.ENSP00000363822	0	0	0	0	0	0.045	0	0.493	0.495
CDK2	TGFBR2	9606.ENSP00000266970	9606.ENSP00000351905	0	0	0	0	0	0.098	0	0.479	0.510
CDK2	RHOA	9606.ENSP00000266970	9606.ENSP00000400175	0	0	0	0	0.093	0.085	0	0.461	0.514
CDK2	ALB	9606.ENSP00000266970	9606.ENSP00000295897	0	0	0	0	0.081	0	0	0.516	0.536
CDK2	CASP7	9606.ENSP00000266970	9606.ENSP00000358327	0	0	0	0	0.147	0	0	0.482	0.539
CDK2	MMP9	9606.ENSP00000266970	9606.ENSP00000361405	0	0	0	0	0	0	0	0.566	0.566
CDK2	EGFR	9606.ENSP00000266970	9606.ENSP00000275493	0	0	0	0.622	0.042	0	0	0.565	0.566
CDK2	AKT1	9606.ENSP00000266970	9606.ENSP00000451828	0	0	0	0.651	0.060	0.098	0	0.542	0.577
CDK2	XIAP	9606.ENSP00000266970	9606.ENSP00000360242	0	0	0	0	0.212	0	0	0.513	0.600
CDK2	HRAS	9606.ENSP00000266970	9606.ENSP00000407586	0	0	0	0	0.067	0.144	0	0.590	0.644
CDK2	ANXA5	9606.ENSP00000266970	9606.ENSP00000296511	0	0	0	0	0.093	0.075	0	0.653	0.683
CDK2	PARP1	9606.ENSP00000266970	9606.ENSP00000355759	0	0	0	0	0.116	0.075	0	0.668	0.705
CDK2	ESR1	9606.ENSP00000266970	9606.ENSP00000405330	0	0	0	0	0	0.294	0	0.612	0.714
CDK2	GSK3B	9606.ENSP00000266970	9606.ENSP00000324806	0	0	0	0.827	0.044	0.098	0	0.755	0.770
CDK2	HIF1A	9606.ENSP00000266970	9606.ENSP00000437955	0	0	0	0	0.070	0.292	0	0.684	0.773
CDK2	HSP90AA1	9606.ENSP00000266970	9606.ENSP00000335153	0	0	0	0	0.077	0.272	0	0.725	0.799
CDK2	PGR	9606.ENSP00000266970	9606.ENSP00000325120	0	0	0	0	0	0.512	0	0.650	0.822
CDK2	CDK5	9606.ENSP00000266970	9606.ENSP00000419782	0	0	0.056	0.958	0.058	0.440	0	0.873	0.928
CDK2	CDK1	9606.ENSP00000266970	9606.ENSP00000378699	0	0	0.056	0.968	0.349	0.470	0.400	0.977	0.994
CDK2	CCNA2	9606.ENSP00000266970	9606.ENSP00000481380	0	0.003	0	0	0.453	0.999	0.900	0.999	0.999
CDK5	CTSD	9606.ENSP00000419782	9606.ENSP00000236671	0	0	0	0	0.072	0	0	0.479	0.496
CDK5	ADAM10	9606.ENSP00000419782	9606.ENSP00000260408	0	0	0	0	0.050	0	0	0.400	0.406
CDK5	CCNE1	9606.ENSP00000419782	9606.ENSP00000262643	0	0	0	0	0.050	0.779	0	0.389	0.860
CDK5	CDK6	9606.ENSP00000419782	9606.ENSP00000265734	0	0	0.071	0.909	0.042	0.157	0	0.413	0.501
CDK5	CDK2	9606.ENSP00000419782	9606.ENSP00000266970	0	0	0.056	0.958	0.058	0.440	0	0.873	0.928
CDK5	EGFR	9606.ENSP00000419782	9606.ENSP00000275493	0	0	0	0.616	0.047	0.170	0	0.463	0.538
CDK5	PPARG	9606.ENSP00000419782	9606.ENSP00000287820	0	0	0	0	0.067	0.735	0	0.665	0.909
CDK5	HMGCR	9606.ENSP00000419782	9606.ENSP00000287936	0	0	0	0	0	0	0	0.516	0.516
CDK5	GSK3B	9606.ENSP00000419782	9606.ENSP00000324806	0	0	0	0.817	0.049	0.294	0.400	0.183	0.627
CDK5	HSP90AA1	9606.ENSP00000419782	9606.ENSP00000335153	0	0	0	0	0.075	0.186	0	0.398	0.507
CDK5	CTSB	9606.ENSP00000419782	9606.ENSP00000345672	0	0	0	0	0.048	0	0	0.439	0.443
CDK5	CDK1	9606.ENSP00000419782	9606.ENSP00000378699	0	0	0.059	0.952	0.056	0.095	0	0.408	0.461
CDK5	RHOA	9606.ENSP00000419782	9606.ENSP00000400175	0	0	0	0	0.053	0.162	0	0.498	0.567
CDK5	CDC42	9606.ENSP00000419782	9606.ENSP00000497733	0	0	0	0	0.042	0.164	0	0.463	0.533
CDK5	CAPN1	9606.ENSP00000419782	9606.ENSP00000431984	0	0	0	0	0.075	0	0.500	0.510	0.754
CDK5	CCNA2	9606.ENSP00000419782	9606.ENSP00000481380	0	0.005	0	0	0.060	0.462	0	0.791	0.885
CDK6	MMP2	9606.ENSP00000265734	9606.ENSP00000219070	0	0	0	0	0	0	0	0.435	0.435
CDK6	NFKB1	9606.ENSP00000265734	9606.ENSP00000226574	0	0	0	0	0.092	0.116	0	0.624	0.672
CDK6	CCNE1	9606.ENSP00000265734	9606.ENSP00000262643	0	0	0	0	0.077	0.995	0.800	0.885	0.999
CDK6	ALB	9606.ENSP00000265734	9606.ENSP00000295897	0	0	0	0	0.086	0	0	0.384	0.413
CDK6	RHOA	9606.ENSP00000265734	9606.ENSP00000400175	0	0	0	0	0.093	0.085	0	0.372	0.433
CDK6	CASP7	9606.ENSP00000265734	9606.ENSP00000358327	0	0	0	0	0.109	0	0	0.397	0.441
CDK6	AKT1	9606.ENSP00000265734	9606.ENSP00000451828	0	0	0	0.603	0.042	0.228	0	0.307	0.443
CDK6	MET	9606.ENSP00000265734	9606.ENSP00000317272	0	0	0	0.608	0.102	0.240	0	0.259	0.450
CDK6	CDC42	9606.ENSP00000265734	9606.ENSP00000497733	0	0	0	0	0.084	0.085	0	0.401	0.454
CDK6	MMP9	9606.ENSP00000265734	9606.ENSP00000361405	0	0	0	0	0	0	0	0.484	0.484
CDK6	CDK5	9606.ENSP00000265734	9606.ENSP00000419782	0	0	0.071	0.909	0.042	0.157	0	0.413	0.501
CDK6	XIAP	9606.ENSP00000265734	9606.ENSP00000360242	0	0	0	0	0.208	0	0	0.455	0.550
CDK6	HIF1A	9606.ENSP00000265734	9606.ENSP00000437955	0	0	0	0	0.096	0.167	0	0.452	0.552
CDK6	SRC	9606.ENSP00000265734	9606.ENSP00000362680	0	0	0	0.604	0.077	0.098	0.400	0.210	0.552
CDK6	JAK2	9606.ENSP00000265734	9606.ENSP00000371067	0	0	0	0.637	0.110	0.098	0.400	0.196	0.561
CDK6	CDK1	9606.ENSP00000265734	9606.ENSP00000378699	0	0	0.075	0.920	0.163	0	0	0.500	0.579
CDK6	ESR1	9606.ENSP00000265734	9606.ENSP00000405330	0	0	0	0	0	0.045	0	0.584	0.585
CDK6	HSP90AA1	9606.ENSP00000265734	9606.ENSP00000335153	0	0	0	0	0.090	0.218	0	0.465	0.587
CDK6	PRMT5	9606.ENSP00000265734	9606.ENSP00000319169	0	0	0	0	0.119	0.099	0	0.532	0.596
CDK6	PARP1	9606.ENSP00000265734	9606.ENSP00000355759	0	0	0	0	0.115	0	0	0.593	0.625
CDK6	ANXA5	9606.ENSP00000265734	9606.ENSP00000296511	0	0	0	0	0.104	0	0	0.607	0.633
CDK6	AR	9606.ENSP00000265734	9606.ENSP00000363822	0	0	0	0	0	0.407	0	0.440	0.654
CDK6	HRAS	9606.ENSP00000265734	9606.ENSP00000407586	0	0	0	0	0.067	0.095	0	0.641	0.670
CDK6	CDK2	9606.ENSP00000265734	9606.ENSP00000266970	0	0	0.075	0.925	0.085	0.676	0.900	0.963	0.998
CDK6	CCNA2	9606.ENSP00000265734	9606.ENSP00000481380	0	0.001	0	0	0.342	0.995	0	0.994	0.999
CHUK	NFKB1	9606.ENSP00000359424	9606.ENSP00000226574	0	0	0	0	0.088	0.854	0.900	0.966	0.999
CHUK	IL2	9606.ENSP00000359424	9606.ENSP00000226730	0	0	0	0	0	0	0	0.414	0.414
CHUK	MAPK14	9606.ENSP00000359424	9606.ENSP00000229795	0	0	0	0.639	0.167	0.110	0	0.514	0.609
CHUK	RAB5A	9606.ENSP00000359424	9606.ENSP00000273047	0	0	0	0	0.091	0.071	0	0.455	0.500
CHUK	EGFR	9606.ENSP00000359424	9606.ENSP00000275493	0	0	0	0	0.042	0.091	0	0.452	0.481
CHUK	ALB	9606.ENSP00000359424	9606.ENSP00000295897	0	0	0	0	0	0	0	0.458	0.458
CHUK	ANXA5	9606.ENSP00000359424	9606.ENSP00000296511	0	0	0	0	0.060	0.062	0	0.443	0.466
CHUK	PRKCD	9606.ENSP00000359424	9606.ENSP00000331602	0	0	0	0.564	0.060	0.325	0	0.182	0.436
CHUK	HSP90AA1	9606.ENSP00000359424	9606.ENSP00000335153	0	0	0	0	0.090	0.704	0	0.972	0.992
CHUK	PDPK1	9606.ENSP00000359424	9606.ENSP00000344220	0	0	0	0.580	0.138	0.104	0.900	0.114	0.922
CHUK	STAT1	9606.ENSP00000359424	9606.ENSP00000354394	0	0	0	0	0.049	0.096	0	0.522	0.554
CHUK	PARP1	9606.ENSP00000359424	9606.ENSP00000355759	0	0	0	0	0.056	0	0	0.480	0.488
CHUK	CASP7	9606.ENSP00000359424	9606.ENSP00000358327	0	0	0	0	0.100	0.067	0	0.488	0.533
CHUK	IGF1R	9606.ENSP00000359424	9606.ENSP00000497069	0	0	0	0.556	0	0	0	0.444	0.444
CHUK	HIF1A	9606.ENSP00000359424	9606.ENSP00000437955	0	0	0	0	0.099	0.071	0	0.404	0.457
CHUK	CCL5	9606.ENSP00000359424	9606.ENSP00000474412	0	0	0	0	0.067	0	0	0.453	0.468
CHUK	MMP9	9606.ENSP00000359424	9606.ENSP00000361405	0	0	0	0	0.083	0	0	0.526	0.547
CHUK	HRAS	9606.ENSP00000359424	9606.ENSP00000407586	0	0	0	0	0.074	0.110	0	0.516	0.566
CHUK	PRKCA	9606.ENSP00000359424	9606.ENSP00000408695	0	0	0	0.571	0.063	0.298	0	0.486	0.633
CHUK	ESR1	9606.ENSP00000359424	9606.ENSP00000405330	0	0	0	0	0	0.250	0	0.661	0.735
CHUK	SRC	9606.ENSP00000359424	9606.ENSP00000362680	0	0	0	0.572	0.055	0.510	0	0.503	0.750
CHUK	XIAP	9606.ENSP00000359424	9606.ENSP00000360242	0	0	0	0	0.067	0.092	0.500	0.526	0.772
CHUK	AKT2	9606.ENSP00000359424	9606.ENSP00000375892	0	0	0	0.600	0.086	0	0.900	0.162	0.916
CHUK	AKT1	9606.ENSP00000359424	9606.ENSP00000451828	0	0	0	0.594	0.110	0.835	0.900	0.814	0.996
CSNK2A1	MAPK1	9606.ENSP00000217244	9606.ENSP00000215832	0	0	0	0.714	0.144	0.335	0	0.433	0.649
CSNK2A1	HIF1A	9606.ENSP00000217244	9606.ENSP00000437955	0	0	0	0	0.049	0.292	0	0.199	0.414
CSNK2A1	CXCR4	9606.ENSP00000217244	9606.ENSP00000386884	0	0	0	0	0	0	0	0.417	0.417
CSNK2A1	ESR2	9606.ENSP00000217244	9606.ENSP00000343925	0	0	0	0	0	0	0	0.447	0.447
CSNK2A1	AKT2	9606.ENSP00000217244	9606.ENSP00000375892	0	0	0	0.589	0.067	0.062	0	0.422	0.450
CSNK2A1	PIN1	9606.ENSP00000217244	9606.ENSP00000247970	0	0	0	0	0.217	0.292	0	0.117	0.468
CSNK2A1	NFE2L2	9606.ENSP00000217244	9606.ENSP00000380252	0	0	0	0	0.049	0	0.400	0.171	0.485
CSNK2A1	GSK3B	9606.ENSP00000217244	9606.ENSP00000324806	0	0	0	0.697	0.084	0.062	0	0.460	0.496
CSNK2A1	ESR1	9606.ENSP00000217244	9606.ENSP00000405330	0	0	0	0	0	0	0	0.504	0.504
CSNK2A1	CDK2	9606.ENSP00000217244	9606.ENSP00000266970	0	0	0	0.774	0.084	0.200	0	0.428	0.545
CSNK2A1	NFKB1	9606.ENSP00000217244	9606.ENSP00000226574	0	0	0	0	0.082	0.096	0	0.518	0.565
CSNK2A1	CDK1	9606.ENSP00000217244	9606.ENSP00000378699	0	0	0	0.767	0.073	0.519	0	0.141	0.585
CSNK2A1	SRC	9606.ENSP00000217244	9606.ENSP00000362680	0	0	0	0.572	0.042	0.373	0	0.424	0.623
CSNK2A1	AKT1	9606.ENSP00000217244	9606.ENSP00000451828	0	0	0	0.583	0.049	0.307	0	0.488	0.633
CSNK2A1	MAPK14	9606.ENSP00000217244	9606.ENSP00000229795	0	0	0	0.713	0.150	0.335	0	0.418	0.643
CSNK2A1	HSP90AA1	9606.ENSP00000217244	9606.ENSP00000335153	0	0	0	0	0.164	0.789	0	0.375	0.880
CSNK2A1	HDAC2	9606.ENSP00000217244	9606.ENSP00000430432	0	0	0	0	0.185	0.841	0.720	0.318	0.972
CTSB	MMP2	9606.ENSP00000345672	9606.ENSP00000219070	0	0	0	0	0.111	0	0	0.518	0.553
CTSB	SERPINE1	9606.ENSP00000345672	9606.ENSP00000223095	0	0	0	0	0.085	0.052	0.540	0.392	0.725
CTSB	NFKB1	9606.ENSP00000345672	9606.ENSP00000226574	0	0	0	0	0.069	0.051	0	0.403	0.427
CTSB	CTSD	9606.ENSP00000345672	9606.ENSP00000236671	0	0	0	0	0.483	0.177	0.400	0.923	0.977
CTSB	TTR	9606.ENSP00000345672	9606.ENSP00000237014	0	0	0	0	0	0.292	0	0.360	0.527
CTSB	LGALS3	9606.ENSP00000345672	9606.ENSP00000254301	0	0	0	0	0.197	0.045	0	0.448	0.540
CTSB	MMP7	9606.ENSP00000345672	9606.ENSP00000260227	0	0	0	0	0.074	0	0.400	0.386	0.629
CTSB	MMP13	9606.ENSP00000345672	9606.ENSP00000260302	0	0	0	0	0.068	0	0.400	0.364	0.613
CTSB	ADAM10	9606.ENSP00000345672	9606.ENSP00000260408	0	0	0	0	0.047	0.053	0	0.605	0.612
CTSB	CTSK	9606.ENSP00000345672	9606.ENSP00000271651	0	0	0.108	0.640	0.170	0.092	0.400	0.376	0.703
CTSB	REN	9606.ENSP00000345672	9606.ENSP00000272190	0	0	0	0	0.109	0.129	0	0.486	0.566
CTSB	RAB5A	9606.ENSP00000345672	9606.ENSP00000273047	0	0	0	0	0.080	0	0	0.424	0.448
CTSB	EGFR	9606.ENSP00000345672	9606.ENSP00000275493	0	0	0	0	0.049	0	0	0.616	0.619
CTSB	PPARG	9606.ENSP00000345672	9606.ENSP00000287820	0	0	0	0	0.057	0	0	0.399	0.410
CTSB	ALB	9606.ENSP00000345672	9606.ENSP00000295897	0	0	0	0	0	0	0	0.606	0.606
CTSB	ANXA5	9606.ENSP00000345672	9606.ENSP00000296511	0	0	0	0	0.165	0.071	0	0.424	0.515
CTSB	MMP3	9606.ENSP00000345672	9606.ENSP00000299855	0	0	0	0	0.111	0	0.400	0.431	0.670
CTSB	ADAM17	9606.ENSP00000345672	9606.ENSP00000309968	0	0	0	0	0.060	0.066	0	0.417	0.444
CTSB	MMP1	9606.ENSP00000345672	9606.ENSP00000322788	0	0	0	0	0.111	0	0	0.394	0.439
CTSB	GSK3B	9606.ENSP00000345672	9606.ENSP00000324806	0	0	0	0	0.044	0	0	0.483	0.485
CTSB	HSP90AA1	9606.ENSP00000345672	9606.ENSP00000335153	0	0	0	0	0.081	0.045	0	0.394	0.422
CTSB	IGF1R	9606.ENSP00000345672	9606.ENSP00000497069	0	0	0	0	0.052	0	0	0.406	0.412
CTSB	PTGS1	9606.ENSP00000345672	9606.ENSP00000354612	0	0	0	0	0.095	0	0	0.394	0.428
CTSB	HIF1A	9606.ENSP00000345672	9606.ENSP00000437955	0	0	0	0	0.100	0.069	0	0.387	0.442
CTSB	CDK5	9606.ENSP00000345672	9606.ENSP00000419782	0	0	0	0	0.048	0	0	0.439	0.443
CTSB	CAPN1	9606.ENSP00000345672	9606.ENSP00000431984	0	0	0	0	0.085	0	0	0.443	0.469
CTSB	AKT1	9606.ENSP00000345672	9606.ENSP00000451828	0	0	0	0	0.056	0	0	0.491	0.500
CTSB	DPP4	9606.ENSP00000345672	9606.ENSP00000353731	0	0	0	0	0.092	0	0	0.480	0.508
CTSB	PARP1	9606.ENSP00000345672	9606.ENSP00000355759	0	0	0	0	0.042	0.292	0	0.370	0.535
CTSB	CXCR4	9606.ENSP00000345672	9606.ENSP00000386884	0	0	0	0	0.067	0	0	0.528	0.541
CTSB	RHOA	9606.ENSP00000345672	9606.ENSP00000400175	0	0	0	0	0.105	0.045	0	0.530	0.564
CTSB	MMP12	9606.ENSP00000345672	9606.ENSP00000458585	0	0	0	0	0.098	0	0.400	0.384	0.638
CTSB	ELANE	9606.ENSP00000345672	9606.ENSP00000466090	0	0	0	0	0	0	0	0.692	0.692
CTSB	XIAP	9606.ENSP00000345672	9606.ENSP00000360242	0	0	0	0	0.042	0	0.650	0.307	0.747
CTSB	PLAU	9606.ENSP00000345672	9606.ENSP00000361850	0	0	0	0	0.080	0	0.540	0.741	0.880
CTSB	MMP9	9606.ENSP00000345672	9606.ENSP00000361405	0	0	0	0	0.086	0.292	0.400	0.766	0.897
CTSB	CTSS	9606.ENSP00000345672	9606.ENSP00000357981	0	0	0.121	0.670	0.206	0.109	0.900	0.431	0.958
CTSD	MMP2	9606.ENSP00000236671	9606.ENSP00000219070	0	0	0	0	0.049	0	0	0.458	0.463
CTSD	SERPINE1	9606.ENSP00000236671	9606.ENSP00000223095	0	0	0	0	0.052	0	0	0.419	0.426
CTSD	ESR2	9606.ENSP00000236671	9606.ENSP00000343925	0	0	0	0	0.055	0	0	0.401	0.410
CTSD	ANXA5	9606.ENSP00000236671	9606.ENSP00000296511	0	0	0	0	0.130	0	0	0.355	0.414
CTSD	HSP90AA1	9606.ENSP00000236671	9606.ENSP00000335153	0	0	0	0	0.054	0.054	0	0.402	0.419
CTSD	REN	9606.ENSP00000236671	9606.ENSP00000272190	0	0	0.086	0.909	0	0	0	0.401	0.430
CTSD	MMP7	9606.ENSP00000236671	9606.ENSP00000260227	0	0	0	0	0.049	0	0	0.450	0.454
CTSD	HDAC2	9606.ENSP00000236671	9606.ENSP00000430432	0	0	0	0	0.042	0.091	0	0.435	0.465
CTSD	EGFR	9606.ENSP00000236671	9606.ENSP00000275493	0	0	0	0	0.042	0.100	0	0.433	0.468
CTSD	AKT1	9606.ENSP00000236671	9606.ENSP00000451828	0	0	0	0	0.072	0.060	0	0.454	0.482
CTSD	TTR	9606.ENSP00000236671	9606.ENSP00000237014	0	0	0	0	0	0	0	0.487	0.487
CTSD	CDK5	9606.ENSP00000236671	9606.ENSP00000419782	0	0	0	0	0.072	0	0	0.479	0.496
CTSD	CAPN1	9606.ENSP00000236671	9606.ENSP00000431984	0	0	0	0	0.141	0.045	0	0.437	0.498
CTSD	LGALS3	9606.ENSP00000236671	9606.ENSP00000254301	0	0	0	0	0.108	0	0	0.465	0.502
CTSD	MMP9	9606.ENSP00000236671	9606.ENSP00000361405	0	0	0	0	0.116	0	0	0.483	0.523
CTSD	ALB	9606.ENSP00000236671	9606.ENSP00000295897	0	0	0	0	0.047	0	0	0.544	0.547
CTSD	PGR	9606.ENSP00000236671	9606.ENSP00000325120	0	0	0	0	0	0	0	0.548	0.548
CTSD	RAB5A	9606.ENSP00000236671	9606.ENSP00000273047	0	0	0	0	0.059	0.239	0	0.597	0.686
CTSD	PLAU	9606.ENSP00000236671	9606.ENSP00000361850	0	0	0	0	0.063	0.046	0	0.700	0.709
CTSD	XIAP	9606.ENSP00000236671	9606.ENSP00000360242	0	0	0	0	0.044	0.057	0.650	0.203	0.714
CTSD	CTSK	9606.ENSP00000236671	9606.ENSP00000271651	0	0	0	0	0.104	0.115	0.400	0.572	0.769
CTSD	ESR1	9606.ENSP00000236671	9606.ENSP00000405330	0	0	0	0	0.055	0	0.500	0.597	0.793
CTSD	CTSS	9606.ENSP00000236671	9606.ENSP00000357981	0	0	0	0	0.115	0.115	0	0.882	0.900
CTSD	CTSB	9606.ENSP00000236671	9606.ENSP00000345672	0	0	0	0	0.483	0.177	0.400	0.923	0.977
CTSK	FAP	9606.ENSP00000271651	9606.ENSP00000188790	0	0	0	0	0.349	0	0	0.191	0.450
CTSK	MMP2	9606.ENSP00000271651	9606.ENSP00000219070	0	0	0	0	0.281	0	0	0.461	0.596
CTSK	NFKB1	9606.ENSP00000271651	9606.ENSP00000226574	0	0	0	0	0.119	0.051	0	0.403	0.457
CTSK	CTSD	9606.ENSP00000271651	9606.ENSP00000236671	0	0	0	0	0.104	0.115	0.400	0.572	0.769
CTSK	MMP8	9606.ENSP00000271651	9606.ENSP00000236826	0	0	0	0	0.068	0	0	0.432	0.448
CTSK	MMP7	9606.ENSP00000271651	9606.ENSP00000260227	0	0	0	0	0.118	0	0.400	0.354	0.628
CTSK	MMP13	9606.ENSP00000271651	9606.ENSP00000260302	0	0	0	0	0.117	0	0.400	0.592	0.765
CTSK	PPARG	9606.ENSP00000271651	9606.ENSP00000287820	0	0	0	0	0.088	0	0	0.379	0.410
CTSK	FPR1	9606.ENSP00000271651	9606.ENSP00000471493	0	0	0	0	0.089	0	0	0.388	0.418
CTSK	ESR1	9606.ENSP00000271651	9606.ENSP00000405330	0	0	0	0	0	0	0	0.424	0.424
CTSK	PTGS1	9606.ENSP00000271651	9606.ENSP00000354612	0	0	0	0	0.123	0	0	0.386	0.438
CTSK	IGF1	9606.ENSP00000271651	9606.ENSP00000376637	0	0	0	0	0.106	0	0	0.417	0.456
CTSK	CTSS	9606.ENSP00000271651	9606.ENSP00000357981	0	0	0.066	0.948	0.072	0	0.400	0.087	0.461
CTSK	MMP1	9606.ENSP00000271651	9606.ENSP00000322788	0	0	0	0	0.100	0	0	0.446	0.480
CTSK	AKT1	9606.ENSP00000271651	9606.ENSP00000451828	0	0	0	0	0.086	0	0	0.512	0.535
CTSK	SRC	9606.ENSP00000271651	9606.ENSP00000362680	0	0	0	0	0.091	0.055	0	0.561	0.590
CTSK	XIAP	9606.ENSP00000271651	9606.ENSP00000360242	0	0	0	0	0	0	0.650	0.098	0.670
CTSK	MMP12	9606.ENSP00000271651	9606.ENSP00000458585	0	0	0	0	0.142	0	0.400	0.445	0.689
CTSK	CTSB	9606.ENSP00000271651	9606.ENSP00000345672	0	0	0.108	0.640	0.170	0.092	0.400	0.376	0.703
CTSK	MMP3	9606.ENSP00000271651	9606.ENSP00000299855	0	0	0	0	0.132	0	0.400	0.492	0.712
CTSK	MMP9	9606.ENSP00000271651	9606.ENSP00000361405	0	0	0	0	0.181	0	0.400	0.786	0.886
CTSS	MMP2	9606.ENSP00000357981	9606.ENSP00000219070	0	0	0	0	0.068	0	0	0.581	0.593
CTSS	NFKB1	9606.ENSP00000357981	9606.ENSP00000226574	0	0	0	0	0.144	0.051	0	0.402	0.472
CTSS	CTSD	9606.ENSP00000357981	9606.ENSP00000236671	0	0	0	0	0.115	0.115	0	0.882	0.900
CTSS	MMP8	9606.ENSP00000357981	9606.ENSP00000236826	0	0	0	0	0.093	0	0	0.488	0.516
CTSS	LGALS3	9606.ENSP00000357981	9606.ENSP00000254301	0	0	0	0	0.133	0.045	0	0.437	0.493
CTSS	MMP7	9606.ENSP00000357981	9606.ENSP00000260227	0	0	0	0	0.104	0	0.400	0.432	0.668
CTSS	MMP13	9606.ENSP00000357981	9606.ENSP00000260302	0	0	0	0	0.068	0	0.400	0.414	0.644
CTSS	ADAM10	9606.ENSP00000357981	9606.ENSP00000260408	0	0	0	0	0.081	0.053	0	0.420	0.451
CTSS	CTSK	9606.ENSP00000357981	9606.ENSP00000271651	0	0	0.066	0.948	0.072	0	0.400	0.087	0.461
CTSS	REN	9606.ENSP00000357981	9606.ENSP00000272190	0	0	0	0	0.086	0.115	0	0.539	0.595
CTSS	RAB5A	9606.ENSP00000357981	9606.ENSP00000273047	0	0	0	0	0.062	0	0	0.426	0.439
CTSS	ALB	9606.ENSP00000357981	9606.ENSP00000295897	0	0	0	0	0	0	0	0.522	0.522
CTSS	ANXA5	9606.ENSP00000357981	9606.ENSP00000296511	0	0	0	0	0.132	0.061	0	0.378	0.449
CTSS	MMP3	9606.ENSP00000357981	9606.ENSP00000299855	0	0	0	0	0.083	0	0.400	0.518	0.711
CTSS	ADAM17	9606.ENSP00000357981	9606.ENSP00000309968	0	0	0	0	0.089	0.071	0	0.441	0.486
CTSS	MMP1	9606.ENSP00000357981	9606.ENSP00000322788	0	0	0	0	0.070	0	0	0.457	0.474
CTSS	CTSB	9606.ENSP00000357981	9606.ENSP00000345672	0	0	0.121	0.670	0.206	0.109	0.900	0.431	0.958
CTSS	DPP4	9606.ENSP00000357981	9606.ENSP00000353731	0	0	0	0	0.065	0	0	0.481	0.494
CTSS	STAT1	9606.ENSP00000357981	9606.ENSP00000354394	0	0	0	0	0.179	0	0	0.346	0.440
CTSS	S100A9	9606.ENSP00000357981	9606.ENSP00000357727	0	0	0	0	0.285	0.051	0	0.421	0.573
CTSS	SRC	9606.ENSP00000357981	9606.ENSP00000362680	0	0	0	0	0.083	0.055	0	0.374	0.410
CTSS	SYK	9606.ENSP00000357981	9606.ENSP00000364898	0	0	0	0	0.238	0	0	0.281	0.429
CTSS	CXCR4	9606.ENSP00000357981	9606.ENSP00000386884	0	0	0	0	0.171	0	0	0.378	0.462
CTSS	AKT1	9606.ENSP00000357981	9606.ENSP00000451828	0	0	0	0	0.091	0	0	0.454	0.483
CTSS	PLAU	9606.ENSP00000357981	9606.ENSP00000361850	0	0	0	0	0.049	0	0	0.584	0.587
CTSS	CCL5	9606.ENSP00000357981	9606.ENSP00000474412	0	0	0	0	0.246	0	0	0.530	0.630
CTSS	CAPN1	9606.ENSP00000357981	9606.ENSP00000431984	0	0	0	0	0.055	0	0	0.667	0.672
CTSS	MMP12	9606.ENSP00000357981	9606.ENSP00000458585	0	0	0	0	0.119	0	0	0.714	0.737
CTSS	XIAP	9606.ENSP00000357981	9606.ENSP00000360242	0	0	0	0	0.054	0	0.650	0.293	0.745
CTSS	MMP9	9606.ENSP00000357981	9606.ENSP00000361405	0	0	0	0	0.171	0	0.400	0.768	0.874
CTSS	ELANE	9606.ENSP00000357981	9606.ENSP00000466090	0	0	0	0	0.067	0	0	0.875	0.878
CXCR4	MIF	9606.ENSP00000386884	9606.ENSP00000215754	0	0	0	0	0.056	0	0	0.991	0.991
CXCR4	CSNK2A1	9606.ENSP00000386884	9606.ENSP00000217244	0	0	0	0	0	0	0	0.417	0.417
CXCR4	MMP2	9606.ENSP00000386884	9606.ENSP00000219070	0	0	0	0	0.048	0	0	0.608	0.610
CXCR4	NFKB1	9606.ENSP00000386884	9606.ENSP00000226574	0	0	0	0	0.107	0.045	0	0.714	0.734
CXCR4	IL2	9606.ENSP00000386884	9606.ENSP00000226730	0	0	0	0	0	0	0	0.680	0.680
CXCR4	LGALS3	9606.ENSP00000386884	9606.ENSP00000254301	0	0	0	0	0.099	0	0	0.379	0.416
CXCR4	PDGFRA	9606.ENSP00000386884	9606.ENSP00000257290	0	0	0	0	0	0	0	0.493	0.493
CXCR4	MMP7	9606.ENSP00000386884	9606.ENSP00000260227	0	0	0	0	0.105	0	0	0.410	0.449
CXCR4	MMP13	9606.ENSP00000386884	9606.ENSP00000260302	0	0	0	0	0.043	0	0	0.629	0.629
CXCR4	PDGFRB	9606.ENSP00000386884	9606.ENSP00000261799	0	0	0	0	0	0	0	0.707	0.707
CXCR4	SELP	9606.ENSP00000386884	9606.ENSP00000263686	0	0	0	0	0.091	0	0	0.634	0.653
CXCR4	KAT2B	9606.ENSP00000386884	9606.ENSP00000263754	0	0	0	0	0.049	0	0	0.425	0.429
CXCR4	KDR	9606.ENSP00000386884	9606.ENSP00000263923	0	0	0	0	0.048	0	0	0.673	0.675
CXCR4	EGFR	9606.ENSP00000386884	9606.ENSP00000275493	0	0	0	0	0	0.048	0	0.624	0.627
CXCR4	PPARG	9606.ENSP00000386884	9606.ENSP00000287820	0	0	0	0	0.099	0	0	0.417	0.452
CXCR4	KIT	9606.ENSP00000386884	9606.ENSP00000288135	0	0	0	0	0.097	0	0	0.823	0.833
CXCR4	ALB	9606.ENSP00000386884	9606.ENSP00000295897	0	0	0	0	0	0	0	0.615	0.615
CXCR4	ANXA5	9606.ENSP00000386884	9606.ENSP00000296511	0	0	0	0	0.047	0	0	0.538	0.541
CXCR4	NOS3	9606.ENSP00000386884	9606.ENSP00000297494	0	0	0	0	0	0	0	0.424	0.424
CXCR4	MMP3	9606.ENSP00000386884	9606.ENSP00000299855	0	0	0	0	0	0	0	0.418	0.418
CXCR4	F2	9606.ENSP00000386884	9606.ENSP00000308541	0	0	0	0	0	0.052	0.900	0.206	0.918
CXCR4	MET	9606.ENSP00000386884	9606.ENSP00000317272	0	0	0	0	0	0	0	0.797	0.797
CXCR4	MMP1	9606.ENSP00000386884	9606.ENSP00000322788	0	0	0	0	0	0	0	0.469	0.469
CXCR4	GSK3B	9606.ENSP00000386884	9606.ENSP00000324806	0	0	0	0	0	0.045	0	0.446	0.448
CXCR4	PGR	9606.ENSP00000386884	9606.ENSP00000325120	0	0	0	0	0	0	0	0.545	0.545
CXCR4	HSP90AA1	9606.ENSP00000386884	9606.ENSP00000335153	0	0	0	0	0	0	0	0.746	0.746
CXCR4	PTK2	9606.ENSP00000386884	9606.ENSP00000341189	0	0	0	0	0	0.292	0	0.448	0.592
CXCR4	ESR2	9606.ENSP00000386884	9606.ENSP00000343925	0	0	0	0	0	0	0	0.515	0.515
CXCR4	CTSB	9606.ENSP00000386884	9606.ENSP00000345672	0	0	0	0	0.067	0	0	0.528	0.541
CXCR4	TGFBR2	9606.ENSP00000386884	9606.ENSP00000351905	0	0	0	0	0.132	0	0	0.399	0.456
CXCR4	DPP4	9606.ENSP00000386884	9606.ENSP00000353731	0	0	0	0	0	0	0	0.985	0.985
CXCR4	STAT1	9606.ENSP00000386884	9606.ENSP00000354394	0	0	0	0	0.088	0	0	0.487	0.513
CXCR4	CTSS	9606.ENSP00000386884	9606.ENSP00000357981	0	0	0	0	0.171	0	0	0.378	0.462
CXCR4	MMP9	9606.ENSP00000386884	9606.ENSP00000361405	0	0	0	0	0.148	0	0	0.824	0.844
CXCR4	PLAU	9606.ENSP00000386884	9606.ENSP00000361850	0	0	0	0	0.108	0.052	0	0.473	0.515
CXCR4	SRC	9606.ENSP00000386884	9606.ENSP00000362680	0	0	0	0	0.091	0	0.500	0.725	0.864
CXCR4	AR	9606.ENSP00000386884	9606.ENSP00000363822	0	0	0	0	0	0	0	0.597	0.597
CXCR4	SYK	9606.ENSP00000386884	9606.ENSP00000364898	0	0	0	0	0.145	0	0	0.454	0.514
CXCR4	JAK2	9606.ENSP00000386884	9606.ENSP00000371067	0	0	0	0	0.111	0.292	0.650	0.498	0.874
CXCR4	AKT2	9606.ENSP00000386884	9606.ENSP00000375892	0	0	0	0	0.087	0	0	0.525	0.548
CXCR4	IGF1	9606.ENSP00000386884	9606.ENSP00000376637	0	0	0	0	0.042	0	0	0.717	0.717
CXCR4	CDK1	9606.ENSP00000386884	9606.ENSP00000378699	0	0	0	0	0.047	0	0	0.530	0.532
CXCR4	ICAM2	9606.ENSP00000386884	9606.ENSP00000415283	0	0	0	0	0.147	0	0	0.357	0.428
CXCR4	ELANE	9606.ENSP00000386884	9606.ENSP00000466090	0	0	0	0	0.064	0.052	0	0.446	0.465
CXCR4	TGFBR1	9606.ENSP00000386884	9606.ENSP00000447297	0	0	0	0	0.098	0	0	0.555	0.581
CXCR4	PRKCA	9606.ENSP00000386884	9606.ENSP00000408695	0	0	0	0	0.076	0	0	0.582	0.597
CXCR4	RHOA	9606.ENSP00000386884	9606.ENSP00000400175	0	0	0	0	0.089	0.165	0	0.526	0.608
CXCR4	CDC42	9606.ENSP00000386884	9606.ENSP00000497733	0	0	0	0	0.113	0.167	0	0.587	0.668
CXCR4	IGF1R	9606.ENSP00000386884	9606.ENSP00000497069	0	0	0	0	0.042	0	0	0.697	0.697
CXCR4	ESR1	9606.ENSP00000386884	9606.ENSP00000405330	0	0	0	0	0	0	0	0.702	0.702
CXCR4	AKT1	9606.ENSP00000386884	9606.ENSP00000451828	0	0	0	0	0.087	0	0	0.737	0.750
CXCR4	HIF1A	9606.ENSP00000386884	9606.ENSP00000437955	0	0	0	0	0.076	0.226	0	0.891	0.915
CXCR4	CCL5	9606.ENSP00000386884	9606.ENSP00000474412	0	0	0	0	0.068	0	0.650	0.997	0.998
CYP2C9	TTR	9606.ENSP00000260682	9606.ENSP00000237014	0	0	0	0	0.099	0	0	0.417	0.452
CYP2C9	ALOX12	9606.ENSP00000260682	9606.ENSP00000251535	0	0	0	0	0.062	0.065	0.900	0.193	0.919
CYP2C9	HSP90AA1	9606.ENSP00000260682	9606.ENSP00000335153	0	0	0	0	0.054	0.091	0	0.363	0.405
CYP2C9	PTPN1	9606.ENSP00000260682	9606.ENSP00000360683	0	0	0	0	0	0.087	0	0.386	0.416
CYP2C9	PPARA	9606.ENSP00000260682	9606.ENSP00000385523	0	0	0	0	0	0.056	0	0.427	0.436
CYP2C9	HMGCR	9606.ENSP00000260682	9606.ENSP00000287936	0	0	0	0	0.068	0	0	0.531	0.544
CYP2C9	ALB	9606.ENSP00000260682	9606.ENSP00000295897	0	0	0	0	0.088	0	0	0.547	0.570
CYP2C9	F2	9606.ENSP00000260682	9606.ENSP00000308541	0	0	0	0	0.117	0.078	0	0.546	0.598
CYP2C9	PTGS1	9606.ENSP00000260682	9606.ENSP00000354612	0	0	0	0	0.056	0	0.900	0.379	0.936
DPP4	FAP	9606.ENSP00000353731	9606.ENSP00000188790	0	0	0.065	0.951	0.072	0.292	0	0.154	0.411
DPP4	SERPINE1	9606.ENSP00000353731	9606.ENSP00000223095	0	0	0	0	0.042	0	0	0.450	0.451
DPP4	NFKB1	9606.ENSP00000353731	9606.ENSP00000226574	0	0	0	0	0.048	0.062	0	0.385	0.402
DPP4	IL2	9606.ENSP00000353731	9606.ENSP00000226730	0	0	0	0	0.047	0	0	0.480	0.483
DPP4	LGALS3	9606.ENSP00000353731	9606.ENSP00000254301	0	0	0	0	0.058	0	0	0.569	0.576
DPP4	MMP13	9606.ENSP00000353731	9606.ENSP00000260302	0	0	0	0	0.067	0	0	0.502	0.516
DPP4	SELP	9606.ENSP00000353731	9606.ENSP00000263686	0	0	0	0	0.088	0	0	0.460	0.487
DPP4	CDK2	9606.ENSP00000353731	9606.ENSP00000266970	0	0	0	0	0	0	0	0.450	0.450
DPP4	REN	9606.ENSP00000353731	9606.ENSP00000272190	0	0	0	0	0	0	0	0.705	0.705
DPP4	AKR1B1	9606.ENSP00000353731	9606.ENSP00000285930	0	0	0	0	0.068	0	0	0.419	0.436
DPP4	PPARG	9606.ENSP00000353731	9606.ENSP00000287820	0	0	0	0	0.055	0.052	0	0.613	0.623
DPP4	ALB	9606.ENSP00000353731	9606.ENSP00000295897	0	0	0	0	0.062	0	0	0.772	0.778
DPP4	NOS3	9606.ENSP00000353731	9606.ENSP00000297494	0	0	0	0	0.042	0	0	0.435	0.435
DPP4	ADAM17	9606.ENSP00000353731	9606.ENSP00000309968	0	0	0	0	0	0	0	0.532	0.532
DPP4	MET	9606.ENSP00000353731	9606.ENSP00000317272	0	0	0	0	0.074	0	0	0.438	0.457
DPP4	MMP1	9606.ENSP00000353731	9606.ENSP00000322788	0	0	0	0	0.097	0	0	0.508	0.536
DPP4	CTSB	9606.ENSP00000353731	9606.ENSP00000345672	0	0	0	0	0.092	0	0	0.480	0.508
DPP4	IGF1	9606.ENSP00000353731	9606.ENSP00000376637	0	0	0	0	0.044	0	0	0.433	0.434
DPP4	MMP9	9606.ENSP00000353731	9606.ENSP00000361405	0	0	0	0	0.057	0	0	0.459	0.468
DPP4	PTPN1	9606.ENSP00000353731	9606.ENSP00000360683	0	0	0	0	0.071	0	0	0.455	0.472
DPP4	CCL5	9606.ENSP00000353731	9606.ENSP00000474412	0	0	0	0	0.104	0	0	0.436	0.473
DPP4	PPARA	9606.ENSP00000353731	9606.ENSP00000385523	0	0	0	0	0.054	0.052	0	0.464	0.478
DPP4	CTSS	9606.ENSP00000353731	9606.ENSP00000357981	0	0	0	0	0.065	0	0	0.481	0.494
DPP4	AKT1	9606.ENSP00000353731	9606.ENSP00000451828	0	0	0	0	0	0	0	0.527	0.527
DPP4	PRCP	9606.ENSP00000353731	9606.ENSP00000377055	0	0	0	0	0	0	0.900	0.693	0.967
DPP4	CXCR4	9606.ENSP00000353731	9606.ENSP00000386884	0	0	0	0	0	0	0	0.985	0.985
DUSP16	MAPK12	9606.ENSP00000298573	9606.ENSP00000215659	0	0	0	0	0.060	0.300	0.650	0.568	0.887
DUSP16	MAPK1	9606.ENSP00000298573	9606.ENSP00000215832	0	0	0	0	0.060	0.441	0.650	0.326	0.859
DUSP16	MAPK14	9606.ENSP00000298573	9606.ENSP00000229795	0	0	0	0	0.060	0.798	0.650	0.338	0.950
DUSP16	MAPK8	9606.ENSP00000298573	9606.ENSP00000378974	0	0	0	0	0.086	0.966	0.900	0.638	0.998
EGFR	HDAC7	9606.ENSP00000275493	9606.ENSP00000080059	0	0	0	0	0.042	0.629	0	0.252	0.711
EGFR	MIF	9606.ENSP00000275493	9606.ENSP00000215754	0	0	0	0	0.049	0.292	0	0.333	0.511
EGFR	MAPK1	9606.ENSP00000275493	9606.ENSP00000215832	0	0	0	0.579	0.047	0.042	0	0.609	0.612
EGFR	MMP2	9606.ENSP00000275493	9606.ENSP00000219070	0	0	0	0	0.099	0	0	0.674	0.693
EGFR	SERPINE1	9606.ENSP00000275493	9606.ENSP00000223095	0	0	0	0	0.106	0	0	0.678	0.699
EGFR	NFKB1	9606.ENSP00000275493	9606.ENSP00000226574	0	0	0	0	0.050	0.045	0	0.835	0.837
EGFR	IL2	9606.ENSP00000275493	9606.ENSP00000226730	0	0	0	0	0	0	0.650	0.593	0.851
EGFR	MAPK14	9606.ENSP00000275493	9606.ENSP00000229795	0	0	0	0.579	0.042	0.600	0	0.519	0.799
EGFR	CTSD	9606.ENSP00000275493	9606.ENSP00000236671	0	0	0	0	0.042	0.100	0	0.433	0.468
EGFR	TTR	9606.ENSP00000275493	9606.ENSP00000237014	0	0	0	0	0	0	0	0.620	0.620
EGFR	LGALS3	9606.ENSP00000275493	9606.ENSP00000254301	0	0	0	0	0.073	0.600	0	0.913	0.964
EGFR	PDGFRA	9606.ENSP00000275493	9606.ENSP00000257290	0	0	0	0.566	0.108	0.663	0.900	0.590	0.986
EGFR	MMP7	9606.ENSP00000275493	9606.ENSP00000260227	0	0	0	0	0.060	0	0	0.554	0.563
EGFR	ADAM10	9606.ENSP00000275493	9606.ENSP00000260408	0	0	0	0	0.058	0	0	0.537	0.546
EGFR	PDGFRB	9606.ENSP00000275493	9606.ENSP00000261799	0	0	0	0.565	0.093	0.558	0.900	0.971	0.998
EGFR	CCNE1	9606.ENSP00000275493	9606.ENSP00000262643	0	0	0	0	0	0.092	0	0.738	0.752
EGFR	KDR	9606.ENSP00000275493	9606.ENSP00000263923	0	0	0	0.564	0.075	0.139	0	0.774	0.805
EGFR	CDK2	9606.ENSP00000275493	9606.ENSP00000266970	0	0	0	0.622	0.042	0	0	0.565	0.566
EGFR	RAB5A	9606.ENSP00000275493	9606.ENSP00000273047	0	0	0	0	0.042	0.510	0	0.772	0.883
EGFR	KLF5	9606.ENSP00000275493	9606.ENSP00000366915	0	0	0	0	0.086	0.045	0	0.373	0.405
EGFR	PTGS1	9606.ENSP00000275493	9606.ENSP00000354612	0	0	0	0	0.057	0	0	0.396	0.406
EGFR	KIT	9606.ENSP00000275493	9606.ENSP00000288135	0	0	0	0.572	0	0.101	0	0.389	0.428
EGFR	PPARA	9606.ENSP00000275493	9606.ENSP00000385523	0	0	0	0	0.079	0.092	0	0.374	0.431
EGFR	PRKCD	9606.ENSP00000275493	9606.ENSP00000331602	0	0	0	0.558	0.042	0	0	0.440	0.441
EGFR	FGFR1	9606.ENSP00000275493	9606.ENSP00000393312	0	0	0	0.604	0.067	0.215	0	0.346	0.479
EGFR	CHUK	9606.ENSP00000275493	9606.ENSP00000359424	0	0	0	0	0.042	0.091	0	0.452	0.481
EGFR	SYK	9606.ENSP00000275493	9606.ENSP00000364898	0	0	0	0.688	0.042	0.400	0	0.174	0.484
EGFR	FPR1	9606.ENSP00000275493	9606.ENSP00000471493	0	0	0	0	0	0.048	0	0.503	0.506
EGFR	MMP12	9606.ENSP00000275493	9606.ENSP00000458585	0	0	0	0	0	0	0	0.513	0.513
EGFR	HDAC2	9606.ENSP00000275493	9606.ENSP00000430432	0	0	0	0	0.047	0	0	0.528	0.531
EGFR	CDK5	9606.ENSP00000275493	9606.ENSP00000419782	0	0	0	0.616	0.047	0.170	0	0.463	0.538
EGFR	CCNA2	9606.ENSP00000275493	9606.ENSP00000481380	0	0	0	0	0	0	0	0.556	0.556
EGFR	GSK3B	9606.ENSP00000275493	9606.ENSP00000324806	0	0	0	0.568	0.047	0.091	0	0.548	0.574
EGFR	BMP7	9606.ENSP00000275493	9606.ENSP00000379204	0	0	0	0	0.049	0.053	0	0.566	0.575
EGFR	PLAU	9606.ENSP00000275493	9606.ENSP00000361850	0	0	0	0	0.083	0	0	0.571	0.589
EGFR	SOD2	9606.ENSP00000275493	9606.ENSP00000446252	0	0	0	0	0.042	0.078	0	0.586	0.603
EGFR	TGFBR2	9606.ENSP00000275493	9606.ENSP00000351905	0	0	0	0	0.066	0.091	0	0.574	0.606
EGFR	AKT2	9606.ENSP00000275493	9606.ENSP00000375892	0	0	0	0.561	0.042	0.175	0	0.549	0.612
EGFR	CTSB	9606.ENSP00000275493	9606.ENSP00000345672	0	0	0	0	0.049	0	0	0.616	0.619
EGFR	CXCR4	9606.ENSP00000275493	9606.ENSP00000386884	0	0	0	0	0	0.048	0	0.624	0.627
EGFR	XIAP	9606.ENSP00000275493	9606.ENSP00000360242	0	0	0	0	0.049	0.244	0	0.534	0.636
EGFR	PIM1	9606.ENSP00000275493	9606.ENSP00000362608	0	0	0	0.584	0	0.621	0	0.096	0.643
EGFR	CCL5	9606.ENSP00000275493	9606.ENSP00000474412	0	0	0	0	0	0	0	0.644	0.644
EGFR	CASP7	9606.ENSP00000275493	9606.ENSP00000358327	0	0	0	0	0.054	0	0	0.646	0.651
EGFR	EPHB4	9606.ENSP00000275493	9606.ENSP00000350896	0	0	0	0.607	0.068	0.263	0	0.540	0.656
EGFR	TGFBR1	9606.ENSP00000275493	9606.ENSP00000447297	0	0	0	0	0	0.093	0	0.656	0.675
EGFR	ADAM17	9606.ENSP00000275493	9606.ENSP00000309968	0	0	0	0	0.067	0	0	0.670	0.679
EGFR	NFE2L2	9606.ENSP00000275493	9606.ENSP00000380252	0	0	0	0	0.055	0	0	0.687	0.691
EGFR	MMP1	9606.ENSP00000275493	9606.ENSP00000322788	0	0	0	0	0.080	0	0	0.681	0.694
EGFR	MMP3	9606.ENSP00000275493	9606.ENSP00000299855	0	0	0	0	0.073	0	0.500	0.479	0.737
EGFR	ANXA5	9606.ENSP00000275493	9606.ENSP00000296511	0	0	0	0	0.062	0.194	0	0.690	0.745
EGFR	INSR	9606.ENSP00000275493	9606.ENSP00000303830	0	0	0	0.577	0.058	0.091	0.400	0.566	0.747
EGFR	PARP1	9606.ENSP00000275493	9606.ENSP00000355759	0	0	0	0	0.044	0.100	0	0.734	0.751
EGFR	ESR2	9606.ENSP00000275493	9606.ENSP00000343925	0	0	0	0	0	0.329	0	0.650	0.755
EGFR	AKT1	9606.ENSP00000275493	9606.ENSP00000451828	0	0	0	0.559	0.042	0.640	0	0.445	0.792
EGFR	ALB	9606.ENSP00000275493	9606.ENSP00000295897	0	0	0	0	0	0	0	0.808	0.808
EGFR	MMP9	9606.ENSP00000275493	9606.ENSP00000361405	0	0	0	0	0.055	0	0	0.825	0.827
EGFR	MAPK8	9606.ENSP00000275493	9606.ENSP00000378974	0	0	0	0.567	0.047	0.621	0	0.567	0.830
EGFR	PGR	9606.ENSP00000275493	9606.ENSP00000325120	0	0	0	0	0	0.092	0	0.820	0.830
EGFR	PPARG	9606.ENSP00000275493	9606.ENSP00000287820	0	0	0	0	0.112	0.329	0	0.758	0.843
EGFR	CDK1	9606.ENSP00000275493	9606.ENSP00000378699	0	0	0	0.618	0.042	0.807	0	0.253	0.849
EGFR	AR	9606.ENSP00000275493	9606.ENSP00000363822	0	0	0	0	0	0.536	0	0.720	0.864
EGFR	RHOA	9606.ENSP00000275493	9606.ENSP00000400175	0	0	0	0	0.075	0.258	0.500	0.752	0.903
EGFR	EPHA2	9606.ENSP00000275493	9606.ENSP00000351209	0	0	0	0.618	0.163	0.450	0	0.806	0.903
EGFR	PRKCA	9606.ENSP00000275493	9606.ENSP00000408695	0	0	0	0.562	0.049	0.788	0	0.693	0.932
EGFR	HIF1A	9606.ENSP00000275493	9606.ENSP00000437955	0	0	0	0	0.055	0	0.500	0.873	0.934
EGFR	CDC42	9606.ENSP00000275493	9606.ENSP00000497733	0	0	0	0	0.042	0.211	0.500	0.895	0.955
EGFR	STAT1	9606.ENSP00000275493	9606.ENSP00000354394	0	0	0	0	0.042	0.840	0	0.851	0.975
EGFR	JAK2	9606.ENSP00000275493	9606.ENSP00000371067	0	0	0	0.576	0	0.723	0.900	0.564	0.986
EGFR	ESR1	9606.ENSP00000275493	9606.ENSP00000405330	0	0	0	0	0	0.583	0	0.974	0.988
EGFR	IGF1R	9606.ENSP00000275493	9606.ENSP00000497069	0	0	0	0.571	0.113	0.585	0	0.972	0.989
EGFR	IGF1	9606.ENSP00000275493	9606.ENSP00000376637	0	0	0	0	0	0	0.900	0.919	0.991
EGFR	HRAS	9606.ENSP00000275493	9606.ENSP00000407586	0	0	0	0	0.053	0.315	0.900	0.931	0.994
EGFR	MET	9606.ENSP00000275493	9606.ENSP00000317272	0	0	0	0.582	0.250	0.806	0	0.978	0.996
EGFR	PTPN1	9606.ENSP00000275493	9606.ENSP00000360683	0	0	0	0	0.044	0.869	0	0.978	0.997
EGFR	HSP90AA1	9606.ENSP00000275493	9606.ENSP00000335153	0	0	0	0	0.049	0.854	0.500	0.993	0.999
EGFR	SRC	9606.ENSP00000275493	9606.ENSP00000362680	0	0	0	0.665	0.042	0.928	0.900	0.988	0.999
EGFR	PTK2	9606.ENSP00000275493	9606.ENSP00000341189	0	0	0	0.597	0.086	0.994	0.900	0.926	0.999
ELANE	MMP2	9606.ENSP00000466090	9606.ENSP00000219070	0	0	0	0	0.055	0	0	0.516	0.523
ELANE	SERPINE1	9606.ENSP00000466090	9606.ENSP00000223095	0	0	0	0	0	0.067	0	0.623	0.633
ELANE	NFKB1	9606.ENSP00000466090	9606.ENSP00000226574	0	0	0	0	0	0.094	0	0.381	0.415
ELANE	MMP8	9606.ENSP00000466090	9606.ENSP00000236826	0	0	0	0	0.416	0	0.400	0.674	0.875
ELANE	MMP7	9606.ENSP00000466090	9606.ENSP00000260227	0	0	0	0	0.055	0	0.400	0.433	0.650
ELANE	SELP	9606.ENSP00000466090	9606.ENSP00000263686	0	0	0	0	0.067	0.046	0	0.681	0.691
ELANE	ALB	9606.ENSP00000466090	9606.ENSP00000295897	0	0	0	0	0.059	0.176	0	0.582	0.647
ELANE	MMP3	9606.ENSP00000466090	9606.ENSP00000299855	0	0	0	0	0.055	0	0	0.444	0.452
ELANE	F2	9606.ENSP00000466090	9606.ENSP00000308541	0	0	0.177	0.615	0.055	0.053	0.800	0.171	0.855
ELANE	MMP1	9606.ENSP00000466090	9606.ENSP00000322788	0	0	0	0	0.055	0	0.400	0.444	0.657
ELANE	CTSB	9606.ENSP00000466090	9606.ENSP00000345672	0	0	0	0	0	0	0	0.692	0.692
ELANE	S100A9	9606.ENSP00000466090	9606.ENSP00000357727	0	0	0	0	0.155	0.094	0	0.581	0.651
ELANE	CTSS	9606.ENSP00000466090	9606.ENSP00000357981	0	0	0	0	0.067	0	0	0.875	0.878
ELANE	MMP9	9606.ENSP00000466090	9606.ENSP00000361405	0	0	0	0	0.085	0	0	0.972	0.973
ELANE	CXCR4	9606.ENSP00000466090	9606.ENSP00000386884	0	0	0	0	0.064	0.052	0	0.446	0.465
ELANE	ESR1	9606.ENSP00000466090	9606.ENSP00000405330	0	0	0	0	0	0	0	0.448	0.448
ELANE	AKT1	9606.ENSP00000466090	9606.ENSP00000451828	0	0	0	0	0.045	0.096	0	0.417	0.452
ELANE	MMP12	9606.ENSP00000466090	9606.ENSP00000458585	0	0	0	0	0.055	0	0	0.740	0.744
ELANE	CCL5	9606.ENSP00000466090	9606.ENSP00000474412	0	0	0	0	0.043	0	0	0.433	0.434
EPHA2	MMP2	9606.ENSP00000351209	9606.ENSP00000219070	0	0	0	0	0.096	0	0	0.372	0.408
EPHA2	SERPINE1	9606.ENSP00000351209	9606.ENSP00000223095	0	0	0	0	0.202	0	0	0.484	0.570
EPHA2	PDGFRA	9606.ENSP00000351209	9606.ENSP00000257290	0	0	0	0.575	0.050	0.329	0	0.201	0.446
EPHA2	ADAM10	9606.ENSP00000351209	9606.ENSP00000260408	0	0	0	0	0.086	0	0.500	0.274	0.639
EPHA2	EGFR	9606.ENSP00000351209	9606.ENSP00000275493	0	0	0	0.618	0.163	0.450	0	0.806	0.903
EPHA2	MET	9606.ENSP00000351209	9606.ENSP00000317272	0	0	0	0.604	0.153	0.195	0	0.229	0.429
EPHA2	HSP90AA1	9606.ENSP00000351209	9606.ENSP00000335153	0	0	0	0	0.079	0.264	0	0.501	0.633
EPHA2	PTK2	9606.ENSP00000351209	9606.ENSP00000341189	0	0	0	0.617	0.107	0.331	0	0.524	0.691
EPHA2	EPHB4	9606.ENSP00000351209	9606.ENSP00000350896	0	0	0.078	0.916	0.106	0	0.500	0.589	0.808
EPHA2	SYK	9606.ENSP00000351209	9606.ENSP00000364898	0	0	0	0.664	0.042	0	0	0.402	0.402
EPHA2	TGM2	9606.ENSP00000351209	9606.ENSP00000355330	0	0	0	0	0.098	0.045	0	0.410	0.447
EPHA2	PTPN1	9606.ENSP00000351209	9606.ENSP00000360683	0	0	0	0	0.072	0.097	0	0.436	0.487
EPHA2	HRAS	9606.ENSP00000351209	9606.ENSP00000407586	0	0	0	0	0.094	0.265	0	0.292	0.488
EPHA2	HIF1A	9606.ENSP00000351209	9606.ENSP00000437955	0	0	0	0	0.079	0.192	0	0.375	0.495
EPHA2	IGF1R	9606.ENSP00000351209	9606.ENSP00000497069	0	0	0	0.626	0	0.132	0	0.496	0.543
EPHA2	RHOA	9606.ENSP00000351209	9606.ENSP00000400175	0	0	0	0	0.076	0.222	0	0.446	0.568
EPHA2	SRC	9606.ENSP00000351209	9606.ENSP00000362680	0	0	0	0.750	0.072	0.044	0	0.648	0.660
EPHA2	IGF1	9606.ENSP00000351209	9606.ENSP00000376637	0	0	0	0	0	0.063	0.650	0.247	0.731
EPHA2	CDC42	9606.ENSP00000351209	9606.ENSP00000497733	0	0	0	0	0.076	0.461	0.400	0.374	0.788
EPHB4	MMP2	9606.ENSP00000350896	9606.ENSP00000219070	0	0	0	0	0.078	0	0.400	0.269	0.560
EPHB4	EGFR	9606.ENSP00000350896	9606.ENSP00000275493	0	0	0	0.607	0.068	0.263	0	0.540	0.656
EPHB4	ADAM17	9606.ENSP00000350896	9606.ENSP00000309968	0	0	0	0	0.086	0	0	0.384	0.413
EPHB4	PTK2	9606.ENSP00000350896	9606.ENSP00000341189	0	0	0	0.625	0.078	0.094	0	0.544	0.586
EPHB4	CDC42	9606.ENSP00000350896	9606.ENSP00000497733	0	0	0	0	0.074	0.224	0	0.294	0.448
EPHB4	RHOA	9606.ENSP00000350896	9606.ENSP00000400175	0	0	0	0	0.074	0.222	0	0.351	0.491
EPHB4	MMP9	9606.ENSP00000350896	9606.ENSP00000361405	0	0	0	0	0.058	0	0.400	0.306	0.573
EPHB4	SRC	9606.ENSP00000350896	9606.ENSP00000362680	0	0	0	0.749	0.044	0.045	0.500	0.398	0.688
EPHB4	EPHA2	9606.ENSP00000350896	9606.ENSP00000351209	0	0	0.078	0.916	0.106	0	0.500	0.589	0.808
ESR1	HDAC7	9606.ENSP00000405330	9606.ENSP00000080059	0	0	0	0	0.046	0.294	0	0.599	0.707
ESR1	MAPK12	9606.ENSP00000405330	9606.ENSP00000215659	0	0	0	0	0	0	0.900	0.268	0.923
ESR1	MAPK1	9606.ENSP00000405330	9606.ENSP00000215832	0	0	0	0	0	0.625	0.900	0.681	0.987
ESR1	APEX1	9606.ENSP00000405330	9606.ENSP00000216714	0	0	0	0	0	0.046	0	0.678	0.679
ESR1	CSNK2A1	9606.ENSP00000405330	9606.ENSP00000217244	0	0	0	0	0	0	0	0.504	0.504
ESR1	MMP2	9606.ENSP00000405330	9606.ENSP00000219070	0	0	0	0	0.042	0	0	0.579	0.580
ESR1	SERPINE1	9606.ENSP00000405330	9606.ENSP00000223095	0	0	0	0	0	0.045	0	0.471	0.473
ESR1	HDAC5	9606.ENSP00000405330	9606.ENSP00000225983	0	0	0	0	0.046	0.294	0	0.503	0.636
ESR1	NFKB1	9606.ENSP00000405330	9606.ENSP00000226574	0	0	0	0	0	0.510	0	0.916	0.957
ESR1	IL2	9606.ENSP00000405330	9606.ENSP00000226730	0	0	0	0	0.045	0	0	0.431	0.433
ESR1	MAPK14	9606.ENSP00000405330	9606.ENSP00000229795	0	0	0	0	0	0	0.900	0.561	0.954
ESR1	CTSD	9606.ENSP00000405330	9606.ENSP00000236671	0	0	0	0	0.055	0	0.500	0.597	0.793
ESR1	PDGFRA	9606.ENSP00000405330	9606.ENSP00000257290	0	0	0	0	0.047	0.045	0	0.461	0.467
ESR1	MMP7	9606.ENSP00000405330	9606.ENSP00000260227	0	0	0	0	0.074	0	0	0.410	0.430
ESR1	PDGFRB	9606.ENSP00000405330	9606.ENSP00000261799	0	0	0	0	0.044	0.045	0	0.447	0.451
ESR1	CCNE1	9606.ENSP00000405330	9606.ENSP00000262643	0	0	0	0	0	0	0	0.521	0.521
ESR1	KAT2B	9606.ENSP00000405330	9606.ENSP00000263754	0	0	0	0	0	0.069	0.500	0.613	0.804
ESR1	KDR	9606.ENSP00000405330	9606.ENSP00000263923	0	0	0	0	0	0.045	0	0.687	0.688
ESR1	CDK6	9606.ENSP00000405330	9606.ENSP00000265734	0	0	0	0	0	0.045	0	0.584	0.585
ESR1	CDK2	9606.ENSP00000405330	9606.ENSP00000266970	0	0	0	0	0	0.294	0	0.612	0.714
ESR1	CTSK	9606.ENSP00000405330	9606.ENSP00000271651	0	0	0	0	0	0	0	0.424	0.424
ESR1	REN	9606.ENSP00000405330	9606.ENSP00000272190	0	0	0	0	0.055	0	0	0.426	0.434
ESR1	EGFR	9606.ENSP00000405330	9606.ENSP00000275493	0	0	0	0	0	0.583	0	0.974	0.988
ESR1	PPARG	9606.ENSP00000405330	9606.ENSP00000287820	0	0	0	0.604	0.059	0	0	0.790	0.794
ESR1	HMGCR	9606.ENSP00000405330	9606.ENSP00000287936	0	0	0	0	0	0	0	0.441	0.441
ESR1	KIT	9606.ENSP00000405330	9606.ENSP00000288135	0	0	0	0	0	0.045	0	0.590	0.592
ESR1	ALB	9606.ENSP00000405330	9606.ENSP00000295897	0	0	0	0	0.042	0.045	0	0.795	0.796
ESR1	ANXA5	9606.ENSP00000405330	9606.ENSP00000296511	0	0	0	0	0.054	0.042	0	0.612	0.618
ESR1	NOS3	9606.ENSP00000405330	9606.ENSP00000297494	0	0	0	0	0	0.301	0	0.689	0.773
ESR1	MMP3	9606.ENSP00000405330	9606.ENSP00000299855	0	0	0	0	0	0	0	0.409	0.409
ESR1	INSR	9606.ENSP00000405330	9606.ENSP00000303830	0	0	0	0	0	0.071	0	0.608	0.620
ESR1	MET	9606.ENSP00000405330	9606.ENSP00000317272	0	0	0	0	0.111	0.071	0	0.643	0.680
ESR1	MMP1	9606.ENSP00000405330	9606.ENSP00000322788	0	0	0	0	0	0	0	0.410	0.410
ESR1	GSK3B	9606.ENSP00000405330	9606.ENSP00000324806	0	0	0	0	0	0.071	0	0.618	0.629
ESR1	PGR	9606.ENSP00000405330	9606.ENSP00000325120	0	0	0	0.673	0.240	0.771	0.700	0.560	0.974
ESR1	METAP2	9606.ENSP00000405330	9606.ENSP00000325312	0	0	0	0	0.055	0.045	0	0.506	0.515
ESR1	HSP90AA1	9606.ENSP00000405330	9606.ENSP00000335153	0	0	0	0	0.054	0.889	0.500	0.988	0.999
ESR1	PTK2	9606.ENSP00000405330	9606.ENSP00000341189	0	0	0	0	0.052	0	0.500	0.682	0.836
ESR1	ESR2	9606.ENSP00000405330	9606.ENSP00000343925	0	0	0.062	0.923	0.042	0.830	0.900	0.934	0.998
ESR1	TGFBR2	9606.ENSP00000405330	9606.ENSP00000351905	0	0	0	0	0.055	0.071	0	0.617	0.634
ESR1	STAT1	9606.ENSP00000405330	9606.ENSP00000354394	0	0	0	0	0.043	0.304	0.500	0.775	0.915
ESR1	PTGS1	9606.ENSP00000405330	9606.ENSP00000354612	0	0	0	0	0.047	0	0	0.450	0.453
ESR1	PARP1	9606.ENSP00000405330	9606.ENSP00000355759	0	0	0	0	0	0.312	0	0.647	0.746
ESR1	CASP7	9606.ENSP00000405330	9606.ENSP00000358327	0	0	0	0	0.046	0	0	0.451	0.454
ESR1	CHUK	9606.ENSP00000405330	9606.ENSP00000359424	0	0	0	0	0	0.250	0	0.661	0.735
ESR1	XIAP	9606.ENSP00000405330	9606.ENSP00000360242	0	0	0	0	0.044	0.045	0	0.637	0.639
ESR1	PTPN1	9606.ENSP00000405330	9606.ENSP00000360683	0	0	0	0	0.060	0.308	0	0.508	0.652
ESR1	MMP9	9606.ENSP00000405330	9606.ENSP00000361405	0	0	0	0	0.074	0	0	0.763	0.772
ESR1	PLAU	9606.ENSP00000405330	9606.ENSP00000361850	0	0	0	0	0	0	0	0.476	0.476
ESR1	SRC	9606.ENSP00000405330	9606.ENSP00000362680	0	0	0	0	0	0.925	0.900	0.996	0.999
ESR1	AR	9606.ENSP00000405330	9606.ENSP00000363822	0	0	0	0.651	0.172	0	0	0.978	0.981
ESR1	KLF5	9606.ENSP00000405330	9606.ENSP00000366915	0	0	0	0	0	0.311	0	0.371	0.548
ESR1	JAK2	9606.ENSP00000405330	9606.ENSP00000371067	0	0	0	0	0.060	0.071	0	0.513	0.538
ESR1	AKT2	9606.ENSP00000405330	9606.ENSP00000375892	0	0	0	0	0.055	0.314	0	0.455	0.616
ESR1	IGF1	9606.ENSP00000405330	9606.ENSP00000376637	0	0	0	0	0.062	0	0	0.964	0.964
ESR1	CDK1	9606.ENSP00000405330	9606.ENSP00000378699	0	0	0	0	0	0.099	0	0.515	0.544
ESR1	MAPK8	9606.ENSP00000405330	9606.ENSP00000378974	0	0	0	0	0	0	0.900	0.659	0.964
ESR1	NFE2L2	9606.ENSP00000405330	9606.ENSP00000380252	0	0	0	0	0	0	0	0.449	0.449
ESR1	CBS	9606.ENSP00000405330	9606.ENSP00000381231	0	0	0	0	0	0	0	0.418	0.418
ESR1	PPARA	9606.ENSP00000405330	9606.ENSP00000385523	0	0	0	0.602	0.059	0	0	0.610	0.618
ESR1	CXCR4	9606.ENSP00000405330	9606.ENSP00000386884	0	0	0	0	0	0	0	0.702	0.702
ESR1	FGFR1	9606.ENSP00000405330	9606.ENSP00000393312	0	0	0	0	0	0.045	0	0.553	0.555
ESR1	RHOA	9606.ENSP00000405330	9606.ENSP00000400175	0	0	0	0	0	0.073	0	0.489	0.506
ESR1	CDC42	9606.ENSP00000405330	9606.ENSP00000497733	0	0	0	0	0	0.073	0	0.413	0.433
ESR1	PRKCA	9606.ENSP00000405330	9606.ENSP00000408695	0	0	0	0	0.067	0	0	0.418	0.433
ESR1	ELANE	9606.ENSP00000405330	9606.ENSP00000466090	0	0	0	0	0	0	0	0.448	0.448
ESR1	CCNA2	9606.ENSP00000405330	9606.ENSP00000481380	0	0	0	0	0.049	0	0	0.555	0.559
ESR1	TGFBR1	9606.ENSP00000405330	9606.ENSP00000447297	0	0	0	0	0.057	0.071	0	0.562	0.583
ESR1	CCL5	9606.ENSP00000405330	9606.ENSP00000474412	0	0	0	0	0	0	0	0.599	0.599
ESR1	HRAS	9606.ENSP00000405330	9606.ENSP00000407586	0	0	0	0	0	0.073	0	0.705	0.715
ESR1	HDAC2	9606.ENSP00000405330	9606.ENSP00000430432	0	0	0	0	0	0.343	0	0.858	0.903
ESR1	AKT1	9606.ENSP00000405330	9606.ENSP00000451828	0	0	0	0	0.055	0.314	0	0.877	0.913
ESR1	HIF1A	9606.ENSP00000405330	9606.ENSP00000437955	0	0	0	0	0.067	0.636	0	0.861	0.948
ESR1	IGF1R	9606.ENSP00000405330	9606.ENSP00000497069	0	0	0	0	0.063	0.743	0.500	0.994	0.999
ESR2	MAPK12	9606.ENSP00000343925	9606.ENSP00000215659	0	0	0	0	0	0	0.900	0.113	0.907
ESR2	MAPK1	9606.ENSP00000343925	9606.ENSP00000215832	0	0	0	0	0	0.292	0.900	0.332	0.948
ESR2	CSNK2A1	9606.ENSP00000343925	9606.ENSP00000217244	0	0	0	0	0	0	0	0.447	0.447
ESR2	MMP2	9606.ENSP00000343925	9606.ENSP00000219070	0	0	0	0	0	0	0	0.400	0.400
ESR2	NFKB1	9606.ENSP00000343925	9606.ENSP00000226574	0	0	0	0	0	0	0	0.442	0.442
ESR2	MAPK14	9606.ENSP00000343925	9606.ENSP00000229795	0	0	0	0	0	0	0.900	0.247	0.921
ESR2	CTSD	9606.ENSP00000343925	9606.ENSP00000236671	0	0	0	0	0.055	0	0	0.401	0.410
ESR2	KDR	9606.ENSP00000343925	9606.ENSP00000263923	0	0	0	0	0	0.045	0	0.571	0.573
ESR2	EGFR	9606.ENSP00000343925	9606.ENSP00000275493	0	0	0	0	0	0.329	0	0.650	0.755
ESR2	PPARG	9606.ENSP00000343925	9606.ENSP00000287820	0	0	0	0.583	0.059	0	0	0.533	0.542
ESR2	ALB	9606.ENSP00000343925	9606.ENSP00000295897	0	0	0	0	0	0.045	0	0.686	0.687
ESR2	NOS3	9606.ENSP00000343925	9606.ENSP00000297494	0	0	0	0	0.067	0.049	0	0.678	0.689
ESR2	GSK3B	9606.ENSP00000343925	9606.ENSP00000324806	0	0	0	0	0	0.071	0	0.636	0.648
ESR2	PGR	9606.ENSP00000343925	9606.ENSP00000325120	0	0	0	0.683	0.042	0.051	0	0.464	0.471
ESR2	HSP90AA1	9606.ENSP00000343925	9606.ENSP00000335153	0	0	0	0	0.054	0.379	0.500	0.653	0.884
ESR2	PTK2	9606.ENSP00000343925	9606.ENSP00000341189	0	0	0	0	0.052	0	0.500	0.202	0.588
ESR2	AKT2	9606.ENSP00000343925	9606.ENSP00000375892	0	0	0	0	0.057	0.071	0	0.389	0.419
ESR2	RHOA	9606.ENSP00000343925	9606.ENSP00000400175	0	0	0	0	0	0.073	0	0.409	0.429
ESR2	PPARA	9606.ENSP00000343925	9606.ENSP00000385523	0	0	0	0.591	0.059	0	0	0.425	0.435
ESR2	MMP9	9606.ENSP00000343925	9606.ENSP00000361405	0	0	0	0	0.074	0	0	0.495	0.512
ESR2	CXCR4	9606.ENSP00000343925	9606.ENSP00000386884	0	0	0	0	0	0	0	0.515	0.515
ESR2	AR	9606.ENSP00000343925	9606.ENSP00000363822	0	0	0	0.668	0.102	0	0	0.560	0.588
ESR2	HIF1A	9606.ENSP00000343925	9606.ENSP00000437955	0	0	0	0	0.067	0.071	0	0.656	0.676
ESR2	AKT1	9606.ENSP00000343925	9606.ENSP00000451828	0	0	0	0	0.055	0.071	0	0.669	0.684
ESR2	IGF1	9606.ENSP00000343925	9606.ENSP00000376637	0	0	0	0	0.043	0	0	0.731	0.731
ESR2	IGF1R	9606.ENSP00000343925	9606.ENSP00000497069	0	0	0	0	0	0.071	0	0.807	0.813
ESR2	KLF5	9606.ENSP00000343925	9606.ENSP00000366915	0	0	0	0	0	0.311	0	0.835	0.881
ESR2	MAPK8	9606.ENSP00000343925	9606.ENSP00000378974	0	0	0	0	0	0	0.900	0.269	0.923
ESR2	SRC	9606.ENSP00000343925	9606.ENSP00000362680	0	0	0	0	0	0.629	0.900	0.889	0.995
ESR2	ESR1	9606.ENSP00000343925	9606.ENSP00000405330	0	0	0.062	0.923	0.042	0.830	0.900	0.934	0.998
F10	SERPINE1	9606.ENSP00000364709	9606.ENSP00000223095	0	0	0	0	0.062	0.045	0	0.523	0.535
F10	SELP	9606.ENSP00000364709	9606.ENSP00000263686	0	0	0	0	0.050	0.046	0	0.544	0.551
F10	ALB	9606.ENSP00000364709	9606.ENSP00000295897	0	0	0	0	0.156	0.052	0	0.593	0.646
F10	ANXA5	9606.ENSP00000364709	9606.ENSP00000296511	0	0	0	0	0	0	0	0.400	0.400
F10	F2	9606.ENSP00000364709	9606.ENSP00000308541	0	0	0.125	0.755	0.209	0.930	0.750	0.972	0.999
F10	PLAU	9606.ENSP00000364709	9606.ENSP00000361850	0	0	0.215	0.641	0	0	0.540	0.182	0.679
F2	SERPINE1	9606.ENSP00000308541	9606.ENSP00000223095	0	0	0	0	0.070	0.294	0	0.775	0.839
F2	IL2	9606.ENSP00000308541	9606.ENSP00000226730	0	0	0	0	0.049	0	0	0.438	0.442
F2	TTR	9606.ENSP00000308541	9606.ENSP00000237014	0	0	0	0	0.321	0	0	0.610	0.724
F2	CYP2C9	9606.ENSP00000308541	9606.ENSP00000260682	0	0	0	0	0.117	0.078	0	0.546	0.598
F2	SELP	9606.ENSP00000308541	9606.ENSP00000263686	0	0	0	0	0	0.046	0	0.690	0.692
F2	CDK2	9606.ENSP00000308541	9606.ENSP00000266970	0	0	0	0	0.107	0	0	0.392	0.433
F2	REN	9606.ENSP00000308541	9606.ENSP00000272190	0	0	0	0	0.082	0.046	0	0.517	0.540
F2	ALB	9606.ENSP00000308541	9606.ENSP00000295897	0	0	0	0	0.652	0.052	0	0.973	0.990
F2	ANXA5	9606.ENSP00000308541	9606.ENSP00000296511	0	0	0	0	0	0	0	0.644	0.644
F2	IGF1	9606.ENSP00000308541	9606.ENSP00000376637	0	0	0	0	0.042	0	0.400	0.308	0.567
F2	JAK2	9606.ENSP00000308541	9606.ENSP00000371067	0	0	0	0	0	0.096	0	0.573	0.597
F2	PLAU	9606.ENSP00000308541	9606.ENSP00000361850	0	0	0.164	0.641	0	0	0.540	0.198	0.664
F2	ELANE	9606.ENSP00000308541	9606.ENSP00000466090	0	0	0.177	0.615	0.055	0.053	0.800	0.171	0.855
F2	CXCR4	9606.ENSP00000308541	9606.ENSP00000386884	0	0	0	0	0	0.052	0.900	0.206	0.918
F2	F10	9606.ENSP00000308541	9606.ENSP00000364709	0	0	0.125	0.755	0.209	0.930	0.750	0.972	0.999
FABP4	SERPINE1	9606.ENSP00000256104	9606.ENSP00000223095	0	0	0	0	0.062	0	0	0.417	0.430
FABP4	PDGFRA	9606.ENSP00000256104	9606.ENSP00000257290	0	0	0	0	0.076	0	0	0.396	0.418
FABP4	IGF1	9606.ENSP00000256104	9606.ENSP00000376637	0	0	0	0	0.099	0	0	0.420	0.455
FABP4	HMGCR	9606.ENSP00000256104	9606.ENSP00000287936	0	0	0	0	0	0	0	0.455	0.455
FABP4	ALB	9606.ENSP00000256104	9606.ENSP00000295897	0	0	0	0	0.060	0	0	0.473	0.483
FABP4	AKT1	9606.ENSP00000256104	9606.ENSP00000451828	0	0	0	0	0	0	0	0.512	0.512
FABP4	JAK2	9606.ENSP00000256104	9606.ENSP00000371067	0	0	0	0	0.048	0	0	0.520	0.523
FABP4	PPARA	9606.ENSP00000256104	9606.ENSP00000385523	0	0	0	0	0.055	0.050	0	0.790	0.795
FABP4	PPARG	9606.ENSP00000256104	9606.ENSP00000287820	0	0	0	0	0.222	0.050	0.500	0.983	0.993
FAP	DPP4	9606.ENSP00000188790	9606.ENSP00000353731	0	0	0.065	0.951	0.072	0.292	0	0.154	0.411
FAP	PDGFRA	9606.ENSP00000188790	9606.ENSP00000257290	0	0	0	0	0.152	0	0	0.348	0.423
FAP	CTSK	9606.ENSP00000188790	9606.ENSP00000271651	0	0	0	0	0.349	0	0	0.191	0.450
FAP	IL2	9606.ENSP00000188790	9606.ENSP00000226730	0	0	0	0	0	0	0	0.504	0.504
FAP	PDGFRB	9606.ENSP00000188790	9606.ENSP00000261799	0	0	0	0	0.225	0	0	0.408	0.522
FAP	MMP2	9606.ENSP00000188790	9606.ENSP00000219070	0	0	0	0	0.332	0	0	0.315	0.523
FAP	PLAU	9606.ENSP00000188790	9606.ENSP00000361850	0	0	0	0	0.098	0	0	0.576	0.601
FGFR1	MAPK1	9606.ENSP00000393312	9606.ENSP00000215832	0	0	0	0.588	0	0	0.400	0.195	0.496
FGFR1	MMP2	9606.ENSP00000393312	9606.ENSP00000219070	0	0	0	0	0.112	0	0	0.585	0.616
FGFR1	LGALS3	9606.ENSP00000393312	9606.ENSP00000254301	0	0	0	0	0.054	0.067	0	0.481	0.501
FGFR1	PDGFRA	9606.ENSP00000393312	9606.ENSP00000257290	0	0	0	0.694	0.080	0.090	0	0.687	0.715
FGFR1	PDGFRB	9606.ENSP00000393312	9606.ENSP00000261799	0	0	0	0.695	0.074	0.317	0	0.490	0.649
FGFR1	CCNE1	9606.ENSP00000393312	9606.ENSP00000262643	0	0	0	0	0	0.063	0	0.477	0.488
FGFR1	KDR	9606.ENSP00000393312	9606.ENSP00000263923	0	0	0	0.747	0.068	0.091	0	0.654	0.681
FGFR1	EGFR	9606.ENSP00000393312	9606.ENSP00000275493	0	0	0	0.604	0.067	0.215	0	0.346	0.479
FGFR1	ALB	9606.ENSP00000393312	9606.ENSP00000295897	0	0	0	0	0	0	0	0.405	0.405
FGFR1	PGR	9606.ENSP00000393312	9606.ENSP00000325120	0	0	0	0	0	0.045	0	0.614	0.615
FGFR1	HSP90AA1	9606.ENSP00000393312	9606.ENSP00000335153	0	0	0	0	0	0.439	0	0.556	0.740
FGFR1	PTK2	9606.ENSP00000393312	9606.ENSP00000341189	0	0	0	0.620	0.074	0.092	0	0.501	0.544
FGFR1	TGFBR2	9606.ENSP00000393312	9606.ENSP00000351905	0	0	0	0.563	0.055	0.280	0	0.203	0.410
FGFR1	PTGS1	9606.ENSP00000393312	9606.ENSP00000354612	0	0	0	0	0.045	0	0	0.446	0.448
FGFR1	PTPN1	9606.ENSP00000393312	9606.ENSP00000360683	0	0	0	0	0	0.528	0	0.214	0.613
FGFR1	MMP9	9606.ENSP00000393312	9606.ENSP00000361405	0	0	0	0	0.055	0	0	0.626	0.631
FGFR1	SRC	9606.ENSP00000393312	9606.ENSP00000362680	0	0	0	0.697	0	0.357	0	0.523	0.680
FGFR1	JAK2	9606.ENSP00000393312	9606.ENSP00000371067	0	0	0	0.606	0	0.316	0	0.260	0.472
FGFR1	IGF1	9606.ENSP00000393312	9606.ENSP00000376637	0	0	0	0	0.042	0	0.650	0.507	0.820
FGFR1	BMP7	9606.ENSP00000393312	9606.ENSP00000379204	0	0	0	0	0.044	0.063	0	0.405	0.421
FGFR1	HIF1A	9606.ENSP00000393312	9606.ENSP00000437955	0	0	0	0	0.043	0	0	0.457	0.458
FGFR1	PRKCA	9606.ENSP00000393312	9606.ENSP00000408695	0	0	0	0.566	0.045	0	0	0.464	0.466
FGFR1	AKT1	9606.ENSP00000393312	9606.ENSP00000451828	0	0	0	0.570	0.050	0.316	0	0.365	0.552
FGFR1	ESR1	9606.ENSP00000393312	9606.ENSP00000405330	0	0	0	0	0	0.045	0	0.553	0.555
FGFR1	CDC42	9606.ENSP00000393312	9606.ENSP00000497733	0	0	0	0	0	0.071	0	0.578	0.591
FGFR1	RHOA	9606.ENSP00000393312	9606.ENSP00000400175	0	0	0	0	0	0.071	0	0.581	0.594
FGFR1	IGF1R	9606.ENSP00000393312	9606.ENSP00000497069	0	0	0	0.656	0.056	0.074	0	0.608	0.627
FGFR1	HRAS	9606.ENSP00000393312	9606.ENSP00000407586	0	0	0	0	0	0.099	0.900	0.614	0.962
FPR1	KDR	9606.ENSP00000471493	9606.ENSP00000263923	0	0	0	0	0.062	0	0	0.475	0.487
FPR1	CTSK	9606.ENSP00000471493	9606.ENSP00000271651	0	0	0	0	0.089	0	0	0.388	0.418
FPR1	EGFR	9606.ENSP00000471493	9606.ENSP00000275493	0	0	0	0	0	0.048	0	0.503	0.506
FPR1	PTGS1	9606.ENSP00000471493	9606.ENSP00000354612	0	0	0	0	0.094	0	0	0.425	0.457
FPR1	S100A9	9606.ENSP00000471493	9606.ENSP00000357727	0	0	0	0	0.459	0.045	0	0.114	0.502
FPR1	MMP9	9606.ENSP00000471493	9606.ENSP00000361405	0	0	0	0	0.162	0	0	0.322	0.408
FPR1	SRC	9606.ENSP00000471493	9606.ENSP00000362680	0	0	0	0	0.086	0	0.500	0.244	0.624
GSK3B	MAPK1	9606.ENSP00000324806	9606.ENSP00000215832	0	0	0	0.766	0.327	0.342	0	0.464	0.742
GSK3B	CSNK2A1	9606.ENSP00000324806	9606.ENSP00000217244	0	0	0	0.697	0.084	0.062	0	0.460	0.496
GSK3B	MMP2	9606.ENSP00000324806	9606.ENSP00000219070	0	0	0	0	0	0	0	0.571	0.571
GSK3B	NFKB1	9606.ENSP00000324806	9606.ENSP00000226574	0	0	0	0	0.058	0.331	0	0.582	0.713
GSK3B	MAPK14	9606.ENSP00000324806	9606.ENSP00000229795	0	0	0	0.739	0.113	0.110	0	0.564	0.626
GSK3B	MMP7	9606.ENSP00000324806	9606.ENSP00000260227	0	0	0	0	0	0	0	0.547	0.547
GSK3B	ADAM10	9606.ENSP00000324806	9606.ENSP00000260408	0	0	0	0	0.082	0	0	0.413	0.438
GSK3B	CCNE1	9606.ENSP00000324806	9606.ENSP00000262643	0	0	0	0	0	0.610	0	0.378	0.748
GSK3B	CDK2	9606.ENSP00000324806	9606.ENSP00000266970	0	0	0	0.827	0.044	0.098	0	0.755	0.770
GSK3B	EGFR	9606.ENSP00000324806	9606.ENSP00000275493	0	0	0	0.568	0.047	0.091	0	0.548	0.574
GSK3B	AKR1B1	9606.ENSP00000324806	9606.ENSP00000285930	0	0	0	0	0.044	0.162	0	0.311	0.400
GSK3B	PPARG	9606.ENSP00000324806	9606.ENSP00000287820	0	0	0	0	0	0.071	0	0.622	0.634
GSK3B	HMGCR	9606.ENSP00000324806	9606.ENSP00000287936	0	0	0	0	0.069	0.049	0	0.586	0.601
GSK3B	ALB	9606.ENSP00000324806	9606.ENSP00000295897	0	0	0	0	0	0.162	0	0.627	0.674
GSK3B	ANXA5	9606.ENSP00000324806	9606.ENSP00000296511	0	0	0	0	0.056	0	0	0.592	0.598
GSK3B	NOS3	9606.ENSP00000324806	9606.ENSP00000297494	0	0	0	0	0	0.065	0	0.478	0.491
GSK3B	INSR	9606.ENSP00000324806	9606.ENSP00000303830	0	0	0	0	0	0	0	0.471	0.471
GSK3B	ADAM17	9606.ENSP00000324806	9606.ENSP00000309968	0	0	0	0	0.058	0	0	0.570	0.578
GSK3B	MET	9606.ENSP00000324806	9606.ENSP00000317272	0	0	0	0	0	0.188	0	0.475	0.555
GSK3B	BMP7	9606.ENSP00000324806	9606.ENSP00000379204	0	0	0	0	0	0.126	0	0.354	0.411
GSK3B	PRKCD	9606.ENSP00000324806	9606.ENSP00000331602	0	0	0	0.611	0.049	0.087	0	0.389	0.423
GSK3B	TGFBR1	9606.ENSP00000324806	9606.ENSP00000447297	0	0	0	0	0.074	0	0	0.404	0.424
GSK3B	HDAC2	9606.ENSP00000324806	9606.ENSP00000430432	0	0	0	0	0.049	0.068	0	0.407	0.428
GSK3B	SOD2	9606.ENSP00000324806	9606.ENSP00000446252	0	0	0	0	0.056	0	0	0.422	0.431
GSK3B	CAPN1	9606.ENSP00000324806	9606.ENSP00000431984	0	0	0	0	0.047	0.176	0	0.352	0.447
GSK3B	CXCR4	9606.ENSP00000324806	9606.ENSP00000386884	0	0	0	0	0	0.045	0	0.446	0.448
GSK3B	HRAS	9606.ENSP00000324806	9606.ENSP00000407586	0	0	0	0	0.074	0.110	0	0.388	0.451
GSK3B	CTSB	9606.ENSP00000324806	9606.ENSP00000345672	0	0	0	0	0.044	0	0	0.483	0.485
GSK3B	CDK1	9606.ENSP00000324806	9606.ENSP00000378699	0	0	0	0.798	0.042	0.098	0	0.461	0.493
GSK3B	PPARA	9606.ENSP00000324806	9606.ENSP00000385523	0	0	0	0	0	0.071	0	0.481	0.498
GSK3B	CCNA2	9606.ENSP00000324806	9606.ENSP00000481380	0	0	0	0	0.051	0.046	0	0.493	0.501
GSK3B	JAK2	9606.ENSP00000324806	9606.ENSP00000371067	0	0	0	0.590	0.067	0.067	0	0.483	0.510
GSK3B	PTPN1	9606.ENSP00000324806	9606.ENSP00000360683	0	0	0	0	0.060	0.333	0	0.422	0.606
GSK3B	MMP9	9606.ENSP00000324806	9606.ENSP00000361405	0	0	0	0	0	0	0	0.612	0.612
GSK3B	CDK5	9606.ENSP00000324806	9606.ENSP00000419782	0	0	0	0.817	0.049	0.294	0.400	0.183	0.627
GSK3B	ESR1	9606.ENSP00000324806	9606.ENSP00000405330	0	0	0	0	0	0.071	0	0.618	0.629
GSK3B	PRKCA	9606.ENSP00000324806	9606.ENSP00000408695	0	0	0	0.590	0.049	0.298	0	0.500	0.637
GSK3B	PARP1	9606.ENSP00000324806	9606.ENSP00000355759	0	0	0	0	0.049	0.163	0	0.588	0.643
GSK3B	IGF1R	9606.ENSP00000324806	9606.ENSP00000497069	0	0	0	0	0.095	0	0	0.621	0.643
GSK3B	ESR2	9606.ENSP00000324806	9606.ENSP00000343925	0	0	0	0	0	0.071	0	0.636	0.648
GSK3B	HIF1A	9606.ENSP00000324806	9606.ENSP00000437955	0	0	0	0	0.044	0.071	0	0.640	0.653
GSK3B	PTK2	9606.ENSP00000324806	9606.ENSP00000341189	0	0	0	0.572	0.049	0.331	0	0.504	0.656
GSK3B	RHOA	9606.ENSP00000324806	9606.ENSP00000400175	0	0	0	0	0.086	0.110	0	0.614	0.659
GSK3B	KLF5	9606.ENSP00000324806	9606.ENSP00000366915	0	0	0	0	0	0.526	0	0.314	0.661
GSK3B	IGF1	9606.ENSP00000324806	9606.ENSP00000376637	0	0	0	0	0	0.063	0	0.666	0.674
GSK3B	STAT1	9606.ENSP00000324806	9606.ENSP00000354394	0	0	0	0	0.047	0.096	0.500	0.413	0.713
GSK3B	PDPK1	9606.ENSP00000324806	9606.ENSP00000344220	0	0	0	0.607	0.227	0.338	0.500	0.312	0.801
GSK3B	CDC42	9606.ENSP00000324806	9606.ENSP00000497733	0	0	0	0	0.087	0.110	0	0.795	0.819
GSK3B	XIAP	9606.ENSP00000324806	9606.ENSP00000360242	0	0	0	0	0.074	0.536	0	0.650	0.836
GSK3B	AR	9606.ENSP00000324806	9606.ENSP00000363822	0	0	0	0	0	0.314	0	0.778	0.841
GSK3B	SRC	9606.ENSP00000324806	9606.ENSP00000362680	0	0	0	0	0.044	0.070	0	0.863	0.867
GSK3B	NFE2L2	9606.ENSP00000324806	9606.ENSP00000380252	0	0	0	0	0.049	0.547	0.750	0.620	0.953
GSK3B	HSP90AA1	9606.ENSP00000324806	9606.ENSP00000335153	0	0	0	0	0.054	0.639	0	0.887	0.958
GSK3B	AKT2	9606.ENSP00000324806	9606.ENSP00000375892	0	0	0	0.582	0.067	0.532	0.900	0.536	0.977
GSK3B	AKT1	9606.ENSP00000324806	9606.ENSP00000451828	0	0	0	0.579	0.138	0.929	0.900	0.428	0.996
HDAC2	HDAC7	9606.ENSP00000430432	9606.ENSP00000080059	0	0	0.198	0.611	0.049	0.501	0.400	0.392	0.836
HDAC2	APEX1	9606.ENSP00000430432	9606.ENSP00000216714	0	0	0	0	0.139	0.301	0	0.208	0.482
HDAC2	CSNK2A1	9606.ENSP00000430432	9606.ENSP00000217244	0	0	0	0	0.185	0.841	0.720	0.318	0.972
HDAC2	HDAC5	9606.ENSP00000430432	9606.ENSP00000225983	0	0	0.179	0.609	0	0.288	0.400	0.374	0.751
HDAC2	NFKB1	9606.ENSP00000430432	9606.ENSP00000226574	0	0	0	0	0.056	0.452	0	0.649	0.803
HDAC2	CTSD	9606.ENSP00000430432	9606.ENSP00000236671	0	0	0	0	0.042	0.091	0	0.435	0.465
HDAC2	KAT2B	9606.ENSP00000430432	9606.ENSP00000263754	0	0	0	0	0.063	0.183	0.500	0.885	0.950
HDAC2	CDK2	9606.ENSP00000430432	9606.ENSP00000266970	0	0	0	0	0.058	0.091	0	0.405	0.446
HDAC2	EGFR	9606.ENSP00000430432	9606.ENSP00000275493	0	0	0	0	0.047	0	0	0.528	0.531
HDAC2	PPARG	9606.ENSP00000430432	9606.ENSP00000287820	0	0	0	0	0	0.051	0.500	0.583	0.784
HDAC2	ALB	9606.ENSP00000430432	9606.ENSP00000295897	0	0	0	0	0.044	0.106	0	0.390	0.433
HDAC2	PRMT5	9606.ENSP00000430432	9606.ENSP00000319169	0	0	0	0	0.120	0.088	0	0.721	0.757
HDAC2	GSK3B	9606.ENSP00000430432	9606.ENSP00000324806	0	0	0	0	0.049	0.068	0	0.407	0.428
HDAC2	HSP90AA1	9606.ENSP00000430432	9606.ENSP00000335153	0	0	0	0	0.141	0.142	0	0.518	0.614
HDAC2	STAT1	9606.ENSP00000430432	9606.ENSP00000354394	0	0	0	0	0.044	0.077	0	0.386	0.410
HDAC2	PARP1	9606.ENSP00000430432	9606.ENSP00000355759	0	0	0	0	0.154	0.598	0	0.681	0.882
HDAC2	AR	9606.ENSP00000430432	9606.ENSP00000363822	0	0	0	0	0	0.361	0	0.387	0.592
HDAC2	KLF5	9606.ENSP00000430432	9606.ENSP00000366915	0	0	0	0	0	0.328	0	0.234	0.464
HDAC2	CDK1	9606.ENSP00000430432	9606.ENSP00000378699	0	0	0	0	0.118	0.091	0	0.387	0.465
HDAC2	MAPK8	9606.ENSP00000430432	9606.ENSP00000378974	0	0	0	0	0.085	0	0	0.393	0.421
HDAC2	NFE2L2	9606.ENSP00000430432	9606.ENSP00000380252	0	0	0	0	0.074	0.292	0	0.560	0.686
HDAC2	ESR1	9606.ENSP00000430432	9606.ENSP00000405330	0	0	0	0	0	0.343	0	0.858	0.903
HDAC2	CCNA2	9606.ENSP00000430432	9606.ENSP00000481380	0	0	0	0	0.109	0.157	0	0.347	0.467
HDAC2	AKT1	9606.ENSP00000430432	9606.ENSP00000451828	0	0	0	0	0.049	0.068	0	0.541	0.558
HDAC2	HIF1A	9606.ENSP00000430432	9606.ENSP00000437955	0	0	0	0	0.064	0.609	0	0.450	0.781
HDAC5	HDAC7	9606.ENSP00000225983	9606.ENSP00000080059	0	0	0.093	0.891	0.067	0.292	0.400	0.129	0.629
HDAC5	CDK1	9606.ENSP00000225983	9606.ENSP00000378699	0	0	0	0	0	0.315	0	0.163	0.402
HDAC5	AKT1	9606.ENSP00000225983	9606.ENSP00000451828	0	0	0	0	0.060	0.068	0	0.378	0.408
HDAC5	PRKCD	9606.ENSP00000225983	9606.ENSP00000331602	0	0	0	0	0.057	0.292	0	0.223	0.436
HDAC5	PARP1	9606.ENSP00000225983	9606.ENSP00000355759	0	0	0	0	0.067	0.299	0	0.213	0.441
HDAC5	NFKB1	9606.ENSP00000225983	9606.ENSP00000226574	0	0	0	0	0.047	0.331	0	0.245	0.477
HDAC5	PRMT5	9606.ENSP00000225983	9606.ENSP00000319169	0	0	0	0	0.065	0.329	0	0.236	0.479
HDAC5	CDK2	9606.ENSP00000225983	9606.ENSP00000266970	0	0	0	0	0	0.073	0	0.480	0.497
HDAC5	HIF1A	9606.ENSP00000225983	9606.ENSP00000437955	0	0	0	0	0	0.309	0	0.306	0.500
HDAC5	HSP90AA1	9606.ENSP00000225983	9606.ENSP00000335153	0	0	0	0	0.046	0.328	0	0.282	0.500
HDAC5	STAT1	9606.ENSP00000225983	9606.ENSP00000354394	0	0	0	0	0.057	0.071	0	0.489	0.513
HDAC5	PPARA	9606.ENSP00000225983	9606.ENSP00000385523	0	0	0	0	0.046	0.045	0	0.510	0.514
HDAC5	PPARG	9606.ENSP00000225983	9606.ENSP00000287820	0	0	0	0	0.046	0.045	0.500	0.265	0.620
HDAC5	ESR1	9606.ENSP00000225983	9606.ENSP00000405330	0	0	0	0	0.046	0.294	0	0.503	0.636
HDAC5	HDAC2	9606.ENSP00000225983	9606.ENSP00000430432	0	0	0.179	0.609	0	0.288	0.400	0.374	0.751
HDAC5	KAT2B	9606.ENSP00000225983	9606.ENSP00000263754	0	0	0	0	0.061	0.157	0.500	0.610	0.825
HDAC7	MMP7	9606.ENSP00000080059	9606.ENSP00000260227	0	0	0	0	0.067	0.052	0	0.389	0.412
HDAC7	AR	9606.ENSP00000080059	9606.ENSP00000363822	0	0	0	0	0.046	0.294	0	0.234	0.440
HDAC7	HSP90AA1	9606.ENSP00000080059	9606.ENSP00000335153	0	0	0	0	0.053	0.091	0	0.412	0.450
HDAC7	PPARG	9606.ENSP00000080059	9606.ENSP00000287820	0	0	0	0	0.046	0.045	0.500	0.193	0.583
HDAC7	HDAC5	9606.ENSP00000080059	9606.ENSP00000225983	0	0	0.093	0.891	0.067	0.292	0.400	0.129	0.629
HDAC7	ESR1	9606.ENSP00000080059	9606.ENSP00000405330	0	0	0	0	0.046	0.294	0	0.599	0.707
HDAC7	EGFR	9606.ENSP00000080059	9606.ENSP00000275493	0	0	0	0	0.042	0.629	0	0.252	0.711
HDAC7	KAT2B	9606.ENSP00000080059	9606.ENSP00000263754	0	0	0	0	0.054	0.157	0.500	0.478	0.764
HDAC7	HDAC2	9606.ENSP00000080059	9606.ENSP00000430432	0	0	0.198	0.611	0.049	0.501	0.400	0.392	0.836
HDAC7	HIF1A	9606.ENSP00000080059	9606.ENSP00000437955	0	0	0	0	0	0.522	0	0.855	0.927
HIF1A	HDAC7	9606.ENSP00000437955	9606.ENSP00000080059	0	0	0	0	0	0.522	0	0.855	0.927
HIF1A	MAPK12	9606.ENSP00000437955	9606.ENSP00000215659	0	0	0	0	0	0.045	0	0.574	0.576
HIF1A	MIF	9606.ENSP00000437955	9606.ENSP00000215754	0	0	0	0	0.053	0.292	0	0.442	0.593
HIF1A	MAPK1	9606.ENSP00000437955	9606.ENSP00000215832	0	0	0	0	0.049	0.626	0.900	0.648	0.985
HIF1A	APEX1	9606.ENSP00000437955	9606.ENSP00000216714	0	0	0	0	0.049	0.292	0	0.703	0.782
HIF1A	CSNK2A1	9606.ENSP00000437955	9606.ENSP00000217244	0	0	0	0	0.049	0.292	0	0.199	0.414
HIF1A	MMP2	9606.ENSP00000437955	9606.ENSP00000219070	0	0	0	0	0.104	0	0	0.712	0.731
HIF1A	SERPINE1	9606.ENSP00000437955	9606.ENSP00000223095	0	0	0	0	0.084	0	0	0.606	0.624
HIF1A	HDAC5	9606.ENSP00000437955	9606.ENSP00000225983	0	0	0	0	0	0.309	0	0.306	0.500
HIF1A	NFKB1	9606.ENSP00000437955	9606.ENSP00000226574	0	0	0	0	0.088	0	0	0.807	0.816
HIF1A	IL2	9606.ENSP00000437955	9606.ENSP00000226730	0	0	0	0	0	0	0	0.583	0.583
HIF1A	MAPK14	9606.ENSP00000437955	9606.ENSP00000229795	0	0	0	0	0.042	0.045	0	0.691	0.693
HIF1A	PIN1	9606.ENSP00000437955	9606.ENSP00000247970	0	0	0	0	0	0.303	0	0.200	0.419
HIF1A	PDGFRA	9606.ENSP00000437955	9606.ENSP00000257290	0	0	0	0	0.077	0	0	0.469	0.489
HIF1A	MMP7	9606.ENSP00000437955	9606.ENSP00000260227	0	0	0	0	0.060	0	0	0.463	0.474
HIF1A	MMP13	9606.ENSP00000437955	9606.ENSP00000260302	0	0	0	0	0.076	0	0	0.498	0.517
HIF1A	ADAM10	9606.ENSP00000437955	9606.ENSP00000260408	0	0	0	0	0.191	0	0	0.386	0.483
HIF1A	PDGFRB	9606.ENSP00000437955	9606.ENSP00000261799	0	0	0	0	0.057	0.168	0	0.588	0.649
HIF1A	KAT2B	9606.ENSP00000437955	9606.ENSP00000263754	0	0	0	0	0.092	0.735	0	0.360	0.832
HIF1A	KDR	9606.ENSP00000437955	9606.ENSP00000263923	0	0	0	0	0.069	0	0	0.778	0.785
HIF1A	CDK6	9606.ENSP00000437955	9606.ENSP00000265734	0	0	0	0	0.096	0.167	0	0.452	0.552
HIF1A	CDK2	9606.ENSP00000437955	9606.ENSP00000266970	0	0	0	0	0.070	0.292	0	0.684	0.773
HIF1A	REN	9606.ENSP00000437955	9606.ENSP00000272190	0	0	0	0	0.066	0	0	0.448	0.462
HIF1A	EGFR	9606.ENSP00000437955	9606.ENSP00000275493	0	0	0	0	0.055	0	0.500	0.873	0.934
HIF1A	PPARG	9606.ENSP00000437955	9606.ENSP00000287820	0	0	0	0	0.067	0.071	0	0.845	0.854
HIF1A	HMGCR	9606.ENSP00000437955	9606.ENSP00000287936	0	0	0	0	0.056	0	0	0.442	0.451
HIF1A	KIT	9606.ENSP00000437955	9606.ENSP00000288135	0	0	0	0	0.105	0	0	0.581	0.609
HIF1A	ALB	9606.ENSP00000437955	9606.ENSP00000295897	0	0	0	0	0	0	0	0.642	0.642
HIF1A	ANXA5	9606.ENSP00000437955	9606.ENSP00000296511	0	0	0	0	0.067	0	0	0.629	0.639
HIF1A	NOS3	9606.ENSP00000437955	9606.ENSP00000297494	0	0	0	0	0	0	0	0.624	0.624
HIF1A	MMP3	9606.ENSP00000437955	9606.ENSP00000299855	0	0	0	0	0.106	0	0	0.526	0.558
HIF1A	ADAM17	9606.ENSP00000437955	9606.ENSP00000309968	0	0	0	0	0.162	0	0	0.415	0.489
HIF1A	MET	9606.ENSP00000437955	9606.ENSP00000317272	0	0	0	0	0.066	0.071	0	0.618	0.639
HIF1A	MMP1	9606.ENSP00000437955	9606.ENSP00000322788	0	0	0	0	0.103	0	0	0.649	0.672
HIF1A	GSK3B	9606.ENSP00000437955	9606.ENSP00000324806	0	0	0	0	0.044	0.071	0	0.640	0.653
HIF1A	PGR	9606.ENSP00000437955	9606.ENSP00000325120	0	0	0	0	0.067	0.071	0	0.699	0.717
HIF1A	NOS2	9606.ENSP00000437955	9606.ENSP00000327251	0	0	0	0	0	0	0	0.523	0.523
HIF1A	HSP90AA1	9606.ENSP00000437955	9606.ENSP00000335153	0	0	0	0	0.131	0.923	0	0.994	0.999
HIF1A	PTK2	9606.ENSP00000437955	9606.ENSP00000341189	0	0	0	0	0.049	0	0	0.731	0.733
HIF1A	ESR2	9606.ENSP00000437955	9606.ENSP00000343925	0	0	0	0	0.067	0.071	0	0.656	0.676
HIF1A	CTSB	9606.ENSP00000437955	9606.ENSP00000345672	0	0	0	0	0.100	0.069	0	0.387	0.442
HIF1A	EPHA2	9606.ENSP00000437955	9606.ENSP00000351209	0	0	0	0	0.079	0.192	0	0.375	0.495
HIF1A	TGFBR2	9606.ENSP00000437955	9606.ENSP00000351905	0	0	0	0	0.056	0.071	0	0.575	0.595
HIF1A	STAT1	9606.ENSP00000437955	9606.ENSP00000354394	0	0	0	0	0.072	0.045	0	0.738	0.748
HIF1A	PARP1	9606.ENSP00000437955	9606.ENSP00000355759	0	0	0	0	0.057	0.292	0	0.596	0.707
HIF1A	CASP7	9606.ENSP00000437955	9606.ENSP00000358327	0	0	0	0	0.103	0	0	0.417	0.456
HIF1A	CHUK	9606.ENSP00000437955	9606.ENSP00000359424	0	0	0	0	0.099	0.071	0	0.404	0.457
HIF1A	XIAP	9606.ENSP00000437955	9606.ENSP00000360242	0	0	0	0	0.054	0	0	0.677	0.681
HIF1A	MMP9	9606.ENSP00000437955	9606.ENSP00000361405	0	0	0	0	0.088	0	0	0.815	0.824
HIF1A	PLAU	9606.ENSP00000437955	9606.ENSP00000361850	0	0	0	0	0.113	0	0	0.511	0.548
HIF1A	PIM1	9606.ENSP00000437955	9606.ENSP00000362608	0	0	0	0	0.060	0	0.400	0.141	0.473
HIF1A	SRC	9606.ENSP00000437955	9606.ENSP00000362680	0	0	0	0	0	0.632	0	0.666	0.872
HIF1A	AR	9606.ENSP00000437955	9606.ENSP00000363822	0	0	0	0	0.067	0.525	0	0.733	0.871
HIF1A	KLF5	9606.ENSP00000437955	9606.ENSP00000366915	0	0	0	0	0.072	0.054	0	0.397	0.424
HIF1A	JAK2	9606.ENSP00000437955	9606.ENSP00000371067	0	0	0	0	0.062	0.071	0	0.772	0.784
HIF1A	AKT2	9606.ENSP00000437955	9606.ENSP00000375892	0	0	0	0	0	0.114	0	0.488	0.527
HIF1A	IGF1	9606.ENSP00000437955	9606.ENSP00000376637	0	0	0	0	0.042	0	0	0.698	0.698
HIF1A	CDK1	9606.ENSP00000437955	9606.ENSP00000378699	0	0	0	0	0.100	0.312	0	0.692	0.793
HIF1A	MAPK8	9606.ENSP00000437955	9606.ENSP00000378974	0	0	0	0	0	0	0	0.485	0.485
HIF1A	NFE2L2	9606.ENSP00000437955	9606.ENSP00000380252	0	0	0.202	0	0.118	0	0	0.674	0.750
HIF1A	PPARA	9606.ENSP00000437955	9606.ENSP00000385523	0	0	0	0	0.067	0.071	0	0.746	0.761
HIF1A	CXCR4	9606.ENSP00000437955	9606.ENSP00000386884	0	0	0	0	0.076	0.226	0	0.891	0.915
HIF1A	FGFR1	9606.ENSP00000437955	9606.ENSP00000393312	0	0	0	0	0.043	0	0	0.457	0.458
HIF1A	RHOA	9606.ENSP00000437955	9606.ENSP00000400175	0	0	0	0	0.060	0	0	0.546	0.555
HIF1A	ESR1	9606.ENSP00000437955	9606.ENSP00000405330	0	0	0	0	0.067	0.636	0	0.861	0.948
HIF1A	HRAS	9606.ENSP00000437955	9606.ENSP00000407586	0	0	0	0	0	0	0	0.446	0.446
HIF1A	PRKCA	9606.ENSP00000437955	9606.ENSP00000408695	0	0	0	0	0	0	0	0.620	0.620
HIF1A	HDAC2	9606.ENSP00000437955	9606.ENSP00000430432	0	0	0	0	0.064	0.609	0	0.450	0.781
HIF1A	CAPN1	9606.ENSP00000437955	9606.ENSP00000431984	0	0	0	0	0.085	0.292	0	0.220	0.451
HIF1A	CDC42	9606.ENSP00000437955	9606.ENSP00000497733	0	0.003	0	0	0.083	0	0	0.418	0.443
HIF1A	TGFBR1	9606.ENSP00000437955	9606.ENSP00000447297	0	0	0	0	0.055	0.071	0	0.424	0.450
HIF1A	CCNA2	9606.ENSP00000437955	9606.ENSP00000481380	0	0	0	0	0.054	0	0	0.455	0.462
HIF1A	CCL5	9606.ENSP00000437955	9606.ENSP00000474412	0	0	0	0	0	0	0	0.507	0.507
HIF1A	SOD2	9606.ENSP00000437955	9606.ENSP00000446252	0	0	0	0	0.162	0	0	0.587	0.639
HIF1A	IGF1R	9606.ENSP00000437955	9606.ENSP00000497069	0	0	0	0	0.057	0.071	0	0.740	0.752
HIF1A	AKT1	9606.ENSP00000437955	9606.ENSP00000451828	0	0	0	0	0	0.229	0	0.916	0.932
HMGCR	NFKB1	9606.ENSP00000287936	9606.ENSP00000226574	0	0	0	0	0	0.068	0	0.394	0.411
HMGCR	FABP4	9606.ENSP00000287936	9606.ENSP00000256104	0	0	0	0	0	0	0	0.455	0.455
HMGCR	ADAM10	9606.ENSP00000287936	9606.ENSP00000260408	0	0	0	0	0.067	0	0	0.442	0.457
HMGCR	CYP2C9	9606.ENSP00000287936	9606.ENSP00000260682	0	0	0	0	0.068	0	0	0.531	0.544
HMGCR	REN	9606.ENSP00000287936	9606.ENSP00000272190	0	0	0	0	0	0.066	0	0.536	0.548
HMGCR	PPARG	9606.ENSP00000287936	9606.ENSP00000287820	0	0	0	0	0.044	0	0	0.660	0.661
HMGCR	IGF1R	9606.ENSP00000287936	9606.ENSP00000497069	0	0	0	0	0.049	0.122	0	0.344	0.405
HMGCR	METAP2	9606.ENSP00000287936	9606.ENSP00000325312	0.045	0	0	0	0.067	0	0	0.395	0.414
HMGCR	MMP9	9606.ENSP00000287936	9606.ENSP00000361405	0	0	0	0	0.045	0	0	0.429	0.432
HMGCR	ESR1	9606.ENSP00000287936	9606.ENSP00000405330	0	0	0	0	0	0	0	0.441	0.441
HMGCR	HIF1A	9606.ENSP00000287936	9606.ENSP00000437955	0	0	0	0	0.056	0	0	0.442	0.451
HMGCR	CDK5	9606.ENSP00000287936	9606.ENSP00000419782	0	0	0	0	0	0	0	0.516	0.516
HMGCR	GSK3B	9606.ENSP00000287936	9606.ENSP00000324806	0	0	0	0	0.069	0.049	0	0.586	0.601
HMGCR	RHOA	9606.ENSP00000287936	9606.ENSP00000400175	0	0	0	0	0.042	0	0	0.604	0.605
HMGCR	AKT1	9606.ENSP00000287936	9606.ENSP00000451828	0	0	0	0	0.043	0.049	0	0.639	0.643
HMGCR	NOS3	9606.ENSP00000287936	9606.ENSP00000297494	0	0	0	0	0	0	0	0.662	0.662
HMGCR	ALB	9606.ENSP00000287936	9606.ENSP00000295897	0	0	0	0	0.048	0	0	0.732	0.734
HMGCR	PPARA	9606.ENSP00000287936	9606.ENSP00000385523	0	0	0	0	0	0	0.500	0.724	0.856
HRAS	MAPK1	9606.ENSP00000407586	9606.ENSP00000215832	0	0	0	0	0.056	0.098	0.900	0.783	0.979
HRAS	NFKB1	9606.ENSP00000407586	9606.ENSP00000226574	0	0	0	0	0.046	0.102	0.500	0.435	0.725
HRAS	IL2	9606.ENSP00000407586	9606.ENSP00000226730	0	0	0	0	0	0	0.400	0.323	0.576
HRAS	MAPK14	9606.ENSP00000407586	9606.ENSP00000229795	0	0	0	0	0.056	0.098	0	0.651	0.677
HRAS	LGALS3	9606.ENSP00000407586	9606.ENSP00000254301	0	0	0	0	0	0.045	0	0.527	0.528
HRAS	PDGFRA	9606.ENSP00000407586	9606.ENSP00000257290	0	0	0	0	0.055	0.092	0.900	0.589	0.960
HRAS	ADAM10	9606.ENSP00000407586	9606.ENSP00000260408	0	0	0	0	0	0.051	0	0.485	0.490
HRAS	PDGFRB	9606.ENSP00000407586	9606.ENSP00000261799	0	0	0	0	0	0.091	0.900	0.617	0.962
HRAS	CCNE1	9606.ENSP00000407586	9606.ENSP00000262643	0	0	0	0	0.060	0.099	0	0.543	0.579
HRAS	KDR	9606.ENSP00000407586	9606.ENSP00000263923	0	0	0	0	0	0.092	0	0.518	0.543
HRAS	CDK6	9606.ENSP00000407586	9606.ENSP00000265734	0	0	0	0	0.067	0.095	0	0.641	0.670
HRAS	CDK2	9606.ENSP00000407586	9606.ENSP00000266970	0	0	0	0	0.067	0.144	0	0.590	0.644
HRAS	RAB5A	9606.ENSP00000407586	9606.ENSP00000273047	0	0	0.102	0.789	0.109	0.316	0	0.118	0.453
HRAS	EGFR	9606.ENSP00000407586	9606.ENSP00000275493	0	0	0	0	0.053	0.315	0.900	0.931	0.994
HRAS	PPARG	9606.ENSP00000407586	9606.ENSP00000287820	0	0	0	0	0.062	0.073	0	0.609	0.630
HRAS	KIT	9606.ENSP00000407586	9606.ENSP00000288135	0	0	0	0	0.055	0.071	0.900	0.621	0.962
HRAS	ALB	9606.ENSP00000407586	9606.ENSP00000295897	0	0	0	0	0	0	0	0.440	0.440
HRAS	NOS3	9606.ENSP00000407586	9606.ENSP00000297494	0	0	0	0	0	0	0	0.510	0.510
HRAS	INSR	9606.ENSP00000407586	9606.ENSP00000303830	0	0	0	0	0.074	0.342	0	0.203	0.473
HRAS	MET	9606.ENSP00000407586	9606.ENSP00000317272	0	0	0	0	0.074	0.368	0.900	0.414	0.961
HRAS	GSK3B	9606.ENSP00000407586	9606.ENSP00000324806	0	0	0	0	0.074	0.110	0	0.388	0.451
HRAS	PRKCD	9606.ENSP00000407586	9606.ENSP00000331602	0	0	0	0	0.060	0.138	0.500	0.190	0.628
HRAS	HSP90AA1	9606.ENSP00000407586	9606.ENSP00000335153	0.042	0	0	0	0.055	0.126	0.500	0.614	0.819
HRAS	PTK2	9606.ENSP00000407586	9606.ENSP00000341189	0	0	0	0	0.083	0	0.500	0.334	0.668
HRAS	PDPK1	9606.ENSP00000407586	9606.ENSP00000344220	0	0	0	0	0.065	0	0.500	0.287	0.637
HRAS	EPHA2	9606.ENSP00000407586	9606.ENSP00000351209	0	0	0	0	0.094	0.265	0	0.292	0.488
HRAS	TGFBR2	9606.ENSP00000407586	9606.ENSP00000351905	0	0	0	0	0.074	0.110	0	0.376	0.441
HRAS	STAT1	9606.ENSP00000407586	9606.ENSP00000354394	0	0	0	0	0	0.063	0	0.525	0.536
HRAS	PARP1	9606.ENSP00000407586	9606.ENSP00000355759	0	0	0	0	0.055	0.045	0	0.395	0.406
HRAS	S100A9	9606.ENSP00000407586	9606.ENSP00000357727	0	0	0	0	0.046	0.102	0	0.428	0.467
HRAS	CHUK	9606.ENSP00000407586	9606.ENSP00000359424	0	0	0	0	0.074	0.110	0	0.516	0.566
HRAS	MMP9	9606.ENSP00000407586	9606.ENSP00000361405	0	0	0	0	0	0	0	0.413	0.413
HRAS	PLAU	9606.ENSP00000407586	9606.ENSP00000361850	0	0	0	0	0	0.243	0	0.544	0.640
HRAS	SRC	9606.ENSP00000407586	9606.ENSP00000362680	0	0	0	0	0.102	0.496	0.900	0.891	0.994
HRAS	SYK	9606.ENSP00000407586	9606.ENSP00000364898	0	0	0	0	0.074	0.110	0.900	0.276	0.932
HRAS	JAK2	9606.ENSP00000407586	9606.ENSP00000371067	0	0	0	0	0.074	0.110	0.500	0.531	0.781
HRAS	AKT2	9606.ENSP00000407586	9606.ENSP00000375892	0	0	0	0	0.076	0.110	0	0.442	0.501
HRAS	CDK1	9606.ENSP00000407586	9606.ENSP00000378699	0	0	0	0	0.067	0.095	0	0.370	0.422
HRAS	MAPK8	9606.ENSP00000407586	9606.ENSP00000378974	0	0	0	0	0.103	0.522	0.900	0.694	0.985
HRAS	NFE2L2	9606.ENSP00000407586	9606.ENSP00000380252	0	0	0	0	0.055	0.066	0	0.376	0.401
HRAS	FGFR1	9606.ENSP00000407586	9606.ENSP00000393312	0	0	0	0	0	0.099	0.900	0.614	0.962
HRAS	RHOA	9606.ENSP00000407586	9606.ENSP00000400175	0	0	0.098	0.761	0.057	0.095	0	0.472	0.540
HRAS	ESR1	9606.ENSP00000407586	9606.ENSP00000405330	0	0	0	0	0	0.073	0	0.705	0.715
HRAS	HIF1A	9606.ENSP00000407586	9606.ENSP00000437955	0	0	0	0	0	0	0	0.446	0.446
HRAS	CDC42	9606.ENSP00000407586	9606.ENSP00000497733	0	0	0	0.770	0.053	0.431	0	0.440	0.672
HRAS	AKT1	9606.ENSP00000407586	9606.ENSP00000451828	0	0	0	0	0.103	0.110	0	0.880	0.896
HRAS	PRKCA	9606.ENSP00000407586	9606.ENSP00000408695	0	0	0	0	0.086	0	0.900	0.373	0.937
HRAS	IGF1R	9606.ENSP00000407586	9606.ENSP00000497069	0	0	0	0	0.074	0.110	0.900	0.463	0.949
HSP90AA1	HDAC7	9606.ENSP00000335153	9606.ENSP00000080059	0	0	0	0	0.053	0.091	0	0.412	0.450
HSP90AA1	MIF	9606.ENSP00000335153	9606.ENSP00000215754	0	0	0	0	0.106	0.292	0	0.290	0.511
HSP90AA1	MAPK1	9606.ENSP00000335153	9606.ENSP00000215832	0	0	0	0	0.057	0.113	0.400	0.897	0.941
HSP90AA1	APEX1	9606.ENSP00000335153	9606.ENSP00000216714	0.053	0	0	0	0.084	0	0	0.396	0.430
HSP90AA1	CSNK2A1	9606.ENSP00000335153	9606.ENSP00000217244	0	0	0	0	0.164	0.789	0	0.375	0.880
HSP90AA1	MMP2	9606.ENSP00000335153	9606.ENSP00000219070	0	0	0	0	0.068	0.292	0	0.765	0.831
HSP90AA1	HDAC5	9606.ENSP00000335153	9606.ENSP00000225983	0	0	0	0	0.046	0.328	0	0.282	0.500
HSP90AA1	NFKB1	9606.ENSP00000335153	9606.ENSP00000226574	0	0	0	0	0.120	0.088	0	0.580	0.634
HSP90AA1	IL2	9606.ENSP00000335153	9606.ENSP00000226730	0.043	0	0	0	0	0	0	0.438	0.439
HSP90AA1	MAPK14	9606.ENSP00000335153	9606.ENSP00000229795	0	0	0	0	0.052	0.197	0	0.465	0.558
HSP90AA1	CTSD	9606.ENSP00000335153	9606.ENSP00000236671	0	0	0	0	0.054	0.054	0	0.402	0.419
HSP90AA1	TTR	9606.ENSP00000335153	9606.ENSP00000237014	0	0	0	0	0.044	0.292	0	0.270	0.462
HSP90AA1	LGALS3	9606.ENSP00000335153	9606.ENSP00000254301	0	0	0	0	0.042	0	0	0.480	0.480
HSP90AA1	PDGFRA	9606.ENSP00000335153	9606.ENSP00000257290	0	0	0	0	0	0.070	0	0.585	0.597
HSP90AA1	CYP2C9	9606.ENSP00000335153	9606.ENSP00000260682	0	0	0	0	0.054	0.091	0	0.363	0.405
HSP90AA1	PDGFRB	9606.ENSP00000335153	9606.ENSP00000261799	0	0	0	0	0	0.220	0	0.616	0.687
HSP90AA1	KAT2B	9606.ENSP00000335153	9606.ENSP00000263754	0	0	0	0	0.070	0.091	0	0.589	0.622
HSP90AA1	KDR	9606.ENSP00000335153	9606.ENSP00000263923	0	0	0	0	0	0.313	0.500	0.878	0.954
HSP90AA1	CDK6	9606.ENSP00000335153	9606.ENSP00000265734	0	0	0	0	0.090	0.218	0	0.465	0.587
HSP90AA1	CDK2	9606.ENSP00000335153	9606.ENSP00000266970	0	0	0	0	0.077	0.272	0	0.725	0.799
HSP90AA1	RAB5A	9606.ENSP00000335153	9606.ENSP00000273047	0	0	0	0	0.097	0	0	0.376	0.413
HSP90AA1	EGFR	9606.ENSP00000335153	9606.ENSP00000275493	0	0	0	0	0.049	0.854	0.500	0.993	0.999
HSP90AA1	PPARG	9606.ENSP00000335153	9606.ENSP00000287820	0	0	0	0	0.054	0.164	0	0.645	0.695
HSP90AA1	KIT	9606.ENSP00000335153	9606.ENSP00000288135	0	0	0	0	0	0.070	0	0.699	0.708
HSP90AA1	ALB	9606.ENSP00000335153	9606.ENSP00000295897	0	0	0	0	0.050	0	0	0.581	0.584
HSP90AA1	ANXA5	9606.ENSP00000335153	9606.ENSP00000296511	0	0	0	0	0.062	0	0	0.590	0.599
HSP90AA1	NOS3	9606.ENSP00000335153	9606.ENSP00000297494	0	0	0	0	0	0.789	0.800	0.992	0.999
HSP90AA1	MET	9606.ENSP00000335153	9606.ENSP00000317272	0	0	0	0	0.047	0.558	0	0.494	0.768
HSP90AA1	PRMT5	9606.ENSP00000335153	9606.ENSP00000319169	0	0	0	0	0.103	0.292	0	0.312	0.525
HSP90AA1	GSK3B	9606.ENSP00000335153	9606.ENSP00000324806	0	0	0	0	0.054	0.639	0	0.887	0.958
HSP90AA1	PGR	9606.ENSP00000335153	9606.ENSP00000325120	0	0	0	0	0.054	0.582	0.500	0.956	0.990
HSP90AA1	NOS2	9606.ENSP00000335153	9606.ENSP00000327251	0	0	0	0	0	0.427	0.400	0.280	0.731
HSP90AA1	PRKCD	9606.ENSP00000335153	9606.ENSP00000331602	0	0	0	0	0.042	0.328	0	0.685	0.780
HSP90AA1	CASP7	9606.ENSP00000335153	9606.ENSP00000358327	0	0	0	0	0.060	0.071	0	0.373	0.405
HSP90AA1	CCNA2	9606.ENSP00000335153	9606.ENSP00000481380	0	0	0	0	0.072	0	0	0.399	0.418
HSP90AA1	CTSB	9606.ENSP00000335153	9606.ENSP00000345672	0	0	0	0	0.081	0.045	0	0.394	0.422
HSP90AA1	PLAU	9606.ENSP00000335153	9606.ENSP00000361850	0	0	0	0	0.079	0	0	0.431	0.454
HSP90AA1	IGF1	9606.ENSP00000335153	9606.ENSP00000376637	0	0	0	0	0	0	0	0.471	0.471
HSP90AA1	S100A9	9606.ENSP00000335153	9606.ENSP00000357727	0	0	0	0	0.068	0.088	0	0.443	0.486
HSP90AA1	MMP9	9606.ENSP00000335153	9606.ENSP00000361405	0	0	0	0	0.051	0	0	0.484	0.489
HSP90AA1	CDC42	9606.ENSP00000335153	9606.ENSP00000497733	0.042	0	0	0	0.102	0.112	0	0.417	0.495
HSP90AA1	BMP7	9606.ENSP00000335153	9606.ENSP00000379204	0	0	0	0	0	0	0	0.503	0.503
HSP90AA1	XIAP	9606.ENSP00000335153	9606.ENSP00000360242	0	0	0	0	0.097	0	0	0.474	0.505
HSP90AA1	CDK5	9606.ENSP00000335153	9606.ENSP00000419782	0	0	0	0	0.075	0.186	0	0.398	0.507
HSP90AA1	SOD2	9606.ENSP00000335153	9606.ENSP00000446252	0.054	0	0	0	0.122	0	0	0.466	0.518
HSP90AA1	PTPN1	9606.ENSP00000335153	9606.ENSP00000360683	0	0	0	0	0.090	0.091	0	0.522	0.570
HSP90AA1	PIM1	9606.ENSP00000335153	9606.ENSP00000362608	0	0	0	0	0	0.518	0	0.145	0.570
HSP90AA1	SYK	9606.ENSP00000335153	9606.ENSP00000364898	0	0	0	0	0.044	0.136	0	0.552	0.598
HSP90AA1	HDAC2	9606.ENSP00000335153	9606.ENSP00000430432	0	0	0	0	0.141	0.142	0	0.518	0.614
HSP90AA1	EPHA2	9606.ENSP00000335153	9606.ENSP00000351209	0	0	0	0	0.079	0.264	0	0.501	0.633
HSP90AA1	PARP1	9606.ENSP00000335153	9606.ENSP00000355759	0	0	0	0	0.146	0	0	0.631	0.672
HSP90AA1	NFE2L2	9606.ENSP00000335153	9606.ENSP00000380252	0	0	0	0	0.062	0.292	0	0.566	0.687
HSP90AA1	PTK2	9606.ENSP00000335153	9606.ENSP00000341189	0	0	0	0	0.044	0.138	0.500	0.393	0.716
HSP90AA1	MAPK8	9606.ENSP00000335153	9606.ENSP00000378974	0	0	0	0	0.049	0.292	0	0.635	0.732
HSP90AA1	FGFR1	9606.ENSP00000335153	9606.ENSP00000393312	0	0	0	0	0	0.439	0	0.556	0.740
HSP90AA1	CXCR4	9606.ENSP00000335153	9606.ENSP00000386884	0	0	0	0	0	0	0	0.746	0.746
HSP90AA1	RHOA	9606.ENSP00000335153	9606.ENSP00000400175	0.042	0	0	0	0.143	0.112	0.500	0.459	0.767
HSP90AA1	IGF1R	9606.ENSP00000335153	9606.ENSP00000497069	0	0	0	0	0	0.274	0	0.724	0.791
HSP90AA1	JAK2	9606.ENSP00000335153	9606.ENSP00000371067	0	0	0	0	0.082	0.362	0	0.672	0.791
HSP90AA1	PPARA	9606.ENSP00000335153	9606.ENSP00000385523	0	0	0	0	0.054	0.538	0	0.603	0.811
HSP90AA1	HRAS	9606.ENSP00000335153	9606.ENSP00000407586	0.042	0	0	0	0.055	0.126	0.500	0.614	0.819
HSP90AA1	PDPK1	9606.ENSP00000335153	9606.ENSP00000344220	0	0	0	0	0.082	0	0.500	0.690	0.845
HSP90AA1	STAT1	9606.ENSP00000335153	9606.ENSP00000354394	0	0	0	0	0.103	0	0.400	0.775	0.868
HSP90AA1	ESR2	9606.ENSP00000335153	9606.ENSP00000343925	0	0	0	0	0.054	0.379	0.500	0.653	0.884
HSP90AA1	TGFBR1	9606.ENSP00000335153	9606.ENSP00000447297	0	0	0	0	0	0.662	0	0.729	0.904
HSP90AA1	CDK1	9606.ENSP00000335153	9606.ENSP00000378699	0	0	0	0	0.112	0.358	0	0.855	0.910
HSP90AA1	AKT2	9606.ENSP00000335153	9606.ENSP00000375892	0	0	0	0	0.047	0.223	0.900	0.380	0.948
HSP90AA1	TGFBR2	9606.ENSP00000335153	9606.ENSP00000351905	0	0	0	0	0.064	0.558	0	0.908	0.959
HSP90AA1	CHUK	9606.ENSP00000335153	9606.ENSP00000359424	0	0	0	0	0.090	0.704	0	0.972	0.992
HSP90AA1	AR	9606.ENSP00000335153	9606.ENSP00000363822	0	0	0	0	0.054	0.901	0.900	0.990	0.999
HSP90AA1	ESR1	9606.ENSP00000335153	9606.ENSP00000405330	0	0	0	0	0.054	0.889	0.500	0.988	0.999
HSP90AA1	SRC	9606.ENSP00000335153	9606.ENSP00000362680	0	0	0	0	0.042	0.799	0.800	0.994	0.999
HSP90AA1	HIF1A	9606.ENSP00000335153	9606.ENSP00000437955	0	0	0	0	0.131	0.923	0	0.994	0.999
HSP90AA1	AKT1	9606.ENSP00000335153	9606.ENSP00000451828	0	0	0	0	0.049	0.883	0.900	0.996	0.999
ICAM2	LGALS3	9606.ENSP00000415283	9606.ENSP00000254301	0	0	0	0	0.087	0	0	0.478	0.503
ICAM2	SELP	9606.ENSP00000415283	9606.ENSP00000263686	0	0	0	0	0.121	0	0	0.678	0.705
ICAM2	KDR	9606.ENSP00000415283	9606.ENSP00000263923	0	0	0	0	0.104	0	0	0.615	0.640
ICAM2	CXCR4	9606.ENSP00000415283	9606.ENSP00000386884	0	0	0	0	0.147	0	0	0.357	0.428
IGF1	MAPK1	9606.ENSP00000376637	9606.ENSP00000215832	0	0	0	0	0	0	0	0.621	0.621
IGF1	MMP2	9606.ENSP00000376637	9606.ENSP00000219070	0	0	0	0	0.082	0	0.400	0.682	0.809
IGF1	SERPINE1	9606.ENSP00000376637	9606.ENSP00000223095	0	0	0	0	0.042	0	0	0.733	0.733
IGF1	NFKB1	9606.ENSP00000376637	9606.ENSP00000226574	0	0	0	0	0.042	0	0	0.579	0.579
IGF1	IL2	9606.ENSP00000376637	9606.ENSP00000226730	0	0	0	0	0	0	0	0.509	0.509
IGF1	MAPK14	9606.ENSP00000376637	9606.ENSP00000229795	0	0	0	0	0	0	0	0.640	0.640
IGF1	TTR	9606.ENSP00000376637	9606.ENSP00000237014	0	0	0	0	0.044	0	0	0.514	0.515
IGF1	FABP4	9606.ENSP00000376637	9606.ENSP00000256104	0	0	0	0	0.099	0	0	0.420	0.455
IGF1	PDGFRA	9606.ENSP00000376637	9606.ENSP00000257290	0	0	0	0	0.087	0	0.650	0.681	0.889
IGF1	MMP7	9606.ENSP00000376637	9606.ENSP00000260227	0	0	0	0	0.080	0	0	0.428	0.452
IGF1	MMP13	9606.ENSP00000376637	9606.ENSP00000260302	0	0	0	0	0.049	0	0	0.674	0.676
IGF1	PDGFRB	9606.ENSP00000376637	9606.ENSP00000261799	0	0	0	0	0.086	0	0.650	0.788	0.926
IGF1	KDR	9606.ENSP00000376637	9606.ENSP00000263923	0	0	0	0	0.074	0	0.650	0.758	0.914
IGF1	CDK2	9606.ENSP00000376637	9606.ENSP00000266970	0	0	0	0	0	0	0	0.447	0.447
IGF1	CTSK	9606.ENSP00000376637	9606.ENSP00000271651	0	0	0	0	0.106	0	0	0.417	0.456
IGF1	REN	9606.ENSP00000376637	9606.ENSP00000272190	0	0	0	0	0	0	0	0.571	0.571
IGF1	RAB5A	9606.ENSP00000376637	9606.ENSP00000273047	0	0	0	0	0	0	0	0.478	0.478
IGF1	EGFR	9606.ENSP00000376637	9606.ENSP00000275493	0	0	0	0	0	0	0.900	0.919	0.991
IGF1	PPARG	9606.ENSP00000376637	9606.ENSP00000287820	0	0	0	0	0.044	0	0	0.828	0.828
IGF1	KIT	9606.ENSP00000376637	9606.ENSP00000288135	0	0	0	0	0.068	0	0.650	0.606	0.860
IGF1	ALB	9606.ENSP00000376637	9606.ENSP00000295897	0	0	0	0	0	0	0	0.830	0.830
IGF1	ANXA5	9606.ENSP00000376637	9606.ENSP00000296511	0	0	0	0	0	0	0	0.513	0.513
IGF1	NOS3	9606.ENSP00000376637	9606.ENSP00000297494	0	0	0	0	0	0	0	0.526	0.526
IGF1	MMP3	9606.ENSP00000376637	9606.ENSP00000299855	0	0	0	0	0	0	0	0.522	0.522
IGF1	INSR	9606.ENSP00000376637	9606.ENSP00000303830	0	0	0	0	0.049	0.966	0.900	0.995	0.999
IGF1	F2	9606.ENSP00000376637	9606.ENSP00000308541	0	0	0	0	0.042	0	0.400	0.308	0.567
IGF1	MET	9606.ENSP00000376637	9606.ENSP00000317272	0	0	0	0	0	0.063	0.650	0.744	0.908
IGF1	MMP1	9606.ENSP00000376637	9606.ENSP00000322788	0	0	0	0	0	0	0.400	0.471	0.669
IGF1	GSK3B	9606.ENSP00000376637	9606.ENSP00000324806	0	0	0	0	0	0.063	0	0.666	0.674
IGF1	PGR	9606.ENSP00000376637	9606.ENSP00000325120	0	0	0	0	0.058	0	0	0.571	0.578
IGF1	HSP90AA1	9606.ENSP00000376637	9606.ENSP00000335153	0	0	0	0	0	0	0	0.471	0.471
IGF1	PTK2	9606.ENSP00000376637	9606.ENSP00000341189	0	0	0	0	0	0	0	0.847	0.847
IGF1	ESR2	9606.ENSP00000376637	9606.ENSP00000343925	0	0	0	0	0.043	0	0	0.731	0.731
IGF1	PDPK1	9606.ENSP00000376637	9606.ENSP00000344220	0	0	0	0	0	0	0	0.565	0.565
IGF1	EPHA2	9606.ENSP00000376637	9606.ENSP00000351209	0	0	0	0	0	0.063	0.650	0.247	0.731
IGF1	TGFBR2	9606.ENSP00000376637	9606.ENSP00000351905	0	0	0	0	0.050	0.063	0	0.473	0.490
IGF1	DPP4	9606.ENSP00000376637	9606.ENSP00000353731	0	0	0	0	0.044	0	0	0.433	0.434
IGF1	STAT1	9606.ENSP00000376637	9606.ENSP00000354394	0	0	0	0	0	0	0	0.447	0.447
IGF1	PARP1	9606.ENSP00000376637	9606.ENSP00000355759	0	0	0	0	0	0	0	0.435	0.435
IGF1	PTPN1	9606.ENSP00000376637	9606.ENSP00000360683	0	0	0	0	0	0	0	0.418	0.418
IGF1	MMP9	9606.ENSP00000376637	9606.ENSP00000361405	0	0	0	0	0.049	0	0	0.765	0.767
IGF1	PLAU	9606.ENSP00000376637	9606.ENSP00000361850	0	0	0	0	0	0	0	0.521	0.521
IGF1	SRC	9606.ENSP00000376637	9606.ENSP00000362680	0	0	0	0	0	0.063	0	0.847	0.850
IGF1	AR	9606.ENSP00000376637	9606.ENSP00000363822	0	0	0	0	0.076	0	0	0.738	0.747
IGF1	JAK2	9606.ENSP00000376637	9606.ENSP00000371067	0	0	0	0	0	0.063	0	0.826	0.829
IGF1	AKT2	9606.ENSP00000376637	9606.ENSP00000375892	0	0	0	0	0	0.063	0	0.723	0.729
IGF1	CDC42	9606.ENSP00000376637	9606.ENSP00000497733	0	0	0	0	0	0	0	0.400	0.400
IGF1	PRKCA	9606.ENSP00000376637	9606.ENSP00000408695	0	0	0	0	0	0	0	0.400	0.400
IGF1	PRCP	9606.ENSP00000376637	9606.ENSP00000377055	0	0	0	0	0.049	0	0	0.397	0.402
IGF1	NFE2L2	9606.ENSP00000376637	9606.ENSP00000380252	0	0	0	0	0	0	0	0.453	0.453
IGF1	TGFBR1	9606.ENSP00000376637	9606.ENSP00000447297	0	0	0	0	0	0.063	0	0.447	0.459
IGF1	RHOA	9606.ENSP00000376637	9606.ENSP00000400175	0	0	0	0	0	0	0	0.474	0.474
IGF1	MAPK8	9606.ENSP00000376637	9606.ENSP00000378974	0	0	0	0	0.042	0	0	0.479	0.479
IGF1	CCL5	9606.ENSP00000376637	9606.ENSP00000474412	0	0	0	0	0.059	0	0	0.511	0.520
IGF1	PPARA	9606.ENSP00000376637	9606.ENSP00000385523	0	0	0	0	0.058	0	0	0.542	0.550
IGF1	SOD2	9606.ENSP00000376637	9606.ENSP00000446252	0	0	0	0	0	0	0	0.586	0.586
IGF1	BMP7	9606.ENSP00000376637	9606.ENSP00000379204	0	0	0	0	0	0	0	0.627	0.627
IGF1	HIF1A	9606.ENSP00000376637	9606.ENSP00000437955	0	0	0	0	0.042	0	0	0.698	0.698
IGF1	CXCR4	9606.ENSP00000376637	9606.ENSP00000386884	0	0	0	0	0.042	0	0	0.717	0.717
IGF1	FGFR1	9606.ENSP00000376637	9606.ENSP00000393312	0	0	0	0	0.042	0	0.650	0.507	0.820
IGF1	AKT1	9606.ENSP00000376637	9606.ENSP00000451828	0	0	0	0	0	0.063	0	0.934	0.935
IGF1	ESR1	9606.ENSP00000376637	9606.ENSP00000405330	0	0	0	0	0.062	0	0	0.964	0.964
IGF1	IGF1R	9606.ENSP00000376637	9606.ENSP00000497069	0	0	0	0	0	0.983	0.900	0.999	0.999
IGF1R	MMP2	9606.ENSP00000497069	9606.ENSP00000219070	0	0	0	0	0.055	0	0	0.684	0.689
IGF1R	NFKB1	9606.ENSP00000497069	9606.ENSP00000226574	0	0	0	0	0	0.095	0	0.477	0.506
IGF1R	MAPK14	9606.ENSP00000497069	9606.ENSP00000229795	0	0	0	0	0.049	0.110	0	0.372	0.422
IGF1R	PDGFRA	9606.ENSP00000497069	9606.ENSP00000257290	0	0	0	0.584	0	0.074	0	0.524	0.540
IGF1R	ADAM10	9606.ENSP00000497069	9606.ENSP00000260408	0	0	0	0	0.056	0.103	0	0.584	0.617
IGF1R	PDGFRB	9606.ENSP00000497069	9606.ENSP00000261799	0	0	0	0.582	0	0.074	0	0.600	0.613
IGF1R	CCNE1	9606.ENSP00000497069	9606.ENSP00000262643	0	0	0	0	0	0.074	0	0.647	0.660
IGF1R	KDR	9606.ENSP00000497069	9606.ENSP00000263923	0	0	0	0.574	0	0.074	0	0.537	0.552
IGF1R	EGFR	9606.ENSP00000497069	9606.ENSP00000275493	0	0	0	0.571	0.113	0.585	0	0.972	0.989
IGF1R	PPARG	9606.ENSP00000497069	9606.ENSP00000287820	0	0	0	0	0.070	0.071	0	0.625	0.648
IGF1R	HMGCR	9606.ENSP00000497069	9606.ENSP00000287936	0	0	0	0	0.049	0.122	0	0.344	0.405
IGF1R	KIT	9606.ENSP00000497069	9606.ENSP00000288135	0	0	0	0.593	0.042	0.074	0	0.547	0.563
IGF1R	ALB	9606.ENSP00000497069	9606.ENSP00000295897	0	0	0	0	0	0	0	0.496	0.496
IGF1R	ANXA5	9606.ENSP00000497069	9606.ENSP00000296511	0	0	0	0	0	0	0	0.509	0.509
IGF1R	INSR	9606.ENSP00000497069	9606.ENSP00000303830	0	0	0.057	0.956	0.137	0.927	0.900	0.696	0.997
IGF1R	MET	9606.ENSP00000497069	9606.ENSP00000317272	0	0	0	0.581	0.042	0.192	0	0.560	0.629
IGF1R	GSK3B	9606.ENSP00000497069	9606.ENSP00000324806	0	0	0	0	0.095	0	0	0.621	0.643
IGF1R	PGR	9606.ENSP00000497069	9606.ENSP00000325120	0	0	0	0	0.049	0.071	0	0.812	0.820
IGF1R	HSP90AA1	9606.ENSP00000497069	9606.ENSP00000335153	0	0	0	0	0	0.274	0	0.724	0.791
IGF1R	PTK2	9606.ENSP00000497069	9606.ENSP00000341189	0	0	0	0.609	0.047	0.331	0.900	0.697	0.978
IGF1R	ESR2	9606.ENSP00000497069	9606.ENSP00000343925	0	0	0	0	0	0.071	0	0.807	0.813
IGF1R	CTSB	9606.ENSP00000497069	9606.ENSP00000345672	0	0	0	0	0.052	0	0	0.406	0.412
IGF1R	EPHA2	9606.ENSP00000497069	9606.ENSP00000351209	0	0	0	0.626	0	0.132	0	0.496	0.543
IGF1R	STAT1	9606.ENSP00000497069	9606.ENSP00000354394	0	0	0	0	0	0.096	0	0.364	0.400
IGF1R	PARP1	9606.ENSP00000497069	9606.ENSP00000355759	0	0	0	0	0	0	0	0.560	0.560
IGF1R	CHUK	9606.ENSP00000497069	9606.ENSP00000359424	0	0	0	0.556	0	0	0	0.444	0.444
IGF1R	XIAP	9606.ENSP00000497069	9606.ENSP00000360242	0	0	0	0	0.049	0.092	0	0.461	0.494
IGF1R	PTPN1	9606.ENSP00000497069	9606.ENSP00000360683	0	0	0	0	0.055	0.969	0	0.786	0.993
IGF1R	MMP9	9606.ENSP00000497069	9606.ENSP00000361405	0	0	0	0	0.043	0	0	0.687	0.688
IGF1R	SRC	9606.ENSP00000497069	9606.ENSP00000362680	0	0	0	0.704	0.048	0.294	0.900	0.959	0.996
IGF1R	AR	9606.ENSP00000497069	9606.ENSP00000363822	0	0	0	0	0.085	0.071	0	0.792	0.808
IGF1R	JAK2	9606.ENSP00000497069	9606.ENSP00000371067	0	0	0	0.568	0	0.295	0.900	0.758	0.981
IGF1R	AKT2	9606.ENSP00000497069	9606.ENSP00000375892	0	0	0	0.562	0.071	0.045	0	0.378	0.401
IGF1R	IGF1	9606.ENSP00000497069	9606.ENSP00000376637	0	0	0	0	0	0.983	0.900	0.999	0.999
IGF1R	MAPK8	9606.ENSP00000497069	9606.ENSP00000378974	0	0	0	0	0.049	0.088	0	0.412	0.446
IGF1R	NFE2L2	9606.ENSP00000497069	9606.ENSP00000380252	0	0	0	0	0.044	0.070	0	0.391	0.411
IGF1R	CXCR4	9606.ENSP00000497069	9606.ENSP00000386884	0	0	0	0	0.042	0	0	0.697	0.697
IGF1R	FGFR1	9606.ENSP00000497069	9606.ENSP00000393312	0	0	0	0.656	0.056	0.074	0	0.608	0.627
IGF1R	RHOA	9606.ENSP00000497069	9606.ENSP00000400175	0	0	0	0	0.074	0.110	0	0.408	0.470
IGF1R	ESR1	9606.ENSP00000497069	9606.ENSP00000405330	0	0	0	0	0.063	0.743	0.500	0.994	0.999
IGF1R	HRAS	9606.ENSP00000497069	9606.ENSP00000407586	0	0	0	0	0.074	0.110	0.900	0.463	0.949
IGF1R	HIF1A	9606.ENSP00000497069	9606.ENSP00000437955	0	0	0	0	0.057	0.071	0	0.740	0.752
IGF1R	AKT1	9606.ENSP00000497069	9606.ENSP00000451828	0	0	0	0.559	0.062	0.294	0	0.470	0.619
IGF1R	CDC42	9606.ENSP00000497069	9606.ENSP00000497733	0	0	0	0	0.074	0.110	0	0.403	0.465
IL2	FAP	9606.ENSP00000226730	9606.ENSP00000188790	0	0	0	0	0	0	0	0.504	0.504
IL2	MIF	9606.ENSP00000226730	9606.ENSP00000215754	0	0	0	0	0.063	0	0	0.478	0.490
IL2	MAPK1	9606.ENSP00000226730	9606.ENSP00000215832	0	0	0	0	0.058	0.045	0	0.398	0.411
IL2	MMP2	9606.ENSP00000226730	9606.ENSP00000219070	0	0	0	0	0.053	0	0	0.465	0.472
IL2	SERPINE1	9606.ENSP00000226730	9606.ENSP00000223095	0	0	0	0	0	0	0	0.417	0.417
IL2	NFKB1	9606.ENSP00000226730	9606.ENSP00000226574	0	0	0	0	0.055	0.046	0	0.800	0.804
IL2	ADAM17	9606.ENSP00000226730	9606.ENSP00000309968	0	0	0	0	0	0	0	0.402	0.402
IL2	NOS3	9606.ENSP00000226730	9606.ENSP00000297494	0	0	0	0	0.086	0	0.119	0.330	0.413
IL2	LGALS3	9606.ENSP00000226730	9606.ENSP00000254301	0	0	0	0	0	0	0	0.413	0.413
IL2	CHUK	9606.ENSP00000226730	9606.ENSP00000359424	0	0	0	0	0	0	0	0.414	0.414
IL2	MAPK8	9606.ENSP00000226730	9606.ENSP00000378974	0	0	0	0	0.042	0	0	0.419	0.420
IL2	ESR1	9606.ENSP00000226730	9606.ENSP00000405330	0	0	0	0	0.045	0	0	0.431	0.433
IL2	MAPK14	9606.ENSP00000226730	9606.ENSP00000229795	0	0	0	0	0.068	0.045	0	0.418	0.436
IL2	HSP90AA1	9606.ENSP00000226730	9606.ENSP00000335153	0.043	0	0	0	0	0	0	0.438	0.439
IL2	KDR	9606.ENSP00000226730	9606.ENSP00000263923	0	0	0	0	0	0	0	0.440	0.440
IL2	MMP1	9606.ENSP00000226730	9606.ENSP00000322788	0	0	0	0	0.055	0	0	0.432	0.441
IL2	F2	9606.ENSP00000226730	9606.ENSP00000308541	0	0	0	0	0.049	0	0	0.438	0.442
IL2	MMP3	9606.ENSP00000226730	9606.ENSP00000299855	0	0	0	0	0.053	0	0	0.464	0.471
IL2	PTPN1	9606.ENSP00000226730	9606.ENSP00000360683	0	0	0	0	0	0	0	0.475	0.475
IL2	DPP4	9606.ENSP00000226730	9606.ENSP00000353731	0	0	0	0	0.047	0	0	0.480	0.483
IL2	PPARG	9606.ENSP00000226730	9606.ENSP00000287820	0	0	0	0	0	0	0	0.484	0.484
IL2	REN	9606.ENSP00000226730	9606.ENSP00000272190	0	0	0	0	0.086	0	0	0.474	0.498
IL2	IGF1	9606.ENSP00000226730	9606.ENSP00000376637	0	0	0	0	0	0	0	0.509	0.509
IL2	NOS2	9606.ENSP00000226730	9606.ENSP00000327251	0	0	0	0	0.086	0	0.119	0.463	0.530
IL2	SELP	9606.ENSP00000226730	9606.ENSP00000263686	0	0	0	0	0.088	0	0	0.506	0.530
IL2	PLAU	9606.ENSP00000226730	9606.ENSP00000361850	0	0	0	0	0	0	0	0.542	0.542
IL2	SRC	9606.ENSP00000226730	9606.ENSP00000362680	0	0	0	0	0	0	0	0.571	0.571
IL2	KIT	9606.ENSP00000226730	9606.ENSP00000288135	0	0	0	0	0	0	0	0.571	0.571
IL2	HRAS	9606.ENSP00000226730	9606.ENSP00000407586	0	0	0	0	0	0	0.400	0.323	0.576
IL2	HIF1A	9606.ENSP00000226730	9606.ENSP00000437955	0	0	0	0	0	0	0	0.583	0.583
IL2	TGFBR2	9606.ENSP00000226730	9606.ENSP00000351905	0	0	0	0	0	0	0	0.592	0.592
IL2	MMP9	9606.ENSP00000226730	9606.ENSP00000361405	0	0	0	0	0.053	0	0	0.596	0.601
IL2	ANXA5	9606.ENSP00000226730	9606.ENSP00000296511	0	0	0	0	0	0	0	0.662	0.662
IL2	CXCR4	9606.ENSP00000226730	9606.ENSP00000386884	0	0	0	0	0	0	0	0.680	0.680
IL2	AKT1	9606.ENSP00000226730	9606.ENSP00000451828	0	0	0	0	0	0	0	0.692	0.692
IL2	ALB	9606.ENSP00000226730	9606.ENSP00000295897	0	0	0	0	0.042	0	0	0.718	0.718
IL2	PDGFRA	9606.ENSP00000226730	9606.ENSP00000257290	0	0	0	0	0	0	0.650	0.271	0.733
IL2	PDGFRB	9606.ENSP00000226730	9606.ENSP00000261799	0	0	0	0	0	0	0.650	0.336	0.757
IL2	STAT1	9606.ENSP00000226730	9606.ENSP00000354394	0	0	0	0	0.062	0	0	0.793	0.797
IL2	CCL5	9606.ENSP00000226730	9606.ENSP00000474412	0	0	0	0	0.044	0	0	0.812	0.813
IL2	SYK	9606.ENSP00000226730	9606.ENSP00000364898	0	0	0	0	0.051	0	0.500	0.686	0.837
IL2	EGFR	9606.ENSP00000226730	9606.ENSP00000275493	0	0	0	0	0	0	0.650	0.593	0.851
IL2	JAK2	9606.ENSP00000226730	9606.ENSP00000371067	0	0	0	0	0.042	0	0.650	0.715	0.896
INSR	MAPK1	9606.ENSP00000303830	9606.ENSP00000215832	0	0	0	0.574	0	0.342	0	0.492	0.652
INSR	LGALS3	9606.ENSP00000303830	9606.ENSP00000254301	0	0	0	0	0	0	0	0.419	0.418
INSR	EGFR	9606.ENSP00000303830	9606.ENSP00000275493	0	0	0	0.577	0.058	0.091	0.400	0.566	0.747
INSR	PPARG	9606.ENSP00000303830	9606.ENSP00000287820	0	0	0	0	0.071	0.071	0	0.525	0.555
INSR	PDPK1	9606.ENSP00000303830	9606.ENSP00000344220	0	0	0	0.561	0.042	0.104	0	0.369	0.411
INSR	PARP1	9606.ENSP00000303830	9606.ENSP00000355759	0	0	0	0	0	0	0	0.425	0.425
INSR	PRKCA	9606.ENSP00000303830	9606.ENSP00000408695	0	0	0	0.555	0	0.050	0	0.442	0.447
INSR	CDK1	9606.ENSP00000303830	9606.ENSP00000378699	0	0	0	0.614	0	0.098	0	0.425	0.459
INSR	AKT1	9606.ENSP00000303830	9606.ENSP00000451828	0	0	0	0.564	0.055	0.095	0	0.418	0.459
INSR	GSK3B	9606.ENSP00000303830	9606.ENSP00000324806	0	0	0	0	0	0	0	0.471	0.471
INSR	HRAS	9606.ENSP00000303830	9606.ENSP00000407586	0	0	0	0	0.074	0.342	0	0.203	0.473
INSR	RHOA	9606.ENSP00000303830	9606.ENSP00000400175	0	0	0	0	0.074	0.110	0	0.419	0.480
INSR	CDC42	9606.ENSP00000303830	9606.ENSP00000497733	0	0	0	0	0.074	0.110	0	0.464	0.519
INSR	PPARA	9606.ENSP00000303830	9606.ENSP00000385523	0	0	0	0	0.156	0.071	0	0.442	0.524
INSR	PRKCD	9606.ENSP00000303830	9606.ENSP00000331602	0	0	0	0.558	0.042	0.533	0	0.076	0.551
INSR	ESR1	9606.ENSP00000303830	9606.ENSP00000405330	0	0	0	0	0	0.071	0	0.608	0.620
INSR	SRC	9606.ENSP00000303830	9606.ENSP00000362680	0	0	0	0.701	0.048	0.091	0.400	0.499	0.705
INSR	JAK2	9606.ENSP00000303830	9606.ENSP00000371067	0	0	0	0.569	0	0.518	0	0.597	0.797
INSR	IGF1R	9606.ENSP00000303830	9606.ENSP00000497069	0	0	0.057	0.956	0.137	0.927	0.900	0.696	0.997
INSR	PTPN1	9606.ENSP00000303830	9606.ENSP00000360683	0	0	0	0	0.055	0.991	0.900	0.760	0.999
INSR	IGF1	9606.ENSP00000303830	9606.ENSP00000376637	0	0	0	0	0.049	0.966	0.900	0.995	0.999
JAK2	MAPK1	9606.ENSP00000371067	9606.ENSP00000215832	0	0	0	0.605	0.112	0.110	0.500	0.540	0.794
JAK2	MMP2	9606.ENSP00000371067	9606.ENSP00000219070	0	0	0	0	0.074	0	0	0.507	0.523
JAK2	NFKB1	9606.ENSP00000371067	9606.ENSP00000226574	0	0	0	0	0.128	0.095	0	0.601	0.657
JAK2	IL2	9606.ENSP00000371067	9606.ENSP00000226730	0	0	0	0	0.042	0	0.650	0.715	0.896
JAK2	FABP4	9606.ENSP00000371067	9606.ENSP00000256104	0	0	0	0	0.048	0	0	0.520	0.523
JAK2	PDGFRA	9606.ENSP00000371067	9606.ENSP00000257290	0	0	0	0.562	0.055	0.074	0.900	0.289	0.929
JAK2	PDGFRB	9606.ENSP00000371067	9606.ENSP00000261799	0	0	0	0.558	0.066	0.074	0.900	0.541	0.954
JAK2	CCNE1	9606.ENSP00000371067	9606.ENSP00000262643	0	0	0	0	0.062	0.092	0	0.552	0.585
JAK2	KAT2B	9606.ENSP00000371067	9606.ENSP00000263754	0	0	0	0	0.329	0.052	0	0.164	0.422
JAK2	KDR	9606.ENSP00000371067	9606.ENSP00000263923	0	0	0	0.563	0.055	0.074	0.900	0.260	0.926
JAK2	CDK6	9606.ENSP00000371067	9606.ENSP00000265734	0	0	0	0.637	0.110	0.098	0.400	0.196	0.561
JAK2	EGFR	9606.ENSP00000371067	9606.ENSP00000275493	0	0	0	0.576	0	0.723	0.900	0.564	0.986
JAK2	PDE3B	9606.ENSP00000371067	9606.ENSP00000282096	0	0	0	0	0.045	0	0	0.448	0.450
JAK2	PPARG	9606.ENSP00000371067	9606.ENSP00000287820	0	0	0	0	0.086	0.071	0	0.663	0.689
JAK2	KIT	9606.ENSP00000371067	9606.ENSP00000288135	0	0	0	0.567	0.086	0.316	0.400	0.313	0.707
JAK2	ALB	9606.ENSP00000371067	9606.ENSP00000295897	0	0	0	0	0	0	0	0.530	0.530
JAK2	ANXA5	9606.ENSP00000371067	9606.ENSP00000296511	0	0	0	0	0.069	0	0	0.557	0.570
JAK2	INSR	9606.ENSP00000371067	9606.ENSP00000303830	0	0	0	0.569	0	0.518	0	0.597	0.797
JAK2	F2	9606.ENSP00000371067	9606.ENSP00000308541	0	0	0	0	0	0.096	0	0.573	0.597
JAK2	MET	9606.ENSP00000371067	9606.ENSP00000317272	0	0	0	0.574	0.049	0.071	0.900	0.209	0.920
JAK2	PRMT5	9606.ENSP00000371067	9606.ENSP00000319169	0	0	0	0	0	0.510	0.750	0.327	0.910
JAK2	GSK3B	9606.ENSP00000371067	9606.ENSP00000324806	0	0	0	0.590	0.067	0.067	0	0.483	0.510
JAK2	PRKCD	9606.ENSP00000371067	9606.ENSP00000331602	0	0	0	0.563	0.095	0.087	0.400	0.145	0.520
JAK2	HSP90AA1	9606.ENSP00000371067	9606.ENSP00000335153	0	0	0	0	0.082	0.362	0	0.672	0.791
JAK2	PTK2	9606.ENSP00000371067	9606.ENSP00000341189	0	0	0	0.578	0.087	0.537	0.900	0.213	0.962
JAK2	STAT1	9606.ENSP00000371067	9606.ENSP00000354394	0	0	0	0	0.242	0.838	0.900	0.996	0.999
JAK2	PARP1	9606.ENSP00000371067	9606.ENSP00000355759	0	0	0	0	0	0.053	0	0.487	0.493
JAK2	XIAP	9606.ENSP00000371067	9606.ENSP00000360242	0	0	0	0	0.059	0.092	0	0.411	0.454
JAK2	PTPN1	9606.ENSP00000371067	9606.ENSP00000360683	0	0	0	0	0.066	0.750	0.500	0.849	0.980
JAK2	MMP9	9606.ENSP00000371067	9606.ENSP00000361405	0	0	0	0	0.105	0	0	0.593	0.621
JAK2	SRC	9606.ENSP00000371067	9606.ENSP00000362680	0	0	0	0.633	0.099	0.299	0.400	0.809	0.917
JAK2	SYK	9606.ENSP00000371067	9606.ENSP00000364898	0	0	0	0.640	0.126	0	0.800	0.218	0.851
JAK2	NFE2L2	9606.ENSP00000371067	9606.ENSP00000380252	0	0	0	0	0.111	0.070	0	0.385	0.447
JAK2	CDC42	9606.ENSP00000371067	9606.ENSP00000497733	0	0	0	0	0.114	0.110	0	0.371	0.461
JAK2	FGFR1	9606.ENSP00000371067	9606.ENSP00000393312	0	0	0	0.606	0	0.316	0	0.260	0.472
JAK2	CCL5	9606.ENSP00000371067	9606.ENSP00000474412	0	0	0	0	0.092	0	0	0.477	0.505
JAK2	RHOA	9606.ENSP00000371067	9606.ENSP00000400175	0	0	0	0	0.087	0.110	0	0.447	0.512
JAK2	MAPK8	9606.ENSP00000371067	9606.ENSP00000378974	0	0	0	0.571	0.049	0.091	0	0.488	0.518
JAK2	ESR1	9606.ENSP00000371067	9606.ENSP00000405330	0	0	0	0	0.060	0.071	0	0.513	0.538
JAK2	AKT1	9606.ENSP00000371067	9606.ENSP00000451828	0	0	0	0.570	0.062	0	0	0.726	0.732
JAK2	HRAS	9606.ENSP00000371067	9606.ENSP00000407586	0	0	0	0	0.074	0.110	0.500	0.531	0.781
JAK2	HIF1A	9606.ENSP00000371067	9606.ENSP00000437955	0	0	0	0	0.062	0.071	0	0.772	0.784
JAK2	IGF1	9606.ENSP00000371067	9606.ENSP00000376637	0	0	0	0	0	0.063	0	0.826	0.829
JAK2	CXCR4	9606.ENSP00000371067	9606.ENSP00000386884	0	0	0	0	0.111	0.292	0.650	0.498	0.874
JAK2	IGF1R	9606.ENSP00000371067	9606.ENSP00000497069	0	0	0	0.568	0	0.295	0.900	0.758	0.981
KAT2B	HDAC7	9606.ENSP00000263754	9606.ENSP00000080059	0	0	0	0	0.054	0.157	0.500	0.478	0.764
KAT2B	HDAC5	9606.ENSP00000263754	9606.ENSP00000225983	0	0	0	0	0.061	0.157	0.500	0.610	0.825
KAT2B	MAPK14	9606.ENSP00000263754	9606.ENSP00000229795	0	0	0	0	0.092	0.337	0	0.170	0.457
KAT2B	JAK2	9606.ENSP00000263754	9606.ENSP00000371067	0	0	0	0	0.329	0.052	0	0.164	0.422
KAT2B	CXCR4	9606.ENSP00000263754	9606.ENSP00000386884	0	0	0	0	0.049	0	0	0.425	0.429
KAT2B	PRMT5	9606.ENSP00000263754	9606.ENSP00000319169	0	0	0	0	0.067	0.079	0	0.412	0.450
KAT2B	KLF5	9606.ENSP00000263754	9606.ENSP00000366915	0	0	0	0	0.044	0.099	0	0.462	0.496
KAT2B	PARP1	9606.ENSP00000263754	9606.ENSP00000355759	0	0	0	0	0.074	0.297	0	0.311	0.512
KAT2B	CCNA2	9606.ENSP00000263754	9606.ENSP00000481380	0	0	0	0	0	0.328	0	0.369	0.558
KAT2B	CDK2	9606.ENSP00000263754	9606.ENSP00000266970	0	0	0	0	0	0.328	0	0.402	0.581
KAT2B	AKT1	9606.ENSP00000263754	9606.ENSP00000451828	0	0	0	0	0.049	0.300	0	0.430	0.587
KAT2B	PGR	9606.ENSP00000263754	9606.ENSP00000325120	0	0	0	0	0	0.524	0	0.223	0.614
KAT2B	HSP90AA1	9606.ENSP00000263754	9606.ENSP00000335153	0	0	0	0	0.070	0.091	0	0.589	0.622
KAT2B	AR	9606.ENSP00000263754	9606.ENSP00000363822	0	0	0	0	0.042	0.524	0	0.359	0.682
KAT2B	ESR1	9606.ENSP00000263754	9606.ENSP00000405330	0	0	0	0	0	0.069	0.500	0.613	0.804
KAT2B	HIF1A	9606.ENSP00000263754	9606.ENSP00000437955	0	0	0	0	0.092	0.735	0	0.360	0.832
KAT2B	HDAC2	9606.ENSP00000263754	9606.ENSP00000430432	0	0	0	0	0.063	0.183	0.500	0.885	0.950
KDR	MAPK12	9606.ENSP00000263923	9606.ENSP00000215659	0	0	0	0.570	0.063	0	0.500	0.146	0.565
KDR	MAPK1	9606.ENSP00000263923	9606.ENSP00000215832	0	0	0	0.601	0	0.295	0	0.189	0.404
KDR	MMP2	9606.ENSP00000263923	9606.ENSP00000219070	0	0	0	0	0.086	0	0	0.610	0.628
KDR	SERPINE1	9606.ENSP00000263923	9606.ENSP00000223095	0	0	0	0	0.049	0	0	0.448	0.453
KDR	NFKB1	9606.ENSP00000263923	9606.ENSP00000226574	0	0	0	0	0.061	0	0	0.449	0.461
KDR	IL2	9606.ENSP00000263923	9606.ENSP00000226730	0	0	0	0	0	0	0	0.440	0.440
KDR	MAPK14	9606.ENSP00000263923	9606.ENSP00000229795	0	0	0	0.581	0.063	0	0.500	0.254	0.620
KDR	LGALS3	9606.ENSP00000263923	9606.ENSP00000254301	0	0	0	0	0.074	0.067	0	0.906	0.911
KDR	PDGFRB	9606.ENSP00000263923	9606.ENSP00000261799	0	0	0.103	0.677	0.084	0.301	0	0.979	0.986
KDR	SELP	9606.ENSP00000263923	9606.ENSP00000263686	0	0	0	0	0.064	0.045	0	0.437	0.453
KDR	PIM1	9606.ENSP00000263923	9606.ENSP00000362608	0	0	0	0.579	0.047	0	0	0.397	0.400
KDR	MMP3	9606.ENSP00000263923	9606.ENSP00000299855	0	0	0	0	0	0	0	0.404	0.404
KDR	PRKCA	9606.ENSP00000263923	9606.ENSP00000408695	0	0	0	0.556	0.056	0	0	0.399	0.408
KDR	PGR	9606.ENSP00000263923	9606.ENSP00000325120	0	0	0	0	0	0.045	0	0.408	0.411
KDR	SYK	9606.ENSP00000263923	9606.ENSP00000364898	0	0	0	0.603	0.055	0.074	0	0.383	0.412
KDR	KIT	9606.ENSP00000263923	9606.ENSP00000288135	0	0	0.134	0.718	0.118	0.089	0	0.276	0.429
KDR	MMP1	9606.ENSP00000263923	9606.ENSP00000322788	0	0	0	0	0.049	0	0	0.426	0.431
KDR	CDK2	9606.ENSP00000263923	9606.ENSP00000266970	0	0	0	0.601	0.051	0	0	0.426	0.432
KDR	PARP1	9606.ENSP00000263923	9606.ENSP00000355759	0	0	0	0	0	0	0	0.435	0.435
KDR	RAB5A	9606.ENSP00000263923	9606.ENSP00000273047	0	0	0	0	0	0.292	0	0.244	0.441
KDR	TGFBR1	9606.ENSP00000263923	9606.ENSP00000447297	0	0	0	0	0	0.092	0	0.447	0.476
KDR	PLAU	9606.ENSP00000263923	9606.ENSP00000361850	0	0	0	0	0.101	0	0	0.451	0.485
KDR	FPR1	9606.ENSP00000263923	9606.ENSP00000471493	0	0	0	0	0.062	0	0	0.475	0.487
KDR	TGFBR2	9606.ENSP00000263923	9606.ENSP00000351905	0	0	0	0.555	0.075	0.074	0	0.484	0.519
KDR	ANG	9606.ENSP00000263923	9606.ENSP00000336762	0	0	0	0	0	0	0	0.541	0.541
KDR	HRAS	9606.ENSP00000263923	9606.ENSP00000407586	0	0	0	0	0	0.092	0	0.518	0.543
KDR	IGF1R	9606.ENSP00000263923	9606.ENSP00000497069	0	0	0	0.574	0	0.074	0	0.537	0.552
KDR	CCNA2	9606.ENSP00000263923	9606.ENSP00000481380	0	0	0	0	0	0.050	0	0.550	0.554
KDR	TGM2	9606.ENSP00000263923	9606.ENSP00000355330	0	0	0	0	0.076	0.071	0	0.528	0.560
KDR	ESR2	9606.ENSP00000263923	9606.ENSP00000343925	0	0	0	0	0	0.045	0	0.571	0.573
KDR	ALB	9606.ENSP00000263923	9606.ENSP00000295897	0	0	0	0	0	0	0	0.618	0.618
KDR	ANXA5	9606.ENSP00000263923	9606.ENSP00000296511	0	0	0	0	0.053	0.292	0	0.507	0.640
KDR	ICAM2	9606.ENSP00000263923	9606.ENSP00000415283	0	0	0	0	0.104	0	0	0.615	0.640
KDR	PPARG	9606.ENSP00000263923	9606.ENSP00000287820	0	0	0	0	0	0.045	0	0.642	0.644
KDR	CCL5	9606.ENSP00000263923	9606.ENSP00000474412	0	0	0	0	0.131	0	0	0.611	0.647
KDR	CXCR4	9606.ENSP00000263923	9606.ENSP00000386884	0	0	0	0	0.048	0	0	0.673	0.675
KDR	FGFR1	9606.ENSP00000263923	9606.ENSP00000393312	0	0	0	0.747	0.068	0.091	0	0.654	0.681
KDR	ESR1	9606.ENSP00000263923	9606.ENSP00000405330	0	0	0	0	0	0.045	0	0.687	0.688
KDR	AKT1	9606.ENSP00000263923	9606.ENSP00000451828	0	0	0	0.560	0.056	0.074	0	0.701	0.715
KDR	NOS3	9606.ENSP00000263923	9606.ENSP00000297494	0	0	0	0	0.102	0	0	0.697	0.716
KDR	RHOA	9606.ENSP00000263923	9606.ENSP00000400175	0	0	0	0	0.059	0.071	0.500	0.506	0.755
KDR	HIF1A	9606.ENSP00000263923	9606.ENSP00000437955	0	0	0	0	0.069	0	0	0.778	0.785
KDR	EGFR	9606.ENSP00000263923	9606.ENSP00000275493	0	0	0	0.564	0.075	0.139	0	0.774	0.805
KDR	MMP9	9606.ENSP00000263923	9606.ENSP00000361405	0	0	0	0	0.057	0	0	0.807	0.811
KDR	MET	9606.ENSP00000263923	9606.ENSP00000317272	0	0	0	0.568	0	0.345	0	0.782	0.851
KDR	IGF1	9606.ENSP00000263923	9606.ENSP00000376637	0	0	0	0	0.074	0	0.650	0.758	0.914
KDR	JAK2	9606.ENSP00000263923	9606.ENSP00000371067	0	0	0	0.563	0.055	0.074	0.900	0.260	0.926
KDR	PTPN1	9606.ENSP00000263923	9606.ENSP00000360683	0	0	0	0	0	0.051	0	0.938	0.938
KDR	CDC42	9606.ENSP00000263923	9606.ENSP00000497733	0	0	0	0	0.055	0.071	0.900	0.449	0.945
KDR	HSP90AA1	9606.ENSP00000263923	9606.ENSP00000335153	0	0	0	0	0	0.313	0.500	0.878	0.954
KDR	PTK2	9606.ENSP00000263923	9606.ENSP00000341189	0	0	0	0.579	0.105	0.088	0.900	0.547	0.958
KDR	SRC	9606.ENSP00000263923	9606.ENSP00000362680	0	0	0	0.647	0.059	0.796	0.900	0.938	0.998
KIT	NFKB1	9606.ENSP00000288135	9606.ENSP00000226574	0	0	0	0	0.056	0	0	0.432	0.441
KIT	IL2	9606.ENSP00000288135	9606.ENSP00000226730	0	0	0	0	0	0	0	0.571	0.571
KIT	LGALS3	9606.ENSP00000288135	9606.ENSP00000254301	0	0	0	0	0.106	0.067	0	0.549	0.590
KIT	PDGFRA	9606.ENSP00000288135	9606.ENSP00000257290	0	0	0	0.826	0.097	0.298	0	0.200	0.449
KIT	MMP7	9606.ENSP00000288135	9606.ENSP00000260227	0	0	0	0	0.070	0	0	0.512	0.527
KIT	KDR	9606.ENSP00000288135	9606.ENSP00000263923	0	0	0.134	0.718	0.118	0.089	0	0.276	0.429
KIT	CDK2	9606.ENSP00000288135	9606.ENSP00000266970	0	0	0	0.594	0.067	0	0	0.415	0.430
KIT	EGFR	9606.ENSP00000288135	9606.ENSP00000275493	0	0	0	0.572	0	0.101	0	0.389	0.428
KIT	PPARG	9606.ENSP00000288135	9606.ENSP00000287820	0	0	0	0	0.070	0.045	0	0.419	0.439
KIT	TGFBR1	9606.ENSP00000288135	9606.ENSP00000447297	0	0	0	0	0.103	0.074	0	0.335	0.400
KIT	BMP7	9606.ENSP00000288135	9606.ENSP00000379204	0	0	0	0	0.052	0.063	0	0.384	0.405
KIT	AKT2	9606.ENSP00000288135	9606.ENSP00000375892	0	0	0	0	0.079	0.074	0	0.368	0.413
KIT	CCL5	9606.ENSP00000288135	9606.ENSP00000474412	0	0	0	0	0.083	0	0	0.396	0.422
KIT	AR	9606.ENSP00000288135	9606.ENSP00000363822	0	0	0	0	0.044	0.045	0	0.459	0.463
KIT	PARP1	9606.ENSP00000288135	9606.ENSP00000355759	0	0	0	0	0.084	0	0	0.448	0.473
KIT	PGR	9606.ENSP00000288135	9606.ENSP00000325120	0	0	0	0	0.061	0.045	0	0.529	0.541
KIT	MMP9	9606.ENSP00000288135	9606.ENSP00000361405	0	0	0	0	0.099	0	0	0.511	0.541
KIT	IGF1R	9606.ENSP00000288135	9606.ENSP00000497069	0	0	0	0.593	0.042	0.074	0	0.547	0.563
KIT	ESR1	9606.ENSP00000288135	9606.ENSP00000405330	0	0	0	0	0	0.045	0	0.590	0.592
KIT	MET	9606.ENSP00000288135	9606.ENSP00000317272	0	0	0	0.580	0	0.092	0	0.572	0.594
KIT	HIF1A	9606.ENSP00000288135	9606.ENSP00000437955	0	0	0	0	0.105	0	0	0.581	0.609
KIT	SYK	9606.ENSP00000288135	9606.ENSP00000364898	0	0	0.119	0.613	0.087	0.181	0	0.499	0.626
KIT	CDC42	9606.ENSP00000288135	9606.ENSP00000497733	0	0	0	0	0.105	0.071	0	0.591	0.630
KIT	ALB	9606.ENSP00000288135	9606.ENSP00000295897	0	0	0	0	0	0	0	0.640	0.640
KIT	ANXA5	9606.ENSP00000288135	9606.ENSP00000296511	0	0	0	0	0.099	0	0	0.632	0.654
KIT	JAK2	9606.ENSP00000288135	9606.ENSP00000371067	0	0	0	0.567	0.086	0.316	0.400	0.313	0.707
KIT	HSP90AA1	9606.ENSP00000288135	9606.ENSP00000335153	0	0	0	0	0	0.070	0	0.699	0.708
KIT	SRC	9606.ENSP00000288135	9606.ENSP00000362680	0	0	0	0.666	0.060	0.386	0.400	0.496	0.802
KIT	AKT1	9606.ENSP00000288135	9606.ENSP00000451828	0	0	0	0	0.079	0.074	0	0.804	0.818
KIT	CXCR4	9606.ENSP00000288135	9606.ENSP00000386884	0	0	0	0	0.097	0	0	0.823	0.833
KIT	IGF1	9606.ENSP00000288135	9606.ENSP00000376637	0	0	0	0	0.068	0	0.650	0.606	0.860
KIT	STAT1	9606.ENSP00000288135	9606.ENSP00000354394	0	0	0	0	0.055	0.612	0.500	0.397	0.874
KIT	PRKCA	9606.ENSP00000288135	9606.ENSP00000408695	0	0	0	0.553	0.056	0	0.900	0.147	0.912
KIT	HRAS	9606.ENSP00000288135	9606.ENSP00000407586	0	0	0	0	0.055	0.071	0.900	0.621	0.962
KLF5	NFKB1	9606.ENSP00000366915	9606.ENSP00000226574	0	0	0	0	0.062	0.535	0	0.567	0.795
KLF5	KAT2B	9606.ENSP00000366915	9606.ENSP00000263754	0	0	0	0	0.044	0.099	0	0.462	0.496
KLF5	EGFR	9606.ENSP00000366915	9606.ENSP00000275493	0	0	0	0	0.086	0.045	0	0.373	0.405
KLF5	PPARG	9606.ENSP00000366915	9606.ENSP00000287820	0	0	0	0	0.059	0.311	0.750	0.465	0.901
KLF5	GSK3B	9606.ENSP00000366915	9606.ENSP00000324806	0	0	0	0	0	0.526	0	0.314	0.661
KLF5	ESR2	9606.ENSP00000366915	9606.ENSP00000343925	0	0	0	0	0	0.311	0	0.835	0.881
KLF5	AKT1	9606.ENSP00000366915	9606.ENSP00000451828	0	0	0	0	0	0.071	0	0.397	0.416
KLF5	HIF1A	9606.ENSP00000366915	9606.ENSP00000437955	0	0	0	0	0.072	0.054	0	0.397	0.424
KLF5	HDAC2	9606.ENSP00000366915	9606.ENSP00000430432	0	0	0	0	0	0.328	0	0.234	0.464
KLF5	PPARA	9606.ENSP00000366915	9606.ENSP00000385523	0	0	0	0	0	0.067	0	0.455	0.470
KLF5	ESR1	9606.ENSP00000366915	9606.ENSP00000405330	0	0	0	0	0	0.311	0	0.371	0.548
LGALS3	MMP2	9606.ENSP00000254301	9606.ENSP00000219070	0	0	0	0	0.077	0	0	0.683	0.695
LGALS3	NFKB1	9606.ENSP00000254301	9606.ENSP00000226574	0	0	0	0	0.070	0	0	0.607	0.619
LGALS3	IL2	9606.ENSP00000254301	9606.ENSP00000226730	0	0	0	0	0	0	0	0.413	0.413
LGALS3	CTSD	9606.ENSP00000254301	9606.ENSP00000236671	0	0	0	0	0.108	0	0	0.465	0.502
LGALS3	REN	9606.ENSP00000254301	9606.ENSP00000272190	0	0	0	0	0.056	0	0	0.403	0.413
LGALS3	CXCR4	9606.ENSP00000254301	9606.ENSP00000386884	0	0	0	0	0.099	0	0	0.379	0.416
LGALS3	MMP3	9606.ENSP00000254301	9606.ENSP00000299855	0	0	0	0	0.081	0	0	0.392	0.417
LGALS3	INSR	9606.ENSP00000254301	9606.ENSP00000303830	0	0	0	0	0	0	0	0.419	0.418
LGALS3	MMP12	9606.ENSP00000254301	9606.ENSP00000458585	0	0	0	0	0.082	0	0	0.395	0.421
LGALS3	PARP1	9606.ENSP00000254301	9606.ENSP00000355759	0	0	0	0	0	0.292	0	0.220	0.424
LGALS3	ANXA5	9606.ENSP00000254301	9606.ENSP00000296511	0	0	0	0	0.142	0	0	0.415	0.477
LGALS3	HSP90AA1	9606.ENSP00000254301	9606.ENSP00000335153	0	0	0	0	0.042	0	0	0.480	0.480
LGALS3	CTSS	9606.ENSP00000254301	9606.ENSP00000357981	0	0	0	0	0.133	0.045	0	0.437	0.493
LGALS3	FGFR1	9606.ENSP00000254301	9606.ENSP00000393312	0	0	0	0	0.054	0.067	0	0.481	0.501
LGALS3	ICAM2	9606.ENSP00000254301	9606.ENSP00000415283	0	0	0	0	0.087	0	0	0.478	0.503
LGALS3	MMP7	9606.ENSP00000254301	9606.ENSP00000260227	0	0	0	0	0.084	0.292	0	0.311	0.514
LGALS3	HRAS	9606.ENSP00000254301	9606.ENSP00000407586	0	0	0	0	0	0.045	0	0.527	0.528
LGALS3	SELP	9606.ENSP00000254301	9606.ENSP00000263686	0	0	0	0	0.061	0.045	0	0.524	0.535
LGALS3	MET	9606.ENSP00000254301	9606.ENSP00000317272	0	0	0	0	0.073	0	0	0.523	0.538
LGALS3	CTSB	9606.ENSP00000254301	9606.ENSP00000345672	0	0	0	0	0.197	0.045	0	0.448	0.540
LGALS3	TGFBR2	9606.ENSP00000254301	9606.ENSP00000351905	0	0	0	0	0.146	0	0	0.512	0.565
LGALS3	DPP4	9606.ENSP00000254301	9606.ENSP00000353731	0	0	0	0	0.058	0	0	0.569	0.576
LGALS3	KIT	9606.ENSP00000254301	9606.ENSP00000288135	0	0	0	0	0.106	0.067	0	0.549	0.590
LGALS3	MMP1	9606.ENSP00000254301	9606.ENSP00000322788	0	0	0	0	0.099	0	0	0.587	0.612
LGALS3	SRC	9606.ENSP00000254301	9606.ENSP00000362680	0	0	0	0	0.103	0	0	0.610	0.635
LGALS3	PPARG	9606.ENSP00000254301	9606.ENSP00000287820	0	0	0	0	0.100	0.047	0	0.655	0.678
LGALS3	AKT1	9606.ENSP00000254301	9606.ENSP00000451828	0	0	0	0	0.086	0	0	0.682	0.697
LGALS3	CCL5	9606.ENSP00000254301	9606.ENSP00000474412	0	0	0	0	0.054	0	0	0.750	0.753
LGALS3	ALB	9606.ENSP00000254301	9606.ENSP00000295897	0	0	0	0	0.055	0	0	0.766	0.770
LGALS3	MMP9	9606.ENSP00000254301	9606.ENSP00000361405	0	0	0	0	0.115	0	0	0.809	0.824
LGALS3	KDR	9606.ENSP00000254301	9606.ENSP00000263923	0	0	0	0	0.074	0.067	0	0.906	0.911
LGALS3	EGFR	9606.ENSP00000254301	9606.ENSP00000275493	0	0	0	0	0.073	0.600	0	0.913	0.964
MAPK1	MAPK12	9606.ENSP00000215832	9606.ENSP00000215659	0	0	0.072	0.907	0	0.240	0.900	0.088	0.927
MAPK1	KDR	9606.ENSP00000215832	9606.ENSP00000263923	0	0	0	0.601	0	0.295	0	0.189	0.404
MAPK1	CCNA2	9606.ENSP00000215832	9606.ENSP00000481380	0	0.001	0	0	0.063	0	0	0.393	0.408
MAPK1	MMP2	9606.ENSP00000215832	9606.ENSP00000219070	0	0	0	0	0.047	0	0	0.404	0.408
MAPK1	IL2	9606.ENSP00000215832	9606.ENSP00000226730	0	0	0	0	0.058	0.045	0	0.398	0.411
MAPK1	NFE2L2	9606.ENSP00000215832	9606.ENSP00000380252	0	0	0	0	0.071	0.091	0	0.379	0.430
MAPK1	ANXA5	9606.ENSP00000215832	9606.ENSP00000296511	0	0	0	0	0.056	0.052	0	0.417	0.432
MAPK1	CASP7	9606.ENSP00000215832	9606.ENSP00000358327	0	0	0	0	0.067	0.045	0	0.433	0.451
MAPK1	ADAM17	9606.ENSP00000215832	9606.ENSP00000309968	0	0	0	0	0.049	0.292	0	0.270	0.465
MAPK1	SOD2	9606.ENSP00000215832	9606.ENSP00000446252	0	0	0	0	0.049	0.069	0	0.447	0.467
MAPK1	FGFR1	9606.ENSP00000215832	9606.ENSP00000393312	0	0	0	0.588	0	0	0.400	0.195	0.496
MAPK1	MMP3	9606.ENSP00000215832	9606.ENSP00000299855	0	0	0	0	0.047	0	0	0.497	0.500
MAPK1	APEX1	9606.ENSP00000215832	9606.ENSP00000216714	0	0	0	0	0.049	0.077	0	0.490	0.513
MAPK1	AR	9606.ENSP00000215832	9606.ENSP00000363822	0	0	0	0	0	0.292	0	0.360	0.527
MAPK1	PTK2	9606.ENSP00000215832	9606.ENSP00000341189	0	0	0	0.584	0.106	0.063	0	0.507	0.551
MAPK1	PTPN1	9606.ENSP00000215832	9606.ENSP00000360683	0	0	0	0	0.067	0.145	0	0.494	0.561
MAPK1	ALB	9606.ENSP00000215832	9606.ENSP00000295897	0	0	0	0	0	0	0	0.563	0.563
MAPK1	CDC42	9606.ENSP00000215832	9606.ENSP00000497733	0	0	0	0	0.131	0.125	0	0.486	0.576
MAPK1	RHOA	9606.ENSP00000215832	9606.ENSP00000400175	0	0	0	0	0.164	0.125	0	0.488	0.593
MAPK1	PARP1	9606.ENSP00000215832	9606.ENSP00000355759	0	0	0	0	0.095	0.292	0	0.438	0.609
MAPK1	EGFR	9606.ENSP00000215832	9606.ENSP00000275493	0	0	0	0.579	0.047	0.042	0	0.609	0.612
MAPK1	IGF1	9606.ENSP00000215832	9606.ENSP00000376637	0	0	0	0	0	0	0	0.621	0.621
MAPK1	PDPK1	9606.ENSP00000215832	9606.ENSP00000344220	0	0	0	0.627	0.169	0.065	0.500	0.168	0.633
MAPK1	CSNK2A1	9606.ENSP00000215832	9606.ENSP00000217244	0	0	0	0.714	0.144	0.335	0	0.433	0.649
MAPK1	INSR	9606.ENSP00000215832	9606.ENSP00000303830	0	0	0	0.574	0	0.342	0	0.492	0.652
MAPK1	PGR	9606.ENSP00000215832	9606.ENSP00000325120	0	0	0	0	0.049	0.292	0	0.538	0.662
MAPK1	MMP9	9606.ENSP00000215832	9606.ENSP00000361405	0	0	0	0	0.104	0	0	0.661	0.684
MAPK1	CDK1	9606.ENSP00000215832	9606.ENSP00000378699	0	0	0.071	0.848	0.042	0.131	0	0.649	0.693
MAPK1	PPARG	9606.ENSP00000215832	9606.ENSP00000287820	0	0	0	0	0	0.510	0	0.483	0.736
MAPK1	GSK3B	9606.ENSP00000215832	9606.ENSP00000324806	0	0	0	0.766	0.327	0.342	0	0.464	0.742
MAPK1	MAPK8	9606.ENSP00000215832	9606.ENSP00000378974	0	0	0.066	0.882	0.079	0	0.400	0.568	0.747
MAPK1	NFKB1	9606.ENSP00000215832	9606.ENSP00000226574	0	0	0	0	0.060	0.072	0	0.778	0.790
MAPK1	JAK2	9606.ENSP00000215832	9606.ENSP00000371067	0	0	0	0.605	0.112	0.110	0.500	0.540	0.794
MAPK1	DUSP16	9606.ENSP00000215832	9606.ENSP00000298573	0	0	0	0	0.060	0.441	0.650	0.326	0.859
MAPK1	AKT2	9606.ENSP00000215832	9606.ENSP00000375892	0	0	0	0.592	0.083	0.110	0.900	0.240	0.929
MAPK1	PRKCD	9606.ENSP00000215832	9606.ENSP00000331602	0	0	0	0.590	0.070	0.151	0.900	0.218	0.929
MAPK1	PRKCA	9606.ENSP00000215832	9606.ENSP00000408695	0	0	0	0.594	0.127	0.102	0.900	0.233	0.931
MAPK1	SRC	9606.ENSP00000215832	9606.ENSP00000362680	0	0	0	0.623	0.065	0.342	0.500	0.805	0.932
MAPK1	HSP90AA1	9606.ENSP00000215832	9606.ENSP00000335153	0	0	0	0	0.057	0.113	0.400	0.897	0.941
MAPK1	ESR2	9606.ENSP00000215832	9606.ENSP00000343925	0	0	0	0	0	0.292	0.900	0.332	0.948
MAPK1	STAT1	9606.ENSP00000215832	9606.ENSP00000354394	0	0	0	0	0.090	0.091	0.900	0.471	0.950
MAPK1	HRAS	9606.ENSP00000215832	9606.ENSP00000407586	0	0	0	0	0.056	0.098	0.900	0.783	0.979
MAPK1	HIF1A	9606.ENSP00000215832	9606.ENSP00000437955	0	0	0	0	0.049	0.626	0.900	0.648	0.985
MAPK1	ESR1	9606.ENSP00000215832	9606.ENSP00000405330	0	0	0	0	0	0.625	0.900	0.681	0.987
MAPK1	AKT1	9606.ENSP00000215832	9606.ENSP00000451828	0	0	0	0.593	0.118	0.110	0.900	0.872	0.988
MAPK1	MAPK14	9606.ENSP00000215832	9606.ENSP00000229795	0	0	0.067	0.924	0.342	0.816	0.900	0.677	0.995
MAPK12	MMP9	9606.ENSP00000215659	9606.ENSP00000361405	0	0	0	0	0.103	0	0	0.389	0.428
MAPK12	NFKB1	9606.ENSP00000215659	9606.ENSP00000226574	0	0	0	0	0.055	0.072	0	0.417	0.444
MAPK12	RHOA	9606.ENSP00000215659	9606.ENSP00000400175	0	0	0	0	0.056	0.125	0	0.418	0.477
MAPK12	CDK2	9606.ENSP00000215659	9606.ENSP00000266970	0	0	0.085	0.858	0.057	0.131	0	0.414	0.502
MAPK12	PTPN1	9606.ENSP00000215659	9606.ENSP00000360683	0	0	0	0	0	0.145	0	0.488	0.544
MAPK12	MAPK14	9606.ENSP00000215659	9606.ENSP00000229795	0	0	0.056	0.968	0	0	0.500	0.127	0.552
MAPK12	KDR	9606.ENSP00000215659	9606.ENSP00000263923	0	0	0	0.570	0.063	0	0.500	0.146	0.565
MAPK12	HIF1A	9606.ENSP00000215659	9606.ENSP00000437955	0	0	0	0	0	0.045	0	0.574	0.576
MAPK12	SRC	9606.ENSP00000215659	9606.ENSP00000362680	0	0	0	0.611	0.055	0.110	0.500	0.461	0.743
MAPK12	DUSP16	9606.ENSP00000215659	9606.ENSP00000298573	0	0	0	0	0.060	0.300	0.650	0.568	0.887
MAPK12	ESR2	9606.ENSP00000215659	9606.ENSP00000343925	0	0	0	0	0	0	0.900	0.113	0.907
MAPK12	PGR	9606.ENSP00000215659	9606.ENSP00000325120	0	0	0	0	0.055	0	0.900	0.129	0.910
MAPK12	MAPK8	9606.ENSP00000215659	9606.ENSP00000378974	0	0	0.066	0.920	0.067	0	0.900	0.100	0.911
MAPK12	PTK2	9606.ENSP00000215659	9606.ENSP00000341189	0	0	0	0.580	0.067	0.054	0.900	0.131	0.913
MAPK12	ESR1	9606.ENSP00000215659	9606.ENSP00000405330	0	0	0	0	0	0	0.900	0.268	0.923
MAPK12	MAPK1	9606.ENSP00000215659	9606.ENSP00000215832	0	0	0.072	0.907	0	0.240	0.900	0.088	0.927
MAPK12	AKT2	9606.ENSP00000215659	9606.ENSP00000375892	0	0	0.123	0.622	0.054	0.110	0.900	0.172	0.927
MAPK12	AKT1	9606.ENSP00000215659	9606.ENSP00000451828	0	0	0.118	0.615	0.066	0.110	0.900	0.274	0.937
MAPK12	CDC42	9606.ENSP00000215659	9606.ENSP00000497733	0	0	0	0	0.063	0.125	0.900	0.424	0.946
MAPK14	MAPK12	9606.ENSP00000229795	9606.ENSP00000215659	0	0	0.056	0.968	0	0	0.500	0.127	0.552
MAPK14	MAPK1	9606.ENSP00000229795	9606.ENSP00000215832	0	0	0.067	0.924	0.342	0.816	0.900	0.677	0.995
MAPK14	CSNK2A1	9606.ENSP00000229795	9606.ENSP00000217244	0	0	0	0.713	0.150	0.335	0	0.418	0.643
MAPK14	SERPINE1	9606.ENSP00000229795	9606.ENSP00000223095	0	0	0	0	0	0	0	0.527	0.527
MAPK14	NFKB1	9606.ENSP00000229795	9606.ENSP00000226574	0	0	0	0	0.075	0.072	0	0.855	0.864
MAPK14	IL2	9606.ENSP00000229795	9606.ENSP00000226730	0	0	0	0	0.068	0.045	0	0.418	0.436
MAPK14	TACR2	9606.ENSP00000229795	9606.ENSP00000362403	0	0	0	0	0	0	0	0.402	0.402
MAPK14	NOS2	9606.ENSP00000229795	9606.ENSP00000327251	0	0	0	0	0.087	0	0	0.379	0.409
MAPK14	PARP1	9606.ENSP00000229795	9606.ENSP00000355759	0	0	0	0	0.062	0	0	0.409	0.422
MAPK14	IGF1R	9606.ENSP00000229795	9606.ENSP00000497069	0	0	0	0	0.049	0.110	0	0.372	0.422
MAPK14	ANXA5	9606.ENSP00000229795	9606.ENSP00000296511	0	0	0	0	0.060	0.052	0	0.429	0.447
MAPK14	PDGFRB	9606.ENSP00000229795	9606.ENSP00000261799	0	0	0	0.580	0	0	0	0.451	0.451
MAPK14	KAT2B	9606.ENSP00000229795	9606.ENSP00000263754	0	0	0	0	0.092	0.337	0	0.170	0.457
MAPK14	PRKCD	9606.ENSP00000229795	9606.ENSP00000331602	0	0	0.111	0.599	0.119	0.151	0	0.281	0.458
MAPK14	NFE2L2	9606.ENSP00000229795	9606.ENSP00000380252	0	0	0	0	0.093	0.072	0	0.408	0.459
MAPK14	CCNE1	9606.ENSP00000229795	9606.ENSP00000262643	0	0	0	0	0	0	0	0.465	0.465
MAPK14	ALB	9606.ENSP00000229795	9606.ENSP00000295897	0	0	0	0	0	0	0	0.472	0.472
MAPK14	PPARG	9606.ENSP00000229795	9606.ENSP00000287820	0	0	0	0	0.042	0	0	0.484	0.484
MAPK14	TGFBR2	9606.ENSP00000229795	9606.ENSP00000351905	0	0	0	0.571	0.122	0.110	0	0.417	0.505
MAPK14	PRKCA	9606.ENSP00000229795	9606.ENSP00000408695	0	0	0	0.600	0.071	0.058	0	0.492	0.517
MAPK14	PTGS1	9606.ENSP00000229795	9606.ENSP00000354612	0	0	0	0	0.086	0.045	0	0.496	0.522
MAPK14	MMP9	9606.ENSP00000229795	9606.ENSP00000361405	0	0	0	0	0.105	0	0	0.498	0.532
MAPK14	CDK2	9606.ENSP00000229795	9606.ENSP00000266970	0	0	0.082	0.852	0.062	0.131	0	0.462	0.543
[truncated: 1,503 more rows]
