# Supplementary material for: Insights into the pro-angiogenic effect of hydroxysafflor yellow A (HSYA): targeting HIF-1α and MMP9 in HMEC-1
Source: Front Chem. 2026 Jan 6;13:1713765. doi: 10.3389/fchem.2025.1713765 (PMC12816176; doi:10.3389/fchem.2025.1713765)
Supplement: Supplementary file 8 [file DataSheet2.zip › Figure2-original data/Figure2C/string_interactions.tsv default node.csv]

Degree	BC	CC
AKT1	AKT1	AKT1
ALB	ALB	ALB
MMP9	MMP9	MMP9
EGFR	HIF1A	EGFR
HIF1A	HSP90AA1	HIF1A
NFKB1	SRC	HSP90AA1
HSP90AA1	EGFR	ESR1
ESR1	ESR1	NFKB1
SRC	MAPK14	SRC
PPARG	IGF1	PPARG
