# Supplementary material for: Insights into the pro-angiogenic effect of hydroxysafflor yellow A (HSYA): targeting HIF-1α and MMP9 in HMEC-1
Source: Front Chem. 2026 Jan 6;13:1713765. doi: 10.3389/fchem.2025.1713765 (PMC12816176; doi:10.3389/fchem.2025.1713765)
Supplement: Supplementary file 10 [file DataSheet7.zip]

Archive with 10 entries (9 files):
- 3HIF1α/
- 3HIF1α/3-beta(Chemiluminescence).tif
- 3HIF1α/3-beta-(复合).tif
- 3HIF1α/3-beta--(Colorimetric).tif
- 3HIF1α/3-HIF1α(复合).tif
- 3HIF1α/3-HIF1α-(Colorimetric).tif
- 3HIF1α/3-HIF1α--(Chemiluminescence).tif
- 3HIF1α/3HIF1α&1(复合).tif
- 3HIF1α/3HIF1α&1-(Colorimetric).tif
- 3HIF1α/3HIF1α&beta(Chemiluminescence).tif
